# Supplementary material for: Accurate analysis of genuine CRISPR editing events with ampliCan
Source: Genome Res. 2019 May;29(5):843–7. doi: 10.1101/gr.244293.118 (PMC6499316; doi:10.1101/gr.244293.118)
Supplement: Supplemental Material [file supp_gr.244293.118_Supplemental_Code_S1.zip]

Archive with 262 entries (225 files):
- amplican_manuscript/
- amplican_manuscript/.gitignore
- amplican_manuscript/README.md
- amplican_manuscript/.git/
- amplican_manuscript/.git/config
- amplican_manuscript/.git/description
- amplican_manuscript/.git/HEAD
- amplican_manuscript/.git/index
- amplican_manuscript/.git/packed-refs
- amplican_manuscript/.git/branches/
- amplican_manuscript/.git/hooks/
- amplican_manuscript/.git/hooks/applypatch-msg.sample
- amplican_manuscript/.git/hooks/commit-msg.sample
- amplican_manuscript/.git/hooks/post-update.sample
- amplican_manuscript/.git/hooks/pre-applypatch.sample
- amplican_manuscript/.git/hooks/pre-commit.sample
- amplican_manuscript/.git/hooks/pre-push.sample
- amplican_manuscript/.git/hooks/pre-rebase.sample
- amplican_manuscript/.git/hooks/prepare-commit-msg.sample
- amplican_manuscript/.git/hooks/update.sample
- amplican_manuscript/.git/info/
- amplican_manuscript/.git/info/exclude
- amplican_manuscript/.git/logs/
- amplican_manuscript/.git/logs/HEAD
- amplican_manuscript/.git/logs/refs/
- amplican_manuscript/.git/logs/refs/heads/
- amplican_manuscript/.git/logs/refs/heads/master
- amplican_manuscript/.git/logs/refs/remotes/
- amplican_manuscript/.git/logs/refs/remotes/origin/
- amplican_manuscript/.git/logs/refs/remotes/origin/HEAD
- amplican_manuscript/.git/objects/
- amplican_manuscript/.git/objects/info/
- amplican_manuscript/.git/objects/pack/
- amplican_manuscript/.git/objects/pack/pack-25a3a5f67c517a470f69267ee40dfaa6325ad688.idx
- amplican_manuscript/.git/objects/pack/pack-25a3a5f67c517a470f69267ee40dfaa6325ad688.pack
- amplican_manuscript/.git/refs/
- amplican_manuscript/.git/refs/heads/
- amplican_manuscript/.git/refs/heads/master
- amplican_manuscript/.git/refs/remotes/
- amplican_manuscript/.git/refs/remotes/origin/
- amplican_manuscript/.git/refs/remotes/origin/HEAD
- amplican_manuscript/.git/refs/tags/
- amplican_manuscript/analysis/
- amplican_manuscript/analysis/estimate_sequencing_noise.R
- amplican_manuscript/analysis/exmple_alignments.R
- amplican_manuscript/analysis/figure_2.R
- amplican_manuscript/analysis/filter_example.R
- amplican_manuscript/analysis/hdr.sh
- amplican_manuscript/analysis/indel_size.sh
- amplican_manuscript/analysis/make_comparison_normalized.html
- amplican_manuscript/analysis/make_comparison_normalized.Rmd
- amplican_manuscript/analysis/map_merge_simulated.sh
- amplican_manuscript/analysis/map_simulated.sh
- amplican_manuscript/analysis/outside_regions_vs_control.R
- amplican_manuscript/analysis/plot_fwd_rve_disagreement.R
- amplican_manuscript/analysis/precision.sh
- amplican_manuscript/analysis/real_dataset.sh
- amplican_manuscript/analysis/real_offtargets.sh
- amplican_manuscript/analysis/replicate_CrispRVariants.sh
- amplican_manuscript/analysis/configs_amplicon_runs/
- amplican_manuscript/analysis/configs_amplicon_runs/config_MiSeq_run_10_ctr_only.csv
- amplican_manuscript/analysis/configs_amplicon_runs/config_MiSeq_run_1_ctr_only.csv
- amplican_manuscript/analysis/configs_amplicon_runs/config_MiSeq_run_5_ctr_only.csv
- amplican_manuscript/analysis/configs_amplicon_runs/config_MiSeq_run_6_ctr_only.csv
- amplican_manuscript/analysis/configs_amplicon_runs/config_MiSeq_run_7_ctr_only.csv
- amplican_manuscript/analysis/configs_amplicon_runs/config_MiSeq_run_8_ctr_only.csv
- amplican_manuscript/analysis/configs_amplicon_runs/config_MiSeq_run_9_ctr_only.csv
- amplican_manuscript/analysis/hdr/
- amplican_manuscript/analysis/hdr/config_merged.csv
- amplican_manuscript/analysis/hdr/config_merged_1.csv
- amplican_manuscript/analysis/hdr/config_merged_2.csv
- amplican_manuscript/analysis/hdr/config_merged_3.csv
- amplican_manuscript/analysis/hdr/crispresso_pooled_commands.sh
- amplican_manuscript/analysis/hdr/crispresso_pooled_simulation_commands.R
- amplican_manuscript/analysis/hdr/plot_hdr.R
- amplican_manuscript/analysis/hdr/run_amplican.R
- amplican_manuscript/analysis/hdr/simulate_mutations.R
- amplican_manuscript/analysis/idx/
- amplican_manuscript/analysis/idx/Shah_cut_sites.txt
- amplican_manuscript/analysis/idx/shah_guides.bed
- amplican_manuscript/analysis/idx/Shah_mutation_weights.txt
- amplican_manuscript/analysis/idx/zebrafish_txdb.sqlite
- amplican_manuscript/analysis/indel_size/
- amplican_manuscript/analysis/indel_size/config_merged.csv
- amplican_manuscript/analysis/indel_size/crispresso_pooled_simulation_commands.R
- amplican_manuscript/analysis/indel_size/plot_indel_size.R
- amplican_manuscript/analysis/indel_size/run_amplican.R
- amplican_manuscript/analysis/indel_size/simulate_mutations.R
- amplican_manuscript/analysis/precision/
- amplican_manuscript/analysis/precision/art_commands.sh
- amplican_manuscript/analysis/precision/config_merged.csv
- amplican_manuscript/analysis/precision/plot_precision.R
- amplican_manuscript/analysis/precision/run_amplican.R
- amplican_manuscript/analysis/precision/simulate_mutations.R
- amplican_manuscript/analysis/precision/temp_config.csv
- amplican_manuscript/analysis/real_dataset/
- amplican_manuscript/analysis/real_dataset/amplican_config.csv
- amplican_manuscript/analysis/real_dataset/amplicondivider_simulation_commands.sh
- amplican_manuscript/analysis/real_dataset/crispresso_pooled_commands.sh
- amplican_manuscript/analysis/real_dataset/crispresso_simulation_commands.sh
- amplican_manuscript/analysis/real_dataset/guides.bed
- amplican_manuscript/analysis/real_dataset/guides.fa
- amplican_manuscript/analysis/real_dataset/guides.sam
- amplican_manuscript/analysis/real_dataset/guides_sorted.bam
- amplican_manuscript/analysis/real_dataset/plot_real_dataset.R
- amplican_manuscript/analysis/real_dataset/preprocess_configs.R
- amplican_manuscript/analysis/real_dataset/run_amplican.R
- amplican_manuscript/analysis/real_dataset/simulate_config_files.R
- amplican_manuscript/analysis/real_dataset/split_fastq.sh
- amplican_manuscript/analysis/real_offtargets/
- amplican_manuscript/analysis/real_offtargets/config_merged.csv
- amplican_manuscript/analysis/real_offtargets/crispresso_pooled_simulation_commands.R
- amplican_manuscript/analysis/real_offtargets/plot_real_offtargets.R
- amplican_manuscript/analysis/real_offtargets/run_amplican.R
- amplican_manuscript/analysis/real_offtargets/simulate_mutations.R
- amplican_manuscript/analysis/replicate_CrispRVariants/
- amplican_manuscript/analysis/replicate_CrispRVariants/config_merged.csv
- amplican_manuscript/analysis/replicate_CrispRVariants/crispresso_pooled_simulation_commands.R
- amplican_manuscript/analysis/replicate_CrispRVariants/plot_crisprvariant_synthetic.R
- amplican_manuscript/analysis/replicate_CrispRVariants/run_amplican.R
- amplican_manuscript/analysis/replicate_CrispRVariants/simulate_mutations.R
- amplican_manuscript/analysis/test_bwa/
- amplican_manuscript/analysis/test_bwa/e_genome.fa
- amplican_manuscript/analysis/test_bwa/e_seq.fa
- amplican_manuscript/analysis/test_bwa/run_bwa.sh
- amplican_manuscript/figures/
- amplican_manuscript/figures/ambiguous_rate.png
- amplican_manuscript/figures/counts_rate_real_datasets.pdf
- amplican_manuscript/figures/counts_real_datasets.png
- amplican_manuscript/figures/desitribution_of_control_event_freq.png
- amplican_manuscript/figures/error_crisprvaraints_dataset.pdf
- amplican_manuscript/figures/error_crisprvaraints_dataset.png
- amplican_manuscript/figures/error_crisprvaraints_dataset_log.pdf
- amplican_manuscript/figures/error_crisprvaraints_dataset_log.png
- amplican_manuscript/figures/fig_2.pdf
- amplican_manuscript/figures/fig_2.png
- amplican_manuscript/figures/fig_2_log.pdf
- amplican_manuscript/figures/fig_2_log.png
- amplican_manuscript/figures/indel_rate_real_datasets.csv
- amplican_manuscript/figures/indel_rate_vs_hdr.csv
- amplican_manuscript/figures/indel_rate_vs_hdr.pdf
- amplican_manuscript/figures/indel_rate_vs_hdr.png
- amplican_manuscript/figures/indel_rate_vs_indel_size.csv
- amplican_manuscript/figures/indel_rate_vs_indel_size.pdf
- amplican_manuscript/figures/indel_rate_vs_indel_size.png
- amplican_manuscript/figures/indel_rate_vs_offtarget.csv
- amplican_manuscript/figures/indel_rate_vs_offtarget.pdf
- amplican_manuscript/figures/indel_rate_vs_offtarget.png
- amplican_manuscript/figures/indel_rate_vs_real_offtargets0.1.csv
- amplican_manuscript/figures/indel_rate_vs_real_offtargets0.2.csv
- amplican_manuscript/figures/indel_rate_vs_real_offtargets0.3.csv
- amplican_manuscript/figures/indel_rate_vs_real_offtargets_0.1.pdf
- amplican_manuscript/figures/indel_rate_vs_real_offtargets_0.1.png
- amplican_manuscript/figures/indel_rate_vs_real_offtargets_0.2.pdf
- amplican_manuscript/figures/indel_rate_vs_real_offtargets_0.2.png
- amplican_manuscript/figures/indel_rate_vs_real_offtargets_0.3.pdf
- amplican_manuscript/figures/indel_rate_vs_real_offtargets_0.3.png
- amplican_manuscript/figures/insertions_chari.pdf
- amplican_manuscript/figures/insertions_chari.png
- amplican_manuscript/figures/insertions_chari_zoomed.pdf
- amplican_manuscript/figures/insertions_chari_zoomed.png
- amplican_manuscript/figures/large_insertion_rate.png
- amplican_manuscript/figures/large_insertion_rate_normalized.png
- amplican_manuscript/figures/low_quality_reads_example.png
- amplican_manuscript/figures/mutation_efficiency_mutation rate.pdf
- amplican_manuscript/figures/mutation_efficiency_mutation rate.png
- amplican_manuscript/figures/normalized_change.pdf
- amplican_manuscript/figures/normalized_change.png
- amplican_manuscript/figures/not_norm_dist_real_datasets.pdf
- amplican_manuscript/figures/not_norm_dist_real_datasets.png
- amplican_manuscript/figures/precision_table.csv
- amplican_manuscript/figures/precision_table_0.01.csv
- amplican_manuscript/figures/precision_table_0.csv
- amplican_manuscript/figures/screenshot_of_example_unassigned_reads.png
- amplican_manuscript/figures/supp_fig_3-1.png
- amplican_manuscript/figures/normalization/
- amplican_manuscript/figures/normalization/MiSeq_run1/
- amplican_manuscript/figures/normalization/MiSeq_run1/Injected_aplnrB_control.pdf
- amplican_manuscript/figures/normalization/MiSeq_run1/Injected_aplnrB_normalized.pdf
- amplican_manuscript/figures/normalization/MiSeq_run1/Injected_aplnrB_raw.pdf
- amplican_manuscript/figures/normalization/MiSeq_run1/Injected_cartb_control.pdf
- amplican_manuscript/figures/normalization/MiSeq_run1/Injected_cartb_normalized.pdf
- amplican_manuscript/figures/normalization/MiSeq_run1/Injected_cartb_raw.pdf
- amplican_manuscript/figures/normalization/MiSeq_run1/Injected_cartc_control.pdf
- amplican_manuscript/figures/normalization/MiSeq_run1/Injected_cartc_normalized.pdf
- amplican_manuscript/figures/normalization/MiSeq_run1/Injected_cartc_raw.pdf
- amplican_manuscript/figures/normalization/MiSeq_run1/Injected_eomesb_control.pdf
- amplican_manuscript/figures/normalization/MiSeq_run1/Injected_eomesb_normalized.pdf
- amplican_manuscript/figures/normalization/MiSeq_run1/Injected_eomesb_raw.pdf
- amplican_manuscript/figures/normalization/MiSeq_run1/Injected_fgf13b_control.pdf
- amplican_manuscript/figures/normalization/MiSeq_run1/Injected_fgf13b_normalized.pdf
- amplican_manuscript/figures/normalization/MiSeq_run1/Injected_fgf13b_raw.pdf
- amplican_manuscript/figures/normalization/MiSeq_run1/Injected_NC1b_megamind_control.pdf
- amplican_manuscript/figures/normalization/MiSeq_run1/Injected_NC1b_megamind_normalized.pdf
- amplican_manuscript/figures/normalization/MiSeq_run1/Injected_NC1b_megamind_raw.pdf
- amplican_manuscript/figures/normalization/MiSeq_run1/Injected_NC4_Cingulin_intronic_control.pdf
- amplican_manuscript/figures/normalization/MiSeq_run1/Injected_NC4_Cingulin_intronic_normalized.pdf
- amplican_manuscript/figures/normalization/MiSeq_run1/Injected_NC4_Cingulin_intronic_raw.pdf
- amplican_manuscript/figures/normalization/MiSeq_run1/Injected_NP005_control.pdf
- amplican_manuscript/figures/normalization/MiSeq_run1/Injected_NP005_normalized.pdf
- amplican_manuscript/figures/normalization/MiSeq_run1/Injected_NP005_raw.pdf
- amplican_manuscript/figures/normalization/MiSeq_run1/Injected_SP18_control.pdf
- amplican_manuscript/figures/normalization/MiSeq_run1/Injected_SP18_normalized.pdf
- amplican_manuscript/figures/normalization/MiSeq_run1/Injected_SP18_raw.pdf
- amplican_manuscript/figures/normalization/MiSeq_run1/Injected_SP1_control.pdf
- amplican_manuscript/figures/normalization/MiSeq_run1/Injected_SP1_normalized.pdf
- amplican_manuscript/figures/normalization/MiSeq_run1/Injected_SP1_raw.pdf
- amplican_manuscript/figures/normalization/MiSeq_run1/Injected_SP8_updated2_control.pdf
- amplican_manuscript/figures/normalization/MiSeq_run1/Injected_SP8_updated2_normalized.pdf
- amplican_manuscript/figures/normalization/MiSeq_run1/Injected_SP8_updated2_raw.pdf
- amplican_manuscript/figures/normalization/MiSeq_run10_2014_05_16/
- amplican_manuscript/figures/normalization/MiSeq_run10_2014_05_16/7879_2_control.pdf
- amplican_manuscript/figures/normalization/MiSeq_run10_2014_05_16/7879_2_normalized.pdf
- amplican_manuscript/figures/normalization/MiSeq_run10_2014_05_16/7879_2_raw.pdf
- amplican_manuscript/figures/normalization/MiSeq_run5_2013_09_25/
- amplican_manuscript/figures/normalization/MiSeq_run5_2013_09_25/Injected_NC24_mboatSall3_control.pdf
- amplican_manuscript/figures/normalization/MiSeq_run5_2013_09_25/Injected_NC24_mboatSall3_raw.pdf
- amplican_manuscript/figures/normalization/MiSeq_run5_2013_09_25/Injected_Toddler_u1_1_control.pdf
- amplican_manuscript/figures/normalization/MiSeq_run5_2013_09_25/Injected_Toddler_u1_1_normalized.pdf
- amplican_manuscript/figures/normalization/MiSeq_run5_2013_09_25/Injected_Toddler_u1_1_raw.pdf
- amplican_manuscript/figures/normalization/MiSeq_run6_2013_11_19/
- amplican_manuscript/figures/normalization/MiSeq_run6_2013_11_19/elovl6_e1-1-2_7071_inj_control.pdf
- amplican_manuscript/figures/normalization/MiSeq_run6_2013_11_19/elovl6_e1-1-2_7071_inj_normalized.pdf
- amplican_manuscript/figures/normalization/MiSeq_run6_2013_11_19/elovl6_e1-1-2_7071_inj_raw.pdf
- amplican_manuscript/figures/normalization/MiSeq_run6_2013_11_19/insert_ctgfa_my96ds_3_normalized.pdf
- amplican_manuscript/figures/normalization/MiSeq_run6_2013_11_19/insert_ctgfa_my96ds_3_raw.pdf
- amplican_manuscript/figures/normalization/MiSeq_run7_2014_01_02/
- amplican_manuscript/figures/normalization/MiSeq_run7_2014_01_02/elovl6_e1_1-2_inj_control.pdf
- amplican_manuscript/figures/normalization/MiSeq_run7_2014_01_02/elovl6_e1_1-2_inj_normalized.pdf
- amplican_manuscript/figures/normalization/MiSeq_run7_2014_01_02/elovl6_e1_1-2_inj_raw.pdf
- amplican_manuscript/figures/normalization/MiSeq_run7_2014_01_02/SP1_inj_control.pdf
- amplican_manuscript/figures/normalization/MiSeq_run7_2014_01_02/SP1_inj_normalized.pdf
- amplican_manuscript/figures/normalization/MiSeq_run7_2014_01_02/SP1_inj_raw.pdf
- amplican_manuscript/figures/normalization/MiSeq_run7_2014_01_02/spaw-lnc_e1_1_inj_control.pdf
- amplican_manuscript/figures/normalization/MiSeq_run7_2014_01_02/spaw-lnc_e1_1_inj_normalized.pdf
- amplican_manuscript/figures/normalization/MiSeq_run7_2014_01_02/spaw-lnc_e1_1_inj_raw.pdf
- amplican_manuscript/figures/normalization/MiSeq_run8_2014_01_30/
- amplican_manuscript/figures/normalization/MiSeq_run8_2014_01_30/atp1a1.1_e4_1_inj_control.pdf
- amplican_manuscript/figures/normalization/MiSeq_run8_2014_01_30/atp1a1.1_e4_1_inj_normalized.pdf
- amplican_manuscript/figures/normalization/MiSeq_run8_2014_01_30/atp1a1.1_e4_1_inj_raw.pdf
- amplican_manuscript/figures/normalization/MiSeq_run8_2014_01_30/old_g118_1_control.pdf
- amplican_manuscript/figures/normalization/MiSeq_run8_2014_01_30/old_g118_1_normalized.pdf
- amplican_manuscript/figures/normalization/MiSeq_run8_2014_01_30/old_g118_1_raw.pdf
- amplican_manuscript/figures/normalization/MiSeq_run9_2014_03_26/
- amplican_manuscript/figures/normalization/MiSeq_run9_2014_03_26/213ds_control.pdf
- amplican_manuscript/figures/normalization/MiSeq_run9_2014_03_26/213ds_normalized.pdf
- amplican_manuscript/figures/normalization/MiSeq_run9_2014_03_26/213ds_raw.pdf
- amplican_manuscript/figures/normalization/MiSeq_run9_2014_03_26/213ss_control.pdf
- amplican_manuscript/figures/normalization/MiSeq_run9_2014_03_26/213ss_normalized.pdf
- amplican_manuscript/figures/normalization/MiSeq_run9_2014_03_26/213ss_raw.pdf
- amplican_manuscript/figures/normalization/MiSeq_run9_2014_03_26/GFPnoSTOP_control.pdf
- amplican_manuscript/figures/normalization/MiSeq_run9_2014_03_26/GFPnoSTOP_gRNA-_control.pdf
- amplican_manuscript/figures/normalization/MiSeq_run9_2014_03_26/GFPnoSTOP_gRNA-_normalized.pdf
- amplican_manuscript/figures/normalization/MiSeq_run9_2014_03_26/GFPnoSTOP_gRNA-_raw.pdf
- amplican_manuscript/figures/normalization/MiSeq_run9_2014_03_26/GFPnoSTOP_normalized.pdf
- amplican_manuscript/figures/normalization/MiSeq_run9_2014_03_26/GFPnoSTOP_raw.pdf
- amplican_manuscript/figures/normalization/MiSeq_run9_2014_03_26/invit96ss_control.pdf
- amplican_manuscript/figures/normalization/MiSeq_run9_2014_03_26/invit96ss_normalized.pdf
- amplican_manuscript/figures/normalization/MiSeq_run9_2014_03_26/invit96ss_raw.pdf
- amplican_manuscript/figures/normalization/MiSeq_run9_2014_03_26/my96ss_control.pdf
- amplican_manuscript/figures/normalization/MiSeq_run9_2014_03_26/my96ss_normalized.pdf
- amplican_manuscript/figures/normalization/MiSeq_run9_2014_03_26/my96ss_raw.pdf
