# Supplementary material for: Accurate analysis of genuine CRISPR editing events with ampliCan
Source: Genome Res. 2019 May;29(5):843–7. doi: 10.1101/gr.244293.118 (PMC6499316; doi:10.1101/gr.244293.118)
Supplement: Supplemental Material [file supp_gr.244293.118_Supplemental_Code_S1.zip › amplican_manuscript/analysis/figure_2.R]

rm(list = ls(all = TRUE))
gc(reset = TRUE)

library(ggplot2)
library(dplyr)
library(scales)

setwd("/home/ai/Projects/amplican_manuscript/analysis/")
indels <- data.table::fread("../figures/indel_rate_vs_indel_size.csv")
indels$desc <- indels$Indels
indels$desc2 <- "Indel size"
colnames(indels)[3] <- "NOfftargets"
roff_01 <- data.table::fread("../figures/indel_rate_vs_real_offtargets0.1.csv")
roff_01$desc <- "10%"
roff_01$desc2 <- "Contaminant reads"
roff_02 <- data.table::fread("../figures/indel_rate_vs_real_offtargets0.2.csv")
roff_02$desc <- "20%"
roff_02$desc2 <- "Contaminant reads"
roff_03 <- data.table::fread("../figures/indel_rate_vs_real_offtargets0.3.csv")
roff_03$desc <- "30%"
roff_03$desc2 <- "Contaminant reads"

off <- data.table::fread("../figures/indel_rate_vs_offtarget.csv")
off$desc <- "30%"
off$desc2 <- "Contaminant reads CrispRVariants dataset"

# hdr <- data.table::fread("../figures/indel_rate_vs_hdr.csv")
# hdr$desc <- "mismatches/insertion/deletion"
# hdr$desc2 <- "HDR donor type"
# hdr$Truth <- as.numeric(gsub("%", "", hdr$Truth))
# hdr$value <- (abs(hdr$value - hdr$Truth)/hdr$Truth) * 100
# hdr$value[!is.finite(hdr$value)] <- 0
# hdr$value_log <- log10(hdr$value)
# hdr$value_log[!is.finite(hdr$value_log)] <- 0
#
# hdr_medians <- hdr %>%
#   group_by(variable, desc, desc2) %>%
#   summarise(median = median(value),
#             val_min = min(value),
#             val_max = max(value))
# hdr_medians_log <- hdr %>%
#   group_by(variable, desc, desc2) %>%
#   summarise(median = median(value_log),
#             val_min = min(value_log),
#             val_max = max(value_log))
# hdr_tools <- c("ampliCan", "CRISPResso", "CRISPRessoPooled")
# hdr$variable <- factor(hdr$variable, levels = hdr_tools, ordered = TRUE)
# hdr_medians$variable <- factor(hdr_medians$variable, levels = hdr_tools, ordered = TRUE)
# hdr_medians_log$variable <- factor(hdr_medians_log$variable, levels = hdr_tools, ordered = TRUE)
#
# tools_col <- c("#e69f00", "#781C81", "#009E73")
# p <- ggplot(hdr, aes(desc, value, colour = variable)) +
#   geom_point(alpha = 0.2, position = position_jitterdodge(), size = 6) +
#   geom_errorbar(data = hdr_medians, aes(x = desc, y = median, ymin = median,
#                                         ymax = median, colour = variable),
#                 position = position_dodge(width = 0.9)) +
#   facet_grid(. ~ desc2, scales = "free_x", space = "free_x") +
#   scale_colour_manual(aes(variable), values = tools_col) +
#   theme(text = element_text(size = 24),
#         legend.position = "bottom",
#         legend.title = element_blank(),
#         panel.background = element_blank(),
#         axis.ticks.x = element_blank()) +
#   scale_y_reverse() +
#   labs(x = "", y = "Normalized Error [%]") +
#   guides(colour = guide_legend(override.aes = list(alpha=1)))
# p
# ggsave("../figures/error_hdr.png", p, dpi = 400, width = 17, height = 8)
# ggsave("../figures/error_hdr.pdf", p, dpi = 400, width = 17, height = 8)

err <- rbind(indels, roff_01, roff_02, roff_03)
err$Truth <- as.numeric(gsub("%", "", err$Truth))
err$value <- (abs(err$value - err$Truth)/err$Truth) * 100
err$value[!is.finite(err$value)] <- 0
err$value_log <- log10(err$value)
err$value_log[!is.finite(err$value_log)] <- 0
err$desc[err$desc == "Mixed Indels"] <- "Mixed indels"

# sqrt(mean((m - t)^2))
err_medians <- err %>%
  group_by(variable, desc, desc2) %>%
  summarise(median = median(value),
            val_min = min(value),
            val_max = max(value))
err_medians_log <- err %>%
  group_by(variable, desc, desc2) %>%
  summarise(median = median(value_log),
            val_min = min(value_log),
            val_max = max(value_log))
tools <- c("ampliCan", "CrispRVariants", "AmpliconDIVider", "CRISPResso",
           "CRISPRessoPooled")

tools_col <- c("#e69f00", "#D92120","#3F56A7", "#781C81", "#009E73")
err$variable <- factor(err$variable, levels = tools, ordered = TRUE)
err_medians$variable <- factor(err_medians$variable, levels = tools, ordered = TRUE)
err_medians_log$variable <- factor(err_medians_log$variable, levels = tools, ordered = TRUE)
d2levels <- c("Contaminant reads", "Indel size")
err$desc2 <- factor(err$desc2, levels = d2levels, ordered = TRUE)
err_medians$desc2 <- factor(err_medians$desc2, levels = d2levels, ordered = TRUE)
err_medians_log$desc2 <- factor(err_medians_log$desc2, levels = d2levels, ordered = TRUE)
dlevels <- c("No indels > 10bp", "Mixed indels", "Insertions > 10bp", "Deletions > 10bp",
             "10%", "20%", "30%")
err$desc <- factor(err$desc, levels = dlevels, ordered = TRUE)
err_medians$desc <- factor(err_medians$desc, levels = dlevels, ordered = TRUE)
err_medians_log$desc <- factor(err_medians_log$desc, levels = dlevels, ordered = TRUE)

p <- ggplot(err, aes(desc, value, colour = variable)) +
  geom_point(alpha = 0.2, position = position_dodge(width = 0.9), size = 6) +
  geom_errorbar(data = err_medians, aes(x = desc, y = median, ymin = median,
                                        ymax = median, colour = variable),
                position = position_dodge(width = 0.9)) +
  facet_grid(. ~ desc2, scales = "free_x", space = "free_x") +
  scale_colour_manual(aes(variable), values = tools_col) +
  theme(text = element_text(size = 24),
        legend.position = "bottom",
        legend.title = element_blank(),
        panel.background = element_blank(),
        axis.ticks.x = element_blank()) +
  scale_y_reverse() +
  labs(x = "", y = "Normalized Error [%]") +
  guides(colour = guide_legend(override.aes = list(alpha=1)))
p
ggsave("../figures/fig_2.png", p, dpi = 400, width = 17, height = 8)
ggsave("../figures/fig_2.pdf", p, dpi = 400, width = 17, height = 8)

p <- ggplot(err, aes(desc, value_log, colour = variable)) +
  geom_point(alpha = 0.2, position = position_dodge(width = 0.9), size = 6) +
  geom_errorbar(data = err_medians_log, aes(x = desc, y = median, ymin = median,
                                        ymax = median, colour = variable),
                position = position_dodge(width = 0.9)) +
  facet_grid(. ~ desc2, scales = "free_x", space = "free_x") +
  scale_colour_manual(aes(variable), values = tools_col) +
  theme(text = element_text(size = 24),
        legend.position = "bottom",
        legend.title = element_blank(),
        panel.background = element_blank(),
        axis.ticks.x = element_blank()) +
  labs(x = "", y = "Normalized Error log10 [%]") +
  scale_y_continuous(breaks = c(-4:2), labels = math_format(10^.x)) +
  scale_y_reverse() +
  guides(colour = guide_legend(override.aes = list(alpha=1)))

ggsave("../figures/fig_2_log.png", p, dpi = 400, width = 17, height = 7)
ggsave("../figures/fig_2_log.pdf", p, dpi = 400, width = 17, height = 7)

off$Truth <- as.numeric(gsub("%", "", off$Truth))
off$value <- (abs(off$value - off$Truth)/ off$Truth) * 100
off$value[!is.finite(off$value)] <- 0
off$value_log <- log10(off$value)
off$value_log[!is.finite(off$value_log)] <- 0

off_medians <- off %>%
  group_by(variable, desc, desc2) %>%
  summarise(median = median(value),
            val_min = min(value),
            val_max = max(value))
off_medians_log <- off %>%
  group_by(variable, desc, desc2) %>%
  summarise(median = median(value_log),
            val_min = min(value_log),
            val_max = max(value_log))
off$variable <- factor(off$variable, levels = tools, ordered = TRUE)
off_medians$variable <- factor(off_medians$variable, levels = tools, ordered = TRUE)
off_medians_log$variable <- factor(off_medians_log$variable, levels = tools, ordered = TRUE)

p <- ggplot(off, aes(desc, value, colour = variable)) +
  geom_point(alpha = 0.2, position = position_dodge(width = 0.9), size = 6) +
  geom_errorbar(data = off_medians, aes(x = desc, y = median, ymin = median,
                                        ymax = median, colour = variable),
                position = position_dodge(width = 0.9)) +
  facet_grid(. ~ desc2, scales = "free_x", space = "free_x") +
  scale_colour_manual(aes(variable), values = tools_col) +
  theme(text = element_text(size = 24),
        legend.position = "bottom",
        legend.title = element_blank(),
        panel.background = element_blank(),
        axis.ticks.x = element_blank()) +
  labs(x = "", y = "Error (estimated - real mutation efficiency) [%]") +
  guides(colour = guide_legend(override.aes = list(alpha=1)))
p
ggsave("../figures/error_crisprvaraints_dataset.png", p, dpi = 400, width = 17, height = 8)
ggsave("../figures/error_crisprvaraints_dataset.pdf", p, dpi = 400, width = 17, height = 8)

p <- ggplot(off, aes(desc, value_log, colour = variable)) +
  geom_point(alpha = 0.2, position = position_dodge(width = 0.9), size = 6) +
  geom_errorbar(data = off_medians_log, aes(x = desc, y = median, ymin = median,
                                        ymax = median, colour = variable),
                position = position_dodge(width = 0.9)) +
  facet_grid(. ~ desc2, scales = "free_x", space = "free_x") +
  scale_colour_manual(aes(variable), values = tools_col) +
  theme(text = element_text(size = 24),
        legend.position = "bottom",
        legend.title = element_blank(),
        panel.background = element_blank(),
        axis.ticks.x = element_blank()) +
  labs(x = "", y = "Error (estimated - real mutation efficiency) [%]") +
  scale_y_continuous(breaks = c(-4:2), labels = math_format(10^.x)) +
  guides(colour = guide_legend(override.aes = list(alpha=1)))
ggsave("../figures/error_crisprvaraints_dataset_log.png", p, dpi = 400, width = 17, height = 8)
ggsave("../figures/error_crisprvaraints_dataset_log.pdf", p, dpi = 400, width = 17, height = 8)

# facet on percentage vs mutation rate
stacked <- rbind(roff_01, roff_02, roff_03)
stacked$NOfftargets <- factor(stacked$NOfftargets, levels = c("0", "10", "25"), ordered = TRUE)
stacked$Truth <- factor(stacked$Truth, levels = rev(c("0", "33.3%", "66.7%", "90%")), ordered = TRUE)
stacked$variable <- factor(stacked$variable, levels = tools, ordered = TRUE)
hlined <- data.frame(lvalue = rep(c(0, 33.3, 66.7, 90), each = 3),
                     Truth = rep(c("0", "33.3%", "66.7%", "90%"), each = 3),
                     desc = as.character(rep(c("10%", "20%", "30%"), 4)))

p <- ggplot(stacked, aes(NOfftargets, value, colour = variable)) +
  geom_point(alpha = 0.3, position = position_dodge(width = 0.9), size = 6) +
  facet_grid(Truth ~ desc, scales = "free_x", space = "free_x") +
  scale_colour_manual(aes(variable), values = tools_col) +
  theme(text = element_text(size = 24),
        legend.position = "bottom",
        legend.title = element_blank()) +
  labs(x = "Contamination [%]", y = "Estimated mutation efficiency [%]") +
  geom_hline(data = hlined, aes(yintercept = lvalue), linetype = "dotted") +
  guides(colour = guide_legend(override.aes = list(alpha=1)))
library(gtable)
library(grid)
p <- ggplotGrob(p)
p <- gtable_add_rows(p, p$height[7], pos = 6)
gtable_show_layout(p)
p <- gtable_add_grob(p,
                     list(rectGrob(gp = gpar(col = NA, fill = "gray85", size = .5)),
                          textGrob("Contaminant reads mismatch rate", gp = gpar(cex = 1.5, col = gray(0)))),
                     t = 7, l=5, b=7, r=9, name = c("a", "b"))
# Add small gap between strips - below row 7
p <- gtable_add_rows(p, unit(2/10, "line"), 7)

p <- gtable_add_cols(p, p$widths[10], pos = 11)
gtable_show_layout(p)
p <- gtable_add_grob(p,
                     list(rectGrob(gp = gpar(col = NA, fill = "gray85", size = .5)),
                          textGrob("Real mutation efficiency",
                                   rot = -90, gp = gpar(cex = 1.5, col = gray(0)))),
                     t = 10, l=12, b=16, r=12, name = c("a", "b"))
# Add small gap between strips - below row 6
p <- gtable_add_cols(p, unit(2/10, "line"), 11)

# Draw it
grid.newpage()
grid.draw(p)

ggsave("../figures/mutation_efficiency_mutation rate.png", p, dpi = 400, width = 12, height = 10)
ggsave("../figures/mutation_efficiency_mutation rate.pdf", p, dpi = 400, width = 12, height = 10)
