# Supplementary material for: Accurate analysis of genuine CRISPR editing events with ampliCan
Source: Genome Res. 2019 May;29(5):843–7. doi: 10.1101/gr.244293.118 (PMC6499316; doi:10.1101/gr.244293.118)
Supplement: Supplemental Material [file supp_gr.244293.118_Supplemental_Code_S1.zip › amplican_manuscript/analysis/hdr.sh]

#!/bin/bash
rm -rf ./hdr/simulation
mkdir ./hdr/simulation
mkdir ./hdr/simulation/crispresso
mkdir ./hdr/simulation/amplican_results
mkdir ./hdr/simulation/merged

rm ./hdr/simulation_commands.sh
rm ./hdr/crispresso_simulation_commands.sh
rm ./hdr/crispresso_pooled_commands.sh

R-3.5.0 < ./hdr/simulate_mutations.R --no-save
chmod 777 ./hdr/simulation_commands.sh
./hdr/simulation_commands.sh

chmod 777 ./hdr/crispresso_simulation_commands.sh
./hdr/crispresso_simulation_commands.sh

R-3.5.0 < ./hdr/crispresso_pooled_simulation_commands.R --no-save
chmod 777 ./hdr/crispresso_pooled_commands.sh
./hdr/crispresso_pooled_commands.sh

R-3.5.0 < ./hdr/run_amplican.R --no-save
R-3.5.0 < ./hdr/plot_hdr.R --no-save
