# Supplementary material for: Accurate analysis of genuine CRISPR editing events with ampliCan
Source: Genome Res. 2019 May;29(5):843–7. doi: 10.1101/gr.244293.118 (PMC6499316; doi:10.1101/gr.244293.118)
Supplement: Supplemental Material [file supp_gr.244293.118_Supplemental_Code_S1.zip › amplican_manuscript/analysis/make_comparison_normalized.Rmd]

---
title: Before and After Normalization
author: ampliCan
date: '`r format(Sys.time(), "%d %B %Y")`'
output:
  html_document:
    toc: true
    theme: paper
    toc_float: true
    number_sections: true
---

***

# Normalization function

***

```{r, echo = FALSE, results = "asis"}
static_help <- function(pkg, topic, out, links = tools::findHTMLlinks()) {
  pkgRdDB = tools:::fetchRdDB(file.path(find.package(pkg), 'help', pkg))
  force(links)
  tools::Rd2HTML(pkgRdDB[[topic]], out, package = pkg,
                 Links = links, no_links = is.null(links))
}
tmp <- tempfile()
static_help("amplican", "amplicanNormalize", tmp)
out <- readLines(tmp)
headfoot <- grep("body", out)
cat(out[(headfoot[1] + 1):(headfoot[2] - 1)], sep = "\n")
```

***

# Before and after normalization

***

```{r load, message=F, echo=F, results = 'hide'}
library(amplican)
library(data.table)
library(ggplot2)

# where is data
results_folder <- "/media/ai/ValenLab/Projects/data/amplican/Jamie/"
figure_folder <- "/home/ai/Projects/amplican_manuscript/figures/normalization"
folders <- c("MiSeq_run1", 
             "MiSeq_run5_2013_09_25", 
             "MiSeq_run6_2013_11_19", 
             "MiSeq_run7_2014_01_02",
             "MiSeq_run8_2014_01_30",
             "MiSeq_run10_2014_05_16",
             "MiSeq_run9_2014_03_26")
big_norm_exp <- c()
unlink(figure_folder, recursive = TRUE)
dir.create(figure_folder)
sapply(file.path(figure_folder, folders), dir.create)
```

```{r run, message=F, echo=F, results = 'asis'}
for (f in folders) {
  res_dir <- file.path(results_folder, f, "results")
  aln <- fread(file.path(res_dir, "alignments", "events_filtered_shifted.csv"))
  config <- fread(file.path(res_dir, "config_summary.csv"))
  aln_ctr <- fread(file.path(res_dir, "alignments",
                             "events_filtered_shifted_normalized.csv"))
  config <- amplicanSummarize(aln_ctr[aln_ctr$consensus & aln_ctr$overlaps, ], config)
  config_not_normalized <- amplicanSummarize(aln[aln$consensus & aln$overlaps, ], config)
  config$notN_Reads_Edited <- config_not_normalized$Reads_Edited
  
  config_ctr <- config[config$Control, ]
  config_not_normalized <- config_not_normalized[!config$Control, ]
  config <- config[!config$Control, ]
  # split IDs into pairs
  m <- match(toupper(config$guideRNA), 
             toupper(config_ctr$guideRNA))
  # g <- match(config$Group, 
  #            config_ctr$Group)
  #nguides <- m == g & !is.na(g)
  #m <- m[nguides]
  #config <- config[nguides, ]
  
  big_norm_exp <- rbind(big_norm_exp, config[, .SD, .SDcols = c(
    "guideRNA", "ID", "Reads_Filtered", "Reads_Edited", "notN_Reads_Edited")])
  # show only those that have change between before and after
  
  changed <- config$Reads_Edited != config$notN_Reads_Edited
  config <- config[changed, ]
  config_not_normalized <- config_not_normalized[changed, ]
  m <- m[changed]
  for (i in seq_len(length(m))) {
    cat("  \n")
    cat(paste0("## ", config$ID[i], "_", f, " \n"))
    
    cat("  \n")
    cat("\n### Raw  \n")
    p <- plot_variants(aln[aln$overlaps & aln$consensus], 
                       config_not_normalized, config$ID[i])
    p
    if (!is.character(p)) ggsave(file.path(figure_folder, f, 
                                           paste0(config$ID[i], "_raw.pdf")), 
           p, dpi = 400)
    
    cat("  \n")
    cat("\n### Control  \n")
    p <- plot_variants(aln_ctr[aln_ctr$overlaps & aln_ctr$consensus, ], config_ctr, 
                  config_ctr$ID[m[i]])
    p
    if (!is.character(p)) ggsave(file.path(figure_folder, f, 
                                           paste0(config$ID[i], "_control.pdf")), 
           p, dpi = 400)
    
    cat("  \n")
    cat("\n### Normalized  \n")
    p <- plot_variants(aln_ctr[aln_ctr$overlaps & aln_ctr$consensus, ], 
                       config, config$ID[i]) 
    p
    if (!is.character(p)) ggsave(file.path(figure_folder, f, 
                                           paste0(config$ID[i], "_normalized.pdf")), 
           p, dpi = 400)
    cat("  \n")
  }
}
```

***

# Fig 1b

***

```{r, echo = FALSE, results = "asis"}
library(ggplot2)
library(ggthemes)
big_norm_exp$Raw <- round(big_norm_exp$notN_Reads_Edited*100/
                               big_norm_exp$Reads_Filtered, 2)
big_norm_exp$Raw[is.nan(big_norm_exp$Raw)] <- 0
big_norm_exp$Normalized <- round(big_norm_exp$Reads_Edited*100/
                               big_norm_exp$Reads_Filtered, 2)
big_norm_exp$Normalized[is.nan(big_norm_exp$Normalized)] <- 0
big_norm_exp$ugroup <- seq_len(dim(big_norm_exp)[1])
nexp <- melt(big_norm_exp[big_norm_exp$Raw != big_norm_exp$Normalized, ], 
             id.vars = c("ugroup"), measure.vars = c("Raw", "Normalized"))

# p <- ggplot(data = nexp, aes(x = variable, y = value)) +
#   geom_point(size = 3, shape = 21) +
#   geom_line(aes(group = ugroup), arrow = arrow(length = unit(0.3, "cm"))) +
#   xlab("") + ylab("Estimated indel rate [%]") + theme(legend.position="none")
# ggsave("/home/ai/Projects/amplican_manuscript/figures/normalized_change.png", p)
# p

p <- ggplot(data = nexp, aes(x = value, y = as.factor(ugroup), fill = variable, color = variable)) +
  geom_line(aes(group = ugroup)) +
  geom_point(size = 3, shape = 21) + 
  xlab("Estimated indel rate [%]") + 
  ylab("Experiment") +
  theme_bw() +
  theme(axis.text.y = element_blank(),
        axis.ticks.y = element_blank(),
        panel.background = element_blank(),
        panel.grid = element_blank(),
        legend.position = "top") +
  guides(fill = guide_legend(title = "Data"),
         color = FALSE) +
  scale_fill_manual(values=c("red", "black")) + 
  scale_color_manual(values=c("red", "black"))
ggsave("/home/ai/Projects/amplican_manuscript/figures/normalized_change.pdf", 
       p, dpi = 400, width = 10, height = 10)
p
```


***

# Mean

***

```{r, echo = TRUE}
# % of experiments with changed estimated indel rates after normalization
round(sum(big_norm_exp$Raw != big_norm_exp$Normalized)*100/dim(big_norm_exp)[1], 0)
# mean change of experiment rates
bg <- big_norm_exp[big_norm_exp$Raw != big_norm_exp$Normalized, ]
round(median(abs(bg$Raw - bg$Normalized)), 0)
```
