# Supplementary material for: Accurate analysis of genuine CRISPR editing events with ampliCan
Source: Genome Res. 2019 May;29(5):843–7. doi: 10.1101/gr.244293.118 (PMC6499316; doi:10.1101/gr.244293.118)
Supplement: Supplemental Material [file supp_gr.244293.118_Supplemental_Code_S1.zip › amplican_manuscript/analysis/map_merge_simulated.sh]

cd $1
index="../../idx/danRer7.fa"
for r1 in *_sim1.fq
do
  r2="${r1/sim1/sim2}"
  out="${r1/_sim*/}"
  pear -j 4 -f ${r1} -r ${r2} -o ${out}
  bwa mem $index ${out}.assembled.fastq | ~/Soft/samtools1.7/bin/samtools view -Sb - > ${out}_merged_temp.bam && rm ${out}.assembled.fastq
  ~/Soft/samtools1.7/bin/samtools sort ${out}_merged_temp.bam -O BAM -o ${out}_merged.bam && rm ${out}_merged_temp.bam
  ~/Soft/samtools1.7/bin/samtools index ${out}_merged.bam
done
rm ./*unassembled*
rm ./*discarded*
cd ../../
