# Supplementary material for: Accurate analysis of genuine CRISPR editing events with ampliCan
Source: Genome Res. 2019 May;29(5):843–7. doi: 10.1101/gr.244293.118 (PMC6499316; doi:10.1101/gr.244293.118)
Supplement: Supplemental Material [file supp_gr.244293.118_Supplemental_Code_S1.zip › amplican_manuscript/analysis/real_offtargets.sh]

#!/bin/bash
# remove previous results if any
rm -rf ./real_offtargets/simulation_0.1
rm -rf ./real_offtargets/simulation_0.2
rm -rf ./real_offtargets/simulation_0.3

# make directories for new results
mkdir ./real_offtargets/simulation_0.1
mkdir ./real_offtargets/simulation_0.1/crispresso
mkdir ./real_offtargets/simulation_0.1/amplicondivider
mkdir ./real_offtargets/simulation_0.1/amplican_results
mkdir ./real_offtargets/simulation_0.1/merged

mkdir ./real_offtargets/simulation_0.2
mkdir ./real_offtargets/simulation_0.2/crispresso
mkdir ./real_offtargets/simulation_0.2/amplicondivider
mkdir ./real_offtargets/simulation_0.2/amplican_results
mkdir ./real_offtargets/simulation_0.2/merged

mkdir ./real_offtargets/simulation_0.3
mkdir ./real_offtargets/simulation_0.3/crispresso
mkdir ./real_offtargets/simulation_0.3/amplicondivider
mkdir ./real_offtargets/simulation_0.3/amplican_results
mkdir ./real_offtargets/simulation_0.3/merged

# remove previous simulated scripts
rm ./real_offtargets/simulation_0.1_commands.sh
rm ./real_offtargets/amplicondivider_simulation_0.1_commands.sh
rm ./real_offtargets/crispresso_simulation_0.1_commands.sh
rm ./real_offtargets/crispresso_pooled_simulation_0.1_commands.sh

rm ./real_offtargets/simulation_0.2_commands.sh
rm ./real_offtargets/amplicondivider_simulation_0.2_commands.sh
rm ./real_offtargets/crispresso_simulation_0.2_commands.sh
rm ./real_offtargets/crispresso_pooled_simulation_0.2_commands.sh

rm ./real_offtargets/simulation_0.3_commands.sh
rm ./real_offtargets/amplicondivider_simulation_0.3_commands.sh
rm ./real_offtargets/crispresso_simulation_0.3_commands.sh
rm ./real_offtargets/crispresso_pooled_simulation_0.3_commands.sh

# simulate scripts
R-3.5.0 < ./real_offtargets/simulate_mutations.R --no-save
chmod 777 ./real_offtargets/simulation_0.1_commands.sh
chmod 777 ./real_offtargets/simulation_0.2_commands.sh
chmod 777 ./real_offtargets/simulation_0.3_commands.sh
./real_offtargets/simulation_0.1_commands.sh
./real_offtargets/simulation_0.2_commands.sh
./real_offtargets/simulation_0.3_commands.sh

./map_simulated.sh ./real_offtargets/simulation_0.1
./map_simulated.sh ./real_offtargets/simulation_0.2
./map_simulated.sh ./real_offtargets/simulation_0.3
./map_merge_simulated.sh ./real_offtargets/simulation_0.1
./map_merge_simulated.sh ./real_offtargets/simulation_0.2
./map_merge_simulated.sh ./real_offtargets/simulation_0.3

chmod 777 ./real_offtargets/amplicondivider_simulation_0.1_commands.sh
chmod 777 ./real_offtargets/amplicondivider_simulation_0.2_commands.sh
chmod 777 ./real_offtargets/amplicondivider_simulation_0.3_commands.sh
./real_offtargets/amplicondivider_simulation_0.1_commands.sh
./real_offtargets/amplicondivider_simulation_0.2_commands.sh
./real_offtargets/amplicondivider_simulation_0.3_commands.sh

chmod 777 ./real_offtargets/crispresso_simulation_0.1_commands.sh
chmod 777 ./real_offtargets/crispresso_simulation_0.2_commands.sh
chmod 777 ./real_offtargets/crispresso_simulation_0.3_commands.sh
./real_offtargets/crispresso_simulation_0.1_commands.sh
./real_offtargets/crispresso_simulation_0.2_commands.sh
./real_offtargets/crispresso_simulation_0.3_commands.sh

R-3.5.0 < ./real_offtargets/crispresso_pooled_simulation_commands.R --no-save
chmod 777 ./real_offtargets/crispresso_pooled_simulation_0.1_commands.sh
chmod 777 ./real_offtargets/crispresso_pooled_simulation_0.2_commands.sh
chmod 777 ./real_offtargets/crispresso_pooled_simulation_0.3_commands.sh
./real_offtargets/crispresso_pooled_simulation_0.1_commands.sh
./real_offtargets/crispresso_pooled_simulation_0.2_commands.sh
./real_offtargets/crispresso_pooled_simulation_0.3_commands.sh

R-3.5.0 < ./real_offtargets/run_amplican.R --no-save
R-3.5.0 < ./real_offtargets/plot_real_offtargets.R --no-save
