# Supplementary material for: Accurate analysis of genuine CRISPR editing events with ampliCan
Source: Genome Res. 2019 May;29(5):843–7. doi: 10.1101/gr.244293.118 (PMC6499316; doi:10.1101/gr.244293.118)
Supplement: Supplemental Material [file supp_gr.244293.118_Supplemental_Code_S1.zip › amplican_manuscript/analysis/replicate_CrispRVariants.sh]

#!/bin/bash
rm -rf ./replicate_CrispRVariants/simulation
mkdir ./replicate_CrispRVariants/simulation
mkdir ./replicate_CrispRVariants/simulation/crispresso
mkdir ./replicate_CrispRVariants/simulation/amplicondivider
mkdir ./replicate_CrispRVariants/simulation/amplican_results
mkdir ./replicate_CrispRVariants/simulation/merged

rm ./replicate_CrispRVariants/simulation_commands.sh
rm ./replicate_CrispRVariants/amplicondivider_simulation_commands.sh
rm ./replicate_CrispRVariants/crispresso_simulation_commands.sh
rm ./replicate_CrispRVariants/crispresso_pooled_commands.sh

R-3.5.0 < ./replicate_CrispRVariants/simulate_mutations.R --no-save
chmod 777 ./replicate_CrispRVariants/simulation_commands.sh
./replicate_CrispRVariants/simulation_commands.sh

./map_simulated.sh ./replicate_CrispRVariants/simulation
./map_merge_simulated.sh ./replicate_CrispRVariants/simulation

chmod 777 ./replicate_CrispRVariants/amplicondivider_simulation_commands.sh
./replicate_CrispRVariants/amplicondivider_simulation_commands.sh

chmod 777 ./replicate_CrispRVariants/crispresso_simulation_commands.sh
./replicate_CrispRVariants/crispresso_simulation_commands.sh

R-3.5.0 < ./replicate_CrispRVariants/crispresso_pooled_simulation_commands.R --no-save
chmod 777 ./replicate_CrispRVariants/crispresso_pooled_commands.sh
./replicate_CrispRVariants/crispresso_pooled_commands.sh

R-3.5.0 < ./replicate_CrispRVariants/run_amplican.R --no-save
R-3.5.0 < ./replicate_CrispRVariants/plot_crisprvariant_synthetic.R --no-save
