# Supplementary material for: Accurate analysis of genuine CRISPR editing events with ampliCan
Source: Genome Res. 2019 May;29(5):843–7. doi: 10.1101/gr.244293.118 (PMC6499316; doi:10.1101/gr.244293.118)
Supplement: Supplemental Material [file supp_gr.244293.118_Supplemental_Code_S1.zip › amplican_manuscript/analysis/configs_amplicon_runs/config_MiSeq_run_10_ctr_only.csv]

ID	Barcode	Forward_Reads	Reverse_Reads	Group	Control	guideRNA	Forward_Primer	Reverse_Primer	Direction	Amplicon	Donor
suz12b_4	4	4_S4_L001_R1_001.fastq.gz	4_S4_L001_R2_001.fastq.gz	suz12b	FALSE	agtgctaattctgctctctgtgg	GACCCACTTTGCAGTTCACTC	gtggaatcagacactttaccaagatc	1	gacccactttgcagttcactcttcgttggacagctgaccccagtgacccttcaacggcccctgtggcTAAACCTCTCTCAACCCGCAATTctgacaccagcaccacagagagcagaattagcactcttcgacctgcacctgttggtaagaaagcaaataaccggccgatcttggtaaagtgtctgattccac
suz12b_C	5	5_S5_L001_R1_001.fastq.gz	5_S5_L001_R2_001.fastq.gz	suz12b	TRUE	agtgctaattctgctctctgtgg	GACCCACTTTGCAGTTCACTC	gtggaatcagacactttaccaagatc	1	gacccactttgcagttcactcttcgttggacagctgaccccagtgacccttcaacggcccctgtggcTAAACCTCTCTCAACCCGCAATTctgacaccagcaccacagagagcagaattagcactcttcgacctgcacctgttggtaagaaagcaaataaccggccgatcttggtaaagtgtctgattccac
smg8_1	1	1_S1_L001_R1_001.fastq.gz	1_S1_L001_R2_001.fastq.gz	smg8	FALSE	GGGGCAGCTCAAAGTGCTGGAGG	GGTCATGATAGAGAGTGTTGAGG	GTTTGACTGGTAGGCGCTGTG	0	ggtcatgatagagagtgttgaggaagacgcagccgagatttccctcaaggtgcaGGGGCAGCTCAAAGTGCTGGAGGgcttcctggatgcggatgccaagttctctgagaaccgctgtcagaaagccttgcccttggctcacagcgcctaccagtcaaac
smg8_C	3	3_S3_L001_R1_001.fastq.gz	3_S3_L001_R2_001.fastq.gz	smg8	TRUE	GGGGCAGCTCAAAGTGCTGGAGG	GGTCATGATAGAGAGTGTTGAGG	GTTTGACTGGTAGGCGCTGTG	0	ggtcatgatagagagtgttgaggaagacgcagccgagatttccctcaaggtgcaGGGGCAGCTCAAAGTGCTGGAGGgcttcctggatgcggatgccaagttctctgagaaccgctgtcagaaagccttgcccttggctcacagcgcctaccagtcaaac
smg9_1	1	1_S1_L001_R1_001.fastq.gz	1_S1_L001_R2_001.fastq.gz	smg9	FALSE	GAAGCACAGCATCAAACTTGTGG	gatttccagCTGTGATTGGCCAG	gcccttacCTCCATAGCACTG	0	gatttccagctgtgattggccagactaaactcctcccccctgagaagatGAAGCACAGCATCAAACTTGTGGatgatcaaatgaactggtgtgacagtgctatggaggtaagggc
smg9_C	5	5_S5_L001_R1_001.fastq.gz	5_S5_L001_R2_001.fastq.gz	smg9	TRUE	GAAGCACAGCATCAAACTTGTGG	gatttccagCTGTGATTGGCCAG	gcccttacCTCCATAGCACTG	0	gatttccagctgtgattggccagactaaactcctcccccctgagaagatGAAGCACAGCATCAAACTTGTGGatgatcaaatgaactggtgtgacagtgctatggaggtaagggc
Drago_11	5	5_S5_L001_R1_001.fastq.gz	5_S5_L001_R2_001.fastq.gz	SW1g1	FALSE	ggaagcatttccgaattgaaCGG	GACTCCACCAGGACACACAGAAG	GCAGGTAGAACGCCCATTTG	1	gactccaccaggacacacagaagaaggcctccaacggcacaaccatggacgcgtgggccgtTCAATTCGGAAATGCTTCCAAAGtcagccccttcgagggcgaacaataccacattgcccccaaatgggcgttctacctgc
Drago_1C	6	6_S6_L001_R1_001.fastq.gz	6_S6_L001_R2_001.fastq.gz	SW1g1_C	TRUE	ggaagcatttccgaattgaaCGG	GACTCCACCAGGACACACAGAAG	GCAGGTAGAACGCCCATTTG	1	gactccaccaggacacacagaagaaggcctccaacggcacaaccatggacgcgtgggccgtTCAATTCGGAAATGCTTCCAAAGtcagccccttcgagggcgaacaataccacattgcccccaaatgggcgttctacctgc
Drago_12	12	12_S12_L001_R1_001.fastq.gz	12_S12_L001_R2_001.fastq.gz	SW1g2	FALSE	ggaagcatttccgaattgaaCGG	GACTCCACCAGGACACACAGAAG	GCAGGTAGAACGCCCATTTG	1	gactccaccaggacacacagaagaaggcctccaacggcacaaccatggacgcgtgggccgtTCAATTCGGAAATGCTTCCAAAGtcagccccttcgagggcgaacaataccacattgcccccaaatgggcgttctacctgc
Drago_23	5	5_S5_L001_R1_001.fastq.gz	5_S5_L001_R2_001.fastq.gz	SW1g3	FALSE	GGGATGGTCCTTGGCTGTTCTGG	AGGGTTGGAACAGGTCTAGG	TGATCCAGGTGAACACCACAG	0	agggttggaacaggtctaggaataattgaacttcacattcagataagtgtgctgatagacttattcttcttccaggtcttgtgacGGGATGGTCCTTGGCTGTTCTGGctttcgagagatatgtggtcatctgcaaacccttcggaagcttcaaattcggacaaggccaggctgttggagctgtggtgttcacctggatca
Drago_2C	6	6_S6_L001_R1_001.fastq.gz	6_S6_L001_R2_001.fastq.gz	SW1g3_C	TRUE	GGGATGGTCCTTGGCTGTTCTGG	AGGGTTGGAACAGGTCTAGG	TGATCCAGGTGAACACCACAG	0	agggttggaacaggtctaggaataattgaacttcacattcagataagtgtgctgatagacttattcttcttccaggtcttgtgacGGGATGGTCCTTGGCTGTTCTGGctttcgagagatatgtggtcatctgcaaacccttcggaagcttcaaattcggacaaggccaggctgttggagctgtggtgttcacctggatca
Drago_31	5	5_S5_L001_R1_001.fastq.gz	5_S5_L001_R2_001.fastq.gz	SW2g1	FALSE	GGTCCTGTGGGACCAGGAAAGGG	ACATGCCCATCACTTTAGACG	CCACAAGTTGGAAATGGCAAG	1	acatgcccatcactttagacgtcagcaacatctcagcttacagccctttcctggtcccacaggaccacctgggacacagtggcgtattcatgggcatgtccgcttttatgctcttcctttttatcgcaggaactgccatcaacgttcttaccatagtttgcacaattCAATACAAGAAACTCAGATCTCAcctgaactatattcttgtgaaccttgccatttccaacttgtgg
Drago_3C	6	6_S6_L001_R1_001.fastq.gz	6_S6_L001_R2_001.fastq.gz	SW2g1_C	TRUE	GGTCCTGTGGGACCAGGAAAGGG	ACATGCCCATCACTTTAGACG	CCACAAGTTGGAAATGGCAAG	1	acatgcccatcactttagacgtcagcaacatctcagcttacagccctttcctggtcccacaggaccacctgggacacagtggcgtattcatgggcatgtccgcttttatgctcttcctttttatcgcaggaactgccatcaacgttcttaccatagtttgcacaattCAATACAAGAAACTCAGATCTCAcctgaactatattcttgtgaaccttgccatttccaacttgtgg
Drago_4	5	5_S5_L001_R1_001.fastq.gz	5_S5_L001_R2_001.fastq.gz	SW2g3	FALSE	GGTTCACAAGAATATAGTTCAGG	GCGTATTCATGGGCATGTCC	AAGGCGTAGAACGCTACCGAG	1	gcgtattcatgggcatgtccgcttttatgctcttcctttttatcgcaggaactgccatCAACGTTCTTACCATAGTTTGCAcaattcaatacaagaaactcagatctcacctgaactatattcttgtgaaccttgccatttccaacttgtgggtgtccgttttcggttcctcggtagcgttctacgcctt
Drago_4C	6	6_S6_L001_R1_001.fastq.gz	6_S6_L001_R2_001.fastq.gz	SW2g3_C	TRUE	GGTTCACAAGAATATAGTTCAGG	GCGTATTCATGGGCATGTCC	AAGGCGTAGAACGCTACCGAG	1	gcgtattcatgggcatgtccgcttttatgctcttcctttttatcgcaggaactgccatCAACGTTCTTACCATAGTTTGCAcaattcaatacaagaaactcagatctcacctgaactatattcttgtgaaccttgccatttccaacttgtgggtgtccgttttcggttcctcggtagcgttctacgcctt
7879_1	1	1_S1_L001_R1_001.fastq.gz	1_S1_L001_R2_001.fastq.gz	charon-lnc-mat_TSS_outcross	FALSE	GTCAGCGCATGGAGTCCCCGCGG	aggcgatagttattggcggt	CAGTGTTCCTGTGTAGTGTTCAGTC	1	aggcgatagttattggcggtcatttttcgggcgggtattttcgttatggcgtcggCCGCGGGGACTCCATGCGCTGACgtaacgtctgacgtgcgttcgaatttcgtcagaggaactgattttaaatgattacaactcaaatcggcgtaatttctcacacaaaaccgtcgaatatacagtatttagcagactgaacactacacaggaacactg
7879_2	2	2_S2_L001_R1_001.fastq.gz	2_S2_L001_R2_001.fastq.gz	charon-lnc-mat_TSS_outcross	FALSE	GTCAGCGCATGGAGTCCCCGCGG	aggcgatagttattggcggt	CAGTGTTCCTGTGTAGTGTTCAGTC	1	aggcgatagttattggcggtcatttttcgggcgggtattttcgttatggcgtcggCCGCGGGGACTCCATGCGCTGACgtaacgtctgacgtgcgttcgaatttcgtcagaggaactgattttaaatgattacaactcaaatcggcgtaatttctcacacaaaaccgtcgaatatacagtatttagcagactgaacactacacaggaacactg
7879_3	3	3_S3_L001_R1_001.fastq.gz	3_S3_L001_R2_001.fastq.gz	charon-lnc-mat_TSS_outcross	FALSE	GTCAGCGCATGGAGTCCCCGCGG	aggcgatagttattggcggt	CAGTGTTCCTGTGTAGTGTTCAGTC	1	aggcgatagttattggcggtcatttttcgggcgggtattttcgttatggcgtcggCCGCGGGGACTCCATGCGCTGACgtaacgtctgacgtgcgttcgaatttcgtcagaggaactgattttaaatgattacaactcaaatcggcgtaatttctcacacaaaaccgtcgaatatacagtatttagcagactgaacactacacaggaacactg
7879_4	4	4_S4_L001_R1_001.fastq.gz	4_S4_L001_R2_001.fastq.gz	charon-lnc-mat_TSS_outcross	FALSE	GTCAGCGCATGGAGTCCCCGCGG	aggcgatagttattggcggt	CAGTGTTCCTGTGTAGTGTTCAGTC	1	aggcgatagttattggcggtcatttttcgggcgggtattttcgttatggcgtcggCCGCGGGGACTCCATGCGCTGACgtaacgtctgacgtgcgttcgaatttcgtcagaggaactgattttaaatgattacaactcaaatcggcgtaatttctcacacaaaaccgtcgaatatacagtatttagcagactgaacactacacaggaacactg
spaw_1	5	5_S5_L001_R1_001.fastq.gz	5_S5_L001_R2_001.fastq.gz	spaw_control	TRUE	GGAAGACATGTCAAAGGAGACGG	agtcttgacccaaaatgattcc	TGTTTATGCTGATGGAAGATGTC	1	agtcttgacccaaaatgattccaaaggctgcggcctctcgtacatcaggaataaggtcaatactagcatgttttatttattttccagactgtcatcaaactgaagagcgatggaCCGTCTCCTTTGACATGTCTTCCctgtcagcgagtgacaacatccagctctcggagcttcgcattcggctaatacgactcactataggagcttcgcattcggctgcgttttagagctagaaatagcaagtgccggcgttttctgcatccagacgcgtgactgtagacatcttccatcagcataaaca
spaw_2	6	6_S6_L001_R1_001.fastq.gz	6_S6_L001_R2_001.fastq.gz	spaw_control	TRUE	GGAAGACATGTCAAAGGAGACGG	agtcttgacccaaaatgattcc	TGTTTATGCTGATGGAAGATGTC	1	agtcttgacccaaaatgattccaaaggctgcggcctctcgtacatcaggaataaggtcaatactagcatgttttatttattttccagactgtcatcaaactgaagagcgatggaCCGTCTCCTTTGACATGTCTTCCctgtcagcgagtgacaacatccagctctcggagcttcgcattcggctaatacgactcactataggagcttcgcattcggctgcgttttagagctagaaatagcaagtgccggcgttttctgcatccagacgcgtgactgtagacatcttccatcagcataaaca
spaw_3	15	15_S15_L001_R1_001.fastq.gz	15_S15_L001_R2_001.fastq.gz	spaw_control	TRUE	GGAAGACATGTCAAAGGAGACGG	agtcttgacccaaaatgattcc	TGTTTATGCTGATGGAAGATGTC	1	agtcttgacccaaaatgattccaaaggctgcggcctctcgtacatcaggaataaggtcaatactagcatgttttatttattttccagactgtcatcaaactgaagagcgatggaCCGTCTCCTTTGACATGTCTTCCctgtcagcgagtgacaacatccagctctcggagcttcgcattcggctaatacgactcactataggagcttcgcattcggctgcgttttagagctagaaatagcaagtgccggcgttttctgcatccagacgcgtgactgtagacatcttccatcagcataaaca
TSSe1i1_191192_uninj1	5	5_S5_L001_R1_001.fastq.gz	5_S5_L001_R2_001.fastq.gz	charon-lnc-mat_TSSe1i1_injections	TRUE	GTCAGCGCATGGAGTCCCCGCGG	aggcgatagttattggcggt	CAGTGTTCCTGTGTAGTGTTCAGTC	1	aggcgatagttattggcggtcatttttcgggcgggtattttcgttatggcgtcggCCGCGGGGACTCCATGCGCTGACgtaacgtctgacgtgcgttcgaatttcgtcagaggaactgattttaaatgattacaactcaaatcggcgtaatttctcacacaaaaccgtcgaatatacagtatttagcagactgaacactacacaggaacactg
TSSe1i1_191192_78	6	6_S6_L001_R1_001.fastq.gz	6_S6_L001_R2_001.fastq.gz	charon-lnc-mat_TSSe1i1_injections	FALSE	GTCAGCGCATGGAGTCCCCGCGG	aggcgatagttattggcggt	CAGTGTTCCTGTGTAGTGTTCAGTC	1	aggcgatagttattggcggtcatttttcgggcgggtattttcgttatggcgtcggCCGCGGGGACTCCATGCGCTGACgtaacgtctgacgtgcgttcgaatttcgtcagaggaactgattttaaatgattacaactcaaatcggcgtaatttctcacacaaaaccgtcgaatatacagtatttagcagactgaacactacacaggaacactg
TSSe1i1_191192_uninj2	12	12_S12_L001_R1_001.fastq.gz	12_S12_L001_R2_001.fastq.gz	charon-lnc-mat_TSSe1i1_injections	TRUE	GTCAGCGCATGGAGTCCCCGCGG	aggcgatagttattggcggt	CAGTGTTCCTGTGTAGTGTTCAGTC	1	aggcgatagttattggcggtcatttttcgggcgggtattttcgttatggcgtcggCCGCGGGGACTCCATGCGCTGACgtaacgtctgacgtgcgttcgaatttcgtcagaggaactgattttaaatgattacaactcaaatcggcgtaatttctcacacaaaaccgtcgaatatacagtatttagcagactgaacactacacaggaacactg
TSSe1i1_191192_79	19	19_S19_L001_R1_001.fastq.gz	19_S19_L001_R2_001.fastq.gz	charon-lnc-mat_TSSe1i1_injections	FALSE	GTCAGCGCATGGAGTCCCCGCGG	aggcgatagttattggcggt	CAGTGTTCCTGTGTAGTGTTCAGTC	1	aggcgatagttattggcggtcatttttcgggcgggtattttcgttatggcgtcggCCGCGGGGACTCCATGCGCTGACgtaacgtctgacgtgcgttcgaatttcgtcagaggaactgattttaaatgattacaactcaaatcggcgtaatttctcacacaaaaccgtcgaatatacagtatttagcagactgaacactacacaggaacactg
TSSe1i1_19187_uninj1	5	5_S5_L001_R1_001.fastq.gz	5_S5_L001_R2_001.fastq.gz	charon-lnc-mat_TSSe1i1_injections	TRUE	GCGCTCTTATCCAGGGACTCAGG	aggcgatagttattggcggt	ggacgttactcacAAAAACACTCAC	0	aggcgatagttattggcggtcatttttcgggcgggtattttcgttatggcgtcggccgcggggactccatgcgctgacgtaacgtctgacgtgcgttcgaatttcgtcagaggaactgattttaaatgattacaactcaaatcggcgtaatttctcacacaaaaccgtcgaatatacagtatttagcagactgaacactacacaggaacactgaggactactttgtgtgttttttcgcgcgctttataacgaactcctcatgtttttcatcaatgaaaacgtcgtgagtttggagcgacgggtgagtacaaaataagtaacgattacttaatagtttctattttgcaaacagacaacacaataacaacaacatgacttaaagctgagacatcaatagga…
TSSe1i1_19187_78	6	6_S6_L001_R1_001.fastq.gz	6_S6_L001_R2_001.fastq.gz	charon-lnc-mat_TSSe1i1_injections	FALSE	GCGCTCTTATCCAGGGACTCAGG	aggcgatagttattggcggt	ggacgttactcacAAAAACACTCAC	0	aggcgatagttattggcggtcatttttcgggcgggtattttcgttatggcgtcggccgcggggactccatgcgctgacgtaacgtctgacgtgcgttcgaatttcgtcagaggaactgattttaaatgattacaactcaaatcggcgtaatttctcacacaaaaccgtcgaatatacagtatttagcagactgaacactacacaggaacactgaggactactttgtgtgttttttcgcgcgctttataacgaactcctcatgtttttcatcaatgaaaacgtcgtgagtttggagcgacgggtgagtacaaaataagtaacgattacttaatagtttctattttgcaaacagacaacacaataacaacaacatgacttaaagctgagacatcaatagga…
TSSe1i1_19187_uninj2	7	7_S7_L001_R1_001.fastq.gz	7_S7_L001_R2_001.fastq.gz	charon-lnc-mat_TSSe1i1_injections	TRUE	GCGCTCTTATCCAGGGACTCAGG	aggcgatagttattggcggt	ggacgttactcacAAAAACACTCAC	0	aggcgatagttattggcggtcatttttcgggcgggtattttcgttatggcgtcggccgcggggactccatgcgctgacgtaacgtctgacgtgcgttcgaatttcgtcagaggaactgattttaaatgattacaactcaaatcggcgtaatttctcacacaaaaccgtcgaatatacagtatttagcagactgaacactacacaggaacactgaggactactttgtgtgttttttcgcgcgctttataacgaactcctcatgtttttcatcaatgaaaacgtcgtgagtttggagcgacgggtgagtacaaaataagtaacgattacttaatagtttctattttgcaaacagacaacacaataacaacaacatgacttaaagctgagacatcaatagga…
TSSe1i1_19187_79	8	8_S8_L001_R1_001.fastq.gz	8_S8_L001_R2_001.fastq.gz	charon-lnc-mat_TSSe1i1_injections	FALSE	GCGCTCTTATCCAGGGACTCAGG	aggcgatagttattggcggt	ggacgttactcacAAAAACACTCAC	0	aggcgatagttattggcggtcatttttcgggcgggtattttcgttatggcgtcggccgcggggactccatgcgctgacgtaacgtctgacgtgcgttcgaatttcgtcagaggaactgattttaaatgattacaactcaaatcggcgtaatttctcacacaaaaccgtcgaatatacagtatttagcagactgaacactacacaggaacactgaggactactttgtgtgttttttcgcgcgctttataacgaactcctcatgtttttcatcaatgaaaacgtcgtgagtttggagcgacgggtgagtacaaaataagtaacgattacttaatagtttctattttgcaaacagacaacacaataacaacaacatgacttaaagctgagacatcaatagga…
inj_uninj3	6	6_S6_L001_R1_001.fastq.gz	6_S6_L001_R2_001.fastq.gz	charon-lnc-mat_e2-1_injections	TRUE	GCGCTCTTATCCAGGGACTCAGG	caaatgctgtctcagctccac	ggacgttactcacAAAAACACTCAC	0	caaatgctgtctcagctccacccaatttatttaataaacgctctgttccttttaataaattgttcttgtattaactaatttaattggttaaatgttaaaaacataataataatcatattttccacttgtctgaaggtcagaagtcatgctattttctcaGCGCTCTTATCCAGGGACTCAGGaacgactacaggtcaccatcaggtcatgaaaagtgatgtcatttctctgatgtcgtgaggtcagagtgtatcagtgagtgtttttgtgagtaacgtcc
charon-lnc-mat_e2_1	12	12_S12_L001_R1_001.fastq.gz	12_S12_L001_R2_001.fastq.gz	charon-lnc-mat_e2-1_injections	FALSE	GCGCTCTTATCCAGGGACTCAGG	caaatgctgtctcagctccac	ggacgttactcacAAAAACACTCAC	0	caaatgctgtctcagctccacccaatttatttaataaacgctctgttccttttaataaattgttcttgtattaactaatttaattggttaaatgttaaaaacataataataatcatattttccacttgtctgaaggtcagaagtcatgctattttctcaGCGCTCTTATCCAGGGACTCAGGaacgactacaggtcaccatcaggtcatgaaaagtgatgtcatttctctgatgtcgtgaggtcagagtgtatcagtgagtgtttttgtgagtaacgtcc
lasp1n_g136STOP	1	1_S1_L001_R1_001.fastq.gz	1_S1_L001_R2_001.fastq.gz	lasp1n_somatic	FALSE	CAGGACGTCCAGCATgatgaggg	GCAGTGTTGAGCAGCCGGGAAG	cgctgctcttcctccattatttgc	1	gcagtgttgagcagccgggaagggtttgcagtccgccggacacacagcccaacatttctcctctctggtgaccgaacgtcttccgcatctccctcatcatgctggacgtcctgatattgatgtttttcgccatcatcggcctcatgttccTGTCCTACATCATCTACATGCTGtgattgtgtcgacatggacgcgcctcgggacggatcgcgaaacacaaaggttggtgatgaaatgcagcaaataatggaggaagagcagcg
lasp1n_uninjected	4	4_S4_L001_R1_001.fastq.gz	4_S4_L001_R2_001.fastq.gz	lasp1n_somatic	TRUE	CAGGACGTCCAGCATgatgaggg	GCAGTGTTGAGCAGCCGGGAAG	cgctgctcttcctccattatttgc	1	gcagtgttgagcagccgggaagggtttgcagtccgccggacacacagcccaacatttctcctctctggtgaccgaacgtcttccgcatctccctcatcatgctggacgtcctgatattgatgtttttcgccatcatcggcctcatgttccTGTCCTACATCATCTACATGCTGtgattgtgtcgacatggacgcgcctcgggacggatcgcgaaacacaaaggttggtgatgaaatgcagcaaataatggaggaagagcagcg
