# Supplementary material for: Accurate analysis of genuine CRISPR editing events with ampliCan
Source: Genome Res. 2019 May;29(5):843–7. doi: 10.1101/gr.244293.118 (PMC6499316; doi:10.1101/gr.244293.118)
Supplement: Supplemental Material [file supp_gr.244293.118_Supplemental_Code_S1.zip › amplican_manuscript/analysis/configs_amplicon_runs/config_MiSeq_run_1_ctr_only.csv]

ID	Barcode	Forward_Reads	Reverse_Reads	Group	Control	guideRNA	Forward_Primer	Reverse_Primer	Direction	Amplicon	Donor
Uninjected_Ash2l	B2	uninjected_S2_L001_R1_001.fastq	uninjected_S2_L001_R2_001.fastq	Ash2l	TRUE	AGCTGCTGCTATTTGAAAGATGG	GAATCTCGCCGTACTCCAGC	AAAGTTAGACTTGTTGTTCATTGAATG	0	gaatctcgccgtactccagcgaagaagctccgagtcatcgcgagatttgcgtctttAGCTGCTGCTATTTGAAAGATGGctgcagaggcgcgatctgtgactgagagagacaccgcggacgggtgagaatcaacaaaaataaacattcaatgaacaacaagtctaacttt
Injected_Ash2l	B1	injected_S1_L001_R1_001.fastq	injected_S1_L001_R2_001.fastq	Ash2l	FALSE	AGCTGCTGCTATTTGAAAGATGG	GAATCTCGCCGTACTCCAGC	AAAGTTAGACTTGTTGTTCATTGAATG	0	gaatctcgccgtactccagcgaagaagctccgagtcatcgcgagatttgcgtctttAGCTGCTGCTATTTGAAAGATGGctgcagaggcgcgatctgtgactgagagagacaccgcggacgggtgagaatcaacaaaaataaacattcaatgaacaacaagtctaacttt
Injected_DscamB	B1	injected_S1_L001_R1_001.fastq	injected_S1_L001_R2_001.fastq	DscamB	FALSE	GGAGCGGGGCATGTGGATATTGG	TCGTTCTGGAGGAAAAGTGC	AATAAATCTCCAAAACGCACAACAG	0	tcgttctggaggaaaagtgcgcggtgggcaaaagacaaatcttagtttggagattgaaaGGAGCGGGGCATGTGGATATTGGccatcatctttttccagtgcattttgaatggtgagcagtgcttttttcttttactgttgtgcgttttggagatttatt
Uninjected_DscamB	B2	uninjected_S2_L001_R1_001.fastq	uninjected_S2_L001_R2_001.fastq	DscamB	TRUE	GGAGCGGGGCATGTGGATATTGG	TCGTTCTGGAGGAAAAGTGC	AATAAATCTCCAAAACGCACAACAG	0	tcgttctggaggaaaagtgcgcggtgggcaaaagacaaatcttagtttggagattgaaaGGAGCGGGGCATGTGGATATTGGccatcatctttttccagtgcattttgaatggtgagcagtgcttttttcttttactgttgtgcgttttggagatttatt
Uninjected_FoxA	B2	uninjected_S2_L001_R1_001.fastq	uninjected_S2_L001_R2_001.fastq	FoxA	TRUE	GGCTCAGACAGCCTGCCATTGGG	CCAGATTCCCACATTAGAGTTGA	TCCGAGTCTCCCAGGGTTTAC	0	ccagattcccacattagagttgaaataaaagaaaaaatgtctgtgtatatgatgttaaaataatgttttgtcttttttgcagatgtattatGGCTCAGACAGCCTGCCATTGGGccccagaggatattctcccccagagcatcactaccagagttacggggtgcagtgcgactcagcacctgcagtaaaccctgggagactcgga
Injected_FoxA	B1	injected_S1_L001_R1_001.fastq	injected_S1_L001_R2_001.fastq	FoxA	FALSE	GGCTCAGACAGCCTGCCATTGGG	CCAGATTCCCACATTAGAGTTGA	TCCGAGTCTCCCAGGGTTTAC	0	ccagattcccacattagagttgaaataaaagaaaaaatgtctgtgtatatgatgttaaaataatgttttgtcttttttgcagatgtattatGGCTCAGACAGCCTGCCATTGGGccccagaggatattctcccccagagcatcactaccagagttacggggtgcagtgcgactcagcacctgcagtaaaccctgggagactcgga
Uninjected_Gria3a	B2	uninjected_S2_L001_R1_001.fastq	uninjected_S2_L001_R2_001.fastq	Gria3a	TRUE	GATAAAGAGCAGAAACTCACAGG	CCGTTCAGCTCTACAACACCAAT	GACTGTGGTGAGATTTGTTTTATTTTTG	1	ccgttcagctctacaacaccaatcagaacatcactgagaaacctttccatctcaattacaacgtggacaatctggagtcgtccaatagcttctcagtcacgcacgCCTGTGAGTTTCTGCTCTTTATCtttcccccacactcaaaaaaataccaccaccaccatcaaaaataaaacaaatctcaccacagtc
Injected_Gria3a	B1	injected_S1_L001_R1_001.fastq	injected_S1_L001_R2_001.fastq	Gria3a	FALSE	GATAAAGAGCAGAAACTCACAGG	CCGTTCAGCTCTACAACACCAAT	GACTGTGGTGAGATTTGTTTTATTTTTG	1	ccgttcagctctacaacaccaatcagaacatcactgagaaacctttccatctcaattacaacgtggacaatctggagtcgtccaatagcttctcagtcacgcacgCCTGTGAGTTTCTGCTCTTTATCtttcccccacactcaaaaaaataccaccaccaccatcaaaaataaaacaaatctcaccacagtc
Uninjected_Mll	B2	uninjected_S2_L001_R1_001.fastq	uninjected_S2_L001_R2_001.fastq	Mll	TRUE	TGCTTCCCTCCTTATCAGCGCGG	AGTGTAAAATGGCGCACAGC	CCCGAAATTTCTGCAGGTTG	0	agtgtaaaatggcgcacagctgtcggtggcggttccctgctcggcccggagggagcagcagctcgggcaccgggaggaaagcgggccgaattcgagtcaaTGCTTCCCTCCTTATCAGCGCGGgaacaaatccgaacgcgaacgggctcgggcccggtttcgacgctgcgttgcaagtgtccgctgccatcggcagcaacctgcagaaatttcggg
Injected_Mll	B1	injected_S1_L001_R1_001.fastq	injected_S1_L001_R2_001.fastq	Mll	FALSE	TGCTTCCCTCCTTATCAGCGCGG	AGTGTAAAATGGCGCACAGC	CCCGAAATTTCTGCAGGTTG	0	agtgtaaaatggcgcacagctgtcggtggcggttccctgctcggcccggagggagcagcagctcgggcaccgggaggaaagcgggccgaattcgagtcaaTGCTTCCCTCCTTATCAGCGCGGgaacaaatccgaacgcgaacgggctcgggcccggtttcgacgctgcgttgcaagtgtccgctgccatcggcagcaacctgcagaaatttcggg
Uninjected_NC10_gli1_nc	B2	uninjected_S2_L001_R1_001.fastq	uninjected_S2_L001_R2_001.fastq	NC10_gli1_nc	TRUE	agttcttacTATCATCCACAGGG	gagatggaatgggtcataaaccga	gttaagtgttacctacttttttgccagc	1	gagatggaatgggtcataaaccgacaccctgctgtggatcttggataagaggagtagaagacacaaagaaaagcctcatttaccatttcacctctgCCCTGTGGATGATAGTAAGAACTtttttttttttttacatgaatgttataaaggggtatacttttgtctcattgcagtgctggcaaaaaagtaggtaacacttaac
Injected_NC10_gli1_nc	B1	injected_S1_L001_R1_001.fastq	injected_S1_L001_R2_001.fastq	NC10_gli1_nc	FALSE	agttcttacTATCATCCACAGGG	gagatggaatgggtcataaaccga	gttaagtgttacctacttttttgccagc	1	gagatggaatgggtcataaaccgacaccctgctgtggatcttggataagaggagtagaagacacaaagaaaagcctcatttaccatttcacctctgCCCTGTGGATGATAGTAAGAACTtttttttttttttacatgaatgttataaaggggtatacttttgtctcattgcagtgctggcaaaaaagtaggtaacacttaac
Injected_NC11_foxA2_nc	B1	injected_S1_L001_R1_001.fastq	injected_S1_L001_R2_001.fastq	NC11_foxA2_nc	FALSE	ggcttccagccttgtgcagaagg	aaactagcggggcagtgaaa	cacagaatgcatcgaaaacttca	0	aaactagcggggcagtgaaatctttgctttgttgctaaagtcaacaatgacagagtttgagctcaaataaatgccgtgaGGCTTCCAGCCTTGTGCAGAAGGcagcgggagagacaacgaataccgtcctacgggcatcaggtacgcatatttttatgattaaattaatttaatggtgaagttttcgatgcattctgtg
Uninjected_NC11_foxA2_nc	B2	uninjected_S2_L001_R1_001.fastq	uninjected_S2_L001_R2_001.fastq	NC11_foxA2_nc	TRUE	ggcttccagccttgtgcagaagg	aaactagcggggcagtgaaa	cacagaatgcatcgaaaacttca	0	aaactagcggggcagtgaaatctttgctttgttgctaaagtcaacaatgacagagtttgagctcaaataaatgccgtgaGGCTTCCAGCCTTGTGCAGAAGGcagcgggagagacaacgaataccgtcctacgggcatcaggtacgcatatttttatgattaaattaatttaatggtgaagttttcgatgcattctgtg
Uninjected_NC12a_setd1ba_nc	B2	uninjected_S2_L001_R1_001.fastq	uninjected_S2_L001_R2_001.fastq	NC12a_setd1ba_nc	TRUE	GCCTTCTTTCTGCTCTCTGTAGG	CTTGGGCAATTGGCTGGTTAAC	tagtccataaaaggctgatgaaatcaag	1	cttgggcaattggctggttaacagcagttctctctctggccaatcagattgaagcaccacggtggattcagctattagaagcacagccttcagttcttCCTACAGAGAGCAGAAAGAAGGCtgtatgcaggcgcagccattttctcctacattgggactcaatggtcaaaatgggtttcctttgttcctaaagggatctaaatcttgatttcatcagccttttatggacta
Injected_NC12a_setd1ba_nc	B1	injected_S1_L001_R1_001.fastq	injected_S1_L001_R2_001.fastq	NC12a_setd1ba_nc	FALSE	GCCTTCTTTCTGCTCTCTGTAGG	CTTGGGCAATTGGCTGGTTAAC	tagtccataaaaggctgatgaaatcaag	1	cttgggcaattggctggttaacagcagttctctctctggccaatcagattgaagcaccacggtggattcagctattagaagcacagccttcagttcttCCTACAGAGAGCAGAAAGAAGGCtgtatgcaggcgcagccattttctcctacattgggactcaatggtcaaaatgggtttcctttgttcctaaagggatctaaatcttgatttcatcagccttttatggacta
Uninjected_NC12b_setd1ba_nc	B2	uninjected_S2_L001_R1_001.fastq	uninjected_S2_L001_R2_001.fastq	NC12b_setd1ba_nc	TRUE	tgacCATTGAGTCCCAATGTAGG	GGTGGATTCAGCTATTAGAAGCAC	tagtccataaaaggctgatgaaatcaag	1	ggtggattcagctattagaagcacagccttcagttcttcctacagagagcagaaagaaggctgtatgcaggcgcagccattttctCCTACATTGGGACTCAATGGTCAaaatgggtttcctttgttcctaaagggatctaaatcttgatttcatcagccttttatggacta
Injected_NC12b_setd1ba_nc	B1	injected_S1_L001_R1_001.fastq	injected_S1_L001_R2_001.fastq	NC12b_setd1ba_nc	FALSE	tgacCATTGAGTCCCAATGTAGG	GGTGGATTCAGCTATTAGAAGCAC	tagtccataaaaggctgatgaaatcaag	1	ggtggattcagctattagaagcacagccttcagttcttcctacagagagcagaaagaaggctgtatgcaggcgcagccattttctCCTACATTGGGACTCAATGGTCAaaatgggtttcctttgttcctaaagggatctaaatcttgatttcatcagccttttatggacta
Uninjected_NC16_hoxC1a-6a	B2	uninjected_S2_L001_R1_001.fastq	uninjected_S2_L001_R2_001.fastq	NC16_hoxC1a-6a	TRUE	GCCATTTGGAGTCACATGATTGG	TGAACGAGTCAATCAACAAAAAATATTCAG	gtaatttactcaaggaaatcttcacaagc	1	tgaacgagtcaatcaacaaaaaatattcagattatcagatcaaagattcgagtcactttagactcgttacttttagaCCAATCATGTGACTCCAAATGGCgttcgtcgtgcgaggaaaagtcagcgtggtcatgctatcatgtgagtcttattattttcaaacattttcgcaaacattttgtgtgcttgtgaagatttccttgagtaaattac
Injected_NC16_hoxC1a-6a	B1	injected_S1_L001_R1_001.fastq	injected_S1_L001_R2_001.fastq	NC16_hoxC1a-6a	FALSE	GCCATTTGGAGTCACATGATTGG	TGAACGAGTCAATCAACAAAAAATATTCAG	gtaatttactcaaggaaatcttcacaagc	1	tgaacgagtcaatcaacaaaaaatattcagattatcagatcaaagattcgagtcactttagactcgttacttttagaCCAATCATGTGACTCCAAATGGCgttcgtcgtgcgaggaaaagtcagcgtggtcatgctatcatgtgagtcttattattttcaaacattttcgcaaacattttgtgtgcttgtgaagatttccttgagtaaattac
Injected_NC18_nr2f1a_nc	B1	injected_S1_L001_R1_001.fastq	injected_S1_L001_R2_001.fastq	NC18_nr2f1a_nc	FALSE	GAAACGGTAAAGTGGACACTTGG	AGAGAGGGAGAGGGACAGC	gttaaaagtacctacCTTTCGAACACG	0	agagagggagagggacagcgaatgggaacacaaggcacgcatgaaaacagcactgaaGAAACGGTAAAGTGGACACTTGGacattcaaagtgcgagcgcccagcgactggttggtattagctacttaggatcggtgatttctcagtttggtccgtgttcgaaaggtaggtacttttaac
Uninjected_NC18_nr2f1a_nc	B2	uninjected_S2_L001_R1_001.fastq	uninjected_S2_L001_R2_001.fastq	NC18_nr2f1a_nc	TRUE	GAAACGGTAAAGTGGACACTTGG	AGAGAGGGAGAGGGACAGC	gttaaaagtacctacCTTTCGAACACG	0	agagagggagagggacagcgaatgggaacacaaggcacgcatgaaaacagcactgaaGAAACGGTAAAGTGGACACTTGGacattcaaagtgcgagcgcccagcgactggttggtattagctacttaggatcggtgatttctcagtttggtccgtgttcgaaaggtaggtacttttaac
Injected_NC19_nr2f2_nc	B1	injected_S1_L001_R1_001.fastq	injected_S1_L001_R2_001.fastq	NC19_nr2f2_nc	FALSE	gaaaatattatcacttacCTTGG	CGACCATTCAAAAGCCAGTGAAC	gtgcgtctttgctcgtcctaatc	1	cgaccattcaaaagccagtgaacaacacagccgaaagcaatccagcagaagtaaattatatcgaaccaatgcaaagtggattttaccccaagaCCAAGGTAAGTGATAATATTTTCacactttaacttgcgaagccacttacgttttcttcccttttcaaagcaagattaggacgagcaaagacgcac
Uninjected_NC19_nr2f2_nc	B2	uninjected_S2_L001_R1_001.fastq	uninjected_S2_L001_R2_001.fastq	NC19_nr2f2_nc	TRUE	gaaaatattatcacttacCTTGG	CGACCATTCAAAAGCCAGTGAAC	gtgcgtctttgctcgtcctaatc	1	cgaccattcaaaagccagtgaacaacacagccgaaagcaatccagcagaagtaaattatatcgaaccaatgcaaagtggattttaccccaagaCCAAGGTAAGTGATAATATTTTCacactttaacttgcgaagccacttacgttttcttcccttttcaaagcaagattaggacgagcaaagacgcac
Uninjected_NC1a_megamind	B2	uninjected_S2_L001_R1_001.fastq	uninjected_S2_L001_R2_001.fastq	NC1a_megamind	TRUE	gggagtcttacCCTACGGCGTGG	atcggatgtttggccacctg	tgtggacaacaagccttgtagac	1	atcggatgtttggccacctggccctcatgttgccgccagcccagatatgcatctcctgtgatgagaccacagcatgctggatcttcccccagatctcCCACGCCGTAGGGTAAGACTCCCtattttcatattgtacttgcttttgtctagtgttccctccactgtatgtgtcagactgtctacaaggcttgttgtccaca
Injected_NC1a_megamind	B1	injected_S1_L001_R1_001.fastq	injected_S1_L001_R2_001.fastq	NC1a_megamind	FALSE	gggagtcttacCCTACGGCGTGG	atcggatgtttggccacctg	tgtggacaacaagccttgtagac	1	atcggatgtttggccacctggccctcatgttgccgccagcccagatatgcatctcctgtgatgagaccacagcatgctggatcttcccccagatctcCCACGCCGTAGGGTAAGACTCCCtattttcatattgtacttgcttttgtctagtgttccctccactgtatgtgtcagactgtctacaaggcttgttgtccaca
Uninjected_NC1b_megamind	B2	uninjected_S2_L001_R1_001.fastq	uninjected_S2_L001_R2_001.fastq	NC1b_megamind	TRUE	GGAGGGAAAGGAGAGAAGgtggg	GAGGCATCCACGCACATC	tgtcacactctctcgttctctgc	0	gaggcatccacgcacatctgtagggcttctacacccacagaaaaagcggagcgcaaaaggagggaaagaaatcacggaGGAGGGAAAGGAGAGAAGGTGGGggccagtttttctacaaatgctgagacgcctcactttcacatgctaaaagggtcagatagacaagagtgacagagcagagaacgagagagtgtgaca
Injected_NC1b_megamind	B1	injected_S1_L001_R1_001.fastq	injected_S1_L001_R2_001.fastq	NC1b_megamind	FALSE	GGAGGGAAAGGAGAGAAGgtggg	GAGGCATCCACGCACATC	tgtcacactctctcgttctctgc	0	gaggcatccacgcacatctgtagggcttctacacccacagaaaaagcggagcgcaaaaggagggaaagaaatcacggaGGAGGGAAAGGAGAGAAGGTGGGggccagtttttctacaaatgctgagacgcctcactttcacatgctaaaagggtcagatagacaagagtgacagagcagagaacgagagagtgtgaca
Uninjected_NC1c_megamind_conservedsite	B2	uninjected_S2_L001_R1_001.fastq	uninjected_S2_L001_R2_001.fastq	NC1c_megamind_conservedsite	TRUE	GGAGTCCATATTGGCCCTTCTGG	GGTCAGAATGGGGACGACC	CTCATCCACGTGTGGATCCTC	0	ggtcagaatggggacgaccactgtcagtatagaggaggttcgggcgcaagagggtaaagaggagcgagaGGAGTCCATATTGGCCCTTCTGGggatcataggcaccttcttgaacctcttcgtcattgtgtttgtttacatctacacaactctgtgaggaggatccacacgtggatgag
Injected_NC1c_megamind_conservedsite	B1	injected_S1_L001_R1_001.fastq	injected_S1_L001_R2_001.fastq	NC1c_megamind_conservedsite	FALSE	GGAGTCCATATTGGCCCTTCTGG	GGTCAGAATGGGGACGACC	CTCATCCACGTGTGGATCCTC	0	ggtcagaatggggacgaccactgtcagtatagaggaggttcgggcgcaagagggtaaagaggagcgagaGGAGTCCATATTGGCCCTTCTGGggatcataggcaccttcttgaacctcttcgtcattgtgtttgtttacatctacacaactctgtgaggaggatccacacgtggatgag
Uninjected_NC20_mmd2_snoRNA_nc	B2	uninjected_S2_L001_R1_001.fastq	uninjected_S2_L001_R2_001.fastq	NC20_mmd2_snoRNA_nc	TRUE	GTTGTTTCTCCCTCTTTGTACGG	gatgcgtgtactttgaacggatg	acttacATGTTTGCACACAAAAAGC	0	gatgcgtgtactttgaacggatgtttgataccctggtggatggagcaaagaagaccgcttataaaagccaggccacaagGTTGTTTCTCCCTCTTTGTACGGcgatgttggtgttgtgggataagatgattctcttatcggaacggcgctttttgtgtgcaaacatgtaagt
Injected_NC20_mmd2_snoRNA_nc	B1	injected_S1_L001_R1_001.fastq	injected_S1_L001_R2_001.fastq	NC20_mmd2_snoRNA_nc	FALSE	GTTGTTTCTCCCTCTTTGTACGG	gatgcgtgtactttgaacggatg	acttacATGTTTGCACACAAAAAGC	0	gatgcgtgtactttgaacggatgtttgataccctggtggatggagcaaagaagaccgcttataaaagccaggccacaagGTTGTTTCTCCCTCTTTGTACGGcgatgttggtgttgtgggataagatgattctcttatcggaacggcgctttttgtgtgcaaacatgtaagt
Uninjected_NC26_sox9a_nc	B2	uninjected_S2_L001_R1_001.fastq	uninjected_S2_L001_R2_001.fastq	NC26_sox9a_nc	TRUE	AGACCATCGCCGCTTCACTAAGg	CCGCACAATGGGACAATCATTG	ggtacagcagtacaaacaaaacaatag	0	ccgcacaatgggacaatcattggacctttactggacttaacgtgctttgctgctggaggagggaatggAGACCATCGCAGCTTCACTAAGGtaagagcattatacaattacatacctaaaagacatgctggaggcattaaacaccgctgaatatgacaataaagctctattgttttgtttgtactgctgtacc
Injected_NC26_sox9a_nc	B1	injected_S1_L001_R1_001.fastq	injected_S1_L001_R2_001.fastq	NC26_sox9a_nc	FALSE	AGACCATCGCCGCTTCACTAAGg	CCGCACAATGGGACAATCATTG	ggtacagcagtacaaacaaaacaatag	0	ccgcacaatgggacaatcattggacctttactggacttaacgtgctttgctgctggaggagggaatggAGACCATCGCAGCTTCACTAAGGtaagagcattatacaattacatacctaaaagacatgctggaggcattaaacaccgctgaatatgacaataaagctctattgttttgtttgtactgctgtacc
Uninjected_NC27_sox9b_nc	B2	uninjected_S2_L001_R1_001.fastq	uninjected_S2_L001_R2_001.fastq	NC27_sox9b_nc	TRUE	GACACACGGATGATCTGgtaagg	GGACTCAGTCTCGTGGATTATTTCA	caagtgttcagtagatgagtaatctcc	0	ggactcagtctcgtggattatttcacacacgcggattaacctcaccatcacctccacatgtggattacactcaccccgcagccggagGACACACGGATGATCTGGTAAGGtcgagtttaggtcattatattggcttgatagatgtgatgatgctgacagaggagaggagattactcatctactgaacacttg
Injected_NC27_sox9b_nc	B1	injected_S1_L001_R1_001.fastq	injected_S1_L001_R2_001.fastq	NC27_sox9b_nc	FALSE	GACACACGGATGATCTGgtaagg	GGACTCAGTCTCGTGGATTATTTCA	caagtgttcagtagatgagtaatctcc	0	ggactcagtctcgtggattatttcacacacgcggattaacctcaccatcacctccacatgtggattacactcaccccgcagccggagGACACACGGATGATCTGGTAAGGtcgagtttaggtcattatattggcttgatagatgtgatgatgctgacagaggagaggagattactcatctactgaacacttg
Injected_NC2b_chd2_linc	B1	injected_S1_L001_R1_001.fastq	injected_S1_L001_R2_001.fastq	NC2b_chd2_linc	FALSE	AGATCGCAGCGGTGGCGATATGg	GGAGCTGAGCAACAACACCC	tgttcccgcgctcaaacaag	0	ggagctgagcaacaacaccctaaaaccgacaaatctcaccgatgcaatggcgtcgacagctcaagaagaaagaacAGATCGCAGCGGTGGCGATATGGtaagatttctttataggtttgaacttataatcttgtttgagcgcgggaaca
Uninjected_NC2b_chd2_linc	B2	uninjected_S2_L001_R1_001.fastq	uninjected_S2_L001_R2_001.fastq	NC2b_chd2_linc	TRUE	AGATCGCAGCGGTGGCGATATGg	GGAGCTGAGCAACAACACCC	tgttcccgcgctcaaacaag	0	ggagctgagcaacaacaccctaaaaccgacaaatctcaccgatgcaatggcgtcgacagctcaagaagaaagaacAGATCGCAGCGGTGGCGATATGGtaagatttctttataggtttgaacttataatcttgtttgagcgcgggaaca
Injected_NC31_magib_nc	B1	injected_S1_L001_R1_001.fastq	injected_S1_L001_R2_001.fastq	NC31_magib_nc	FALSE	GAGGGTTtgtgggtgatgtatgg	ctttcccctgactcaacccc	GCAAGTCCGTCTTATCCTTTTTTCTAC	1	ctttcccctgactcaaccccactacaaccccgaccccacccccacaacaaccccacccccaatccaaccctttagcctatatatgaggcacgcactaagtcCCATACATCACCCACAAACCCTCtaatccattgcacgcatctcggagatggcacgaaacgagcccgagagcgtgtagaaaaaaggataagacggacttgc
Uninjected_NC31_magib_nc	B2	uninjected_S2_L001_R1_001.fastq	uninjected_S2_L001_R2_001.fastq	NC31_magib_nc	TRUE	GAGGGTTtgtgggtgatgtatgg	ctttcccctgactcaacccc	GCAAGTCCGTCTTATCCTTTTTTCTAC	1	ctttcccctgactcaaccccactacaaccccgaccccacccccacaacaaccccacccccaatccaaccctttagcctatatatgaggcacgcactaagtcCCATACATCACCCACAAACCCTCtaatccattgcacgcatctcggagatggcacgaaacgagcccgagagcgtgtagaaaaaaggataagacggacttgc
Injected_NC4_Cingulin_intronic	B1	injected_S1_L001_R1_001.fastq	injected_S1_L001_R2_001.fastq	NC4_Cingulin_intronic	FALSE	GACATTTGCAGAAGATGAAGTGG	ACTGTTGTTCTGACGCTCTTCTC	cggtaatcttaactacatacacaaggc	0	actgttgttctgacgctcttctcggcgtcgatggaggatggacttgaaggacgcaaagaagctggaatacgctcgtgaaGACGAAGCACAGACATTTGCAGGtaagtttaatgttaaataacttattgtaaatatccgttgggtcatattcaattcatatttgacgttactttgccttgtgtatgtagttaagattaccg
Uninjected_NC4_Cingulin_intronic	B2	uninjected_S2_L001_R1_001.fastq	uninjected_S2_L001_R2_001.fastq	NC4_Cingulin_intronic	TRUE	GACATTTGCAGAAGATGAAGTGG	ACTGTTGTTCTGACGCTCTTCTC	cggtaatcttaactacatacacaaggc	0	actgttgttctgacgctcttctcggcgtcgatggaggatggacttgaaggacgcaaagaagctggaatacgctcgtgaaGACGAAGCACAGACATTTGCAGGtaagtttaatgttaaataacttattgtaaatatccgttgggtcatattcaattcatatttgacgttactttgccttgtgtatgtagttaagattaccg
Injected_NC5a_polycistronic	B1	injected_S1_L001_R1_001.fastq	injected_S1_L001_R2_001.fastq	NC5a_polycistronic	FALSE	gcaacttacAGGTATAAAATAGG	TGTTGAACAATCAAAGCAGCGAC	ttcaacgtttttccaaacatttctctc	1	tgttgaacaatcaaagcagcgacgaggagactgagtttgaggacagtgatgaaagcgacgacgaaatgcatgtgcatgaaacacacgaaCCTATTTTATACCTGTAAGTTGCattctattacatgtccagttatagtgatatacaattattctgttttattttgagagaaatgtttggaaaaacgttgaa
Uninjected_NC5a_polycistronic	B2	uninjected_S2_L001_R1_001.fastq	uninjected_S2_L001_R2_001.fastq	NC5a_polycistronic	TRUE	gcaacttacAGGTATAAAATAGG	TGTTGAACAATCAAAGCAGCGAC	ttcaacgtttttccaaacatttctctc	1	tgttgaacaatcaaagcagcgacgaggagactgagtttgaggacagtgatgaaagcgacgacgaaatgcatgtgcatgaaacacacgaaCCTATTTTATACCTGTAAGTTGCattctattacatgtccagttatagtgatatacaattattctgttttattttgagagaaatgtttggaaaaacgttgaa
Uninjected_NC6_F2R2_MALAT	B2	uninjected_S2_L001_R1_001.fastq	uninjected_S2_L001_R2_001.fastq	NC6_F2R2_MALAT	TRUE	GAAAACCTTTGTATAACCAACGG	TATGGAAGGCAGGGAGGCTTC	CTCATAAAGGCACTTCTAAGTTACCTATT	1	tatggaaggcagggaggcttcgttgatctggtgaaatgttcttattttgttctgtttaattttttgataactaataggcatttttatttacaaacctttaaagtcttaaaactctagacgttttCCGTTGGTTATACAAAGGTTTTCttttgagtagcaagcgtgacgaagataaaatacaagcttacttttcacttaaataggtaacttagaagtgcctttatgag
Injected_NC6_F2R2_MALAT	B1	injected_S1_L001_R1_001.fastq	injected_S1_L001_R2_001.fastq	NC6_F2R2_MALAT	FALSE	GAAAACCTTTGTATAACCAACGG	TATGGAAGGCAGGGAGGCTTC	CTCATAAAGGCACTTCTAAGTTACCTATT	1	tatggaaggcagggaggcttcgttgatctggtgaaatgttcttattttgttctgtttaattttttgataactaataggcatttttatttacaaacctttaaagtcttaaaactctagacgttttCCGTTGGTTATACAAAGGTTTTCttttgagtagcaagcgtgacgaagataaaatacaagcttacttttcacttaaataggtaacttagaagtgcctttatgag
Uninjected_NC7_cyrano	B2	uninjected_S2_L001_R1_001.fastq	uninjected_S2_L001_R2_001.fastq	NC7_cyrano	TRUE	GGTCCCGTGTGCTGCTACTGCGG	gagggcggttgttgtttgtg	GTTGAAGTTGTTCGGGCCAG	1	gagggcggttgttgtttgtgtgagtgatggctcggctgtccaataagagcaaagatatcgatgtgcacgggtgtgcgccggaagagcagcgCCGCAGTAGCAGCACACGGGACCgaaatggcgtaacgcgcagtcgagcaccgcagcagcgcagaggggccaggctcagcgaacaccacagagcctggcccgaacaacttcaac
Injected_NC7_cyrano	B1	injected_S1_L001_R1_001.fastq	injected_S1_L001_R2_001.fastq	NC7_cyrano	FALSE	GGTCCCGTGTGCTGCTACTGCGG	gagggcggttgttgtttgtg	GTTGAAGTTGTTCGGGCCAG	1	gagggcggttgttgtttgtgtgagtgatggctcggctgtccaataagagcaaagatatcgatgtgcacgggtgtgcgccggaagagcagcgCCGCAGTAGCAGCACACGGGACCgaaatggcgtaacgcgcagtcgagcaccgcagcagcgcagaggggccaggctcagcgaacaccacagagcctggcccgaacaacttcaac
Uninjected_NC8a_pitx2Elovl6_nc	B2	uninjected_S2_L001_R1_001.fastq	uninjected_S2_L001_R2_001.fastq	NC8a_pitx2Elovl6_nc	TRUE	TGCCGCAGTCTCGAGAATGCAGG	aatccagcagtaaagcagtagtaatg	gctgtttcaaatactgtatcctacCTG	0	aatccagcagtaaagcagtagtaatgaaaagtactttcaaattaatcttgcgtgagtttcacctgtccagcaggtggcgatgtcaaacagcaattatagaaTGCCGCAGTCTCGAGAATGCAGGtgtttactgtcctcgttgagcatcgacgagcccgtggaacaggtaggatacagtatttgaaacagc
Injected_NC8a_pitx2Elovl6_nc	B1	injected_S1_L001_R1_001.fastq	injected_S1_L001_R2_001.fastq	NC8a_pitx2Elovl6_nc	FALSE	TGCCGCAGTCTCGAGAATGCAGG	aatccagcagtaaagcagtagtaatg	gctgtttcaaatactgtatcctacCTG	0	aatccagcagtaaagcagtagtaatgaaaagtactttcaaattaatcttgcgtgagtttcacctgtccagcaggtggcgatgtcaaacagcaattatagaaTGCCGCAGTCTCGAGAATGCAGGtgtttactgtcctcgttgagcatcgacgagcccgtggaacaggtaggatacagtatttgaaacagc
Uninjected_NC8b_pitx2Elovl6_nc	B2	uninjected_S2_L001_R1_001.fastq	uninjected_S2_L001_R2_001.fastq	NC8b_pitx2Elovl6_nc	TRUE	GACGAGCCCGTGGAACAGgtagg	tcaaattaatcttgcgtgagtttcacc	caatcagtgcgagttaaagacatgag	0	tcaaattaatcttgcgtgagtttcacctgtccagcaggtggcgatgtcaaacagcaattatagaatgccgcagtctcgagaatgcaggtgtttactgtcctcgttgagcatcGACGAGCCCGTGGAACAGGTAGGatacagtatttgaaacagcagtttgttaaatgtattattttctcatgtctttaactcgcactgattg
Injected_NC8b_pitx2Elovl6_nc	B1	injected_S1_L001_R1_001.fastq	injected_S1_L001_R2_001.fastq	NC8b_pitx2Elovl6_nc	FALSE	GACGAGCCCGTGGAACAGgtagg	tcaaattaatcttgcgtgagtttcacc	caatcagtgcgagttaaagacatgag	0	tcaaattaatcttgcgtgagtttcacctgtccagcaggtggcgatgtcaaacagcaattatagaatgccgcagtctcgagaatgcaggtgtttactgtcctcgttgagcatcGACGAGCCCGTGGAACAGGTAGGatacagtatttgaaacagcagtttgttaaatgtattattttctcatgtctttaactcgcactgattg
Uninjected_NP001_NP006	B2	uninjected_S2_L001_R1_001.fastq	uninjected_S2_L001_R2_001.fastq	NP001_NP006	TRUE	GGGATCCCGCACACTGGTTCTGG	ttgtatctctaattaacttctgtcagTTTG	AAACTGTTTCCCACTCACCAC	0	ttgtatctctaattaacttctgtcagtttgaaaaagttgaaagatGGGATCCCGCACACTGGTTCTGGtcgtgtttttaggtgccctctgtggtgagtgggaaacagttt
Injected_NP001_NP006	B1	injected_S1_L001_R1_001.fastq	injected_S1_L001_R2_001.fastq	NP001_NP006	FALSE	GGGATCCCGCACACTGGTTCTGG	ttgtatctctaattaacttctgtcagTTTG	AAACTGTTTCCCACTCACCAC	0	ttgtatctctaattaacttctgtcagtttgaaaaagttgaaagatGGGATCCCGCACACTGGTTCTGGtcgtgtttttaggtgccctctgtggtgagtgggaaacagttt
Uninjected_NP003	B2	uninjected_S2_L001_R1_001.fastq	uninjected_S2_L001_R2_001.fastq	NP003	TRUE	GGATGATGATGATTTCTGTGCGG	CCCGGATTTCAGCGTGATTTG	AGTCTTACCTTGAGCCGCAG	0	cccggatttcagcgtgatttggttatgatgtgttggagaagtggagagactgcgagcggatcgggattgttagcgcGGATGATGATGATTTCTGTGCGGgtttttactcttttatcgctcatcataagctccgctgcggctcaaggtaagact
Injected_NP003	B1	injected_S1_L001_R1_001.fastq	injected_S1_L001_R2_001.fastq	NP003	FALSE	GGATGATGATGATTTCTGTGCGG	CCCGGATTTCAGCGTGATTTG	AGTCTTACCTTGAGCCGCAG	0	cccggatttcagcgtgatttggttatgatgtgttggagaagtggagagactgcgagcggatcgggattgttagcgcGGATGATGATGATTTCTGTGCGGgtttttactcttttatcgctcatcataagctccgctgcggctcaaggtaagact
Uninjected_NP004	B2	uninjected_S2_L001_R1_001.fastq	uninjected_S2_L001_R2_001.fastq	NP004	TRUE	GGATTATTACATCAAGTGCATGG	TGAGCCCATTTACCAAATGTTCC	TTACTCCTGCACTCCAGAGC	0	tgagcccatttaccaaatgttcctggaaatgcatttgttttgacgacaagactaatgaccgcttttgtttgtggtgcagcGGATTATTACATCAAGTGCATGGgggaggatttcctgatggtgagagagatggctctggagtgcaggagtaa
Injected_NP004	B1	injected_S1_L001_R1_001.fastq	injected_S1_L001_R2_001.fastq	NP004	FALSE	GGATTATTACATCAAGTGCATGG	TGAGCCCATTTACCAAATGTTCC	TTACTCCTGCACTCCAGAGC	0	tgagcccatttaccaaatgttcctggaaatgcatttgttttgacgacaagactaatgaccgcttttgtttgtggtgcagcGGATTATTACATCAAGTGCATGGgggaggatttcctgatggtgagagagatggctctggagtgcaggagtaa
Uninjected_NP005	B2	uninjected_S2_L001_R1_001.fastq	uninjected_S2_L001_R2_001.fastq	NP005	TRUE	GGCCCTCATGACACTACTGATGG	tgctggctgtctggattgtc	ATGGCAATTAGGCTCACCAG	0	tgctggctgtctggattgtcatttttttgtgtgattgttcaggttgacagtactGGCCCTCATGACACTACTGATGGtttctgttgagtcggatctctccaatgaagagtggaagtctctaagtaacccacagagccggaccctggtgagcctaattgccat
Injected_NP005	B1	injected_S1_L001_R1_001.fastq	injected_S1_L001_R2_001.fastq	NP005	FALSE	GGCCCTCATGACACTACTGATGG	tgctggctgtctggattgtc	ATGGCAATTAGGCTCACCAG	0	tgctggctgtctggattgtcatttttttgtgtgattgttcaggttgacagtactGGCCCTCATGACACTACTGATGGtttctgttgagtcggatctctccaatgaagagtggaagtctctaagtaacccacagagccggaccctggtgagcctaattgccat
Uninjected_NP007	B2	uninjected_S2_L001_R1_001.fastq	uninjected_S2_L001_R2_001.fastq	NP007	TRUE	GGTCCTGCTCGTTGGATTTCTGG	ACCTGAAGAGCCACTGTTTG	ACTGTGTCAGAGAAAGAGTTTGATC	0	acctgaagagccactgtttgtccatacacatccccccataggatcatttgctgaaaatggagaagatggtccacttGGTCCTGCTCGTTGGATTTCTGGgtttatctgcagggcagctgatacctactggtgagtgactgatcaaactctttctctgacacagt
Injected_NP007	B1	injected_S1_L001_R1_001.fastq	injected_S1_L001_R2_001.fastq	NP007	FALSE	GGTCCTGCTCGTTGGATTTCTGG	ACCTGAAGAGCCACTGTTTG	ACTGTGTCAGAGAAAGAGTTTGATC	0	acctgaagagccactgtttgtccatacacatccccccataggatcatttgctgaaaatggagaagatggtccacttGGTCCTGCTCGTTGGATTTCTGGgtttatctgcagggcagctgatacctactggtgagtgactgatcaaactctttctctgacacagt
Injected_NP008	B1	injected_S1_L001_R1_001.fastq	injected_S1_L001_R2_001.fastq	NP008	FALSE	GGGAAGTTTGTCCAGAGCAGAGG	TTCCAGTGACCGACAGACAG	AGCTGATTCTCTGTTTCCTGC	1	ttccagtgaccgacagacagcggactctctccagtcatgacgagctctgagatgctgatgacaggactcctcgtagcgggactcttcaccgtCCTCTGCTCTGGACAAACTTCCCaagaactgacctttgatgacgcacaactgtccccgcaggaaacagagaatcagct
Uninjected_NP008	B2	uninjected_S2_L001_R1_001.fastq	uninjected_S2_L001_R2_001.fastq	NP008	TRUE	GGGAAGTTTGTCCAGAGCAGAGG	TTCCAGTGACCGACAGACAG	AGCTGATTCTCTGTTTCCTGC	1	ttccagtgaccgacagacagcggactctctccagtcatgacgagctctgagatgctgatgacaggactcctcgtagcgggactcttcaccgtCCTCTGCTCTGGACAAACTTCCCaagaactgacctttgatgacgcacaactgtccccgcaggaaacagagaatcagct
Uninjected_NP009	B2	uninjected_S2_L001_R1_001.fastq	uninjected_S2_L001_R2_001.fastq	NP009	TRUE	GGTGAGAATTCTCCAGCAGCTGG	CTAATGCACTTGGCATTGAAAATTG	AAACTCTTGTGGCAGGCTTG	0	ctaatgcacttggcattgaaaattgaactcatccatttatttcaacaggaaggtgatttttcctttacattggagtcGGTGAGAATTCTCCAGCAGCTGGctgagcaaccgaagacacaaaaccctcggctggccaagacgagctactattctgtgtgttccaatccaagcctgccacaagagttt
Injected_NP009	B1	injected_S1_L001_R1_001.fastq	injected_S1_L001_R2_001.fastq	NP009	FALSE	GGTGAGAATTCTCCAGCAGCTGG	CTAATGCACTTGGCATTGAAAATTG	AAACTCTTGTGGCAGGCTTG	0	ctaatgcacttggcattgaaaattgaactcatccatttatttcaacaggaaggtgatttttcctttacattggagtcGGTGAGAATTCTCCAGCAGCTGGctgagcaaccgaagacacaaaaccctcggctggccaagacgagctactattctgtgtgttccaatccaagcctgccacaagagttt
Uninjected_NP010	B2	uninjected_S2_L001_R1_001.fastq	uninjected_S2_L001_R2_001.fastq	NP010	TRUE	GGCGCAGTTTGTCCAGCTGGCGG	TTTCTCCAGCTATTCGTCTAGCAG	ACTGTGAACTGTGAGCTGTG	0	tttctccagctattcgtctagcagtttcgtttttgtaaaatctctgcaacaatGGCGCAGTTTGTCCAGCTGGCGGcagtgttgagtttgtgtctcctggcagcggtggtgaacgctcagggtgagtgatcaatcacagctcacagttcacagt
Injected_NP010	B1	injected_S1_L001_R1_001.fastq	injected_S1_L001_R2_001.fastq	NP010	FALSE	GGCGCAGTTTGTCCAGCTGGCGG	TTTCTCCAGCTATTCGTCTAGCAG	ACTGTGAACTGTGAGCTGTG	0	tttctccagctattcgtctagcagtttcgtttttgtaaaatctctgcaacaatGGCGCAGTTTGTCCAGCTGGCGGcagtgttgagtttgtgtctcctggcagcggtggtgaacgctcagggtgagtgatcaatcacagctcacagttcacagt
Uninjected_NP011	B2	uninjected_S2_L001_R1_001.fastq	uninjected_S2_L001_R2_001.fastq	NP011	TRUE	GAAGGATGATTCAGATATCCAGG	TTTCAGTCAACCAGGTTTTCCAG	GCACAAAAATAAAACAGTGATTTACTGTAC	0	tttcagtcaaccaggttttccagtcGAAGGATGATTCAGATATCCAGGatcaaattttggcatttttgctgcggaaaaatgtcatgcctcttcaagaaaaggatttattaggtacagtaaatcactgttttatttttgtgc
Injected_NP011	B1	injected_S1_L001_R1_001.fastq	injected_S1_L001_R2_001.fastq	NP011	FALSE	GAAGGATGATTCAGATATCCAGG	TTTCAGTCAACCAGGTTTTCCAG	GCACAAAAATAAAACAGTGATTTACTGTAC	0	tttcagtcaaccaggttttccagtcGAAGGATGATTCAGATATCCAGGatcaaattttggcatttttgctgcggaaaaatgtcatgcctcttcaagaaaaggatttattaggtacagtaaatcactgttttatttttgtgc
Uninjected_NP012	B2	uninjected_S2_L001_R1_001.fastq	uninjected_S2_L001_R2_001.fastq	NP012	TRUE	GAAAACGACGTGGCGCACCAAGG	GTGCTCTTCATCTGCTTGTTCTTC	TCACAGATAACTGTATACTTTATATATGCACT	0	gtgctcttcatctgcttgttcttcacagtagttcagtccatcacatgcgaagccagcaagatagaatcgcgcaaaaagcatGAAAACGACGTGGCGCACCAAGGatctgctattacaacaggtaacaatagattgtaactaaaaatatattagtgcatatataaagtatacagttatctgtga
Injected_NP012	B1	injected_S1_L001_R1_001.fastq	injected_S1_L001_R2_001.fastq	NP012	FALSE	GAAAACGACGTGGCGCACCAAGG	GTGCTCTTCATCTGCTTGTTCTTC	TCACAGATAACTGTATACTTTATATATGCACT	0	gtgctcttcatctgcttgttcttcacagtagttcagtccatcacatgcgaagccagcaagatagaatcgcgcaaaaagcatGAAAACGACGTGGCGCACCAAGGatctgctattacaacaggtaacaatagattgtaactaaaaatatattagtgcatatataaagtatacagttatctgtga
Injected_NP013	B1	injected_S1_L001_R1_001.fastq	injected_S1_L001_R2_001.fastq	NP013	FALSE	GGAGTCCTTTGACCTGGCTCAGG	tgattaattgtgaatatttggatccttagC	GTGAAAGTGTACCTAGAGTAGTC	1	tgattaattgtgaatatttggatccttagctgagaaagtaagcatgcgaggagttgcaaatctgactcaagtgcttgatgactggaggtttgacatCCTGAGCCAGGTCAAAGGACTCCtgcagaacgaccaccagtccctgctgcccgactactctaggtacactttcac
Uninjected_NP013	B2	uninjected_S2_L001_R1_001.fastq	uninjected_S2_L001_R2_001.fastq	NP013	TRUE	GGAGTCCTTTGACCTGGCTCAGG	tgattaattgtgaatatttggatccttagC	GTGAAAGTGTACCTAGAGTAGTC	1	tgattaattgtgaatatttggatccttagctgagaaagtaagcatgcgaggagttgcaaatctgactcaagtgcttgatgactggaggtttgacatCCTGAGCCAGGTCAAAGGACTCCtgcagaacgaccaccagtccctgctgcccgactactctaggtacactttcac
Uninjected_NP014	B2	uninjected_S2_L001_R1_001.fastq	uninjected_S2_L001_R2_001.fastq	NP014	TRUE	GAAAACCTGCTTTATAGTCATGg	ATGCTGGTGCTCTTCCTCTTC	ATATAGCACTTGTTAAACTGTGCAC	0	atgctggtgctcttcctcttctctggacttggagaagctcaggagaaatcagaggatgtgcttctgaacaacacaacaGAAAACCTGCTTTATAGTCATGGtaagcaaacacacacacacagacaccttacaattccattcagtaaagcagtacagtgcacagtttaacaagtgctatat
Injected_NP014	B1	injected_S1_L001_R1_001.fastq	injected_S1_L001_R2_001.fastq	NP014	FALSE	GAAAACCTGCTTTATAGTCATGg	ATGCTGGTGCTCTTCCTCTTC	ATATAGCACTTGTTAAACTGTGCAC	0	atgctggtgctcttcctcttctctggacttggagaagctcaggagaaatcagaggatgtgcttctgaacaacacaacaGAAAACCTGCTTTATAGTCATGGtaagcaaacacacacacacagacaccttacaattccattcagtaaagcagtacagtgcacagtttaacaagtgctatat
Uninjected_NP015	B2	uninjected_S2_L001_R1_001.fastq	uninjected_S2_L001_R2_001.fastq	NP015	TRUE	GGTCAATCTGAGTGATTATCTGG	AATACACCCTCTAATATACCTCTCCCTC	CTAAACTGGCTCTCCGCCAC	0	aatacaccctctaatatacctctccctctttctctctgttgctcccaggttaactggagatgattactctgtccaGGTCAATCTGAGTGATTATCTGGatatactgtgtcctcactatcccggcgaccacccgtccggcgcttcagtggagactctggctctgtatctggtggcggagagccagtttag
Injected_NP015	B1	injected_S1_L001_R1_001.fastq	injected_S1_L001_R2_001.fastq	NP015	FALSE	GGTCAATCTGAGTGATTATCTGG	AATACACCCTCTAATATACCTCTCCCTC	CTAAACTGGCTCTCCGCCAC	0	aatacaccctctaatatacctctccctctttctctctgttgctcccaggttaactggagatgattactctgtccaGGTCAATCTGAGTGATTATCTGGatatactgtgtcctcactatcccggcgaccacccgtccggcgcttcagtggagactctggctctgtatctggtggcggagagccagtttag
Uninjected_NP016	B2	uninjected_S2_L001_R1_001.fastq	uninjected_S2_L001_R2_001.fastq	NP016	TRUE	GAGAATGACCAGGCCTCTGGAGG	AAAGGAAATTCTTACAATTATGACCTTTCC	TGTTTTATTCACCACGCATAAAATACAG	0	aaaggaaattcttacaattatgacctttccaaaatgtctgatctgaggaaactatacaactccaaagttttcaaggcagaGAGAATGACCAGGCCTCTGGAGGgcatgtctttccaagtcggcgtactcagtcactccggagttaggcaagtgatcagttttgtaactgtattttatgcgtggtgaataaaaca
Injected_NP016	B1	injected_S1_L001_R1_001.fastq	injected_S1_L001_R2_001.fastq	NP016	FALSE	GAGAATGACCAGGCCTCTGGAGG	AAAGGAAATTCTTACAATTATGACCTTTCC	TGTTTTATTCACCACGCATAAAATACAG	0	aaaggaaattcttacaattatgacctttccaaaatgtctgatctgaggaaactatacaactccaaagttttcaaggcagaGAGAATGACCAGGCCTCTGGAGGgcatgtctttccaagtcggcgtactcagtcactccggagttaggcaagtgatcagttttgtaactgtattttatgcgtggtgaataaaaca
Uninjected_NP017	B2	uninjected_S2_L001_R1_001.fastq	uninjected_S2_L001_R2_001.fastq	NP017	TRUE	AGCATCTGGGTCATCCCGAAAGg	CTAGAAACTGCCAGAACAGGT	GGGATTTCCAACACCTGAACA	0	ctagaaactgccagaacaggtttaacttctccatcattttctcagtagattctaagaaatattcacttttgtttcaggAGCATCTGGGTCATCCCGAAAGGtatgggggaatttttgtgtttgtcagtgattaactagtgtttttttttttttttttgtgtctgtccgtacatgcatgtgttcaggtgttggaaatccc
Injected_NP017	B1	injected_S1_L001_R1_001.fastq	injected_S1_L001_R2_001.fastq	NP017	FALSE	AGCATCTGGGTCATCCCGAAAGg	CTAGAAACTGCCAGAACAGGT	GGGATTTCCAACACCTGAACA	0	ctagaaactgccagaacaggtttaacttctccatcattttctcagtagattctaagaaatattcacttttgtttcaggAGCATCTGGGTCATCCCGAAAGGtatgggggaatttttgtgtttgtcagtgattaactagtgtttttttttttttttttgtgtctgtccgtacatgcatgtgttcaggtgttggaaatccc
Injected_NP018	B1	injected_S1_L001_R1_001.fastq	injected_S1_L001_R2_001.fastq	NP018	FALSE	GAGATCCTGGACTGTGCCGCTGG	TTCTGTGCTCTAAGTGAAAGTGTTCT	CCGCTGGAGGTTCAGGTTTG	0	ttctgtgctctaagtgaaagtgttcttctatgtttgtgtcagatggcgagtgcactGAGATCCTGGACTGTGCCGCTGGctcttgctctgtgcgttatagtgtgtctcagcagcctggctgaagcgtatccacccaaacctgaacctccagcgggagacgtgggtcc
Uninjected_NP018	B2	uninjected_S2_L001_R1_001.fastq	uninjected_S2_L001_R2_001.fastq	NP018	TRUE	GAGATCCTGGACTGTGCCGCTGG	TTCTGTGCTCTAAGTGAAAGTGTTCT	CCGCTGGAGGTTCAGGTTTG	0	ttctgtgctctaagtgaaagtgttcttctatgtttgtgtcagatggcgagtgcactGAGATCCTGGACTGTGCCGCTGGctcttgctctgtgcgttatagtgtgtctcagcagcctggctgaagcgtatccacccaaacctgaacctccagcgggagacgtgggtcc
Uninjected_NP019	B2	uninjected_S2_L001_R1_001.fastq	uninjected_S2_L001_R2_001.fastq	NP019	TRUE	GAAAGGGAAAATGAAGCCGTTGG	CTGAATAACGTCTCCTGTCTCCTC	TCGTGAAAAGATCACACACTGAA	0	ctgaataacgtctcctgtctcctcctcaaaagttaaacactcaagtgccgttatttcgagctgaggacgaacaGAAAGGGAAAATGAAGCCGTTGGcttgcctttttttcgtggccttactaaccttcttcactggtatgtttttctattgaaaatttaggagtttgatttcagtgtgtgatcttttcacga
Injected_NP019	B1	injected_S1_L001_R1_001.fastq	injected_S1_L001_R2_001.fastq	NP019	FALSE	GAAAGGGAAAATGAAGCCGTTGG	CTGAATAACGTCTCCTGTCTCCTC	TCGTGAAAAGATCACACACTGAA	0	ctgaataacgtctcctgtctcctcctcaaaagttaaacactcaagtgccgttatttcgagctgaggacgaacaGAAAGGGAAAATGAAGCCGTTGGcttgcctttttttcgtggccttactaaccttcttcactggtatgtttttctattgaaaatttaggagtttgatttcagtgtgtgatcttttcacga
Uninjected_NP020	B2	uninjected_S2_L001_R1_001.fastq	uninjected_S2_L001_R2_001.fastq	NP020	TRUE	GGACTCAGGCTCGGTCATCCCGG	GCGACAGTATGAGGCCAAGC	GGCATACGATGCGATGATGAC	0	gcgacagtatgaggccaagcggagctctggcggcggcggcggtgatgctgatgctgctcgtgtgttgccaagccgaGGACTCAGGCTCGGTCATCCCGGccgagagtaagcctcagtctgctttttagacgagtgggcaacagacatgcatcatttcatgtgtcatcatcgcatcgtatgcc
Injected_NP020	B1	injected_S1_L001_R1_001.fastq	injected_S1_L001_R2_001.fastq	NP020	FALSE	GGACTCAGGCTCGGTCATCCCGG	GCGACAGTATGAGGCCAAGC	GGCATACGATGCGATGATGAC	0	gcgacagtatgaggccaagcggagctctggcggcggcggcggtgatgctgatgctgctcgtgtgttgccaagccgaGGACTCAGGCTCGGTCATCCCGGccgagagtaagcctcagtctgctttttagacgagtgggcaacagacatgcatcatttcatgtgtcatcatcgcatcgtatgcc
Uninjected_SP1	B2	uninjected_S2_L001_R1_001.fastq	uninjected_S2_L001_R2_001.fastq	SP1	TRUE	TGGCTTCACTCTGGGGAACGTGG	ATTCACTATGTATTTGACTAATTGTGCCTC	TGTAGACAAACGTATACAATCACACG	0	attcactatgtatttgactaattgtgcctcatttgtgtttttccagctTGGCTTCACTCTGGGGAACGTGGttggcatgtatttagctcaaaactacgaggttataaatgtcatatttgttcatattaagttaataaccgtgtgattgtatacgtttgtctaca
Injected_SP1	B1	injected_S1_L001_R1_001.fastq	injected_S1_L001_R2_001.fastq	SP1	FALSE	TGGCTTCACTCTGGGGAACGTGG	ATTCACTATGTATTTGACTAATTGTGCCTC	TGTAGACAAACGTATACAATCACACG	0	attcactatgtatttgactaattgtgcctcatttgtgtttttccagctTGGCTTCACTCTGGGGAACGTGGttggcatgtatttagctcaaaactacgaggttataaatgtcatatttgttcatattaagttaataaccgtgtgattgtatacgtttgtctaca
Uninjected_SP10	B2	uninjected_S2_L001_R1_001.fastq	uninjected_S2_L001_R2_001.fastq	SP10	TRUE	AGTTCTTCTCTCCTGATTAGAGG	AGCTGTCAATACATCACAATGAGG	GGATTAGTCTCACCAGCGCA	1	agctgtcaatacatcacaatgagggctgttttgtgttttctgtgcctaatatttttcccgtctttatttgtatCCTCTAATCAGGAGAGAAGAACTttgattacgacaataaagcttttgaatgcgctggtgagactaatcc
Injected_SP10	B1	injected_S1_L001_R1_001.fastq	injected_S1_L001_R2_001.fastq	SP10	FALSE	AGTTCTTCTCTCCTGATTAGAGG	AGCTGTCAATACATCACAATGAGG	GGATTAGTCTCACCAGCGCA	1	agctgtcaatacatcacaatgagggctgttttgtgttttctgtgcctaatatttttcccgtctttatttgtatCCTCTAATCAGGAGAGAAGAACTttgattacgacaataaagcttttgaatgcgctggtgagactaatcc
Uninjected_SP12	B2	uninjected_S2_L001_R1_001.fastq	uninjected_S2_L001_R2_001.fastq	SP12	TRUE	GGCCCAGGAGGAGCCCACACTGG	TTGAGCATTCTAAAGAACCATAAAACAAC	TCGCTCTGTTCAATGTTCTGG	0	ttgagcattctaaagaaccataaaacaactcaacaattgagagattcatgcacttactatgtttatcataaatttaagcagaGGCCCAGGAGGAGCCCACACTGGagcagcatttcacaaaatttgggacccagatgaaggagattgcagaggacctggcagataagaccaaaaccgccttccagaacattgaacagagcga
Injected_SP12	B1	injected_S1_L001_R1_001.fastq	injected_S1_L001_R2_001.fastq	SP12	FALSE	GGCCCAGGAGGAGCCCACACTGG	TTGAGCATTCTAAAGAACCATAAAACAAC	TCGCTCTGTTCAATGTTCTGG	0	ttgagcattctaaagaaccataaaacaactcaacaattgagagattcatgcacttactatgtttatcataaatttaagcagaGGCCCAGGAGGAGCCCACACTGGagcagcatttcacaaaatttgggacccagatgaaggagattgcagaggacctggcagataagaccaaaaccgccttccagaacattgaacagagcga
Injected_SP13	B1	injected_S1_L001_R1_001.fastq	injected_S1_L001_R2_001.fastq	SP13	FALSE	AGGCTGATTGTGAGATGTTTCGG	AGTTCAGGTGTTTGCGTTTTGC	GCCACTTTAATCCTTTCGTAGGT	1	agttcaggtgtttgcgttttgctatcgctcctgtttctgtccgtatcagcagatcagtgtgacaatgacaacacagctgacaactgcaataaatggaCCGAAACATCTCACAATCAGCCTcgaaatacaggtaaagtagactttaacacccaaatctgggagaattacagcataataacctacgaaaggattaaagtggc
Uninjected_SP13	B2	uninjected_S2_L001_R1_001.fastq	uninjected_S2_L001_R2_001.fastq	SP13	TRUE	AGGCTGATTGTGAGATGTTTCGG	AGTTCAGGTGTTTGCGTTTTGC	GCCACTTTAATCCTTTCGTAGGT	1	agttcaggtgtttgcgttttgctatcgctcctgtttctgtccgtatcagcagatcagtgtgacaatgacaacacagctgacaactgcaataaatggaCCGAAACATCTCACAATCAGCCTcgaaatacaggtaaagtagactttaacacccaaatctgggagaattacagcataataacctacgaaaggattaaagtggc
Uninjected_SP14	B2	uninjected_S2_L001_R1_001.fastq	uninjected_S2_L001_R2_001.fastq	SP14	TRUE	GGCGCAGTTTGTCCAGCTGGCGG	TTGTTGTTTTTCTCCAGCTATTCG	TGTGAACTGTGAGCTGTGATTG	0	ttgttgtttttctccagctattcgtctagcagtttcgtttttgtaaaatctctgcaacaatGGCGCAGTTTGTCCAGCTGGCGGcagtgttgagtttgtgtctcctggcagcggtggtgaacgctcagggtgagtgatcaatcacagctcacagttcaca
Injected_SP14	B1	injected_S1_L001_R1_001.fastq	injected_S1_L001_R2_001.fastq	SP14	FALSE	GGCGCAGTTTGTCCAGCTGGCGG	TTGTTGTTTTTCTCCAGCTATTCG	TGTGAACTGTGAGCTGTGATTG	0	ttgttgtttttctccagctattcgtctagcagtttcgtttttgtaaaatctctgcaacaatGGCGCAGTTTGTCCAGCTGGCGGcagtgttgagtttgtgtctcctggcagcggtggtgaacgctcagggtgagtgatcaatcacagctcacagttcaca
Injected_SP15	B1	injected_S1_L001_R1_001.fastq	injected_S1_L001_R2_001.fastq	SP15	FALSE	GATGCTCAGAGTTACTGCAGAGG	GGTTTTTACAGGGCTCTCCTGG	CGATCCACACTGATCCACTG	0	ggtttttacagggctctcctggagcagctttgctatttctcgtcgctatcactatataaacctgcagatgtcatggccaGATGCTCAGAGTTACTGCAGAGGgaatttcactgatctggctactgtagacaccatggatgatgtgaacaggctaatacattcagtggatgctggatacagtggatcagtgtggatcg
Uninjected_SP15	B2	uninjected_S2_L001_R1_001.fastq	uninjected_S2_L001_R2_001.fastq	SP15	TRUE	GATGCTCAGAGTTACTGCAGAGG	GGTTTTTACAGGGCTCTCCTGG	CGATCCACACTGATCCACTG	0	ggtttttacagggctctcctggagcagctttgctatttctcgtcgctatcactatataaacctgcagatgtcatggccaGATGCTCAGAGTTACTGCAGAGGgaatttcactgatctggctactgtagacaccatggatgatgtgaacaggctaatacattcagtggatgctggatacagtggatcagtgtggatcg
Uninjected_SP16	B2	uninjected_S2_L001_R1_001.fastq	uninjected_S2_L001_R2_001.fastq	SP16	TRUE	GACTGAGTACTACGAGGAGGGGG	TGGTGGCTTTTCACCCTTCTTG	TCCAAAGGGACCCTCTGGAG	0	tggtggcttttcacccttcttgtgaatggcacgctgtccagccgtcacgtcggtgtgtctgtaaagcactacatatccatGACTGAGTACTACGAGGAGGGGGgcttgctgtacgagcactcacctcccatgcacatcaaagtggagtctccagagggtccctttgga
Injected_SP16	B1	injected_S1_L001_R1_001.fastq	injected_S1_L001_R2_001.fastq	SP16	FALSE	GACTGAGTACTACGAGGAGGGGG	TGGTGGCTTTTCACCCTTCTTG	TCCAAAGGGACCCTCTGGAG	0	tggtggcttttcacccttcttgtgaatggcacgctgtccagccgtcacgtcggtgtgtctgtaaagcactacatatccatGACTGAGTACTACGAGGAGGGGGgcttgctgtacgagcactcacctcccatgcacatcaaagtggagtctccagagggtccctttgga
Injected_SP17	B1	injected_S1_L001_R1_001.fastq	injected_S1_L001_R2_001.fastq	SP17	FALSE	GAGGTTCTGCTCTACCGAACCGG	GATAAATCAGAAATGACACGCCGAC	GCTCAAGAGGGAATCTCAGAGG	0	gataaatcagaaatgacacgccgacaggactcggttcttctgggaagctgcgctatcctcctgtttctgaacactgGAGGTTCTGCTCTACCGAACCGGaccagcgatgtgcataatgaggccacggacagtaataaagagcctctgagattccctcttgagc
Uninjected_SP17	B2	uninjected_S2_L001_R1_001.fastq	uninjected_S2_L001_R2_001.fastq	SP17	TRUE	GAGGTTCTGCTCTACCGAACCGG	GATAAATCAGAAATGACACGCCGAC	GCTCAAGAGGGAATCTCAGAGG	0	gataaatcagaaatgacacgccgacaggactcggttcttctgggaagctgcgctatcctcctgtttctgaacactgGAGGTTCTGCTCTACCGAACCGGaccagcgatgtgcataatgaggccacggacagtaataaagagcctctgagattccctcttgagc
Uninjected_SP18	B2	uninjected_S2_L001_R1_001.fastq	uninjected_S2_L001_R2_001.fastq	SP18	TRUE	GGCAGCAGTGGAGGCCATTTTGG	TTTTTGTAGTTTATGCATACAGCCCTG	CTTTGCTGACTGGTCCAGCT	0	tttttgtagtttatgcatacagccctGGCAGCAGTGGAGGCCATTTTGGatctaataatcctagccagtccatgcaggaggtgaaacaaagtgtccttgacttttatggtggaaatgttgtagctggaccagtcagcaaag
Injected_SP18	B1	injected_S1_L001_R1_001.fastq	injected_S1_L001_R2_001.fastq	SP18	FALSE	GGCAGCAGTGGAGGCCATTTTGG	TTTTTGTAGTTTATGCATACAGCCCTG	CTTTGCTGACTGGTCCAGCT	0	tttttgtagtttatgcatacagccctGGCAGCAGTGGAGGCCATTTTGGatctaataatcctagccagtccatgcaggaggtgaaacaaagtgtccttgacttttatggtggaaatgttgtagctggaccagtcagcaaag
Uninjected_SP2	B2	uninjected_S2_L001_R1_001.fastq	uninjected_S2_L001_R2_001.fastq	SP2	TRUE	GAGGGCGAGACAAAGACATCTGG	TGCGAAACGATTAAGATGGAGACAAC	CGTTCTAACCGTCTTTCTCGTC	0	tgcgaaacgattaagatggagacaaccgaagctgttttattgctgctgttggtgtgctgttggtgGAGGGCGAGACAAAGACATCTGGatgaggagattatggctcggcggcgatttcgacggaaactcattttggcggcaagacgcaaacgcgcgatagagcgacgagaaagacggttagaacg
Injected_SP2	B1	injected_S1_L001_R1_001.fastq	injected_S1_L001_R2_001.fastq	SP2	FALSE	GAGGGCGAGACAAAGACATCTGG	TGCGAAACGATTAAGATGGAGACAAC	CGTTCTAACCGTCTTTCTCGTC	0	tgcgaaacgattaagatggagacaaccgaagctgttttattgctgctgttggtgtgctgttggtgGAGGGCGAGACAAAGACATCTGGatgaggagattatggctcggcggcgatttcgacggaaactcattttggcggcaagacgcaaacgcgcgatagagcgacgagaaagacggttagaacg
Uninjected_SP3.SP11_updated	B2	uninjected_S2_L001_R1_001.fastq	uninjected_S2_L001_R2_001.fastq	SP3.SP11_updated	TRUE	tgtgttggacagATTGTTTTGGG	ATGATTATTAAAGTGTTGGTATTGGTGTGT	CTATTAAATCCAGATGAACCAGTTTTGA	0	atgattattaaagtgttggtattggTGTGTTGGACAGATTGTTTTGGGgctcgttggcatcatcaagtgcatgtcacatggcctgagtcaggtgagaggaactgtttaattataagttcaaaactggttcatctggatttaatag
Injected_SP3.SP11_updated	B1	injected_S1_L001_R1_001.fastq	injected_S1_L001_R2_001.fastq	SP3.SP11_updated	FALSE	tgtgttggacagATTGTTTTGGG	ATGATTATTAAAGTGTTGGTATTGGTGTGT	CTATTAAATCCAGATGAACCAGTTTTGA	0	atgattattaaagtgttggtattggTGTGTTGGACAGATTGTTTTGGGgctcgttggcatcatcaagtgcatgtcacatggcctgagtcaggtgagaggaactgtttaattataagttcaaaactggttcatctggatttaatag
Uninjected_SP4	B2	uninjected_S2_L001_R1_001.fastq	uninjected_S2_L001_R2_001.fastq	SP4	TRUE	AGAGGAAGCGCACGCGACTTGGG	TACTTTCTCACCTGCTGAAGCAG	TGTTTTCTTTCTGTTTTTCCAGCT	0	tactttctcacctgctgaagcagtgtagcaattgatctcAGAGGAAGCGCACGCGACTTGGGaactatacaagcatttgcctaggatccccactttacatgaattacacgttagtgcttcagctggaaaaacagaaagaaaaca
Injected_SP4	B1	injected_S1_L001_R1_001.fastq	injected_S1_L001_R2_001.fastq	SP4	FALSE	AGAGGAAGCGCACGCGACTTGGG	TACTTTCTCACCTGCTGAAGCAG	TGTTTTCTTTCTGTTTTTCCAGCT	0	tactttctcacctgctgaagcagtgtagcaattgatctcAGAGGAAGCGCACGCGACTTGGGaactatacaagcatttgcctaggatccccactttacatgaattacacgttagtgcttcagctggaaaaacagaaagaaaaca
Uninjected_SP5	B2	uninjected_S2_L001_R1_001.fastq	uninjected_S2_L001_R2_001.fastq	SP5	TRUE	GAGATAAAGAGCGAGCACAAAGG	ACAGCGCAAAATCCTATATTATTTAATAGG	TCTAGCGGATCTAACAGGAGTC	0	acagcgcaaaatcctatattatttaataggctgacatgaattaagtgtaacaaaaatggtatcttaccaactgcGAGATAAAGAGCGAGCACAAAGGagccgaaaatgattttgttcatggtttctgctgtaaatgagctaagttcaagtagaagaccgttacactgctgtcagactcctgttagatccgctaga
Injected_SP5	B1	injected_S1_L001_R1_001.fastq	injected_S1_L001_R2_001.fastq	SP5	FALSE	GAGATAAAGAGCGAGCACAAAGG	ACAGCGCAAAATCCTATATTATTTAATAGG	TCTAGCGGATCTAACAGGAGTC	0	acagcgcaaaatcctatattatttaataggctgacatgaattaagtgtaacaaaaatggtatcttaccaactgcGAGATAAAGAGCGAGCACAAAGGagccgaaaatgattttgttcatggtttctgctgtaaatgagctaagttcaagtagaagaccgttacactgctgtcagactcctgttagatccgctaga
Uninjected_SP6	B2	uninjected_S2_L001_R1_001.fastq	uninjected_S2_L001_R2_001.fastq	SP6	TRUE	GAACAAGATACTGGCTATCACGG	TGCATCATTATATGACCAGAGCTTT	AGTTAGTTTGTTCATGTTTATGTGTGTG	0	tgcatcattatatgaccagagctttattaaatccttcacagcttcctgccattatGAACAAGATACTGGCTATCACGGtttttgttgctttccttgcactgggtatgtacacacacacataaacatgaacaaactaact
Injected_SP6	B1	injected_S1_L001_R1_001.fastq	injected_S1_L001_R2_001.fastq	SP6	FALSE	GAACAAGATACTGGCTATCACGG	TGCATCATTATATGACCAGAGCTTT	AGTTAGTTTGTTCATGTTTATGTGTGTG	0	tgcatcattatatgaccagagctttattaaatccttcacagcttcctgccattatGAACAAGATACTGGCTATCACGGtttttgttgctttccttgcactgggtatgtacacacacacataaacatgaacaaactaact
Injected_SP7	B1	injected_S1_L001_R1_001.fastq	injected_S1_L001_R2_001.fastq	SP7	FALSE	GGTCCTGCTCGTTGGATTTCTGG	CTACAAACCTGAAGAGCCACTG	TTTTCTATACTGTGTCAGAGAAAGAGT	0	ctacaaacctgaagagccactgtttgtccatacacatccccccataggatcatttgctgaaaatggagaagatggtccacttGGTCCTGCTCGTTGGATTTCTGGgtttatctgcagggcagctgatacctactggtgagtgactgatcaaactctttctctgacacagtatagaaaa
Uninjected_SP7	B2	uninjected_S2_L001_R1_001.fastq	uninjected_S2_L001_R2_001.fastq	SP7	TRUE	GGTCCTGCTCGTTGGATTTCTGG	CTACAAACCTGAAGAGCCACTG	TTTTCTATACTGTGTCAGAGAAAGAGT	0	ctacaaacctgaagagccactgtttgtccatacacatccccccataggatcatttgctgaaaatggagaagatggtccacttGGTCCTGCTCGTTGGATTTCTGGgtttatctgcagggcagctgatacctactggtgagtgactgatcaaactctttctctgacacagtatagaaaa
Uninjected_SP8_updated2	B2	uninjected_S2_L001_R1_001.fastq	uninjected_S2_L001_R2_001.fastq	SP8_updated2	TRUE	GAACTGAAGCTGAGCTGTCCTGG	TGACAATGTCTTTGAAGCTGGACT	AGTGACATGATTAAAATGGCAGC	0	tgacaatgtctttgaagctggactctttcatttcagcaacagtaattaggtgtggcgggtttGAACTGAAGCTGAGCTGTCCTGGtaagtgcttgaatgccaatctattaaagttttgttgaatgtataatgctgccattttaatcatgtcact
Injected_SP8_updated2	B1	injected_S1_L001_R1_001.fastq	injected_S1_L001_R2_001.fastq	SP8_updated2	FALSE	GAACTGAAGCTGAGCTGTCCTGG	TGACAATGTCTTTGAAGCTGGACT	AGTGACATGATTAAAATGGCAGC	0	tgacaatgtctttgaagctggactctttcatttcagcaacagtaattaggtgtggcgggtttGAACTGAAGCTGAGCTGTCCTGGtaagtgcttgaatgccaatctattaaagttttgttgaatgtataatgctgccattttaatcatgtcact
Uninjected_SP9	B2	uninjected_S2_L001_R1_001.fastq	uninjected_S2_L001_R2_001.fastq	SP9	TRUE	GGCAGCGGAGACCCTGAGGGAGG	CAGCTGCTCATCCTCCTCATG	ACCGGACACTCGGTCACTAC	1	cagctgctcatcctcctcatgtcagtgtgtgtgttctgcttcagcatgggctgtgtgttgctgtttctgctgctggtgtgtgtcccggtggtCCTCCCTCAGGGTCTCCGCTGCCtcttctgcccggtaacgtcgctgaacagctcgtgtgcgccggtagtgaccgagtgtccggt
Injected_SP9	B1	injected_S1_L001_R1_001.fastq	injected_S1_L001_R2_001.fastq	SP9	FALSE	GGCAGCGGAGACCCTGAGGGAGG	CAGCTGCTCATCCTCCTCATG	ACCGGACACTCGGTCACTAC	1	cagctgctcatcctcctcatgtcagtgtgtgtgttctgcttcagcatgggctgtgtgttgctgtttctgctgctggtgtgtgtcccggtggtCCTCCCTCAGGGTCTCCGCTGCCtcttctgcccggtaacgtcgctgaacagctcgtgtgcgccggtagtgaccgagtgtccggt
Uninjected_Trpv1	B2	uninjected_S2_L001_R1_001.fastq	uninjected_S2_L001_R2_001.fastq	Trpv1	TRUE	GGTGAcGTGTCTAAAATGCAGGG	AAACTTGAAGGAAGAACCAGCTC	GTTACATTGTGAGTCGGTGAGTCG	0	aaacttgaaggaagaaccagctcaacaggacaatgacaggtttaccatcaagaggctgttcgaggctgtgtccagtGGTGACGTGTCTAAAATGCAGGGtttacatgagtatctccacaaaaacatgaaacgactcaccgactcacaatgtaac
Injected_Trpv1	B1	injected_S1_L001_R1_001.fastq	injected_S1_L001_R2_001.fastq	Trpv1	FALSE	GGTGAcGTGTCTAAAATGCAGGG	AAACTTGAAGGAAGAACCAGCTC	GTTACATTGTGAGTCGGTGAGTCG	0	aaacttgaaggaagaaccagctcaacaggacaatgacaggtttaccatcaagaggctgttcgaggctgtgtccagtGGTGACGTGTCTAAAATGCAGGGtttacatgagtatctccacaaaaacatgaaacgactcaccgactcacaatgtaac
Uninjected_Utx1	B2	uninjected_S2_L001_R1_001.fastq	uninjected_S2_L001_R2_001.fastq	Utx1	TRUE	GAGGCGTCGAGCAGCGGCGGCGG	AAGTTGGCTTTTATTGTGGCTTTTGG	GGTGATTCCTCCTCGGGTTC	1	aagttggcttttattgtggcttttggacgctcggagctcgcctgcgctccactgcacggcgcggttccatgaagccgtgccgagtgtcggtggCCGCCGCCGCTGCTCGACGCCTCagcgctgctggtgatgaggagaagaaaatggcggcgggaaaagcgagtgaacccgaggaggaatcacc
Injected_Utx1	B1	injected_S1_L001_R1_001.fastq	injected_S1_L001_R2_001.fastq	Utx1	FALSE	GAGGCGTCGAGCAGCGGCGGCGG	AAGTTGGCTTTTATTGTGGCTTTTGG	GGTGATTCCTCCTCGGGTTC	1	aagttggcttttattgtggcttttggacgctcggagctcgcctgcgctccactgcacggcgcggttccatgaagccgtgccgagtgtcggtggCCGCCGCCGCTGCTCGACGCCTCagcgctgctggtgatgaggagaagaaaatggcggcgggaaaagcgagtgaacccgaggaggaatcacc
Uninjected_aim1b	B2	uninjected_S2_L001_R1_001.fastq	uninjected_S2_L001_R2_001.fastq	aim1b	TRUE	GGGTTTCCAGGGTCTGCTGGCGG	agctctgcgattggtctaataaag	TGAGTGTCTACCATGCGCAG	0	agctctgcgattggtctaataaagaatgactgtgttttctggtctacaggtggctggtttacagtgatccGGGTTTCCAGGGTCTGCTGGCGGttctggaggctggagaatatccttttccagaggactggggtttcccagctccagccgtgggctctctgaggcctctgcgcatggtagacactca
Injected_aim1b	B1	injected_S1_L001_R1_001.fastq	injected_S1_L001_R2_001.fastq	aim1b	FALSE	GGGTTTCCAGGGTCTGCTGGCGG	agctctgcgattggtctaataaag	TGAGTGTCTACCATGCGCAG	0	agctctgcgattggtctaataaagaatgactgtgttttctggtctacaggtggctggtttacagtgatccGGGTTTCCAGGGTCTGCTGGCGGttctggaggctggagaatatccttttccagaggactggggtttcccagctccagccgtgggctctctgaggcctctgcgcatggtagacactca
Injected_apln	B1	injected_S1_L001_R1_001.fastq	injected_S1_L001_R2_001.fastq	apln	FALSE	GAATGTGAAGATCTTGACGCTGG	CCACACACGCACACCACTAC	CAAGGCTAACAGCAGAGAGAA	0	ccacacacgcacaccactacagtatatcagctagcgactggcagggaaacggaggggagagcagaaatGAATGTGAAGATCTTGACGCTGGtgattgtgctggtggtttctctgctgtgttcagccagtgctggtaagtcgggagcgtgacggctgttgcctggagcctccccatgtttatcttttttctctctgctgttagccttg
Uninjected_apln	B2	uninjected_S2_L001_R1_001.fastq	uninjected_S2_L001_R2_001.fastq	apln	TRUE	GAATGTGAAGATCTTGACGCTGG	CCACACACGCACACCACTAC	CAAGGCTAACAGCAGAGAGAA	0	ccacacacgcacaccactacagtatatcagctagcgactggcagggaaacggaggggagagcagaaatGAATGTGAAGATCTTGACGCTGGtgattgtgctggtggtttctctgctgtgttcagccagtgctggtaagtcgggagcgtgacggctgttgcctggagcctccccatgtttatcttttttctctctgctgttagccttg
Uninjected_aplnrA	B2	uninjected_S2_L001_R1_001.fastq	uninjected_S2_L001_R2_001.fastq	aplnrA	TRUE	GGTCAAAACTCAGACAGGTCAGG	GCGTGGCTCTCTGCAAGATC	CCAGCAGGCATGAGAGGAAC	1	gcgtggctctctgcaagatcagcagctacgtggtgctggtcaacatgtacgccagcgtcttctgCCTGACCTGTCTGAGTTTTGACCgctacctcgccatcgtccactctctgtccagcggccggctcagatcccgtgccaccatgctggcatcgctgggtgccatctggttcctctcatgcctgctgg
Injected_aplnrA	B1	injected_S1_L001_R1_001.fastq	injected_S1_L001_R2_001.fastq	aplnrA	FALSE	GGTCAAAACTCAGACAGGTCAGG	GCGTGGCTCTCTGCAAGATC	CCAGCAGGCATGAGAGGAAC	1	gcgtggctctctgcaagatcagcagctacgtggtgctggtcaacatgtacgccagcgtcttctgCCTGACCTGTCTGAGTTTTGACCgctacctcgccatcgtccactctctgtccagcggccggctcagatcccgtgccaccatgctggcatcgctgggtgccatctggttcctctcatgcctgctgg
Uninjected_aplnrB	B2	uninjected_S2_L001_R1_001.fastq	uninjected_S2_L001_R2_001.fastq	aplnrB	TRUE	GGGACTCACTGGGAAcGGTGTGG	ATGTGTGAATATGATGAGTGGGAAC	CAGGGTCACCACAAAGGTCAG	0	atgtgtgaatatgatgagtgggaaccatcatattctctgattcccgtgctctacatgctcatcttcatcctGGGACTCACTGGGAACGGTGTGGtcatcttcacggtgtggcgggcccagtctaagaggagagctgcggacgtctacattggaaacctggctctcgctgacctgacctttgtggtgaccctg
Injected_aplnrB	B1	injected_S1_L001_R1_001.fastq	injected_S1_L001_R2_001.fastq	aplnrB	FALSE	GGGACTCACTGGGAAcGGTGTGG	ATGTGTGAATATGATGAGTGGGAAC	CAGGGTCACCACAAAGGTCAG	0	atgtgtgaatatgatgagtgggaaccatcatattctctgattcccgtgctctacatgctcatcttcatcctGGGACTCACTGGGAACGGTGTGGtcatcttcacggtgtggcgggcccagtctaagaggagagctgcggacgtctacattggaaacctggctctcgctgacctgacctttgtggtgaccctg
Uninjected_atp1a1	B2	uninjected_S2_L001_R1_001.fastq	uninjected_S2_L001_R2_001.fastq	atp1a1	TRUE	GGATGAACTCAAAAAAGAAGTGG	GGGCAAGAAGTCAAAGTCCAAG	CATCCAGGGACAGTTTGTGA	0	gggcaagaagtcaaagtccaagggcaagaaagagaaggataaagacatGGATGAACTCAAAAAAGAAGTGGacttggtgagttagtttatgagcataaatcctataatggctatcgtaacttttgataggatggtaaaatgctgtttttattacatctttgtaggacgatcacaaactgtccctggatg
Injected_atp1a1	B1	injected_S1_L001_R1_001.fastq	injected_S1_L001_R2_001.fastq	atp1a1	FALSE	GGATGAACTCAAAAAAGAAGTGG	GGGCAAGAAGTCAAAGTCCAAG	CATCCAGGGACAGTTTGTGA	0	gggcaagaagtcaaagtccaagggcaagaaagagaaggataaagacatGGATGAACTCAAAAAAGAAGTGGacttggtgagttagtttatgagcataaatcctataatggctatcgtaacttttgataggatggtaaaatgctgtttttattacatctttgtaggacgatcacaaactgtccctggatg
Injected_bag2	B1	injected_S1_L001_R1_001.fastq	injected_S1_L001_R2_001.fastq	bag2	FALSE	GGACCGGTCAGCCATTGACATGG	AGCAGCATTAGCAGCGATGG	CTCATTTCAATCTGATCCAGGCTC	1	agcagcattagcagcgatggcacaggccaaaatcaacgctaaaatgaacgatgcaactaaaaacaaattcaccagaaCCATGTCAATGGCTGACCGGTCCggacggctgctggagagcctggatcagattgaaatgag
Uninjected_bag2	B2	uninjected_S2_L001_R1_001.fastq	uninjected_S2_L001_R2_001.fastq	bag2	TRUE	GGACCGGTCAGCCATTGACATGG	AGCAGCATTAGCAGCGATGG	CTCATTTCAATCTGATCCAGGCTC	1	agcagcattagcagcgatggcacaggccaaaatcaacgctaaaatgaacgatgcaactaaaaacaaattcaccagaaCCATGTCAATGGCTGACCGGTCCggacggctgctggagagcctggatcagattgaaatgag
Uninjected_cartb	B2	uninjected_S2_L001_R1_001.fastq	uninjected_S2_L001_R2_001.fastq	cartb	TRUE	GGGAAGTTTGTCCAGAGCAGAGG	CAGCGGACTCTCTCCAGTCAT	AACAAAGCTAATATCTCGCCGT	1	cagcggactctctccagtcatgacgagctctgagatgctgatgacaggactcctcgtagcgggactcttcaccgtCCTCTGCTCTGGACAAACTTCCCaagaactgacctttgatgacgcacaactgtccccgcaggaaacagagaatcagctggtgagtttttacggcgagatattagctttgtt
Injected_cartb	B1	injected_S1_L001_R1_001.fastq	injected_S1_L001_R2_001.fastq	cartb	FALSE	GGGAAGTTTGTCCAGAGCAGAGG	CAGCGGACTCTCTCCAGTCAT	AACAAAGCTAATATCTCGCCGT	1	cagcggactctctccagtcatgacgagctctgagatgctgatgacaggactcctcgtagcgggactcttcaccgtCCTCTGCTCTGGACAAACTTCCCaagaactgacctttgatgacgcacaactgtccccgcaggaaacagagaatcagctggtgagtttttacggcgagatattagctttgtt
Injected_cartc	B1	injected_S1_L001_R1_001.fastq	injected_S1_L001_R2_001.fastq	cartc	FALSE	GGACAGCCGACTGAGCGAGCAGG	GCGGTTTACCTGAGCGTGTT	TTTATTACGCTGTGGCGACC	0	gcggtttacctgagcgtgttcctgtcgctgctgagcgtctgcagggcgcagattcagatgcaGGACAGCCGACTGAGCGAGCAGGacgagcagttcatcaagagagacctggtgagggaaatgacattactcattcattcattttttttcagcttagtgctttatatatcaggggtcgccacagcgtaataaa
Uninjected_cartc	B2	uninjected_S2_L001_R1_001.fastq	uninjected_S2_L001_R2_001.fastq	cartc	TRUE	GGACAGCCGACTGAGCGAGCAGG	GCGGTTTACCTGAGCGTGTT	TTTATTACGCTGTGGCGACC	0	gcggtttacctgagcgtgttcctgtcgctgctgagcgtctgcagggcgcagattcagatgcaGGACAGCCGACTGAGCGAGCAGGacgagcagttcatcaagagagacctggtgagggaaatgacattactcattcattcattttttttcagcttagtgctttatatatcaggggtcgccacagcgtaataaa
Injected_cartd	B1	injected_S1_L001_R1_001.fastq	injected_S1_L001_R2_001.fastq	cartd	FALSE	GGGAAGGTATATAAAATCCTGGG	CTCACGTTTGCATTGGCTTT	AGGTGACGGTCAGGAGAAAGAT	0	ctcacgtttgcattggctttagaggtcctgcggggtcaccgtcaacatctgatctggaacggggttgtGGGAAGGTATATAAAATCCTGGGacagtgctctgctgttatttcgaggagagtcctgcttcctagacacgatggtcggagagcggatctttctcctgaccgtcacct
Uninjected_cartd	B2	uninjected_S2_L001_R1_001.fastq	uninjected_S2_L001_R2_001.fastq	cartd	TRUE	GGGAAGGTATATAAAATCCTGGG	CTCACGTTTGCATTGGCTTT	AGGTGACGGTCAGGAGAAAGAT	0	ctcacgtttgcattggctttagaggtcctgcggggtcaccgtcaacatctgatctggaacggggttgtGGGAAGGTATATAAAATCCTGGGacagtgctctgctgttatttcgaggagagtcctgcttcctagacacgatggtcggagagcggatctttctcctgaccgtcacct
Uninjected_carte	B2	uninjected_S2_L001_R1_001.fastq	uninjected_S2_L001_R2_001.fastq	carte	TRUE	GGACTCGTTCGCTCTCGCTCCGG	AAGCTCCCTGCATTCAGGAC	TTTTCGCTGTTTAGGTTTGGGT	1	aagctccctgcattcaggaccatggagagctccagtctgaggatgcgcatggcagtgtgcgcgctgctggtctgcttgttgaCCGGAGCGAGAGCGAACGAGTCCgagccggagattgaagtggaactggacacaagagccatcagagacttctaccccaaagacccaaacctaaacagcgaaaa
Injected_carte	B1	injected_S1_L001_R1_001.fastq	injected_S1_L001_R2_001.fastq	carte	FALSE	GGACTCGTTCGCTCTCGCTCCGG	AAGCTCCCTGCATTCAGGAC	TTTTCGCTGTTTAGGTTTGGGT	1	aagctccctgcattcaggaccatggagagctccagtctgaggatgcgcatggcagtgtgcgcgctgctggtctgcttgttgaCCGGAGCGAGAGCGAACGAGTCCgagccggagattgaagtggaactggacacaagagccatcagagacttctaccccaaagacccaaacctaaacagcgaaaa
Uninjected_col5al	B2	uninjected_S2_L001_R1_001.fastq	uninjected_S2_L001_R2_001.fastq	col5al	TRUE	GGGCATCCAGCAGCTGGGTTTGG	GACGGTGAGGCCAAAGAAAGG	CCGTCTGCCAGGTTGATTCC	0	gacggtgaggccaaagaaaggcagtcagtcgttcctgctgtcggtgtataatgagcaGGGCATCCAGCAGCTGGGTTTGGaagtgggacgttctcctgtattcctgtatgaggatcacttaggcaaacccggcccagaggactacccgctcttcagaggaatcaacctggcagacgg
Injected_col5al	B1	injected_S1_L001_R1_001.fastq	injected_S1_L001_R2_001.fastq	col5al	FALSE	GGGCATCCAGCAGCTGGGTTTGG	GACGGTGAGGCCAAAGAAAGG	CCGTCTGCCAGGTTGATTCC	0	gacggtgaggccaaagaaaggcagtcagtcgttcctgctgtcggtgtataatgagcaGGGCATCCAGCAGCTGGGTTTGGaagtgggacgttctcctgtattcctgtatgaggatcacttaggcaaacccggcccagaggactacccgctcttcagaggaatcaacctggcagacgg
Uninjected_ctgfa	B2	uninjected_S2_L001_R1_001.fastq	uninjected_S2_L001_R2_001.fastq	ctgfa	TRUE	GGGGCGGCACTTCAGGGCAGTGG	TGATCAAGCTAGGCTTAAAATGGAG	GGTCGCAAACATCTCGTTCTG	1	tgatcaagctaggcttaaaatggagctctttagcaaatgtacaaactctcacaagaacattttgtcttattcctcaggctgtggctcaagagtgcagtggacaatgCCACTGCCCTGAAGTGCCGCCCCagtgttcacctggtgtaagcctagttctggacacctgtgggtgctgccgggtgtgtgccaagcagctgggcgagctgtgcacagaacgagatgtttgcgacc
Injected_ctgfa	B1	injected_S1_L001_R1_001.fastq	injected_S1_L001_R2_001.fastq	ctgfa	FALSE	GGGGCGGCACTTCAGGGCAGTGG	TGATCAAGCTAGGCTTAAAATGGAG	GGTCGCAAACATCTCGTTCTG	1	tgatcaagctaggcttaaaatggagctctttagcaaatgtacaaactctcacaagaacattttgtcttattcctcaggctgtggctcaagagtgcagtggacaatgCCACTGCCCTGAAGTGCCGCCCCagtgttcacctggtgtaagcctagttctggacacctgtgggtgctgccgggtgtgtgccaagcagctgggcgagctgtgcacagaacgagatgtttgcgacc
Injected_cx43.4	B1	injected_S1_L001_R1_001.fastq	injected_S1_L001_R2_001.fastq	cx43.4	FALSE	GGGTTGTGATCAAAATGATCTGG	CGATGAACAGAGCAAATTTGTGT	CCTGTTGACTGGCCTGTACT	1	cgatgaacagagcaaatttgtgtgtaatacccagcaacctggttgtgagaacgtttgctacgatgcatttgcaccactctctcatgtccggttctgggttttCCAGATCATTTTGATCACAACCCccactatcatgtacttgggatttgctatgcacaagatcgctcggtcaaatgatgtggagtacaggccagtcaacagg
Uninjected_cx43.4	B2	uninjected_S2_L001_R1_001.fastq	uninjected_S2_L001_R2_001.fastq	cx43.4	TRUE	GGGTTGTGATCAAAATGATCTGG	CGATGAACAGAGCAAATTTGTGT	CCTGTTGACTGGCCTGTACT	1	cgatgaacagagcaaatttgtgtgtaatacccagcaacctggttgtgagaacgtttgctacgatgcatttgcaccactctctcatgtccggttctgggttttCCAGATCATTTTGATCACAACCCccactatcatgtacttgggatttgctatgcacaagatcgctcggtcaaatgatgtggagtacaggccagtcaacagg
Injected_dand5	B1	injected_S1_L001_R1_001.fastq	injected_S1_L001_R2_001.fastq	dand5	FALSE	GGACCAGACGAACCTGTTCGGGG	CAGCGGGAATTTCACCGACA	CGCCTCGACTTGGTGAATTT	0	cagcgggaatttcaccgacacgtggcgaaagactttgaatcctccgggaatGGACCAGACGAACCTGTTCGGGGatctgtccgaattgtcaaactaaaccctcattttctgcgccgggccgccgttagtcatgtgccgttcagaaattcaccaagtcgaggcg
Uninjected_dand5	B2	uninjected_S2_L001_R1_001.fastq	uninjected_S2_L001_R2_001.fastq	dand5	TRUE	GGACCAGACGAACCTGTTCGGGG	CAGCGGGAATTTCACCGACA	CGCCTCGACTTGGTGAATTT	0	cagcgggaatttcaccgacacgtggcgaaagactttgaatcctccgggaatGGACCAGACGAACCTGTTCGGGGatctgtccgaattgtcaaactaaaccctcattttctgcgccgggccgccgttagtcatgtgccgttcagaaattcaccaagtcgaggcg
Injected_eed	B1	injected_S1_L001_R1_001.fastq	injected_S1_L001_R2_001.fastq	eed	FALSE	GGTGGGAGTGTCGGGACGCTCGG	GTGCAGGATGATGCGGTCAG	CACACTTGAAGGAGTATTTGCAC	1	gtgcaggatgatgcggtcagcgtggagagcggcacacaccCCGAGCGTCCCGACACTCCCACCaacacagcgagcgctccgggcaggaagagctgggggaaggggaagtggaagtccaagaagtgcaaatactccttcaagtgtg
Uninjected_eed	B2	uninjected_S2_L001_R1_001.fastq	uninjected_S2_L001_R2_001.fastq	eed	TRUE	GGTGGGAGTGTCGGGACGCTCGG	GTGCAGGATGATGCGGTCAG	CACACTTGAAGGAGTATTTGCAC	1	gtgcaggatgatgcggtcagcgtggagagcggcacacaccCCGAGCGTCCCGACACTCCCACCaacacagcgagcgctccgggcaggaagagctgggggaaggggaagtggaagtccaagaagtgcaaatactccttcaagtgtg
Uninjected_elovl6	B2	uninjected_S2_L001_R1_001.fastq	uninjected_S2_L001_R2_001.fastq	elovl6	TRUE	GATCGCACACTGACTGCTTTAGG	TTCTTCAGTATATTTGGTGCCATCA	ACCTAGTTCAGGTGCTTTGCT	1	ttcttcagtatatttggtgccatcagaactgggggctatatggtaaacattttgatgaccaaaggCCTAAAGCAGTCAGTGTGCGATCagagtttctacaacgggccagtcagcaagttctgggcttatgcttttgtcctcagcaaagcacctgaactaggt
Injected_elovl6	B1	injected_S1_L001_R1_001.fastq	injected_S1_L001_R2_001.fastq	elovl6	FALSE	GATCGCACACTGACTGCTTTAGG	TTCTTCAGTATATTTGGTGCCATCA	ACCTAGTTCAGGTGCTTTGCT	1	ttcttcagtatatttggtgccatcagaactgggggctatatggtaaacattttgatgaccaaaggCCTAAAGCAGTCAGTGTGCGATCagagtttctacaacgggccagtcagcaagttctgggcttatgcttttgtcctcagcaaagcacctgaactaggt
Uninjected_eml2	B2	uninjected_S2_L001_R1_001.fastq	uninjected_S2_L001_R2_001.fastq	eml2	TRUE	GGACGACCGTCTCTCTCACCTGG	TGTAGCTGTTAATGTGTGTTGTTG	CTGGCTTGTGTGATCTCCTC	0	tgtagctgttaatgtgtgttgttgatcaattttagatgataacgtatcagccggcagtgggatggagatGGACGACCGTCTCTCTCACCTGGagcagagggtgcagctgcaggaggatgagattcagctgctaaaggcggcgctggccgatgctttgagacgactgggctgctgtgaggagatcacacaagccag
Injected_eml2	B1	injected_S1_L001_R1_001.fastq	injected_S1_L001_R2_001.fastq	eml2	FALSE	GGACGACCGTCTCTCTCACCTGG	TGTAGCTGTTAATGTGTGTTGTTG	CTGGCTTGTGTGATCTCCTC	0	tgtagctgttaatgtgtgttgttgatcaattttagatgataacgtatcagccggcagtgggatggagatGGACGACCGTCTCTCTCACCTGGagcagagggtgcagctgcaggaggatgagattcagctgctaaaggcggcgctggccgatgctttgagacgactgggctgctgtgaggagatcacacaagccag
Uninjected_eomesb	B2	uninjected_S2_L001_R1_001.fastq	uninjected_S2_L001_R2_001.fastq	eomesb	TRUE	GGGAAGAGGGAGCACGGGCTGGG	AAGTTTCTCCGGTAGTTTGTGGT	TAGTGGAGCGAAGCCGAGTA	1	aagtttctccggtagtttgtggtgatgatctgtccagccggtatctcctggacgggctgagctccagccgctacttcatgcagacgcaggactcCCCCAGCCCGTGCTCCCTCTTCCcgtacagcgggcagaccggagccgtgtacgccgggtcggatgggtcccggtactcggcttcgctccacta
Injected_eomesb	B1	injected_S1_L001_R1_001.fastq	injected_S1_L001_R2_001.fastq	eomesb	FALSE	GGGAAGAGGGAGCACGGGCTGGG	AAGTTTCTCCGGTAGTTTGTGGT	TAGTGGAGCGAAGCCGAGTA	1	aagtttctccggtagtttgtggtgatgatctgtccagccggtatctcctggacgggctgagctccagccgctacttcatgcagacgcaggactcCCCCAGCCCGTGCTCCCTCTTCCcgtacagcgggcagaccggagccgtgtacgccgggtcggatgggtcccggtactcggcttcgctccacta
Injected_ezh2.2	B1	injected_S1_L001_R1_001.fastq	injected_S1_L001_R2_001.fastq	ezh2.2	FALSE	GGAGACCACGAGTACATGACAGG	CTGTTGACAGTGGCTTTTCTGA	GGTCTCATCTTCAACCTTAAACAGA	1	ctgttgacagtggcttttctgagttctccagacaagtcattcccctcaaaacactgaatgccgtggcctctgttCCTGTCATGTACTCGTGGTCTCCcctccagcaaaactttatggtaaagacagactcttactattgttttaccgaaaaatcaaagtattacattacaaaatgcatgcttttaatctcttattctgtttaaggttgaagatgagacc
Uninjected_ezh2.2	B2	uninjected_S2_L001_R1_001.fastq	uninjected_S2_L001_R2_001.fastq	ezh2.2	TRUE	GGAGACCACGAGTACATGACAGG	CTGTTGACAGTGGCTTTTCTGA	GGTCTCATCTTCAACCTTAAACAGA	1	ctgttgacagtggcttttctgagttctccagacaagtcattcccctcaaaacactgaatgccgtggcctctgttCCTGTCATGTACTCGTGGTCTCCcctccagcaaaactttatggtaaagacagactcttactattgttttaccgaaaaatcaaagtattacattacaaaatgcatgcttttaatctcttattctgtttaaggttgaagatgagacc
Uninjected_fgf13b	B2	uninjected_S2_L001_R1_001.fastq	uninjected_S2_L001_R2_001.fastq	fgf13b	TRUE	GGAGTGCAAATTTAAAGAGTCGG	TCCCCTCATTCTCCCAGTCT	TTGACCCTCTTTGTTGAGACC	0	tcccctcattctcccagtctctaatgtttctgttgtcttctctgcccatttcactctcacaggagcacttcacgccGGAGTGCAAATTTAAAGAGTCGGtgtttgagaactattacgtgacctactcgtcaatgatctacagacaacagcagtcgggccgaggctggtacctgggtctcaacaaagagggtcaa
Injected_fgf13b	B1	injected_S1_L001_R1_001.fastq	injected_S1_L001_R2_001.fastq	fgf13b	FALSE	GGAGTGCAAATTTAAAGAGTCGG	TCCCCTCATTCTCCCAGTCT	TTGACCCTCTTTGTTGAGACC	0	tcccctcattctcccagtctctaatgtttctgttgtcttctctgcccatttcactctcacaggagcacttcacgccGGAGTGCAAATTTAAAGAGTCGGtgtttgagaactattacgtgacctactcgtcaatgatctacagacaacagcagtcgggccgaggctggtacctgggtctcaacaaagagggtcaa
Injected_h2afy	B1	injected_S1_L001_R1_001.fastq	injected_S1_L001_R2_001.fastq	h2afy	FALSE	GGGAAGAAGAAGGTCAGTAGGGG	TCAAGCACTGGTGATCATAGTGT	GCCCACACTGATCCTGTATTT	0	tcaagcactggtgatcatagtgtgtgtgtgtgtgtgtgtgtgtgtgtgtgtgtgtgtgtactgactgtggtgtgtgtagagcctcaggatgtccagtcgtggaGGGAAGAAGAAGGTCAGTAGGGGctctcgctcggcccgtgctggagtgatcttccccgtgggccgcatgctgcgcttcttcaggagaggccttcccaaatacaggatcagtgtgggc
Uninjected_h2afy	B2	uninjected_S2_L001_R1_001.fastq	uninjected_S2_L001_R2_001.fastq	h2afy	TRUE	GGGAAGAAGAAGGTCAGTAGGGG	TCAAGCACTGGTGATCATAGTGT	GCCCACACTGATCCTGTATTT	0	tcaagcactggtgatcatagtgtgtgtgtgtgtgtgtgtgtgtgtgtgtgtgtgtgtgtactgactgtggtgtgtgtagagcctcaggatgtccagtcgtggaGGGAAGAAGAAGGTCAGTAGGGGctctcgctcggcccgtgctggagtgatcttccccgtgggccgcatgctgcgcttcttcaggagaggccttcccaaatacaggatcagtgtgggc
Uninjected_h2afy2	B2	uninjected_S2_L001_R1_001.fastq	uninjected_S2_L001_R2_001.fastq	h2afy2	TRUE	GGCAGGATGTCAGCCAGAGGAGG	GATCGAACTGTAACCTTCACGTA	CGATACTTATGGGTTCCTGTGC	0	gatcgaactgtaaccttcacgtagaaatgatgatgatgattgatttttcactacagcaaaGGCAGGATGTCAGCCAGAGGAGGaaagaaaaagatcaccaagctgtcccgttccgcccgggcgggagtcatttttcctgtggggagaatgatgcgttacttgcgcacaggaacccataagtatcg
Injected_h2afy2	B1	injected_S1_L001_R1_001.fastq	injected_S1_L001_R2_001.fastq	h2afy2	FALSE	GGCAGGATGTCAGCCAGAGGAGG	GATCGAACTGTAACCTTCACGTA	CGATACTTATGGGTTCCTGTGC	0	gatcgaactgtaaccttcacgtagaaatgatgatgatgattgatttttcactacagcaaaGGCAGGATGTCAGCCAGAGGAGGaaagaaaaagatcaccaagctgtcccgttccgcccgggcgggagtcatttttcctgtggggagaatgatgcgttacttgcgcacaggaacccataagtatcg
Injected_kdm6ba_556678	B1	injected_S1_L001_R1_001.fastq	injected_S1_L001_R2_001.fastq	kdm6ba_556678	FALSE	GATGTGGACGGAGAGCACAGAGg	ATAGGTGAGAAAGGTCACGAGA	GCAGACAGACCCTACTCATTAAA	0	ataggtgagaaaggtcacgagacacttcatgtggaccaatggagcgactggattctatatctgcagccGATGTGGACGGAGAGCACAGAGGtcagttggcaatggcatgaacttgattgaattgaaggttgtctgcttcagtacactaatagtaccctattagctttaatgagtagggtctgtctgc
Uninjected_kdm6ba_556678	B2	uninjected_S2_L001_R1_001.fastq	uninjected_S2_L001_R2_001.fastq	kdm6ba_556678	TRUE	GATGTGGACGGAGAGCACAGAGg	ATAGGTGAGAAAGGTCACGAGA	GCAGACAGACCCTACTCATTAAA	0	ataggtgagaaaggtcacgagacacttcatgtggaccaatggagcgactggattctatatctgcagccGATGTGGACGGAGAGCACAGAGGtcagttggcaatggcatgaacttgattgaattgaaggttgtctgcttcagtacactaatagtaccctattagctttaatgagtagggtctgtctgc
Uninjected_kdm6bb_563644	B2	uninjected_S2_L001_R1_001.fastq	uninjected_S2_L001_R2_001.fastq	kdm6bb_563644	TRUE	GGGCCGTACAACCTATGAACTGG	GCAAAGTCAGAATATGAACCAATCA	TGACGGCTAATGTGTTTGGAT	0	gcaaagtcagaatatgaaccaatcaaaaagcaaattgcatatattagggtgttcttttcgtattagtttagacttgtgacatatttggtcatttgtttctctacaggagatGGGCCGTACAACCTATGAACTGGactcccatcagtctgtgggtggggacagaaaacgatcaagcggatccaaacacattagccgtca
Injected_kdm6bb_563644	B1	injected_S1_L001_R1_001.fastq	injected_S1_L001_R2_001.fastq	kdm6bb_563644	FALSE	GGGCCGTACAACCTATGAACTGG	GCAAAGTCAGAATATGAACCAATCA	TGACGGCTAATGTGTTTGGAT	0	gcaaagtcagaatatgaaccaatcaaaaagcaaattgcatatattagggtgttcttttcgtattagtttagacttgtgacatatttggtcatttgtttctctacaggagatGGGCCGTACAACCTATGAACTGGactcccatcagtctgtgggtggggacagaaaacgatcaagcggatccaaacacattagccgtca
Injected_klhl29	B1	injected_S1_L001_R1_001.fastq	injected_S1_L001_R2_001.fastq	klhl29	FALSE	ggaaggcaaacCTTTTCACCAGG	ATAGTTGAAGGCAAAGAGTTTGAAG	GACACACAAATGCGCCCTAC	1	atagttgaaggcaaagagtttgaagtccaccaaaatgttctagcttcctgcagcttgtatttcaaggaCCTGGTGAAAAGGTTTGCCTTCCtcccttttcccccaccagccgtcgatccaaatctgttcttttcgtagggcgcatttgtgtgtc
Uninjected_klhl29	B2	uninjected_S2_L001_R1_001.fastq	uninjected_S2_L001_R2_001.fastq	klhl29	TRUE	ggaaggcaaacCTTTTCACCAGG	ATAGTTGAAGGCAAAGAGTTTGAAG	GACACACAAATGCGCCCTAC	1	atagttgaaggcaaagagtttgaagtccaccaaaatgttctagcttcctgcagcttgtatttcaaggaCCTGGTGAAAAGGTTTGCCTTCCtcccttttcccccaccagccgtcgatccaaatctgttcttttcgtagggcgcatttgtgtgtc
Uninjected_lgi2a_updated	B2	uninjected_S2_L001_R1_001.fastq	uninjected_S2_L001_R2_001.fastq	lgi2a_updated	TRUE	GGGCAAACGGCTCAATGACATGG	GTGGCTGATGATGTGGCTGAA	CTGTGATGCAAAGCCAGTGAAG	0	gtggctgatgatgtggctgaagagcacgaacgccactgtttcagacgtcctctgcgccggtcctgaggagatgaaGGGCAAACGGCTCAATGACATGGccagcttgcataacgagtgcatctccacaggtttgtcaatgaacacgtgcagctttagtactgtgtttgtgcggctcttcactggctttgcatcacag
Injected_lgi2a_updated	B1	injected_S1_L001_R1_001.fastq	injected_S1_L001_R2_001.fastq	lgi2a_updated	FALSE	GGGCAAACGGCTCAATGACATGG	GTGGCTGATGATGTGGCTGAA	CTGTGATGCAAAGCCAGTGAAG	0	gtggctgatgatgtggctgaagagcacgaacgccactgtttcagacgtcctctgcgccggtcctgaggagatgaaGGGCAAACGGCTCAATGACATGGccagcttgcataacgagtgcatctccacaggtttgtcaatgaacacgtgcagctttagtactgtgtttgtgcggctcttcactggctttgcatcacag
Uninjected_lgi2b	B2	uninjected_S2_L001_R1_001.fastq	uninjected_S2_L001_R2_001.fastq	lgi2b	TRUE	GGACACCCTTCATGGCCGATGGG	TGTGACTGTGAGTCCATGTG	ATCGGAGGAACAGAAATAGTTACC	1	tgtgactgtgagtccatgtggctgatgctgtggttgaagcgatccaatgccacaatctcagatgtttactgtgccagCCCATCGGCCATGAAGGGTGTCCtattaaaggatgtcccagaaaaacacagcaagtgtgtctccacaggtaactatttctgttcctccgat
Injected_lgi2b	B1	injected_S1_L001_R1_001.fastq	injected_S1_L001_R2_001.fastq	lgi2b	FALSE	GGACACCCTTCATGGCCGATGGG	TGTGACTGTGAGTCCATGTG	ATCGGAGGAACAGAAATAGTTACC	1	tgtgactgtgagtccatgtggctgatgctgtggttgaagcgatccaatgccacaatctcagatgtttactgtgccagCCCATCGGCCATGAAGGGTGTCCtattaaaggatgtcccagaaaaacacagcaagtgtgtctccacaggtaactatttctgttcctccgat
Injected_ncORF1_megamind	B1	injected_S1_L001_R1_001.fastq	injected_S1_L001_R2_001.fastq	ncORF1_megamind	FALSE	GAGGTGGGGGGGTCAGAATGGGG	TATCATCTCATGCTGCTCTCCTG	AAGGTGCCTATGATCCCCAG	0	tatcatctcatgctgctctcctgtttctccacagataagcaccctggagacaGAGGTGGGGGGGTCAGAATGGGGacgaccactgtcagtatagaggaggttcgggcgcaagagggtaaagaggagcgagaggagtccatattggcccttctggggatcataggcacctt
Uninjected_ncORF1_megamind	B2	uninjected_S2_L001_R1_001.fastq	uninjected_S2_L001_R2_001.fastq	ncORF1_megamind	TRUE	GAGGTGGGGGGGTCAGAATGGGG	TATCATCTCATGCTGCTCTCCTG	AAGGTGCCTATGATCCCCAG	0	tatcatctcatgctgctctcctgtttctccacagataagcaccctggagacaGAGGTGGGGGGGTCAGAATGGGGacgaccactgtcagtatagaggaggttcgggcgcaagagggtaaagaggagcgagaggagtccatattggcccttctggggatcataggcacctt
Uninjected_oep.1	B2	uninjected_S2_L001_R1_001.fastq	uninjected_S2_L001_R2_001.fastq	oep.1	TRUE	GGGTCAGAATGTGTGAAAGTTGG	TTTGTTTACATCCGTGCGTGAC	CGGCGTTTGCGTGTTCATTTC	0	tttgtttacatccgtgcgtgactgtatttccgtctttttttctaatatgtatttgtatttttctctcaggatgtgagGGGTCAGAATGTGTGAAAGTTGGggtttctggaaagccaaagcaatacgctgaattcttgaataaatttaacgaaatgaacacgcaaacgccg
Injected_oep.1	B1	injected_S1_L001_R1_001.fastq	injected_S1_L001_R2_001.fastq	oep.1	FALSE	GGGTCAGAATGTGTGAAAGTTGG	TTTGTTTACATCCGTGCGTGAC	CGGCGTTTGCGTGTTCATTTC	0	tttgtttacatccgtgcgtgactgtatttccgtctttttttctaatatgtatttgtatttttctctcaggatgtgagGGGTCAGAATGTGTGAAAGTTGGggtttctggaaagccaaagcaatacgctgaattcttgaataaatttaacgaaatgaacacgcaaacgccg
Uninjected_olfm1b	B2	uninjected_S2_L001_R1_001.fastq	uninjected_S2_L001_R2_001.fastq	olfm1b	TRUE	gGTTTTACCCGCTAACCCAGAGG	GGGTTTTGTGTAATCTTGTGTCAT	GTACACACACATCTGCCCTC	0	gggttttgtgtaatcttgtgtcatgtgtttatagtgaagctctgaatgctgtaatgttttctgtttgtcctctgccaGGTTTTACCCGCTAACCCAGAGGagtcctggcaagtgtacagctcggctcaggacagcgagggcagatgtgtgtgtac
Injected_olfm1b	B1	injected_S1_L001_R1_001.fastq	injected_S1_L001_R2_001.fastq	olfm1b	FALSE	gGTTTTACCCGCTAACCCAGAGG	GGGTTTTGTGTAATCTTGTGTCAT	GTACACACACATCTGCCCTC	0	gggttttgtgtaatcttgtgtcatgtgtttatagtgaagctctgaatgctgtaatgttttctgtttgtcctctgccaGGTTTTACCCGCTAACCCAGAGGagtcctggcaagtgtacagctcggctcaggacagcgagggcagatgtgtgtgtac
Injected_pitx2	B1	injected_S1_L001_R1_001.fastq	injected_S1_L001_R2_001.fastq	pitx2	FALSE	GGTCTGTGGACTCGAAACACAGG	CAATCACCACGTTACCGGGA	GGTCTTACCTACGGACTCTGGA	0	caatcaccacgttaccgggagtaaacacgcgccgctttcgatggcctctagtctgcaaccgcttcagcGGTCTGTGGACTCGAAACACAGGctggatgtgcacacggtttcagacacctccagtccagagtccgtaggtaagacc
Uninjected_pitx2	B2	uninjected_S2_L001_R1_001.fastq	uninjected_S2_L001_R2_001.fastq	pitx2	TRUE	GGTCTGTGGACTCGAAACACAGG	CAATCACCACGTTACCGGGA	GGTCTTACCTACGGACTCTGGA	0	caatcaccacgttaccgggagtaaacacgcgccgctttcgatggcctctagtctgcaaccgcttcagcGGTCTGTGGACTCGAAACACAGGctggatgtgcacacggtttcagacacctccagtccagagtccgtaggtaagacc
Injected_postnb	B1	injected_S1_L001_R1_001.fastq	injected_S1_L001_R2_001.fastq	postnb	FALSE	GGTTCCAAAAACGTTGTCAATGG	GATGCTTTACCTGCACCACTCTC	CTTCAATCTCTTGCCGGAGT	1	gatgctttacctgcaccactctcttcgaaagccataattatgctgcaatttttatgtcactttccttatagttgctcCCATTGACAACGTTTTTGGAACCctgggtctagtcaaagcaaaaactactcaagactactcagatatttccaaactccggcaagagattgaag
Uninjected_postnb	B2	uninjected_S2_L001_R1_001.fastq	uninjected_S2_L001_R2_001.fastq	postnb	TRUE	GGTTCCAAAAACGTTGTCAATGG	GATGCTTTACCTGCACCACTCTC	CTTCAATCTCTTGCCGGAGT	1	gatgctttacctgcaccactctcttcgaaagccataattatgctgcaatttttatgtcactttccttatagttgctcCCATTGACAACGTTTTTGGAACCctgggtctagtcaaagcaaaaactactcaagactactcagatatttccaaactccggcaagagattgaag
Uninjected_spaw_updated	B2	uninjected_S2_L001_R1_001.fastq	uninjected_S2_L001_R2_001.fastq	spaw_updated	TRUE	GGATGTTGTCACTCGCTGACAGG	TCAAACTGAAGAGCGATGGAC	AGTCAGATGCACAATGCTGTT	1	tcaaactgaagagcgatggaccgtctcctttgacatgtcttcCCTGTCAGCGAGTGACAACATCCagctctcggagcttcgcattcggctgccggcgttttctgcatccagacgcgtgactgtagacatcttccatcagcataaacagcattgtgcatctgact
Injected_spaw_updated	B1	injected_S1_L001_R1_001.fastq	injected_S1_L001_R2_001.fastq	spaw_updated	FALSE	GGATGTTGTCACTCGCTGACAGG	TCAAACTGAAGAGCGATGGAC	AGTCAGATGCACAATGCTGTT	1	tcaaactgaagagcgatggaccgtctcctttgacatgtcttcCCTGTCAGCGAGTGACAACATCCagctctcggagcttcgcattcggctgccggcgttttctgcatccagacgcgtgactgtagacatcttccatcagcataaacagcattgtgcatctgact
Uninjected_spop	B2	uninjected_S2_L001_R1_001.fastq	uninjected_S2_L001_R2_001.fastq	spop	TRUE	GGGCCAATGACAAACTCAAATGg	GTGGACCATCAACAACTTCAGC	AAACAAAGAGCCTCACATAAGCA	0	gtggaccatcaacaacttcagcttctgtcgggaggagatgggagaggtcatcaaaagctccaccttctcctcggGGGCCAATGACAAACTCAAATGGtgaaaaaaaggagcacatgtagatttgcgttaatattttgacttggttttgtcagaataaatgcttatgtgaggctctttgttt
Injected_spop	B1	injected_S1_L001_R1_001.fastq	injected_S1_L001_R2_001.fastq	spop	FALSE	GGGCCAATGACAAACTCAAATGg	GTGGACCATCAACAACTTCAGC	AAACAAAGAGCCTCACATAAGCA	0	gtggaccatcaacaacttcagcttctgtcgggaggagatgggagaggtcatcaaaagctccaccttctcctcggGGGCCAATGACAAACTCAAATGGtgaaaaaaaggagcacatgtagatttgcgttaatattttgacttggttttgtcagaataaatgcttatgtgaggctctttgttt
Uninjected_suz12a	B2	uninjected_S2_L001_R1_001.fastq	uninjected_S2_L001_R2_001.fastq	suz12a	TRUE	GGAAGAGTTGGTGGTCGGCTTGG	TTATGGCAACAGCGCGAGTAAA	TCCAAAGCAAACGGGGTAAA	1	ttatggcaacagcgcgagtaaagccgctaatggaggagctcacgcatcgtccggtgttgtgatgacttcagtcaagcgactcaagatggagcagatCCAAGCCGACCACCAACTCTTCCtggaggcgttcgagagtaagttggtctaattttaactttttaccccgtttgctttgga
Injected_suz12a	B1	injected_S1_L001_R1_001.fastq	injected_S1_L001_R2_001.fastq	suz12a	FALSE	GGAAGAGTTGGTGGTCGGCTTGG	TTATGGCAACAGCGCGAGTAAA	TCCAAAGCAAACGGGGTAAA	1	ttatggcaacagcgcgagtaaagccgctaatggaggagctcacgcatcgtccggtgttgtgatgacttcagtcaagcgactcaagatggagcagatCCAAGCCGACCACCAACTCTTCCtggaggcgttcgagagtaagttggtctaattttaactttttaccccgtttgctttgga
Injected_syt9b	B1	injected_S1_L001_R1_001.fastq	injected_S1_L001_R2_001.fastq	syt9b	FALSE	GGTGCACAATGAAAACTGCCTGG	TGCAGACAGAGAGGATGAGATT	TCGACATCAATCAAACAACCTCC	0	tgcagacagagaggatgagatttgtggaaaggcgttggagcttctgtccgacctgtgctcgaggggagaGGTGCACAATGAAAACTGCCTGGatttcacttactattttcgcgatctcgggagacccagatattcggactctggtaaggaggttgtttgattgatgtcga
Uninjected_syt9b	B2	uninjected_S2_L001_R1_001.fastq	uninjected_S2_L001_R2_001.fastq	syt9b	TRUE	GGTGCACAATGAAAACTGCCTGG	TGCAGACAGAGAGGATGAGATT	TCGACATCAATCAAACAACCTCC	0	tgcagacagagaggatgagatttgtggaaaggcgttggagcttctgtccgacctgtgctcgaggggagaGGTGCACAATGAAAACTGCCTGGatttcacttactattttcgcgatctcgggagacccagatattcggactctggtaaggaggttgtttgattgatgtcga
Injected_thbs3a_updated	B1	injected_S1_L001_R1_001.fastq	injected_S1_L001_R2_001.fastq	thbs3a_updated	FALSE	GGACGTCCATCCGCAACATTCGG	TTTGCTGTAGTTCTGGTCAGGTATG	AGCCAGACGACAGTTCACATAG	1	tttgctgtagttctggtcaggtatgtccgtgaggatggaaagctgcatacagtgaacatgcagagcCCGAATGTTGCGGATGGACGTCCtcagtcactgattctgcgtgtcggaggcctgcgccgggagtatctgagcctcgagctctatgtgaactgtcgtctggct
Uninjected_thbs3a_updated	B2	uninjected_S2_L001_R1_001.fastq	uninjected_S2_L001_R2_001.fastq	thbs3a_updated	TRUE	GGACGTCCATCCGCAACATTCGG	TTTGCTGTAGTTCTGGTCAGGTATG	AGCCAGACGACAGTTCACATAG	1	tttgctgtagttctggtcaggtatgtccgtgaggatggaaagctgcatacagtgaacatgcagagcCCGAATGTTGCGGATGGACGTCCtcagtcactgattctgcgtgtcggaggcctgcgccgggagtatctgagcctcgagctctatgtgaactgtcgtctggct
Uninjected_upf1	B2	uninjected_S2_L001_R1_001.fastq	uninjected_S2_L001_R2_001.fastq	upf1	TRUE	GGCCGAGCTGAACTTTGAGGAGG	CTGATGGAGTTCTGCCCAATG	gagggcatgtgcgtcatcag	0	ctgatggagttctgcccaatggagaagatgcagtggggaaaaccagccaacttctGGCCGAGCTGAACTTTGAGGAGGacgaggaagacacttactacactaaagacctgccggtgcacgcctgcaggtactgatgacgcacatgccctc
Injected_upf1	B1	injected_S1_L001_R1_001.fastq	injected_S1_L001_R2_001.fastq	upf1	FALSE	GGCCGAGCTGAACTTTGAGGAGG	CTGATGGAGTTCTGCCCAATG	gagggcatgtgcgtcatcag	0	ctgatggagttctgcccaatggagaagatgcagtggggaaaaccagccaacttctGGCCGAGCTGAACTTTGAGGAGGacgaggaagacacttactacactaaagacctgccggtgcacgcctgcaggtactgatgacgcacatgccctc
Injected_utx2	B1	injected_S1_L001_R1_001.fastq	injected_S1_L001_R2_001.fastq	utx2	FALSE	GGGAAAAGCGAGAGAAACCGAGG	CTGCTGCTGGTGGTGATGAG	CGTGGCATGGAAACGGACTT	0	ctgctgctggtggtgatgaggaaaagaaaatggcggcGGGAAAAGCGAGAGAAACCGAGGaggactttccgaagcttacgccgcaagaaagggagcgcttagccagcatagacaggtcagttaaagtccgtttccatgccacg
Uninjected_utx2	B2	uninjected_S2_L001_R1_001.fastq	uninjected_S2_L001_R2_001.fastq	utx2	TRUE	GGGAAAAGCGAGAGAAACCGAGG	CTGCTGCTGGTGGTGATGAG	CGTGGCATGGAAACGGACTT	0	ctgctgctggtggtgatgaggaaaagaaaatggcggcGGGAAAAGCGAGAGAAACCGAGGaggactttccgaagcttacgccgcaagaaagggagcgcttagccagcatagacaggtcagttaaagtccgtttccatgccacg
Uninjected_wif1	B2	uninjected_S2_L001_R1_001.fastq	uninjected_S2_L001_R2_001.fastq	wif1	TRUE	GGACGGTGTGGCAGCATTTGAGG	TCTGTGGCATGTTGATGCTC	AGCTCACCTCTCTGGCATGT	0	tctgtggcatgttgatgctcaatgtttagtaatcaacagtggctttatatactcagtggttcaggtgggctttccatgcagaggtgaccaGGACGGTGTGGCAGCATTTGAGGtgaccatcctggtgatggatgctggaggaaatatcatcctgaggacgccacacaatgccatcttcttcaaaacatgccagagaggtgagct
Injected_wif1	B1	injected_S1_L001_R1_001.fastq	injected_S1_L001_R2_001.fastq	wif1	FALSE	GGACGGTGTGGCAGCATTTGAGG	TCTGTGGCATGTTGATGCTC	AGCTCACCTCTCTGGCATGT	0	tctgtggcatgttgatgctcaatgtttagtaatcaacagtggctttatatactcagtggttcaggtgggctttccatgcagaggtgaccaGGACGGTGTGGCAGCATTTGAGGtgaccatcctggtgatggatgctggaggaaatatcatcctgaggacgccacacaatgccatcttcttcaaaacatgccagagaggtgagct
Uninjected_wif1.2	B2	uninjected_S2_L001_R1_001.fastq	uninjected_S2_L001_R2_001.fastq	wif1.2	TRUE	GGTGGTCTGTGTATGAGTCCAGG	TGTCGGTGAACAATAAACTTGCT	TGTAGGAAACTCACCTCTCTCA	0	tgtcggtgaacaataaacttgcttaaacgttcgcctctttgctttgtttttagccctgtgctctccaagatgtctaaatGGTGGTCTGTGTATGAGTCCAGGcgtgtgtatttgtccaccaggctactttggatccagttgtgagagaggtgagtttcctaca
Injected_wif1.2	B1	injected_S1_L001_R1_001.fastq	injected_S1_L001_R2_001.fastq	wif1.2	FALSE	GGTGGTCTGTGTATGAGTCCAGG	TGTCGGTGAACAATAAACTTGCT	TGTAGGAAACTCACCTCTCTCA	0	tgtcggtgaacaataaacttgcttaaacgttcgcctctttgctttgtttttagccctgtgctctccaagatgtctaaatGGTGGTCTGTGTATGAGTCCAGGcgtgtgtatttgtccaccaggctactttggatccagttgtgagagaggtgagtttcctaca
Uninjected_wif1.3	B2	uninjected_S2_L001_R1_001.fastq	uninjected_S2_L001_R2_001.fastq	wif1.3	TRUE	GGTGGACAAATACACACGCCTGG	ACGTTCGCCTCTTTGCTTTGT	TGTAGGAAACTCACCTCTCTCA	1	acgttcgcctctttgctttgtttttagccctgtgctctccaagatgtctaaatggtggtctgtgtatgagtCCAGGCGTGTGTATTTGTCCACCaggctactttggatccagttgtgagagaggtgagtttcctaca
Injected_wif1.3	B1	injected_S1_L001_R1_001.fastq	injected_S1_L001_R2_001.fastq	wif1.3	FALSE	GGTGGACAAATACACACGCCTGG	ACGTTCGCCTCTTTGCTTTGT	TGTAGGAAACTCACCTCTCTCA	1	acgttcgcctctttgctttgtttttagccctgtgctctccaagatgtctaaatggtggtctgtgtatgagtCCAGGCGTGTGTATTTGTCCACCaggctactttggatccagttgtgagagaggtgagtttcctaca
