# Supplementary material for: Accurate analysis of genuine CRISPR editing events with ampliCan
Source: Genome Res. 2019 May;29(5):843–7. doi: 10.1101/gr.244293.118 (PMC6499316; doi:10.1101/gr.244293.118)
Supplement: Supplemental Material [file supp_gr.244293.118_Supplemental_Code_S1.zip › amplican_manuscript/analysis/configs_amplicon_runs/config_MiSeq_run_5_ctr_only.csv]

ID	Barcode	Forward_Reads	Reverse_Reads	Group	Control	guideRNA	Forward_Primer	Reverse_Primer	Direction	Amplicon	Donor
guide1_htatip12	5	5_S5_L001_R1_001.fastq.gz	5_S5_L001_R2_001.fastq.gz	htatip12	FALSE	TGTTGAAGGCTGCCGTCTTCCGG	TCAGTCCCTGTCATTTCTAAAAGC	TTTGTTTACATTCGCTACGGAGC	0	tcagtccctgtcatttctaaaagcattttgtttttgcaggtggaaatTGTTGAAGGCTGCCGTCTTCCGGtgctgcgaaaaaaccaagaaaatgaagacgagtggcgtaagtgtcaagctgagagctccgtagcgaatgtaaacaaa
guide1and2_htatip12	12	12_S12_L001_R1_001.fastq.gz	12_S12_L001_R2_001.fastq.gz	htatip12	FALSE	TGTTGAAGGCTGCCGTCTTCCGG	TCAGTCCCTGTCATTTCTAAAAGC	TTTGTTTACATTCGCTACGGAGC	0	tcagtccctgtcatttctaaaagcattttgtttttgcaggtggaaatTGTTGAAGGCTGCCGTCTTCCGGtgctgcgaaaaaaccaagaaaatgaagacgagtggcgtaagtgtcaagctgagagctccgtagcgaatgtaaacaaa
uninjected_htatip12	19	19_S19_L001_R1_001.fastq.gz	19_S19_L001_R2_001.fastq.gz	htatip12	TRUE	TGTTGAAGGCTGCCGTCTTCCGG	TCAGTCCCTGTCATTTCTAAAAGC	TTTGTTTACATTCGCTACGGAGC	0	tcagtccctgtcatttctaaaagcattttgtttttgcaggtggaaatTGTTGAAGGCTGCCGTCTTCCGGtgctgcgaaaaaaccaagaaaatgaagacgagtggcgtaagtgtcaagctgagagctccgtagcgaatgtaaacaaa
guide3_htatip34	5	5_S5_L001_R1_001.fastq.gz	5_S5_L001_R2_001.fastq.gz	htatip34	FALSE	GGGGTCTTTGCCTCCTTTTTGGG	gtcaataagcgactggatgaatgg	cagtgcaagcagaggaacaag	1	gtcaataagcgactggatgaatgggtgactccagatcggctagacttgaagaagctccaatttCCCAAAAAGGAGGCAAAGACCCCtacaaagaatggcctgccggggtctcgtcccagctccccagaaagagaagtggtatgatttcttgttcctctgcttgcactg
guide3and4_htatip34	12	12_S12_L001_R1_001.fastq.gz	12_S12_L001_R2_001.fastq.gz	htatip34	FALSE	GGGGTCTTTGCCTCCTTTTTGGG	gtcaataagcgactggatgaatgg	cagtgcaagcagaggaacaag	1	gtcaataagcgactggatgaatgggtgactccagatcggctagacttgaagaagctccaatttCCCAAAAAGGAGGCAAAGACCCCtacaaagaatggcctgccggggtctcgtcccagctccccagaaagagaagtggtatgatttcttgttcctctgcttgcactg
uninjected_htatip34	19	19_S19_L001_R1_001.fastq.gz	19_S19_L001_R2_001.fastq.gz	htatip34	TRUE	GGGGTCTTTGCCTCCTTTTTGGG	gtcaataagcgactggatgaatgg	cagtgcaagcagaggaacaag	1	gtcaataagcgactggatgaatgggtgactccagatcggctagacttgaagaagctccaatttCCCAAAAAGGAGGCAAAGACCCCtacaaagaatggcctgccggggtctcgtcccagctccccagaaagagaagtggtatgatttcttgttcctctgcttgcactg
charon-lnc_3637_uninj_charon-lnc-mat	2	2_S2_L001_R1_001.fastq.gz	2_S2_L001_R2_001.fastq.gz	charon-lnc-mat	TRUE	GTCAGCGCATGGAGTCCCCGCGG	GGCGGGTATTTTCGTTATGG	AGTAGTCCTCAGTGTTCCTGTGTAGTG	1	ggcgggtattttcgttatggcgtcggCCGCGGGGACTCCATGCGCTGACGtaacgtctgacgtgcgttcgaatttcgtcagaggaactgattttaaatgattacaactcaaatcggcgtaatttctcacacaaaaccgtcgaatatacagtatttagcagactgaacactacacaggaacactgaggactact
charon-lnc_3637_inj_charon-lnc-mat	7	7_S7_L001_R1_001.fastq.gz	7_S7_L001_R2_001.fastq.gz	charon-lnc-mat	FALSE	GTCAGCGCATGGAGTCCCCGCGG	GGCGGGTATTTTCGTTATGG	AGTAGTCCTCAGTGTTCCTGTGTAGTG	1	ggcgggtattttcgttatggcgtcggCCGCGGGGACTCCATGCGCTGACGtaacgtctgacgtgcgttcgaatttcgtcagaggaactgattttaaatgattacaactcaaatcggcgtaatttctcacacaaaaccgtcgaatatacagtatttagcagactgaacactacacaggaacactgaggactact
pitx2-lnc_B9_uninj_pitx2-lnc	19	19_S19_L001_R1_001.fastq.gz	19_S19_L001_R2_001.fastq.gz	pitx2-lnc	TRUE	agtttcacctgtccagcagGTGG	aatccagcagtaaagcagtagtaatg	tgtcaatcagtgcgagttaaaga	0	aatccagcagtaaagcagtagtaatgaaaagtactttcaaattaatcttgcgtgAGTTTCACCTGTCCAGCAGGTGGcgatgtcaaacagcaattatagaatgccgcagtctcgagaatgcaggtgtttactgtcctcgttgagcatcgacgagcccgtggaacaggtaggatacagtatttgaaacagcagtttgttaaatgtattattttctcatgtctttaactcgcactgattgaca
pitx2-lnc_B9_inj_pitx2-lnc	1	1_S1_L001_R1_001.fastq.gz	1_S1_L001_R2_001.fastq.gz	pitx2-lnc	FALSE	agtttcacctgtccagcagGTGG	aatccagcagtaaagcagtagtaatg	tgtcaatcagtgcgagttaaaga	0	aatccagcagtaaagcagtagtaatgaaaagtactttcaaattaatcttgcgtgAGTTTCACCTGTCCAGCAGGTGGcgatgtcaaacagcaattatagaatgccgcagtctcgagaatgcaggtgtttactgtcctcgttgagcatcgacgagcccgtggaacaggtaggatacagtatttgaaacagcagtttgttaaatgtattattttctcatgtctttaactcgcactgattgaca
pitx2-lnc_B9B10_1_pitx2-lnc	2	2_S2_L001_R1_001.fastq.gz	2_S2_L001_R2_001.fastq.gz	pitx2-lnc	FALSE	agtttcacctgtccagcagGTGG	aatccagcagtaaagcagtagtaatg	gctgtttcaaatactgtatcctacCTG	0	aatccagcagtaaagcagtagtaatgaaaagtactttcaaattaatcttgcgtgAGTTTCACCTGTCCAGCAGGTGGcgatgtcaaacagcaattatagaatgccgcagtctcgagaatgcaggtgtttactgtcctcgttgagcatcgacgagcccgtggaacaggtaggatacagtatttgaaacagc
pitx2-lnc_B9B10_2_pitx2-lnc	7	7_S7_L001_R1_001.fastq.gz	7_S7_L001_R2_001.fastq.gz	pitx2-lnc	FALSE	agtttcacctgtccagcagGTGG	aatccagcagtaaagcagtagtaatg	gctgtttcaaatactgtatcctacCTG	0	aatccagcagtaaagcagtagtaatgaaaagtactttcaaattaatcttgcgtgAGTTTCACCTGTCCAGCAGGTGGcgatgtcaaacagcaattatagaatgccgcagtctcgagaatgcaggtgtttactgtcctcgttgagcatcgacgagcccgtggaacaggtaggatacagtatttgaaacagc
pitx2-lnc_B9B10_3_pitx2-lnc	19	19_S19_L001_R1_001.fastq.gz	19_S19_L001_R2_001.fastq.gz	pitx2-lnc	FALSE	agtttcacctgtccagcagGTGG	aatccagcagtaaagcagtagtaatg	gctgtttcaaatactgtatcctacCTG	0	aatccagcagtaaagcagtagtaatgaaaagtactttcaaattaatcttgcgtgAGTTTCACCTGTCCAGCAGGTGGcgatgtcaaacagcaattatagaatgccgcagtctcgagaatgcaggtgtttactgtcctcgttgagcatcgacgagcccgtggaacaggtaggatacagtatttgaaacagc
F0x_NC12ab_setd1ba_1_1	23	23_S23_L001_R1_001.fastq.gz	23_S23_L001_R2_001.fastq.gz	NC12ab_setd1ba_1	FALSE	GCCTTCTTTCTGCTCTCTGTAGG	GGCTGGTTAACAGCAGTTCTCTC	tagtccataaaaggctgatgaaatcaag	1	ggctggttaacagcagttctctctctggccaatcagattgaagcaccacggtggattcagctattagaagcacagccttcagttcttCCTACAGAGAGCAGAAAGAAGGCtgtatgcaggcgcagccattttctcctacattgggactcaatggtcaaaatgggtttcctttgttcctaaagggatctaaatcttgatttcatcagccttttatggacta
F0x_NC12ab_setd1ba_1_2	25	25_S25_L001_R1_001.fastq.gz	25_S25_L001_R2_001.fastq.gz	NC12ab_setd1ba_1	FALSE	GCCTTCTTTCTGCTCTCTGTAGG	GGCTGGTTAACAGCAGTTCTCTC	tagtccataaaaggctgatgaaatcaag	1	ggctggttaacagcagttctctctctggccaatcagattgaagcaccacggtggattcagctattagaagcacagccttcagttcttCCTACAGAGAGCAGAAAGAAGGCtgtatgcaggcgcagccattttctcctacattgggactcaatggtcaaaatgggtttcctttgttcctaaagggatctaaatcttgatttcatcagccttttatggacta
F0x_NC12ab_setd1ba_1_3	27	27_S27_L001_R1_001.fastq.gz	27_S27_L001_R2_001.fastq.gz	NC12ab_setd1ba_1	FALSE	GCCTTCTTTCTGCTCTCTGTAGG	GGCTGGTTAACAGCAGTTCTCTC	tagtccataaaaggctgatgaaatcaag	1	ggctggttaacagcagttctctctctggccaatcagattgaagcaccacggtggattcagctattagaagcacagccttcagttcttCCTACAGAGAGCAGAAAGAAGGCtgtatgcaggcgcagccattttctcctacattgggactcaatggtcaaaatgggtttcctttgttcctaaagggatctaaatcttgatttcatcagccttttatggacta
F0x_NC12ab_setd1ba_1_4	6	6_S6_L001_R1_001.fastq.gz	6_S6_L001_R2_001.fastq.gz	NC12ab_setd1ba_1	FALSE	GCCTTCTTTCTGCTCTCTGTAGG	ggtggattcagctattagaagcac	tagtccataaaaggctgatgaaatcaag	1	ggtggattcagctattagaagcacagccttcagttcttCCTACAGAGAGCAGAAAGAAGGCtgtatgcaggcgcagccattttctcctacattgggactcaatggtcaaaatgggtttcctttgttcctaaagggatctaaatcttgatttcatcagccttttatggacta
Injected_NC12ab_setd1ba_SV40_g15ss	1	1_S1_L001_R1_001.fastq.gz	1_S1_L001_R2_001.fastq.gz	NC12ab_setd1ba_SV40_g15ss	FALSE	GCCTTCTTTCTGCTCTCTGTAGG	CTTGGGCAATTGGCTGGTTAAC	tagtccataaaaggctgatgaaatcaag	1	cttgggcaattggctggttaacagcagttctctctctggccaatcagattgaagcaccacggtggattcagctattagaagcacagccttcagttcttCCTACAGAGAGCAGAAAGAAGGCtgtatgcaggcgcagccattttctcctacattgggactcaatggtcaaaatgggtttcctttgttcctaaagggatctaaatcttgatttcatcagccttttatggacta
Injected_NC12ab_setd1ba_SV40_g15ds	2	2_S2_L001_R1_001.fastq.gz	2_S2_L001_R2_001.fastq.gz	NC12ab_setd1ba_SV40_g15ds	FALSE	GCCTTCTTTCTGCTCTCTGTAGG	CTTGGGCAATTGGCTGGTTAAC	tagtccataaaaggctgatgaaatcaag	1	cttgggcaattggctggttaacagcagttctctctctggccaatcagattgaagcaccacggtggattcagctattagaagcacagccttcagttcttCCTACAGAGAGCAGAAAGAAGGCtgtatgcaggcgcagccattttctcctacattgggactcaatggtcaaaatgggtttcctttgttcctaaagggatctaaatcttgatttcatcagccttttatggacta
Injected_NC12ab_setd1ba_SV40_g15+16ss_1	5	5_S5_L001_R1_001.fastq.gz	5_S5_L001_R2_001.fastq.gz	NC12ab_setd1ba_SV40_g15+16ss_1	FALSE	GCCTTCTTTCTGCTCTCTGTAGG	CTTGGGCAATTGGCTGGTTAAC	tagtccataaaaggctgatgaaatcaag	1	cttgggcaattggctggttaacagcagttctctctctggccaatcagattgaagcaccacggtggattcagctattagaagcacagccttcagttcttCCTACAGAGAGCAGAAAGAAGGCtgtatgcaggcgcagccattttctcctacattgggactcaatggtcaaaatgggtttcctttgttcctaaagggatctaaatcttgatttcatcagccttttatggacta
Injected_NC12ab_setd1ba_SV40_g15+16ds_1	6	6_S6_L001_R1_001.fastq.gz	6_S6_L001_R2_001.fastq.gz	NC12ab_setd1ba_SV40_g15+16ds_1	FALSE	GCCTTCTTTCTGCTCTCTGTAGG	CTTGGGCAATTGGCTGGTTAAC	tagtccataaaaggctgatgaaatcaag	1	cttgggcaattggctggttaacagcagttctctctctggccaatcagattgaagcaccacggtggattcagctattagaagcacagccttcagttcttCCTACAGAGAGCAGAAAGAAGGCtgtatgcaggcgcagccattttctcctacattgggactcaatggtcaaaatgggtttcctttgttcctaaagggatctaaatcttgatttcatcagccttttatggacta
Uninjected_NC12ab_setd1ba_SV40_uninjected_1	12	12_S12_L001_R1_001.fastq.gz	12_S12_L001_R2_001.fastq.gz	NC12ab_setd1ba_SV40_uninjected_1	TRUE	GCCTTCTTTCTGCTCTCTGTAGG	CTTGGGCAATTGGCTGGTTAAC	tagtccataaaaggctgatgaaatcaag	1	cttgggcaattggctggttaacagcagttctctctctggccaatcagattgaagcaccacggtggattcagctattagaagcacagccttcagttcttCCTACAGAGAGCAGAAAGAAGGCtgtatgcaggcgcagccattttctcctacattgggactcaatggtcaaaatgggtttcctttgttcctaaagggatctaaatcttgatttcatcagccttttatggacta
Injected_NC3_dnd_sg71+72_1	6	6_S6_L001_R1_001.fastq.gz	6_S6_L001_R2_001.fastq.gz	NC3_dnd_sg71+72_1	FALSE	tgcaaagcacaaaagaggcatgg	tctagctgagcagctgtgag	ttaagctttgcattttgcttcgtgg	0	tctagctgagcagctgtgagcagactgcagcctgattgacctccaggtgtccacgttttaaTGCAAAGCACAAAAGAGGCATGGctcaaactttcagaagatccttaaagtgcgttattaccacaagacaagctattttaatccccaaacgacgactttctgtttctgctcagtaccacgaagcaaaatgcaaagcttaa
Injected_NC6_MALAT_sg73	6	6_S6_L001_R1_001.fastq.gz	6_S6_L001_R2_001.fastq.gz	NC6_MALAT_sg73	FALSE	aacaacattgtgcgtcacgacGG	aacactgttgagaggaactatctttc	CAGAACAAAATAAGAACATTTCACCAGATC	0	aacactgttgagaggaactatctttctcctaccgcggaaggactgcgagcgcatcactgcctcactataaaagacgaggcAACAACATTGTGCGTCACGACGGggtgaggcgctatggaaggcagggaggcttcgttgatctggtgaaatgttcttattttgttctg
Injected_NC7_cyrano_sg10+74_1	6	6_S6_L001_R1_001.fastq.gz	6_S6_L001_R2_001.fastq.gz	NC7_cyrano_sg10+74_1	FALSE	GGTCCCGTGTGCTGCTACTGCGG	gagggcggttgttgtttgtg	tgcctgaccatctaccgagtg	1	gagggcggttgttgtttgtgtgagtgatggctcggctgtccaataagagcaaagatatcgatgtgcacgggtgtgcgccggaagagcagcgCCGCAGTAGCAGCACACGGGACCgaaatggcgtaacgcgcagtcgagcaccgcagcagcgcagaggggccaggctcagcgaacaccacagagcctggcccgaacaacttcaaccagcaaatttgttgaaaattactcttcactccagtccacatgtttccaaaccagcacgagatcaccgctgacggtaagtgcgggatgagtgttgacgtgcactacaggagcttgtctttgtctaatctttgtgttgcagtttcgcattccagcacttgcgtcactcggtagatggtcaggca
Injected_NC7_cyranoC1_sg75	6	6_S6_L001_R1_001.fastq.gz	6_S6_L001_R2_001.fastq.gz	NC7_cyranoC1_sg75	FALSE	GAGTAGCGAGGCCTCAGTGTGGG	CGGATGGTAGATATTCAAGTGTTCTG	CGTACATGCATGTCCATGTCTAC	0	cggatggtagatattcaagtgttctgagttttcatgagaggaaGAGTAGCGAGGCCTCAGTGTGGGaaatgtgcaatatttgtttctttgtcttgttttgagatgaatatgtatattgtacaaacaagtgacaagttgttcgcaaaaacaacaaaatcaccaatgtcttccattaaatgatgtatagtttcatctgcttgctttagggtggcgggatttgtagtgccagcgtagacatggacatgcatgtacg
Injected_NC7_cyranoC2_sg76+77_1	6	6_S6_L001_R1_001.fastq.gz	6_S6_L001_R2_001.fastq.gz	NC7_cyranoC2_sg76+77_1	FALSE	ATCCATTTCTACCATGCATCAGG	CATTTTACCACTTTACATTTACAAACCCC	CAGTAGAGATCAACTTTGGGATTCCAT	1	cattttaccactttacatttacaaaccccatttggagtaaagtattttttaaagagtgcaaaaaaaaCCTGATGCATGGTAGAAATGGATaagaaatgttttgtgctgcatgcaataattgagctttgcttgaaaatgtttatgcagaaatgtgatgacactaaatctatgagtggaccagtgttgtgactttctttttaaatgcatggaatcccaaagttgatctctactg
Injected_NC14_hoxA1-11A_TSS1_1	6	6_S6_L001_R1_001.fastq.gz	6_S6_L001_R2_001.fastq.gz	NC14_hoxA1-11A_TSS1_1	FALSE	ACGTGAGGCAGTCTGTTTTGCGG	catgaaatgcgaccagaccac	cagcttaaggtaaagcctaacgttaatag	1	catgaaatgcgaccagaccactagaaggcgctgtgaatgttgggggaatcgcgaatcggtcaattaataagcCCGCAAAACAGACTGCCTCACGTcacatttgaaaatgtgttccatgccgttttagaagtacaaacttcacgattttatgaaggacccagccccaggaaaatatccggcggactgttcggatcatacagcatacaattgtgagttaaacaatcaattcttatacaacatccatacataaacatcaacgaacacctttcacctattaacgttaggctttaccttaagctg
Injected_NC14_hoxA1-11A_TSS2_1	5	5_S5_L001_R1_001.fastq.gz	5_S5_L001_R2_001.fastq.gz	NC14_hoxA1-11A_TSS2_1	FALSE	tgaagtttgtacttctaaaacgg	catgaaatgcgaccagaccac	cagcttaaggtaaagcctaacgttaatag	1	catgaaatgcgaccagaccactagaaggcgctgtgaatgttgggggaatcgcgaatcggtcaattaataagcccgcaaaacagactgcctcacgtcacatttgaaaatgtgttccatgCCGTTTTAGAAGTACAAACTTCAcgattttatgaaggacccagccccaggaaaatatccggcggactgttcggatcatacagcatacaattgtgagttaaacaatcaattcttatacaacatccatacataaacatcaacgaacacctttcacctattaacgttaggctttaccttaagctg
Injected_NC17_hoxAD3a_TSS1_1	6	6_S6_L001_R1_001.fastq.gz	6_S6_L001_R2_001.fastq.gz	NC17_hoxAD3a_TSS1_1	FALSE	atgttcgcgctctttacggcaGG	acggggaaaaggtgagcaaag	gaatacatctcataaatcacgactggc	0	acggggaaaaggtgagcaaagtaaaaatgttggggtgaattttgggtatccttttttatttttgtcatctgtcgctttaaATGTTCGCGCTCTTTACGGCAGGtggattctgattagctatcaccgtttgtactgttatggcatgaacttccttatattttaaactagaattgtttttagaggtataaatatttttatatgataattgtcgttagttttcctccttggtgtaaacgaacgttcaaacttaccaagtgagcgtccgccattttaagcaagtttgcaaacgctgttgaagtttccgaccgtgtctaccaccaccaccacagaagtgttgaacgctctctgaattaatgcagtgaaatgagcgatgttcccacatttatcatacactgtgtg…
Injected_NC17_hoxAD3a_TSS2_1	5	5_S5_L001_R1_001.fastq.gz	5_S5_L001_R2_001.fastq.gz	NC17_hoxAD3a_TSS2_1	FALSE	tatcaccgtttgtactgttatgg	acggggaaaaggtgagcaaag	gaatacatctcataaatcacgactggc	0	acggggaaaaggtgagcaaagtaaaaatgttggggtgaattttgggtatccttttttatttttgtcatctgtcgctttaaatgttcgcgctctttacggcaggtggattctgattagcTATCACCGTTTGTACTGTTATGGcatgaacttccttatattttaaactagaattgtttttagaggtataaatatttttatatgataattgtcgttagttttcctccttggtgtaaacgaacgttcaaacttaccaagtgagcgtccgccattttaagcaagtttgcaaacgctgttgaagtttccgaccgtgtctaccaccaccaccacagaagtgttgaacgctctctgaattaatgcagtgaaatgagcgatgttcccacatttatcatacactgtgtg…
Injected_NC18_2_nr2f1a_1	6	6_S6_L001_R1_001.fastq.gz	6_S6_L001_R2_001.fastq.gz	NC18_2_nr2f1a_1	FALSE	GAAACGGTAAAGTGGACACTTGG	gacagcgaatgggaacacaag	acaagtttacacacattgctgtctatatc	0	gacagcgaatgggaacacaaggcacgcatgaaaacagcactgaaGAAACGGTAAAGTGGACACTTGGacattcaaagtgcgagcgcccagcgactggttggtattagctacttaggatcggtgatttctcagtttggtccgtgttcgaaaggtaggtacttttaacactttatttaatcccaaatttagttgcaattcatatagatatagacagcaatgtgtgtaaacttgt
Injected_NC21_1_ev1_e1i1	6	6_S6_L001_R1_001.fastq.gz	6_S6_L001_R2_001.fastq.gz	NC21_1_ev1_e1i1	FALSE	ACACACCAAAGTTGTCATGATGg	ctgtgatcctgtaggttacaataactcc	cagacggtgtacagtatgacaac	0	ctgtgatcctgtaggttacaataactccatcagatcgagcgcaggcactgcgcagcggactaaagtctaacacaagctACACACCAAAGTTGTCATGATGGtaagcagctgcgtgtttaaataggtcagatcaagactatttgttgtcaaactttatactttttacatgttgtcatactgtacaccgtctg
Injected_NC24_mboatSall3	6	6_S6_L001_R1_001.fastq.gz	6_S6_L001_R2_001.fastq.gz	NC24_mboatSall3	FALSE	tcttatactcagatgtaagtagg	cctcaacctgcttaaaaggaggt	gccaacacctcacaaaacatatataca	0	cctcaacctgcttaaaaggaggtagagaagaagcagtggacaggaagtagtgtgctcagcacgtggaatggcttcttcacttcgctgtgctttgttggggctctcatttgagaaacatttttgtTCTTATACTCAGATGTAAGTAGGcctgttatttgtatatattttggttttgtatatatgttttgtgaggtgttggc
Injected_NC25_mctp2_1_1	6	6_S6_L001_R1_001.fastq.gz	6_S6_L001_R2_001.fastq.gz	NC25_mctp2_1	FALSE	CGAAGTCATTGCATTTCCATGGG	CGAAGTCATTGCATTTCCATGGG	tttgactgacattttgtacatttgcatg	0	CGAAGTCATTGCATTTCCATGGGctatagcgccgctcagtggatatgtctgatcttttctgctcacttacacttcatggaaatcttagacgataataatcagagacgtcatgtgcttcactcctttattttcttgttcgaatgtttaaatttgtaatttcccggacgttatattatgttatattttctgtaatgatcccttaataagaagcattgcgcgtgactctgtaaactgaccacgcggtgtttgttgacgtagtgtgtagcctgttcacaaacacgactggaaggaaataacactgttgaaaaataaggtgagtgtaaacgcttgaaacatctgtttataatcatgcaaatgtacaaaatgtcagtcaaa
Injected_NC25_mctp2_1_2	5	5_S5_L001_R1_001.fastq.gz	5_S5_L001_R2_001.fastq.gz	NC25_mctp2_1	FALSE	gatcagacatatccactgagcgg	CGAAGTCATTGCATTTCCATGGG	tttgactgacattttgtacatttgcatg	1	cgaagtcattgcatttccatgggctatagcgCCGCTCAGTGGATATGTCTGATCttttctgctcacttacacttcatggaaatcttagacgataataatcagagacgtcatgtgcttcactcctttattttcttgttcgaatgtttaaatttgtaatttcccggacgttatattatgttatattttctgtaatgatcccttaataagaagcattgcgcgtgactctgtaaactgaccacgcggtgtttgttgacgtagtgtgtagcctgttcacaaacacgactggaaggaaataacactgttgaaaaataaggtgagtgtaaacgcttgaaacatctgtttataatcatgcaaatgtacaaaatgtcagtcaaa
Injected_Toddler_u1_1	6	6_S6_L001_R1_001.fastq.gz	6_S6_L001_R2_001.fastq.gz	Toddler_u1_1	FALSE	ATGTGTCTGTCGCTCTCAGCAGG	agagagaagagagagtGAATaTCGCC	CTCGACTCTCCTCACAGGATATCC	1	agagagaagagagagtgaatatcgccatctcaaaccttgaaaaagttggagagaccgagagctggctagaactgcgcgtcttctatataactcaacttatatgagatctgagaacaCCTGCTGAGAGCGACAGACACATaagaggatttctacagtccgttacctgcacatccgacagaatttatcgtctgaggaaccgcggatatcctgtgaggagagtcgag
Injected_Toddler_u2	6	6_S6_L001_R1_001.fastq.gz	6_S6_L001_R2_001.fastq.gz	Toddler_u2	FALSE	GAATCTCATGGTGATGCTCAGGG	tttctacagtccgttacctgcac	ttatctgcgctgatgaggacc	1	tttctacagtccgttacctgcacatccgacagaatttatcgtctgaggaaccgcggatatcctgtgaggagagtcgagtctgcgccgcggaccaaaccaCCCTGAGCATCACCATGAGATTCttccacccgctgtatctgctgctgctgctgctgacagtgctggtcctcatcagcgcagataa
Injected_NC16_hoxCa1a-6a_1	6	6_S6_L001_R1_001.fastq.gz	6_S6_L001_R2_001.fastq.gz	NC16_hoxCa1a-6a_1	FALSE	CGTGCGAGGAAAAGTCAGCGTGG	tgaacgagtcaatcaacaaaaaatattcag	gtaatttactcaaggaaatcttcacaagc	0	tgaacgagtcaatcaacaaaaaatattcagattatcagatcaaagattcgagtcactttagactcgttacttttagaccaatcatgtgactccaaatggcgttcgtCGTGCGAGGAAAAGTCAGCGTGGtcatgctatcatgtgagtcttattattttcaaacattttcgcaaacattttgtgtgcttgtgaagatttccttgagtaaattac
Injected_NCorf4_Cingulinintronic	6	6_S6_L001_R1_001.fastq.gz	6_S6_L001_R2_001.fastq.gz	NCorf4_Cingulinintronic	FALSE	GACGAAGCACAGACATTTGCAGg	actgttgttctgacgctcttctc	cggtaatcttaactacatacacaaggc	0	actgttgttctgacgctcttctcggcgtcgatggaggatggacttgaaggacgcaaagaagctggaatacgctcgtgaaGACGAAGCACAGACATTTGCAGGtaagtttaatgttaaataacttattgtaaatatccgttgggtcatattcaattcatatttgacgttactttgccttgtgtatgtagttaagattaccg
Injected_NCorf5_polycistronic	6	6_S6_L001_R1_001.fastq.gz	6_S6_L001_R2_001.fastq.gz	NCorf5_polycistronic	FALSE	tgtaatagaatgcaacttacAGG	cttcaccgaagaggttgtgctg	ttcaacgtttttccaaacatttctctc	1	cttcaccgaagaggttgtgctgttgaacaatcaaagcagcgacgaggagactgagtttgaggacagtgatgaaagcgacgacgaaatgcatgtgcatgaaacacacgaacctattttataCCTGTAAGTTGCATTCTATTACAtgtccagttatagtgatatacaattattctgttttattttgagagaaatgtttggaaaaacgttgaa
Injected_NC15_hoxB1a-6a	6	6_S6_L001_R1_001.fastq.gz	6_S6_L001_R2_001.fastq.gz	NC15_hoxB1a-6a	FALSE	gttacggtttaaccggaagaTGG	ggtagtctgctgttaaaaacactgt	ccttcactgtacatattttactttcgttga	1	ggtagtctgctgttaaaaacactgttactgttgaattgctgccctctggtgtctggagtaatgccaacaaacctctgaaaagctgtgttattccgCCATCTTCCGGTTAAACCGTAACaacagtttcctgaacacgccaacgctcactgtctgctgctgacgatcacaAGGTAATTAAAAAACAACAAACActaaatataagttgacaactcaacgaaagtaaaatatgtacagtgaagg
Injected_NC19_nr2f2	6	6_S6_L001_R1_001.fastq.gz	6_S6_L001_R2_001.fastq.gz	NC19_nr2f2	FALSE	gaaaatattatcacttacCTTGG	CGACCATTCAAAAGCCAGTGAAC	gtgcgtctttgctcgtcctaatc	1	cgaccattcaaaagccagtgaacaacacagccgaaagcaatccagcagaagtaaattatatcgaaccaatgcaaagtggattttaccccaagaCCAAGGTAAGTGATAATATTTTCacactttaacttgcgaagccacttacgttttcttcccttttcaaagcaagattaggacgagcaaagacgcac
Injected_NC22_tmem88b	6	6_S6_L001_R1_001.fastq.gz	6_S6_L001_R2_001.fastq.gz	NC22_tmem88b	FALSE	GAGGTTAAAATCTAAGGATGTGG	ggcaatcctacaagcggtacc	cgacgaaacatctcaaaaacatctg	0	ggcaatcctacaagcggtacctttaagttacacctGAGGTTAAAATCTAAGGATGTGGaaaaagtatttgacctttagagaatgcacgtgcgcaaatttgtcgcgtcatagtatggtgtattacctgagttggcggacgcgggttttgtgatggtcggtgaaaaactacAGCTCGTGCTCCCAGGTGAGTGGcttaaagaattttatgtaacagtaatcgaaatcagatgtttttgagatgtttcgtcg
Uninjected_NC3_dnd_sg71+72_1	12	12_S12_L001_R1_001.fastq.gz	12_S12_L001_R2_001.fastq.gz	NC3_dnd_sg71+72_1	TRUE	tgcaaagcacaaaagaggcatgg	tctagctgagcagctgtgag	ttaagctttgcattttgcttcgtgg	0	tctagctgagcagctgtgagcagactgcagcctgattgacctccaggtgtccacgttttaaTGCAAAGCACAAAAGAGGCATGGctcaaactttcagaagatccttaaagtgcgttattaccacaagacaagctattttaatccccaaacgacgactttctgtttctgctcagtaccacgaagcaaaatgcaaagcttaa
Uninjected_NC6_MALAT_sg73	12	12_S12_L001_R1_001.fastq.gz	12_S12_L001_R2_001.fastq.gz	NC6_MALAT_sg73	TRUE	aacaacattgtgcgtcacgacGG	aacactgttgagaggaactatctttc	CAGAACAAAATAAGAACATTTCACCAGATC	0	aacactgttgagaggaactatctttctcctaccgcggaaggactgcgagcgcatcactgcctcactataaaagacgaggcAACAACATTGTGCGTCACGACGGggtgaggcgctatggaaggcagggaggcttcgttgatctggtgaaatgttcttattttgttctg
Uninjected_NC7_cyrano_sg10+74_1	12	12_S12_L001_R1_001.fastq.gz	12_S12_L001_R2_001.fastq.gz	NC7_cyrano_sg10+74_1	TRUE	GGTCCCGTGTGCTGCTACTGCGG	gagggcggttgttgtttgtg	tgcctgaccatctaccgagtg	1	gagggcggttgttgtttgtgtgagtgatggctcggctgtccaataagagcaaagatatcgatgtgcacgggtgtgcgccggaagagcagcgCCGCAGTAGCAGCACACGGGACCgaaatggcgtaacgcgcagtcgagcaccgcagcagcgcagaggggccaggctcagcgaacaccacagagcctggcccgaacaacttcaaccagcaaatttgttgaaaattactcttcactccagtccacatgtttccaaaccagcacgagatcaccgctgacggtaagtgcgggatgagtgttgacgtgcactacaggagcttgtctttgtctaatctttgtgttgcagtttcgcattccagcacttgcgtcactcggtagatggtcaggca
Uninjected_NC7_cyranoC1_sg75	12	12_S12_L001_R1_001.fastq.gz	12_S12_L001_R2_001.fastq.gz	NC7_cyranoC1_sg75	TRUE	GAGTAGCGAGGCCTCAGTGTGGG	CGGATGGTAGATATTCAAGTGTTCTG	CGTACATGCATGTCCATGTCTAC	0	cggatggtagatattcaagtgttctgagttttcatgagaggaaGAGTAGCGAGGCCTCAGTGTGGGaaatgtgcaatatttgtttctttgtcttgttttgagatgaatatgtatattgtacaaacaagtgacaagttgttcgcaaaaacaacaaaatcaccaatgtcttccattaaatgatgtatagtttcatctgcttgctttagggtggcgggatttgtagtgccagcgtagacatggacatgcatgtacg
Uninjected_NC7_cyranoC2_sg76+77_1	12	12_S12_L001_R1_001.fastq.gz	12_S12_L001_R2_001.fastq.gz	NC7_cyranoC2_sg76+77_1	TRUE	ATCCATTTCTACCATGCATCAGG	CATTTTACCACTTTACATTTACAAACCCC	CAGTAGAGATCAACTTTGGGATTCCAT	1	cattttaccactttacatttacaaaccccatttggagtaaagtattttttaaagagtgcaaaaaaaaCCTGATGCATGGTAGAAATGGATaagaaatgttttgtgctgcatgcaataattgagctttgcttgaaaatgtttatgcagaaatgtgatgacactaaatctatgagtggaccagtgttgtgactttctttttaaatgcatggaatcccaaagttgatctctactg
Uninjected_NC14_hoxA1-11A_TSS1_1	12	12_S12_L001_R1_001.fastq.gz	12_S12_L001_R2_001.fastq.gz	NC14_hoxA1-11A_TSS1_1	TRUE	ACGTGAGGCAGTCTGTTTTGCGG	catgaaatgcgaccagaccac	cagcttaaggtaaagcctaacgttaatag	1	catgaaatgcgaccagaccactagaaggcgctgtgaatgttgggggaatcgcgaatcggtcaattaataagcCCGCAAAACAGACTGCCTCACGTcacatttgaaaatgtgttccatgccgttttagaagtacaaacttcacgattttatgaaggacccagccccaggaaaatatccggcggactgttcggatcatacagcatacaattgtgagttaaacaatcaattcttatacaacatccatacataaacatcaacgaacacctttcacctattaacgttaggctttaccttaagctg
Uninjected_NC14_hoxA1-11A_TSS2_1	19	19_S19_L001_R1_001.fastq.gz	19_S19_L001_R2_001.fastq.gz	NC14_hoxA1-11A_TSS2_1	TRUE	tgaagtttgtacttctaaaacgg	catgaaatgcgaccagaccac	cagcttaaggtaaagcctaacgttaatag	1	catgaaatgcgaccagaccactagaaggcgctgtgaatgttgggggaatcgcgaatcggtcaattaataagcccgcaaaacagactgcctcacgtcacatttgaaaatgtgttccatgCCGTTTTAGAAGTACAAACTTCAcgattttatgaaggacccagccccaggaaaatatccggcggactgttcggatcatacagcatacaattgtgagttaaacaatcaattcttatacaacatccatacataaacatcaacgaacacctttcacctattaacgttaggctttaccttaagctg
Uninjected_NC17_hoxAD3a_TSS1_1	12	12_S12_L001_R1_001.fastq.gz	12_S12_L001_R2_001.fastq.gz	NC17_hoxAD3a_TSS1_1	TRUE	atgttcgcgctctttacggcaGG	acggggaaaaggtgagcaaag	gaatacatctcataaatcacgactggc	0	acggggaaaaggtgagcaaagtaaaaatgttggggtgaattttgggtatccttttttatttttgtcatctgtcgctttaaATGTTCGCGCTCTTTACGGCAGGtggattctgattagctatcaccgtttgtactgttatggcatgaacttccttatattttaaactagaattgtttttagaggtataaatatttttatatgataattgtcgttagttttcctccttggtgtaaacgaacgttcaaacttaccaagtgagcgtccgccattttaagcaagtttgcaaacgctgttgaagtttccgaccgtgtctaccaccaccaccacagaagtgttgaacgctctctgaattaatgcagtgaaatgagcgatgttcccacatttatcatacactgtgtg…
Uninjected_NC17_hoxAD3a_TSS2_1	19	19_S19_L001_R1_001.fastq.gz	19_S19_L001_R2_001.fastq.gz	NC17_hoxAD3a_TSS2_1	TRUE	tatcaccgtttgtactgttatgg	acggggaaaaggtgagcaaag	gaatacatctcataaatcacgactggc	0	acggggaaaaggtgagcaaagtaaaaatgttggggtgaattttgggtatccttttttatttttgtcatctgtcgctttaaatgttcgcgctctttacggcaggtggattctgattagcTATCACCGTTTGTACTGTTATGGcatgaacttccttatattttaaactagaattgtttttagaggtataaatatttttatatgataattgtcgttagttttcctccttggtgtaaacgaacgttcaaacttaccaagtgagcgtccgccattttaagcaagtttgcaaacgctgttgaagtttccgaccgtgtctaccaccaccaccacagaagtgttgaacgctctctgaattaatgcagtgaaatgagcgatgttcccacatttatcatacactgtgtg…
Uninjected_NC18_2_nr2f1a_1	12	12_S12_L001_R1_001.fastq.gz	12_S12_L001_R2_001.fastq.gz	NC18_2_nr2f1a_1	TRUE	GAAACGGTAAAGTGGACACTTGG	gacagcgaatgggaacacaag	acaagtttacacacattgctgtctatatc	0	gacagcgaatgggaacacaaggcacgcatgaaaacagcactgaaGAAACGGTAAAGTGGACACTTGGacattcaaagtgcgagcgcccagcgactggttggtattagctacttaggatcggtgatttctcagtttggtccgtgttcgaaaggtaggtacttttaacactttatttaatcccaaatttagttgcaattcatatagatatagacagcaatgtgtgtaaacttgt
Uninjected_NC21_1_ev1_e1i1	12	12_S12_L001_R1_001.fastq.gz	12_S12_L001_R2_001.fastq.gz	NC21_1_ev1_e1i1	TRUE	ACACACCAAAGTTGTCATGATGg	ctgtgatcctgtaggttacaataactcc	cagacggtgtacagtatgacaac	0	ctgtgatcctgtaggttacaataactccatcagatcgagcgcaggcactgcgcagcggactaaagtctaacacaagctACACACCAAAGTTGTCATGATGGtaagcagctgcgtgtttaaataggtcagatcaagactatttgttgtcaaactttatactttttacatgttgtcatactgtacaccgtctg
Uninjected_NC24_mboatSall3	12	12_S12_L001_R1_001.fastq.gz	12_S12_L001_R2_001.fastq.gz	NC24_mboatSall3	TRUE	tcttatactcagatgtaagtagg	cctcaacctgcttaaaaggaggt	gccaacacctcacaaaacatatataca	0	cctcaacctgcttaaaaggaggtagagaagaagcagtggacaggaagtagtgtgctcagcacgtggaatggcttcttcacttcgctgtgctttgttggggctctcatttgagaaacatttttgtTCTTATACTCAGATGTAAGTAGGcctgttatttgtatatattttggttttgtatatatgttttgtgaggtgttggc
Uninjected_NC25_mctp2_1_1	12	12_S12_L001_R1_001.fastq.gz	12_S12_L001_R2_001.fastq.gz	NC25_mctp2_1	TRUE	CGAAGTCATTGCATTTCCATGGG	CGAAGTCATTGCATTTCCATGGG	tttgactgacattttgtacatttgcatg	0	CGAAGTCATTGCATTTCCATGGGctatagcgccgctcagtggatatgtctgatcttttctgctcacttacacttcatggaaatcttagacgataataatcagagacgtcatgtgcttcactcctttattttcttgttcgaatgtttaaatttgtaatttcccggacgttatattatgttatattttctgtaatgatcccttaataagaagcattgcgcgtgactctgtaaactgaccacgcggtgtttgttgacgtagtgtgtagcctgttcacaaacacgactggaaggaaataacactgttgaaaaataaggtgagtgtaaacgcttgaaacatctgtttataatcatgcaaatgtacaaaatgtcagtcaaa
Uninjected_NC25_mctp2_1_2	19	19_S19_L001_R1_001.fastq.gz	19_S19_L001_R2_001.fastq.gz	NC25_mctp2_1	TRUE	gatcagacatatccactgagcgg	CGAAGTCATTGCATTTCCATGGG	tttgactgacattttgtacatttgcatg	1	cgaagtcattgcatttccatgggctatagcgCCGCTCAGTGGATATGTCTGATCttttctgctcacttacacttcatggaaatcttagacgataataatcagagacgtcatgtgcttcactcctttattttcttgttcgaatgtttaaatttgtaatttcccggacgttatattatgttatattttctgtaatgatcccttaataagaagcattgcgcgtgactctgtaaactgaccacgcggtgtttgttgacgtagtgtgtagcctgttcacaaacacgactggaaggaaataacactgttgaaaaataaggtgagtgtaaacgcttgaaacatctgtttataatcatgcaaatgtacaaaatgtcagtcaaa
Uninjected_Toddler_u1_1	12	12_S12_L001_R1_001.fastq.gz	12_S12_L001_R2_001.fastq.gz	Toddler_u1_1	TRUE	ATGTGTCTGTCGCTCTCAGCAGG	agagagaagagagagtGAATaTCGCC	CTCGACTCTCCTCACAGGATATCC	1	agagagaagagagagtgaatatcgccatctcaaaccttgaaaaagttggagagaccgagagctggctagaactgcgcgtcttctatataactcaacttatatgagatctgagaacaCCTGCTGAGAGCGACAGACACATaagaggatttctacagtccgttacctgcacatccgacagaatttatcgtctgaggaaccgcggatatcctgtgaggagagtcgag
Uninjected_Toddler_u2	12	12_S12_L001_R1_001.fastq.gz	12_S12_L001_R2_001.fastq.gz	Toddler_u2	TRUE	GAATCTCATGGTGATGCTCAGGG	tttctacagtccgttacctgcac	ttatctgcgctgatgaggacc	1	tttctacagtccgttacctgcacatccgacagaatttatcgtctgaggaaccgcggatatcctgtgaggagagtcgagtctgcgccgcggaccaaaccaCCCTGAGCATCACCATGAGATTCttccacccgctgtatctgctgctgctgctgctgacagtgctggtcctcatcagcgcagataa
Uninjected_NC16_hoxCa1a-6a_1	12	12_S12_L001_R1_001.fastq.gz	12_S12_L001_R2_001.fastq.gz	NC16_hoxCa1a-6a_1	TRUE	CGTGCGAGGAAAAGTCAGCGTGG	tgaacgagtcaatcaacaaaaaatattcag	gtaatttactcaaggaaatcttcacaagc	0	tgaacgagtcaatcaacaaaaaatattcagattatcagatcaaagattcgagtcactttagactcgttacttttagaccaatcatgtgactccaaatggcgttcgtCGTGCGAGGAAAAGTCAGCGTGGtcatgctatcatgtgagtcttattattttcaaacattttcgcaaacattttgtgtgcttgtgaagatttccttgagtaaattac
Uninjected_NCorf4_Cingulinintronic	12	12_S12_L001_R1_001.fastq.gz	12_S12_L001_R2_001.fastq.gz	NCorf4_Cingulinintronic	TRUE	GACGAAGCACAGACATTTGCAGg	actgttgttctgacgctcttctc	cggtaatcttaactacatacacaaggc	0	actgttgttctgacgctcttctcggcgtcgatggaggatggacttgaaggacgcaaagaagctggaatacgctcgtgaaGACGAAGCACAGACATTTGCAGGtaagtttaatgttaaataacttattgtaaatatccgttgggtcatattcaattcatatttgacgttactttgccttgtgtatgtagttaagattaccg
Uninjected_NCorf5_polycistronic	12	12_S12_L001_R1_001.fastq.gz	12_S12_L001_R2_001.fastq.gz	NCorf5_polycistronic	TRUE	tgtaatagaatgcaacttacAGG	cttcaccgaagaggttgtgctg	ttcaacgtttttccaaacatttctctc	1	cttcaccgaagaggttgtgctgttgaacaatcaaagcagcgacgaggagactgagtttgaggacagtgatgaaagcgacgacgaaatgcatgtgcatgaaacacacgaacctattttataCCTGTAAGTTGCATTCTATTACAtgtccagttatagtgatatacaattattctgttttattttgagagaaatgtttggaaaaacgttgaa
Uninjected_NC15_hoxB1a-6a	12	12_S12_L001_R1_001.fastq.gz	12_S12_L001_R2_001.fastq.gz	NC15_hoxB1a-6a	TRUE	gttacggtttaaccggaagaTGG	ggtagtctgctgttaaaaacactgt	ccttcactgtacatattttactttcgttga	1	ggtagtctgctgttaaaaacactgttactgttgaattgctgccctctggtgtctggagtaatgccaacaaacctctgaaaagctgtgttattccgCCATCTTCCGGTTAAACCGTAACaacagtttcctgaacacgccaacgctcactgtctgctgctgacgatcacaAGGTAATTAAAAAACAACAAACActaaatataagttgacaactcaacgaaagtaaaatatgtacagtgaagg
Uninjected_NC19_nr2f2	12	12_S12_L001_R1_001.fastq.gz	12_S12_L001_R2_001.fastq.gz	NC19_nr2f2	TRUE	gaaaatattatcacttacCTTGG	CGACCATTCAAAAGCCAGTGAAC	gtgcgtctttgctcgtcctaatc	1	cgaccattcaaaagccagtgaacaacacagccgaaagcaatccagcagaagtaaattatatcgaaccaatgcaaagtggattttaccccaagaCCAAGGTAAGTGATAATATTTTCacactttaacttgcgaagccacttacgttttcttcccttttcaaagcaagattaggacgagcaaagacgcac
Uninjected_NC22_tmem88b	12	12_S12_L001_R1_001.fastq.gz	12_S12_L001_R2_001.fastq.gz	NC22_tmem88b	TRUE	GAGGTTAAAATCTAAGGATGTGG	ggcaatcctacaagcggtacc	cgacgaaacatctcaaaaacatctg	0	ggcaatcctacaagcggtacctttaagttacacctGAGGTTAAAATCTAAGGATGTGGaaaaagtatttgacctttagagaatgcacgtgcgcaaatttgtcgcgtcatagtatggtgtattacctgagttggcggacgcgggttttgtgatggtcggtgaaaaactacAGCTCGTGCTCCCAGGTGAGTGGcttaaagaattttatgtaacagtaatcgaaatcagatgtttttgagatgtttcgtcg
F1_NC18_nr2f1a	6	6_S6_L001_R1_001.fastq.gz	6_S6_L001_R2_001.fastq.gz	NC18_nr2f1a	FALSE	GAAACGGTAAAGTGGACACTTGG	AGAGAGGGAGAGGGACAGC	gttaaaagtacctacCTTTCGAACACG	0	agagagggagagggacagcgaatgggaacacaaggcacgcatgaaaacagcactgaaGAAACGGTAAAGTGGACACTTGGacattcaaagtgcgagcgcccagcgactggttggtattagctacttaggatcggtgatttctcagtttggtccgtgttcgaaaggtaggtacttttaac
uninjected_charon_lnc_late_g80	12	12_S12_L001_R1_001.fastq.gz	12_S12_L001_R2_001.fastq.gz	charon_lnc_late_g80	TRUE	actggctccatttgccctgctgg	CCTCCTCTATGTTTTTGCTCTATGCTG	GCAATTTCTCTGTTGTGTTACAGTATATAGG	0	cctcctctatgtttttgctctatgctgcacaatACTGGCTCCATTTGCCCTGCTGGgtgacacacacataaacagacacgtcttttaccctgtcaatacgagttaatgtgttcagaacactagagaagagagcagtgtggtgagtaaatataaatatttgtattaattaaaatcagctactaaatattatatatgacatgtttaattttgacattgtttgtgagtaatttaatcctatatactgtaacacaacagagaaattgc
injected_charon_lnc_late_g80	6	6_S6_L001_R1_001.fastq.gz	6_S6_L001_R2_001.fastq.gz	charon_lnc_late_g80	FALSE	actggctccatttgccctgctgg	CCTCCTCTATGTTTTTGCTCTATGCTG	GCAATTTCTCTGTTGTGTTACAGTATATAGG	0	cctcctctatgtttttgctctatgctgcacaatACTGGCTCCATTTGCCCTGCTGGgtgacacacacataaacagacacgtcttttaccctgtcaatacgagttaatgtgttcagaacactagagaagagagcagtgtggtgagtaaatataaatatttgtattaattaaaatcagctactaaatattatatatgacatgtttaattttgacattgtttgtgagtaatttaatcctatatactgtaacacaacagagaaattgc
uninjected_spaw_lnc	12	12_S12_L001_R1_001.fastq.gz	12_S12_L001_R2_001.fastq.gz	spaw_lnc	TRUE	ACTCAGCTTGTAGTTATAAAAGG	GTCAAATAATATGTAAGAGTGTCGTTAATGAC	AACCAGTTTCTGTCTTTGTCATGACA	0	gtcaaataatatgtaagagtgtcgttaatgacattttaatgacaaACTCAGCTTGTAGTTATAAAAGGcatgacataactgtaatggcttcatgacagtcatgtttatgacaggtttatgacaagtttcattgtcttggtaatgtcaaattgtcatgacaaagacagaaactggtt
injected_spaw_lnc	6	6_S6_L001_R1_001.fastq.gz	6_S6_L001_R2_001.fastq.gz	spaw_lnc	FALSE	ACTCAGCTTGTAGTTATAAAAGG	GTCAAATAATATGTAAGAGTGTCGTTAATGAC	AACCAGTTTCTGTCTTTGTCATGACA	0	gtcaaataatatgtaagagtgtcgttaatgacattttaatgacaaACTCAGCTTGTAGTTATAAAAGGcatgacataactgtaatggcttcatgacagtcatgtttatgacaggtttatgacaagtttcattgtcttggtaatgtcaaattgtcatgacaaagacagaaactggtt
uninjected_pitx2_lnc_g103	12	12_S12_L001_R1_001.fastq.gz	12_S12_L001_R2_001.fastq.gz	pitx2_lnc_g103	TRUE	TGTTTGACATCGCCACctgctgg	aatccagcagtaaagcagtagtaatg	gctgtttcaaatactgtatcctacCTG	1	aatccagcagtaaagcagtagtaatgaaaagtactttcaaattaatcttgcgtgagtttcacctgtCCAGCAGGTGGCGATGTCAAACAgcaattatagaatgccgcagtctcgagaatgcaggtgtttactgtcctcgttgagcatcgacgagcccgtggaacaggtaggatacagtatttgaaacagc
injected_pitx2_lnc_g103	6	6_S6_L001_R1_001.fastq.gz	6_S6_L001_R2_001.fastq.gz	pitx2_lnc_g103	FALSE	TGTTTGACATCGCCACctgctgg	aatccagcagtaaagcagtagtaatg	gctgtttcaaatactgtatcctacCTG	1	aatccagcagtaaagcagtagtaatgaaaagtactttcaaattaatcttgcgtgagtttcacctgtCCAGCAGGTGGCGATGTCAAACAgcaattatagaatgccgcagtctcgagaatgcaggtgtttactgtcctcgttgagcatcgacgagcccgtggaacaggtaggatacagtatttgaaacagc
uninjected_cyrano_g105	12	12_S12_L001_R1_001.fastq.gz	12_S12_L001_R2_001.fastq.gz	cyrano_g105	TRUE	CGTCAGCGGTGATCTCGTGCTGG	CTGGCCCGAACAACTTCAAC	tgcctgaccatctaccgagtg	1	ctggcccgaacaacttcaaccagcaaatttgttgaaaattactcttcactccagtccacatgtttccaaaCCAGCACGAGATCACCGCTGACGgtaagtgcgggatgagtgttgacgtgcactacaggagcttgtctttgtctaatctttgtgttgcagtttcgcattccagcacttgcgtcactcggtagatggtcaggca
injected_cyrano_g105	6	6_S6_L001_R1_001.fastq.gz	6_S6_L001_R2_001.fastq.gz	cyrano_g105	FALSE	CGTCAGCGGTGATCTCGTGCTGG	CTGGCCCGAACAACTTCAAC	tgcctgaccatctaccgagtg	1	ctggcccgaacaacttcaaccagcaaatttgttgaaaattactcttcactccagtccacatgtttccaaaCCAGCACGAGATCACCGCTGACGgtaagtgcgggatgagtgttgacgtgcactacaggagcttgtctttgtctaatctttgtgttgcagtttcgcattccagcacttgcgtcactcggtagatggtcaggca
F0x_setd1ba_lnc_g15_1	2	2_S2_L001_R1_001.fastq.gz	2_S2_L001_R2_001.fastq.gz	setd1ba_lnc_g15	FALSE	GCCTTCTTTCTGCTCTCTGTAGG	GGCTGGTTAACAGCAGTTCTCTC	tagtccataaaaggctgatgaaatcaag	1	ggctggttaacagcagttctctctctggccaatcagattgaagcaccacggtggattcagctattagaagcacagccttcagttcttCCTACAGAGAGCAGAAAGAAGGCtgtatgcaggcgcagccattttctcctacattgggactcaatggtcaaaatgggtttcctttgttcctaaagggatctaaatcttgatttcatcagccttttatggacta
F0x_setd1ba_lnc_g15_2	7	7_S7_L001_R1_001.fastq.gz	7_S7_L001_R2_001.fastq.gz	setd1ba_lnc_g15	FALSE	GCCTTCTTTCTGCTCTCTGTAGG	GGCTGGTTAACAGCAGTTCTCTC	tagtccataaaaggctgatgaaatcaag	1	ggctggttaacagcagttctctctctggccaatcagattgaagcaccacggtggattcagctattagaagcacagccttcagttcttCCTACAGAGAGCAGAAAGAAGGCtgtatgcaggcgcagccattttctcctacattgggactcaatggtcaaaatgggtttcctttgttcctaaagggatctaaatcttgatttcatcagccttttatggacta
F0x_setd1ba_lnc_g15_3	19	19_S19_L001_R1_001.fastq.gz	19_S19_L001_R2_001.fastq.gz	setd1ba_lnc_g15	FALSE	GCCTTCTTTCTGCTCTCTGTAGG	GGCTGGTTAACAGCAGTTCTCTC	tagtccataaaaggctgatgaaatcaag	1	ggctggttaacagcagttctctctctggccaatcagattgaagcaccacggtggattcagctattagaagcacagccttcagttcttCCTACAGAGAGCAGAAAGAAGGCtgtatgcaggcgcagccattttctcctacattgggactcaatggtcaaaatgggtttcctttgttcctaaagggatctaaatcttgatttcatcagccttttatggacta
