# Supplementary material for: Accurate analysis of genuine CRISPR editing events with ampliCan
Source: Genome Res. 2019 May;29(5):843–7. doi: 10.1101/gr.244293.118 (PMC6499316; doi:10.1101/gr.244293.118)
Supplement: Supplemental Material [file supp_gr.244293.118_Supplemental_Code_S1.zip › amplican_manuscript/analysis/configs_amplicon_runs/config_MiSeq_run_6_ctr_only.csv]

ID	Barcode	Forward_Reads	Reverse_Reads	Group	Control	guideRNA	Forward_Primer	Reverse_Primer	Direction	Amplicon	Donor
pitx2-lnc_103+104+12_B935b_uninj	6	6_S6_L001_R1_001.fastq.gz	6_S6_L001_R2_001.fastq.gz	pitx2-lnc	TRUE	GACGAGCCCGTGGAACAGgtagg	aatccagcagtaaagcagtagtaatg	tgtcaatcagtgcgagttaaaga	0	aatccagcagtaaagcagtagtaatgaaaagtactttcaaattaatcttgcgtgagtttcacctgtccagcaggtggcgatgtcaaacagcaattatagaatgccgcagtctcgagaatgcaggtgtttactgtcctcgttgagcatcGACGAGCCCGTGGAACAGGTAGGatacagtatttgaaacagcagtttgttaaatgtattattttctcatgtctttaactcgcactgattgaca
pitx2-lnc_103+104+12_B935b_inj	12	12_S12_L001_R1_001.fastq.gz	12_S12_L001_R2_001.fastq.gz	pitx2-lnc	FALSE	GACGAGCCCGTGGAACAGgtagg	aatccagcagtaaagcagtagtaatg	tgtcaatcagtgcgagttaaaga	0	aatccagcagtaaagcagtagtaatgaaaagtactttcaaattaatcttgcgtgagtttcacctgtccagcaggtggcgatgtcaaacagcaattatagaatgccgcagtctcgagaatgcaggtgtttactgtcctcgttgagcatcGACGAGCCCGTGGAACAGGTAGGatacagtatttgaaacagcagtttgttaaatgtattattttctcatgtctttaactcgcactgattgaca
charon-lnc-mat_78+79_3637_uninj	6	6_S6_L001_R1_001.fastq.gz	6_S6_L001_R2_001.fastq.gz	charon-lnc-mat_1	TRUE	GTCAGCGCATGGAGTCCCCGCGG	GGCGGGTATTTTCGTTATGG	AGTAGTCCTCAGTGTTCCTGTGTAGTG	1	ggcgggtattttcgttatggcgtcggCCGCGGGGACTCCATGCGCTGACgtaacgtctgacgtgcgttcgaatttcgtcagaggaactgattttaaatgattacaactcaaatcggcgtaatttctcacacaaaaccgtcgaatatacagtatttagcagactgaacactacacaggaacactgaggactact
charon-lnc-mat_78+79_3637_inj	12	12_S12_L001_R1_001.fastq.gz	12_S12_L001_R2_001.fastq.gz	charon-lnc-mat_1	FALSE	GTCAGCGCATGGAGTCCCCGCGG	GGCGGGTATTTTCGTTATGG	AGTAGTCCTCAGTGTTCCTGTGTAGTG	1	ggcgggtattttcgttatggcgtcggCCGCGGGGACTCCATGCGCTGACgtaacgtctgacgtgcgttcgaatttcgtcagaggaactgattttaaatgattacaactcaaatcggcgtaatttctcacacaaaaccgtcgaatatacagtatttagcagactgaacactacacaggaacactgaggactact
elovl6_e1-1-2_7071_uninj	6	6_S6_L001_R1_001.fastq.gz	6_S6_L001_R2_001.fastq.gz	elovl6	TRUE	TGAGGCGATTCGGTGGATGCAGG	caactgacattcgagaacaactcac	atgcttcaaatagcctatagcatcg	0	caactgacattcgagaacaactcaccgagtgtgctggaggaggagagagagatgcgaggccacggctggagctgagcccgcgagacatagccagaaatcccttaatcacaactcactcgctcgctcaggctcacgttcttcagtaagcgttcagaggaccaccagagaccatgtcggtgctggcattgcaagaatacgaattcgagaggcagttcaatgaagaTGAGGCGATTCGGTGGATGCAGGagaactgatttcccccctcgagactcatcaatattgtctgagtctagcgttttattcagcatctccgctgatctgcgtggaatgagcgatgctataggctatttgaagcat
elovl6_e1-1-2_7071_inj	12	12_S12_L001_R1_001.fastq.gz	12_S12_L001_R2_001.fastq.gz	elovl6	FALSE	TGAGGCGATTCGGTGGATGCAGG	caactgacattcgagaacaactcac	atgcttcaaatagcctatagcatcg	0	caactgacattcgagaacaactcaccgagtgtgctggaggaggagagagagatgcgaggccacggctggagctgagcccgcgagacatagccagaaatcccttaatcacaactcactcgctcgctcaggctcacgttcttcagtaagcgttcagaggaccaccagagaccatgtcggtgctggcattgcaagaatacgaattcgagaggcagttcaatgaagaTGAGGCGATTCGGTGGATGCAGGagaactgatttcccccctcgagactcatcaatattgtctgagtctagcgttttattcagcatctccgctgatctgcgtggaatgagcgatgctataggctatttgaagcat
dand5_JAG_uninj	6	6_S6_L001_R1_001.fastq.gz	6_S6_L001_R2_001.fastq.gz	dand5	TRUE	GGACCAGACGAACCTGTTCGGGG	CAGCGGGAATTTCACCGACA	CGCCTCGACTTGGTGAATTT	0	cagcgggaatttcaccgacacgtggcgaaagactttgaatcctccgggaatGGACCAGACGAACCTGTTCGGGGatctgtccgaattgtcaaactaaaccctcattttctgcgccgggccgccgttagtcatgtgccgttcagaaattcaccaagtcgaggcg
dand5_JAG_inj	12	12_S12_L001_R1_001.fastq.gz	12_S12_L001_R2_001.fastq.gz	dand5	FALSE	GGACCAGACGAACCTGTTCGGGG	CAGCGGGAATTTCACCGACA	CGCCTCGACTTGGTGAATTT	0	cagcgggaatttcaccgacacgtggcgaaagactttgaatcctccgggaatGGACCAGACGAACCTGTTCGGGGatctgtccgaattgtcaaactaaaccctcattttctgcgccgggccgccgttagtcatgtgccgttcagaaattcaccaagtcgaggcg
spaw_e1-1_9091_uninj	6	6_S6_L001_R1_001.fastq.gz	6_S6_L001_R2_001.fastq.gz	spaw	TRUE	GATCATCGCACAGCTTTCTTCGG	CGCTTCATTCGCGTTATTTG	ccacacaaggactcttgagactc	0	cgcttcattcgcgttatttgttttacgcgttgttgattgcgtgtggatcgataaaaatggcgcgtttattaaaGATCATCGCACAGCTTTCTTCGGtgcttactccagccagttttatccaaggtacccgctgtacatgatgcagttatacagagacttcagcgggaataagatgctgactactcctgctagtgttgacaacccggctctccatcagtctgacttcgtcctgagcttgattgcacaaggtaagcatgcacctgattgttactttgcaccttatgcaaagttgttacatgatccggtaacactttacaataatagtacatgaataatgatgtattaatataagcaatacattataataaatgaacgatatgtgtaaatcaagcgctaatc…
spaw_e1-1_9091_inj	12	12_S12_L001_R1_001.fastq.gz	12_S12_L001_R2_001.fastq.gz	spaw	FALSE	GATCATCGCACAGCTTTCTTCGG	CGCTTCATTCGCGTTATTTG	ccacacaaggactcttgagactc	0	cgcttcattcgcgttatttgttttacgcgttgttgattgcgtgtggatcgataaaaatggcgcgtttattaaaGATCATCGCACAGCTTTCTTCGGtgcttactccagccagttttatccaaggtacccgctgtacatgatgcagttatacagagacttcagcgggaataagatgctgactactcctgctagtgttgacaacccggctctccatcagtctgacttcgtcctgagcttgattgcacaaggtaagcatgcacctgattgttactttgcaccttatgcaaagttgttacatgatccggtaacactttacaataatagtacatgaataatgatgtattaatataagcaatacattataataaatgaacgatatgtgtaaatcaagcgctaatc…
charon-lnc-mat_e1-1-2_3685_uninj	6	6_S6_L001_R1_001.fastq.gz	6_S6_L001_R2_001.fastq.gz	charon-lnc-mat_2	TRUE	ACGTCGTGAGTTTGGAGCGACGG	GGCGGGTATTTTCGTTATGG	gaatgcagctctcatcagtgc	0	ggcgggtattttcgttatggcgtcggccgcggggactccatgcgctgacgtaacgtctgacgtgcgttcgaatttcgtcagaggaactgattttaaatgattacaactcaaatcggcgtaatttctcacacaaaaccgtcgaatatacagtatttagcagactgaacactacacaggaacactgaggactactttgtgtgttttttcgcgcgctttataacgaactcctcatgtttttcatcaatgaaaACGTCGTGAGTTTGGAGCGACGGgtgagtacaaaataagtaacgattacttaatagtttctattttgcaaacagacaacacaataacaacaacatgacttaaagctgagacatcaataggaatatttaagcactgatgagagctgcattc
charon-lnc-mat_e1-1-2_3685_inj	12	12_S12_L001_R1_001.fastq.gz	12_S12_L001_R2_001.fastq.gz	charon-lnc-mat_2	FALSE	ACGTCGTGAGTTTGGAGCGACGG	GGCGGGTATTTTCGTTATGG	gaatgcagctctcatcagtgc	0	ggcgggtattttcgttatggcgtcggccgcggggactccatgcgctgacgtaacgtctgacgtgcgttcgaatttcgtcagaggaactgattttaaatgattacaactcaaatcggcgtaatttctcacacaaaaccgtcgaatatacagtatttagcagactgaacactacacaggaacactgaggactactttgtgtgttttttcgcgcgctttataacgaactcctcatgtttttcatcaatgaaaACGTCGTGAGTTTGGAGCGACGGgtgagtacaaaataagtaacgattacttaatagtttctattttgcaaacagacaacacaataacaacaacatgacttaaagctgagacatcaataggaatatttaagcactgatgagagctgcattc
charon-lnc-mat_e2-1_8687_uninj	6	6_S6_L001_R1_001.fastq.gz	6_S6_L001_R2_001.fastq.gz	charon-lnc-mat_4	TRUE	GCGCTCTTATCCAGGGACTCAGG	caaatgctgtctcagctccac	ggacgttactcacAAAAACACTCAC	0	caaatgctgtctcagctccacccaatttatttaataaacgctctgttccttttaataaattgttcttgtattaactaatttaattggttaaatgttaaaaacataataataatcatattttccacttgtctgaaggtcagaagtcatgctattttctcaGCGCTCTTATCCAGGGACTCAGGaacgactacaggtcaccatcaggtcatgaaaagtgatgtcatttctctgatgtcgtgaggtcagagtgtatcagtgagtgtttttgtgagtaacgtcc
charon-lnc-mat_e2-1_8687_inj	12	12_S12_L001_R1_001.fastq.gz	12_S12_L001_R2_001.fastq.gz	charon-lnc-mat_4	FALSE	GCGCTCTTATCCAGGGACTCAGG	caaatgctgtctcagctccac	ggacgttactcacAAAAACACTCAC	0	caaatgctgtctcagctccacccaatttatttaataaacgctctgttccttttaataaattgttcttgtattaactaatttaattggttaaatgttaaaaacataataataatcatattttccacttgtctgaaggtcagaagtcatgctattttctcaGCGCTCTTATCCAGGGACTCAGGaacgactacaggtcaccatcaggtcatgaaaagtgatgtcatttctctgatgtcgtgaggtcagagtgtatcagtgagtgtttttgtgagtaacgtcc
insert_ctgfa_uninj_1	1	1_S1_L001_R1_001.fastq.gz	1_S1_L001_R2_001.fastq.gz	ctgfa	TRUE	GGGGCGGCACTTCAGGGCAGTGG	tgatcaagctaggcttaaaatggag	ggacggagatggaagattgtttac	1	tgatcaagctaggcttaaaatggagctctttagcaaatgtacaaactctcacaagaacattttgtcttattcctcaggctgtggctcaagagtgcagtggacaatgCCACTGCCCTGAAGTGCCGCCCCagtgttcacctggtgtaagcctagttctggacacctgtgggtgctgccgggtgtgtgccaagcagctgggcgagctgtgcacagaacgagatgtttgcgacccccacaaaggtctttactgtgactacggctccccaagtaaccgtcgtattggtgtctgcacaggtaaggatcttggctgttgaattacatgtgtcaaatctttacttgatgatcagagtcagaattgtaaacaatcttccatctccgtcc
insert_ctgfa_my96ss_1	2	2_S2_L001_R1_001.fastq.gz	2_S2_L001_R2_001.fastq.gz	ctgfa	FALSE	GGGGCGGCACTTCAGGGCAGTGG	tgatcaagctaggcttaaaatggag	ggacggagatggaagattgtttac	1	tgatcaagctaggcttaaaatggagctctttagcaaatgtacaaactctcacaagaacattttgtcttattcctcaggctgtggctcaagagtgcagtggacaatgCCACTGCCCTGAAGTGCCGCCCCagtgttcacctggtgtaagcctagttctggacacctgtgggtgctgccgggtgtgtgccaagcagctgggcgagctgtgcacagaacgagatgtttgcgacccccacaaaggtctttactgtgactacggctccccaagtaaccgtcgtattggtgtctgcacaggtaaggatcttggctgttgaattacatgtgtcaaatctttacttgatgatcagagtcagaattgtaaacaatcttccatctccgtcc
insert_ctgfa_Invit96ss_1	3	3_S3_L001_R1_001.fastq.gz	3_S3_L001_R2_001.fastq.gz	ctgfa	FALSE	GGGGCGGCACTTCAGGGCAGTGG	tgatcaagctaggcttaaaatggag	ggacggagatggaagattgtttac	1	tgatcaagctaggcttaaaatggagctctttagcaaatgtacaaactctcacaagaacattttgtcttattcctcaggctgtggctcaagagtgcagtggacaatgCCACTGCCCTGAAGTGCCGCCCCagtgttcacctggtgtaagcctagttctggacacctgtgggtgctgccgggtgtgtgccaagcagctgggcgagctgtgcacagaacgagatgtttgcgacccccacaaaggtctttactgtgactacggctccccaagtaaccgtcgtattggtgtctgcacaggtaaggatcttggctgttgaattacatgtgtcaaatctttacttgatgatcagagtcagaattgtaaacaatcttccatctccgtcc
insert_ctgfa_uninj_2	4	4_S4_L001_R1_001.fastq.gz	4_S4_L001_R2_001.fastq.gz	ctgfa	TRUE	GGGGCGGCACTTCAGGGCAGTGG	tgatcaagctaggcttaaaatggag	ggacggagatggaagattgtttac	1	tgatcaagctaggcttaaaatggagctctttagcaaatgtacaaactctcacaagaacattttgtcttattcctcaggctgtggctcaagagtgcagtggacaatgCCACTGCCCTGAAGTGCCGCCCCagtgttcacctggtgtaagcctagttctggacacctgtgggtgctgccgggtgtgtgccaagcagctgggcgagctgtgcacagaacgagatgtttgcgacccccacaaaggtctttactgtgactacggctccccaagtaaccgtcgtattggtgtctgcacaggtaaggatcttggctgttgaattacatgtgtcaaatctttacttgatgatcagagtcagaattgtaaacaatcttccatctccgtcc
insert_ctgfa_my96ds_3	19	19_S19_L001_R1_001.fastq.gz	19_S19_L001_R2_001.fastq.gz	ctgfa	FALSE	GGGGCGGCACTTCAGGGCAGTGG	tgatcaagctaggcttaaaatggag	ggacggagatggaagattgtttac	1	tgatcaagctaggcttaaaatggagctctttagcaaatgtacaaactctcacaagaacattttgtcttattcctcaggctgtggctcaagagtgcagtggacaatgCCACTGCCCTGAAGTGCCGCCCCagtgttcacctggtgtaagcctagttctggacacctgtgggtgctgccgggtgtgtgccaagcagctgggcgagctgtgcacagaacgagatgtttgcgacccccacaaaggtctttactgtgactacggctccccaagtaaccgtcgtattggtgtctgcacaggtaaggatcttggctgttgaattacatgtgtcaaatctttacttgatgatcagagtcagaattgtaaacaatcttccatctccgtcc
24C-1	5	5_S5_L001_R1_001.fastq.gz	5_S5_L001_R2_001.fastq.gz	ctgfa	FALSE	GGGGCGGCACTTCAGGGCAGTGG	TGATCAAGCTAGGCTTAAAATGGAG	GGTCGCAAACATCTCGTTCTG	1	tgatcaagctaggcttaaaatggagctctttagcaaatgtacaaactctcacaagaacattttgtcttattcctcaggctgtggctcaagagtgcagtggacAATGCCACTGCCCTGAAGTGCCGccccagtgttcacctggtgtaagcctagttctggacacctgtgggtgctgccgggtgtgtgccaagcagctgggcgagctgtgcacagaacgagatgtttgcgacc
28C-1	6	6_S6_L001_R1_001.fastq.gz	6_S6_L001_R2_001.fastq.gz	ctgfa	FALSE	GGGGCGGCACTTCAGGGCAGTGG	TGATCAAGCTAGGCTTAAAATGGAG	GGTCGCAAACATCTCGTTCTG	1	tgatcaagctaggcttaaaatggagctctttagcaaatgtacaaactctcacaagaacattttgtcttattcctcaggctgtggctcaagagtgcagtggacAATGCCACTGCCCTGAAGTGCCGccccagtgttcacctggtgtaagcctagttctggacacctgtgggtgctgccgggtgtgtgccaagcagctgggcgagctgtgcacagaacgagatgtttgcgacc
32C-1	7	7_S7_L001_R1_001.fastq.gz	7_S7_L001_R2_001.fastq.gz	ctgfa	FALSE	GGGGCGGCACTTCAGGGCAGTGG	TGATCAAGCTAGGCTTAAAATGGAG	GGTCGCAAACATCTCGTTCTG	1	tgatcaagctaggcttaaaatggagctctttagcaaatgtacaaactctcacaagaacattttgtcttattcctcaggctgtggctcaagagtgcagtggacAATGCCACTGCCCTGAAGTGCCGccccagtgttcacctggtgtaagcctagttctggacacctgtgggtgctgccgggtgtgtgccaagcagctgggcgagctgtgcacagaacgagatgtttgcgacc
con-1	8	8_S8_L001_R1_001.fastq.gz	8_S8_L001_R2_001.fastq.gz	ctgfa	FALSE	GGGGCGGCACTTCAGGGCAGTGG	TGATCAAGCTAGGCTTAAAATGGAG	GGTCGCAAACATCTCGTTCTG	1	tgatcaagctaggcttaaaatggagctctttagcaaatgtacaaactctcacaagaacattttgtcttattcctcaggctgtggctcaagagtgcagtggacAATGCCACTGCCCTGAAGTGCCGccccagtgttcacctggtgtaagcctagttctggacacctgtgggtgctgccgggtgtgtgccaagcagctgggcgagctgtgcacagaacgagatgtttgcgacc
24C-2	9	9_S9_L001_R1_001.fastq.gz	9_S9_L001_R2_001.fastq.gz	ctgfa	FALSE	GGGGCGGCACTTCAGGGCAGTGG	TGATCAAGCTAGGCTTAAAATGGAG	GGTCGCAAACATCTCGTTCTG	1	tgatcaagctaggcttaaaatggagctctttagcaaatgtacaaactctcacaagaacattttgtcttattcctcaggctgtggctcaagagtgcagtggacAATGCCACTGCCCTGAAGTGCCGccccagtgttcacctggtgtaagcctagttctggacacctgtgggtgctgccgggtgtgtgccaagcagctgggcgagctgtgcacagaacgagatgtttgcgacc
28C-2	10	10_S10_L001_R1_001.fastq.gz	10_S10_L001_R2_001.fastq.gz	ctgfa	FALSE	GGGGCGGCACTTCAGGGCAGTGG	TGATCAAGCTAGGCTTAAAATGGAG	GGTCGCAAACATCTCGTTCTG	1	tgatcaagctaggcttaaaatggagctctttagcaaatgtacaaactctcacaagaacattttgtcttattcctcaggctgtggctcaagagtgcagtggacAATGCCACTGCCCTGAAGTGCCGccccagtgttcacctggtgtaagcctagttctggacacctgtgggtgctgccgggtgtgtgccaagcagctgggcgagctgtgcacagaacgagatgtttgcgacc
32C-2	11	11_S11_L001_R1_001.fastq.gz	11_S11_L001_R2_001.fastq.gz	ctgfa	FALSE	GGGGCGGCACTTCAGGGCAGTGG	TGATCAAGCTAGGCTTAAAATGGAG	GGTCGCAAACATCTCGTTCTG	1	tgatcaagctaggcttaaaatggagctctttagcaaatgtacaaactctcacaagaacattttgtcttattcctcaggctgtggctcaagagtgcagtggacAATGCCACTGCCCTGAAGTGCCGccccagtgttcacctggtgtaagcctagttctggacacctgtgggtgctgccgggtgtgtgccaagcagctgggcgagctgtgcacagaacgagatgtttgcgacc
Con-1_2	12	12_S12_L001_R1_001.fastq.gz	12_S12_L001_R2_001.fastq.gz	ctgfa	FALSE	GGGGCGGCACTTCAGGGCAGTGG	TGATCAAGCTAGGCTTAAAATGGAG	GGTCGCAAACATCTCGTTCTG	1	tgatcaagctaggcttaaaatggagctctttagcaaatgtacaaactctcacaagaacattttgtcttattcctcaggctgtggctcaagagtgcagtggacAATGCCACTGCCCTGAAGTGCCGccccagtgttcacctggtgtaagcctagttctggacacctgtgggtgctgccgggtgtgtgccaagcagctgggcgagctgtgcacagaacgagatgtttgcgacc
24C-3	13	13_S13_L001_R1_001.fastq.gz	13_S13_L001_R2_001.fastq.gz	ctgfa	FALSE	GGGGCGGCACTTCAGGGCAGTGG	TGATCAAGCTAGGCTTAAAATGGAG	GGTCGCAAACATCTCGTTCTG	1	tgatcaagctaggcttaaaatggagctctttagcaaatgtacaaactctcacaagaacattttgtcttattcctcaggctgtggctcaagagtgcagtggacAATGCCACTGCCCTGAAGTGCCGccccagtgttcacctggtgtaagcctagttctggacacctgtgggtgctgccgggtgtgtgccaagcagctgggcgagctgtgcacagaacgagatgtttgcgacc
28C-3	14	14_S14_L001_R1_001.fastq.gz	14_S14_L001_R2_001.fastq.gz	ctgfa	FALSE	GGGGCGGCACTTCAGGGCAGTGG	TGATCAAGCTAGGCTTAAAATGGAG	GGTCGCAAACATCTCGTTCTG	1	tgatcaagctaggcttaaaatggagctctttagcaaatgtacaaactctcacaagaacattttgtcttattcctcaggctgtggctcaagagtgcagtggacAATGCCACTGCCCTGAAGTGCCGccccagtgttcacctggtgtaagcctagttctggacacctgtgggtgctgccgggtgtgtgccaagcagctgggcgagctgtgcacagaacgagatgtttgcgacc
32C-3	15	15_S15_L001_R1_001.fastq.gz	15_S15_L001_R2_001.fastq.gz	ctgfa	FALSE	GGGGCGGCACTTCAGGGCAGTGG	TGATCAAGCTAGGCTTAAAATGGAG	GGTCGCAAACATCTCGTTCTG	1	tgatcaagctaggcttaaaatggagctctttagcaaatgtacaaactctcacaagaacattttgtcttattcctcaggctgtggctcaagagtgcagtggacAATGCCACTGCCCTGAAGTGCCGccccagtgttcacctggtgtaagcctagttctggacacctgtgggtgctgccgggtgtgtgccaagcagctgggcgagctgtgcacagaacgagatgtttgcgacc
con-3	16	16_S16_L001_R1_001.fastq.gz	16_S16_L001_R2_001.fastq.gz	ctgfa	FALSE	GGGGCGGCACTTCAGGGCAGTGG	TGATCAAGCTAGGCTTAAAATGGAG	GGTCGCAAACATCTCGTTCTG	1	tgatcaagctaggcttaaaatggagctctttagcaaatgtacaaactctcacaagaacattttgtcttattcctcaggctgtggctcaagagtgcagtggacAATGCCACTGCCCTGAAGTGCCGccccagtgttcacctggtgtaagcctagttctggacacctgtgggtgctgccgggtgtgtgccaagcagctgggcgagctgtgcacagaacgagatgtttgcgacc
