# Supplementary material for: Accurate analysis of genuine CRISPR editing events with ampliCan
Source: Genome Res. 2019 May;29(5):843–7. doi: 10.1101/gr.244293.118 (PMC6499316; doi:10.1101/gr.244293.118)
Supplement: Supplemental Material [file supp_gr.244293.118_Supplemental_Code_S1.zip › amplican_manuscript/analysis/configs_amplicon_runs/config_MiSeq_run_7_ctr_only.csv]

ID	Barcode	Forward_Reads	Reverse_Reads	Group	Control	guideRNA	Forward_Primer	Reverse_Primer	Direction	Amplicon	Donor
SP1_inj	6	6_S6_L001_R1_001.fastq.gz	6_S6_L001_R2_001.fastq.gz	SP1_g118	FALSE	TGGCTTCACTCTGGGGAACGTGG	attcactatgtatttgactaattgtgcctc	tgtagacaaacgtatacaatcacacg	0	attcactatgtatttgactaattgtgcctcatttgtgtttttccagctTGGCTTCACTCTGGGGAACGTGGttggcatgtatttagctcaaaactacgaggttataaatgtcatatttgttcatattaagttaataaccgtgtgattgtatacgtttgtctaca
SP1_uninj	12	12_S12_L001_R1_001.fastq.gz	12_S12_L001_R2_001.fastq.gz	SP1_g118	TRUE	TGGCTTCACTCTGGGGAACGTGG	attcactatgtatttgactaattgtgcctc	tgtagacaaacgtatacaatcacacg	0	attcactatgtatttgactaattgtgcctcatttgtgtttttccagctTGGCTTCACTCTGGGGAACGTGGttggcatgtatttagctcaaaactacgaggttataaatgtcatatttgttcatattaagttaataaccgtgtgattgtatacgtttgtctaca
SP3_inj	6	6_S6_L001_R1_001.fastq.gz	6_S6_L001_R2_001.fastq.gz	SP3_g120	FALSE	acacagattcaaaccaaagccgg	gggataaactatcgcatgaagactgtc	acacttcagtctcacgctca	0	gggataaactatcgcatgaagactgtctgaaatctgtcttatgtttgttgactgcatcgtctccaACACAGATTCAAACCAAAGCCGGaaatgcctctcaagacaaaaacttgctttacaaaaataaggtaggctacaggctatgtggaaataccagttttcctgactgagcgtgagactgaagtgt
SP3_uninj	12	12_S12_L001_R1_001.fastq.gz	12_S12_L001_R2_001.fastq.gz	SP3_g120	TRUE	acacagattcaaaccaaagccgg	gggataaactatcgcatgaagactgtc	acacttcagtctcacgctca	0	gggataaactatcgcatgaagactgtctgaaatctgtcttatgtttgttgactgcatcgtctccaACACAGATTCAAACCAAAGCCGGaaatgcctctcaagacaaaaacttgctttacaaaaataaggtaggctacaggctatgtggaaataccagttttcctgactgagcgtgagactgaagtgt
SP4_inj	6	6_S6_L001_R1_001.fastq.gz	6_S6_L001_R2_001.fastq.gz	SP4_g121	FALSE	TCATGTAAAGTGGGGATCCTAGG	tgttttctttctgtttttccagCT	tactttctcacCTGCTGAAGCAG	0	tgttttctttctgtttttccagctgaagcactaacgtgtaatTCATGTAAAGTGGGGATCCTAGGcaaatgcttgtatagttcccaagtcgcgtgcgcttcctctgagatcaattgctacactgcttcagcaggtgagaaagta
SP4_uninj	12	12_S12_L001_R1_001.fastq.gz	12_S12_L001_R2_001.fastq.gz	SP4_g121	TRUE	TCATGTAAAGTGGGGATCCTAGG	tgttttctttctgtttttccagCT	tactttctcacCTGCTGAAGCAG	0	tgttttctttctgtttttccagctgaagcactaacgtgtaatTCATGTAAAGTGGGGATCCTAGGcaaatgcttgtatagttcccaagtcgcgtgcgcttcctctgagatcaattgctacactgcttcagcaggtgagaaagta
guide1	5	5_S5_L001_R1_001.fastq.gz	5_S5_L001_R2_001.fastq.gz	eed	FALSE	GGTGGGAGTGTCGGGACGCTCGG	GTGCAGGATGATGCGGTCAG	CACACTTGAAGGAGTATTTGCAC	1	gtgcaggatgatgcggtcagcgtggagagcggcacacaccccgagcgtcccgacactcccaccaacacagcgagcgctccggGCAGGAAGAGCTGGGGGAAGGGGaagtggaagtccaagaagtgcaaatactccttcaagtgtg
guide2	6	6_S6_L001_R1_001.fastq.gz	6_S6_L001_R2_001.fastq.gz	eed	FALSE	GGTGGGAGTGTCGGGACGCTCGG	GTGCAGGATGATGCGGTCAG	CACACTTGAAGGAGTATTTGCAC	1	gtgcaggatgatgcggtcagcgtggagagcggcacacaccccgagcgtcccgacactcccaccaacacagcgagcgctccggGCAGGAAGAGCTGGGGGAAGGGGaagtggaagtccaagaagtgcaaatactccttcaagtgtg
guide3	12	12_S12_L001_R1_001.fastq.gz	12_S12_L001_R2_001.fastq.gz	eed	FALSE	GGTGGGAGTGTCGGGACGCTCGG	GTGCAGGATGATGCGGTCAG	CACACTTGAAGGAGTATTTGCAC	1	gtgcaggatgatgcggtcagcgtggagagcggcacacaccccgagcgtcccgacactcccaccaacacagcgagcgctccggGCAGGAAGAGCTGGGGGAAGGGGaagtggaagtccaagaagtgcaaatactccttcaagtgtg
control	19	19_S19_L001_R1_001.fastq.gz	19_S19_L001_R2_001.fastq.gz	eed	TRUE	GGTGGGAGTGTCGGGACGCTCGG	GTGCAGGATGATGCGGTCAG	CACACTTGAAGGAGTATTTGCAC	1	gtgcaggatgatgcggtcagcgtggagagcggcacacaccccgagcgtcccgacactcccaccaacacagcgagcgctccggGCAGGAAGAGCTGGGGGAAGGGGaagtggaagtccaagaagtgcaaatactccttcaagtgtg
injected	6	6_S6_L001_R1_001.fastq.gz	6_S6_L001_R2_001.fastq.gz	ezh2O	FALSE	GGAGACCACGAGTACATGACAGG	CTGTTGACAGTGGCTTTTCTGA	GGTCTCATCTTCAACCTTAAACAGA	1	ctgttgacagtggcttttctgagttctccagacaagtcattcccctcaaaacactgaatgccgtggcctctgttcctgtcatgtactcgtggtctcccctccagcaaaactttatggtaaagACAGACTCTTACTATTGTTTTACcgaaaaatcaaagtattacattacaaaatgcatgcttttaatctcttattctgtttaaggttgaagatgagacc
uninjected	12	12_S12_L001_R1_001.fastq.gz	12_S12_L001_R2_001.fastq.gz	ezh2O	TRUE	GGAGACCACGAGTACATGACAGG	CTGTTGACAGTGGCTTTTCTGA	GGTCTCATCTTCAACCTTAAACAGA	1	ctgttgacagtggcttttctgagttctccagacaagtcattcccctcaaaacactgaatgccgtggcctctgttcctgtcatgtactcgtggtctcccctccagcaaaactttatggtaaagACAGACTCTTACTATTGTTTTACcgaaaaatcaaagtattacattacaaaatgcatgcttttaatctcttattctgtttaaggttgaagatgagacc
injected2	6	6_S6_L001_R1_001.fastq.gz	6_S6_L001_R2_001.fastq.gz	ezh2_12	FALSE	GGGATTGACCGGGAGGAAATCGG	aagtcaaaaggaaaaccacctaacc	CGCATGTACTCAGACTTCACTCG	0	aagtcaaaaggaaaaccacctaaccttaatgttgaatggttctatattaatctaaagtgaaatctaaaactgtactctgtctatagggaaaccatGGGATTGACCGGGAGGAAATCGGagaagggtcctgtttgctggaggcggcgagtgaagtctgagtacatgcg
Uninjected_1	12	12_S12_L001_R1_001.fastq.gz	12_S12_L001_R2_001.fastq.gz	ezh2_12	TRUE	GGGATTGACCGGGAGGAAATCGG	aagtcaaaaggaaaaccacctaacc	CGCATGTACTCAGACTTCACTCG	0	aagtcaaaaggaaaaccacctaaccttaatgttgaatggttctatattaatctaaagtgaaatctaaaactgtactctgtctatagggaaaccatGGGATTGACCGGGAGGAAATCGGagaagggtcctgtttgctggaggcggcgagtgaagtctgagtacatgcg
spaw_e2_1_uninj	6	6_S6_L001_R1_001.fastq.gz	6_S6_L001_R2_001.fastq.gz	spaw	TRUE	GATCATCGCACAGCTTTCTTCGG	CGCTTCATTCGCGTTATTTG	ccacacaaggactcttgagactc	0	cgcttcattcgcgttatttgttttacgcgttgttgattgcgtgtggatcgataaaaatggcgcgtttattaaaGATCATCGCACAGCTTTCTTCGGtgcttactccagccagttttatccaaggtacccgctgtacatgatgcagttatacagagacttcagcgggaataagatgctgactactcctgctagtgttgacaacccggctctccatcagtctgacttcgtcctgagcttgattgcacaaggtaagcatgcacctgattgttactttgcaccttatgcaaagttgttacatgatccggtaacactttacaataatagtacatgaataatgatgtattaatataagcaatacattataataaatgaacgatatgtgtaaatcaagcgctaatc…
spaw_e2_1_inj	12	12_S12_L001_R1_001.fastq.gz	12_S12_L001_R2_001.fastq.gz	spaw	FALSE	GATCATCGCACAGCTTTCTTCGG	CGCTTCATTCGCGTTATTTG	ccacacaaggactcttgagactc	0	cgcttcattcgcgttatttgttttacgcgttgttgattgcgtgtggatcgataaaaatggcgcgtttattaaaGATCATCGCACAGCTTTCTTCGGtgcttactccagccagttttatccaaggtacccgctgtacatgatgcagttatacagagacttcagcgggaataagatgctgactactcctgctagtgttgacaacccggctctccatcagtctgacttcgtcctgagcttgattgcacaaggtaagcatgcacctgattgttactttgcaccttatgcaaagttgttacatgatccggtaacactttacaataatagtacatgaataatgatgtattaatataagcaatacattataataaatgaacgatatgtgtaaatcaagcgctaatc…
atp1a1.1_e2_1_uninj	6	6_S6_L001_R1_001.fastq.gz	6_S6_L001_R2_001.fastq.gz	atp1a1.1	TRUE	GGGCAAGAAGTCAAAGTCCAAGG	GAGAAGGCCGAGAACAATATG	ggatttatgctcataaactaactcacC	0	gagaaggccgagaacaatatgagctggcagccacctcagagcagggGGGCAAGAAGTCAAAGTCCAAGGgcaagaaagagaaggataaagacatggatgaactcaaaaaagaagtggacttggtgagttagtttatgagcataaatcc
atp1a1.1_e2_1_inj	12	12_S12_L001_R1_001.fastq.gz	12_S12_L001_R2_001.fastq.gz	atp1a1.1	FALSE	GGGCAAGAAGTCAAAGTCCAAGG	GAGAAGGCCGAGAACAATATG	ggatttatgctcataaactaactcacC	0	gagaaggccgagaacaatatgagctggcagccacctcagagcagggGGGCAAGAAGTCAAAGTCCAAGGgcaagaaagagaaggataaagacatggatgaactcaaaaaagaagtggacttggtgagttagtttatgagcataaatcc
atp1a1.1_e4_1_uninj	6	6_S6_L001_R1_001.fastq.gz	6_S6_L001_R2_001.fastq.gz	atp1a1.1	TRUE	GGAGGTGGAGTCAAAGCGTTGGG	acccatcactttatctagGGATTG	gggttttctccttacATTATCATTG	1	acccatcactttatctagggattgtcaggcactcgtgctaaggagatcttggcacgtgatggaCCCAACGCTTTGACTCCACCTCCcacaaccccagaatgggtcaagttctgcaagcagctctttggaggattctcaactctcctgtggattggagccatcctttgttttcttgcctacggcatcctggcggcctctgaggaggagcctgccaatgataatgtaaggagaaaaccc
atp1a1.1_e4_1_inj	12	12_S12_L001_R1_001.fastq.gz	12_S12_L001_R2_001.fastq.gz	atp1a1.1	FALSE	GGAGGTGGAGTCAAAGCGTTGGG	acccatcactttatctagGGATTG	gggttttctccttacATTATCATTG	1	acccatcactttatctagggattgtcaggcactcgtgctaaggagatcttggcacgtgatggaCCCAACGCTTTGACTCCACCTCCcacaaccccagaatgggtcaagttctgcaagcagctctttggaggattctcaactctcctgtggattggagccatcctttgttttcttgcctacggcatcctggcggcctctgaggaggagcctgccaatgataatgtaaggagaaaaccc
cx43.4_e1_1_uninj	6	6_S6_L001_R1_001.fastq.gz	6_S6_L001_R2_001.fastq.gz	cx43.4	TRUE	GCCCACGAAGGTGGAGTGGTTGG	CATGAGCTGGAGTTTTCTTACG	ATGCATCGTAGCAAACGTTC	1	catgagctggagttttcttacgcggttgttggatgaaatctCCAACCACTCCACCTTCGTGGGCaagatatggctcacgttattcatcatcttccgcattgttttgactgttgtggggggagaatcgatatactacgatgaacagagcaaatttgtgtgtaatacccagcaacctggttgtgagaacgtttgctacgatgcat
cx43.4_e1_1_inj	12	12_S12_L001_R1_001.fastq.gz	12_S12_L001_R2_001.fastq.gz	cx43.4	FALSE	GCCCACGAAGGTGGAGTGGTTGG	CATGAGCTGGAGTTTTCTTACG	ATGCATCGTAGCAAACGTTC	1	catgagctggagttttcttacgcggttgttggatgaaatctCCAACCACTCCACCTTCGTGGGCaagatatggctcacgttattcatcatcttccgcattgttttgactgttgtggggggagaatcgatatactacgatgaacagagcaaatttgtgtgtaatacccagcaacctggttgtgagaacgtttgctacgatgcat
ablim1b_e2_1_uninj	6	6_S6_L001_R1_001.fastq.gz	6_S6_L001_R2_001.fastq.gz	ablim1b	TRUE	GGAAGTGCTTGGACTGTACCCGG	acttacatgactttgttccctgac	tcgttcatcattcttgtcttgag	1	acttacatgactttgttccctgacagtggctcatcctcaggatccacaccatcctccaggaaagctggtcatccagtgctataaatgtggggagccatgcaaaggagaggttctCCGGGTACAGTCCAAGCACTTCCatataaaatgtttcacatgcaaaggtaagatctgttttacaataaacaatgtgaaaattattcaatgccctatttctcaagacaagaatgatgaacga
ablim1b_e2_1_inj	12	12_S12_L001_R1_001.fastq.gz	12_S12_L001_R2_001.fastq.gz	ablim1b	FALSE	GGAAGTGCTTGGACTGTACCCGG	acttacatgactttgttccctgac	tcgttcatcattcttgtcttgag	1	acttacatgactttgttccctgacagtggctcatcctcaggatccacaccatcctccaggaaagctggtcatccagtgctataaatgtggggagccatgcaaaggagaggttctCCGGGTACAGTCCAAGCACTTCCatataaaatgtttcacatgcaaaggtaagatctgttttacaataaacaatgtgaaaattattcaatgccctatttctcaagacaagaatgatgaacga
charon-lnc-larv_e1_1-2_uninj	6	6_S6_L001_R1_001.fastq.gz	6_S6_L001_R2_001.fastq.gz	charon-lnc-larv	TRUE	TGCTCTATgctgcacaatactgg	CAAGAGCACATGCTTGTATTTG	caaaactggtctctattctctgtctc	0	caagagcacatgcttgtatttgtgttgtggtgtgtgtgtatatgtgctctggtcagcatctcttctgttctctaaatcctcctctatgttttTGCTCTATGCTGCACAATACTGGctccatttgccctgctgggtgacacacacataaacagacacgtcttttaccctgtcaatacgagttaatgtgttcagaacactagagaagagagcagtgtggtgagtaaatataaatatttgtattaattaaaatcagctactaaatattatatatgacatgtttaattttgacattgtttgtgagtaatttaatcctatatactgtaacacaacagagaaattgcacagttcaaaggtgttcacatttattagagacagagaatagagaccagttttg
charon-lnc-larv_e1_1-2_inj	12	12_S12_L001_R1_001.fastq.gz	12_S12_L001_R2_001.fastq.gz	charon-lnc-larv	FALSE	TGCTCTATgctgcacaatactgg	CAAGAGCACATGCTTGTATTTG	caaaactggtctctattctctgtctc	0	caagagcacatgcttgtatttgtgttgtggtgtgtgtgtatatgtgctctggtcagcatctcttctgttctctaaatcctcctctatgttttTGCTCTATGCTGCACAATACTGGctccatttgccctgctgggtgacacacacataaacagacacgtcttttaccctgtcaatacgagttaatgtgttcagaacactagagaagagagcagtgtggtgagtaaatataaatatttgtattaattaaaatcagctactaaatattatatatgacatgtttaattttgacattgtttgtgagtaatttaatcctatatactgtaacacaacagagaaattgcacagttcaaaggtgttcacatttattagagacagagaatagagaccagttttg
spaw-lnc_e1_1_uninj	6	6_S6_L001_R1_001.fastq.gz	6_S6_L001_R2_001.fastq.gz	spaw-lnc	TRUE	GGAGCAACTAGGTGTTCATAAGG	TTAAAACAGAGCGAATGGCAC	tGAAGGAGGCGTTCATAAGAC	1	ttaaaacagagcgaatggcactagttgtaataagcatgcataaaatctcattcacattcatggtatgtgtcgtgttgtgattataaaggtgtcatgacagCCTTATGAACACCTAGTTGCTCCctggacgaaagtgaagggggtggttatcatgacagtcttatgaacgcctccttca
spaw-lnc_e1_1_inj	12	12_S12_L001_R1_001.fastq.gz	12_S12_L001_R2_001.fastq.gz	spaw-lnc	FALSE	GGAGCAACTAGGTGTTCATAAGG	TTAAAACAGAGCGAATGGCAC	tGAAGGAGGCGTTCATAAGAC	1	ttaaaacagagcgaatggcactagttgtaataagcatgcataaaatctcattcacattcatggtatgtgtcgtgttgtgattataaaggtgtcatgacagCCTTATGAACACCTAGTTGCTCCctggacgaaagtgaagggggtggttatcatgacagtcttatgaacgcctccttca
spaw-lnc_e2_1_uninj	6	6_S6_L001_R1_001.fastq.gz	6_S6_L001_R2_001.fastq.gz	spaw-lnc	TRUE	GTCATGACAAAGACAGAAACTGG	cagcttgtagttataaaaggcatgac	ACAGCTAAGTGTCATTTGCTCTG	0	cagcttgtagttataaaaggcatgacataactgtaatggcttcatgacagtcatgtttatgacaggtttatgacaagtttcattgtcttggtaatgtcaaattGTCATGACAAAGACAGAAACTGGttgtgatgtatttgtttatgtcaagttgtcatgaacaatgtcatctttgcattcaaaacagagcaaatgacacttagctgt
spaw-lnc_e2_1_inj	12	12_S12_L001_R1_001.fastq.gz	12_S12_L001_R2_001.fastq.gz	spaw-lnc	FALSE	GTCATGACAAAGACAGAAACTGG	cagcttgtagttataaaaggcatgac	ACAGCTAAGTGTCATTTGCTCTG	0	cagcttgtagttataaaaggcatgacataactgtaatggcttcatgacagtcatgtttatgacaggtttatgacaagtttcattgtcttggtaatgtcaaattGTCATGACAAAGACAGAAACTGGttgtgatgtatttgtttatgtcaagttgtcatgaacaatgtcatctttgcattcaaaacagagcaaatgacacttagctgt
elovl6_e1_1-2_uninj	6	6_S6_L001_R1_001.fastq.gz	6_S6_L001_R2_001.fastq.gz	elovl6	TRUE	TGAGGCGATTCGGTGGATGCAGG	caactgacattcgagaacaactcac	atgcttcaaatagcctatagcatcg	0	caactgacattcgagaacaactcaccgagtgtgctggaggaggagagagagatgcgaggccacggctggagctgagcccgcgagacatagccagaaatcccttaatcacaactcactcgctcgctcaggctcacgttcttcagtaagcgttcagaggaccaccagagaccatgtcggtgctggcattgcaagaatacgaattcgagaggcagttcaatgaagaTGAGGCGATTCGGTGGATGCAGGagaactgatttcccccctcgagactcatcaatattgtctgagtctagcgttttattcagcatctccgctgatctgcgtggaatgagcgatgctataggctatttgaagcat
elovl6_e1_1-2_inj	12	12_S12_L001_R1_001.fastq.gz	12_S12_L001_R2_001.fastq.gz	elovl6	FALSE	TGAGGCGATTCGGTGGATGCAGG	caactgacattcgagaacaactcac	atgcttcaaatagcctatagcatcg	0	caactgacattcgagaacaactcaccgagtgtgctggaggaggagagagagatgcgaggccacggctggagctgagcccgcgagacatagccagaaatcccttaatcacaactcactcgctcgctcaggctcacgttcttcagtaagcgttcagaggaccaccagagaccatgtcggtgctggcattgcaagaatacgaattcgagaggcagttcaatgaagaTGAGGCGATTCGGTGGATGCAGGagaactgatttcccccctcgagactcatcaatattgtctgagtctagcgttttattcagcatctccgctgatctgcgtggaatgagcgatgctataggctatttgaagcat
charon-lnc-mat_7879_uninj	6	6_S6_L001_R1_001.fastq.gz	6_S6_L001_R2_001.fastq.gz	charon-lnc-mat	TRUE	GTCAGCGCATGGAGTCCCCGCGG	GGCGGGTATTTTCGTTATGG	AGTAGTCCTCAGTGTTCCTGTGTAGTG	1	ggcgggtattttcgttatggcgtcggCCGCGGGGACTCCATGCGCTGACgtaacgtctgacgtgcgttcgaatttcgtcagaggaactgattttaaatgattacaactcaaatcggcgtaatttctcacacaaaaccgtcgaatatacagtatttagcagactgaacactacacaggaacactgaggactact
charon-lnc-mat_7879_inj	12	12_S12_L001_R1_001.fastq.gz	12_S12_L001_R2_001.fastq.gz	charon-lnc-mat	FALSE	GTCAGCGCATGGAGTCCCCGCGG	GGCGGGTATTTTCGTTATGG	AGTAGTCCTCAGTGTTCCTGTGTAGTG	1	ggcgggtattttcgttatggcgtcggCCGCGGGGACTCCATGCGCTGACgtaacgtctgacgtgcgttcgaatttcgtcagaggaactgattttaaatgattacaactcaaatcggcgtaatttctcacacaaaaccgtcgaatatacagtatttagcagactgaacactacacaggaacactgaggactact
charon-lnc-mat_e1_1-2_uninj	2	2_S2_L001_R1_001.fastq.gz	2_S2_L001_R2_001.fastq.gz	charon-lnc-mat	TRUE	ACGTCGTGAGTTTGGAGCGACGG	GGCGGGTATTTTCGTTATGG	gaatgcagctctcatcagtgc	0	ggcgggtattttcgttatggcgtcggccgcggggactccatgcgctgacgtaacgtctgacgtgcgttcgaatttcgtcagaggaactgattttaaatgattacaactcaaatcggcgtaatttctcacacaaaaccgtcgaatatacagtatttagcagactgaacactacacaggaacactgaggactactttgtgtgttttttcgcgcgctttataacgaactcctcatgtttttcatcaatgaaaACGTCGTGAGTTTGGAGCGACGGgtgagtacaaaataagtaacgattacttaatagtttctattttgcaaacagacaacacaataacaacaacatgacttaaagctgagacatcaataggaatatttaagcactgatgagagctgcattc
charon-lnc-mat_e1_1-2_inj	4	4_S4_L001_R1_001.fastq.gz	4_S4_L001_R2_001.fastq.gz	charon-lnc-mat	FALSE	ACGTCGTGAGTTTGGAGCGACGG	GGCGGGTATTTTCGTTATGG	gaatgcagctctcatcagtgc	0	ggcgggtattttcgttatggcgtcggccgcggggactccatgcgctgacgtaacgtctgacgtgcgttcgaatttcgtcagaggaactgattttaaatgattacaactcaaatcggcgtaatttctcacacaaaaccgtcgaatatacagtatttagcagactgaacactacacaggaacactgaggactactttgtgtgttttttcgcgcgctttataacgaactcctcatgtttttcatcaatgaaaACGTCGTGAGTTTGGAGCGACGGgtgagtacaaaataagtaacgattacttaatagtttctattttgcaaacagacaacacaataacaacaacatgacttaaagctgagacatcaataggaatatttaagcactgatgagagctgcattc
charon-lnc-mat_e3_1-4_uninj	7	7_S7_L001_R1_001.fastq.gz	7_S7_L001_R2_001.fastq.gz	charon-lnc-mat	TRUE	TAAATGATTACAACTCAAATCGG	GGCGGGTATTTTCGTTATGG	gaatgcagctctcatcagtgc	0	ggcgggtattttcgttatggcgtcggccgcggggactccatgcgctgacgtaacgtctgacgtgcgttcgaatttcgtcagaggaactgatttTAAATGATTACAACTCAAATCGGcgtaatttctcacacaaaaccgtcgaatatacagtatttagcagactgaacactacacaggaacactgaggactactttgtgtgttttttcgcgcgctttataacgaactcctcatgtttttcatcaatgaaaacgtcgtgagtttggagcgacgggtgagtacaaaataagtaacgattacttaatagtttctattttgcaaacagacaacacaataacaacaacatgacttaaagctgagacatcaataggaatatttaagcactgatgagagctgcattc
charon-lnc-mat_e3_1-4_inj	16	16_S16_L001_R1_001.fastq.gz	16_S16_L001_R2_001.fastq.gz	charon-lnc-mat	FALSE	TAAATGATTACAACTCAAATCGG	GGCGGGTATTTTCGTTATGG	gaatgcagctctcatcagtgc	0	ggcgggtattttcgttatggcgtcggccgcggggactccatgcgctgacgtaacgtctgacgtgcgttcgaatttcgtcagaggaactgatttTAAATGATTACAACTCAAATCGGcgtaatttctcacacaaaaccgtcgaatatacagtatttagcagactgaacactacacaggaacactgaggactactttgtgtgttttttcgcgcgctttataacgaactcctcatgtttttcatcaatgaaaacgtcgtgagtttggagcgacgggtgagtacaaaataagtaacgattacttaatagtttctattttgcaaacagacaacacaataacaacaacatgacttaaagctgagacatcaataggaatatttaagcactgatgagagctgcattc
charon-lnc-mat_e2_1_uninj	6	6_S6_L001_R1_001.fastq.gz	6_S6_L001_R2_001.fastq.gz	charon-lnc-mat	TRUE	GCGCTCTTATCCAGGGACTCAGG	caaatgctgtctcagctccac	ggacgttactcacAAAAACACTCAC	0	caaatgctgtctcagctccacccaatttatttaataaacgctctgttccttttaataaattgttcttgtattaactaatttaattggttaaatgttaaaaacataataataatcatattttccacttgtctgaaggtcagaagtcatgctattttctcaGCGCTCTTATCCAGGGACTCAGGaacgactacaggtcaccatcaggtcatgaaaagtgatgtcatttctctgatgtcgtgaggtcagagtgtatcagtgagtgtttttgtgagtaacgtcc
charon-lnc-mat_e2_1_inj	12	12_S12_L001_R1_001.fastq.gz	12_S12_L001_R2_001.fastq.gz	charon-lnc-mat	FALSE	GCGCTCTTATCCAGGGACTCAGG	caaatgctgtctcagctccac	ggacgttactcacAAAAACACTCAC	0	caaatgctgtctcagctccacccaatttatttaataaacgctctgttccttttaataaattgttcttgtattaactaatttaattggttaaatgttaaaaacataataataatcatattttccacttgtctgaaggtcagaagtcatgctattttctcaGCGCTCTTATCCAGGGACTCAGGaacgactacaggtcaccatcaggtcatgaaaagtgatgtcatttctctgatgtcgtgaggtcagagtgtatcagtgagtgtttttgtgagtaacgtcc
ctgfa_uninj1	1	1_S1_L001_R1_001.fastq.gz	1_S1_L001_R2_001.fastq.gz	ctgfa	TRUE	GGGGCGGCACTTCAGGGCAGTGG	tgatcaagctaggcttaaaatggag	ggacggagatggaagattgtttac	1	tgatcaagctaggcttaaaatggagctctttagcaaatgtacaaactctcacaagaacattttgtcttattcctcaggctgtggctcaagagtgcagtggacaatgCCACTGCCCTGAAGTGCCGCCCCagtgttcacctggtgtaagcctagttctggacacctgtgggtgctgccgggtgtgtgccaagcagctgggcgagctgtgcacagaacgagatgtttgcgacccccacaaaggtctttactgtgactacggctccccaagtaaccgtcgtattggtgtctgcacaggtaaggatcttggctgttgaattacatgtgtcaaatctttacttgatgatcagagtcagaattgtaaacaatcttccatctccgtcc
ctgfa_my96ss	2	2_S2_L001_R1_001.fastq.gz	2_S2_L001_R2_001.fastq.gz	ctgfa	FALSE	GGGGCGGCACTTCAGGGCAGTGG	tgatcaagctaggcttaaaatggag	ggacggagatggaagattgtttac	1	tgatcaagctaggcttaaaatggagctctttagcaaatgtacaaactctcacaagaacattttgtcttattcctcaggctgtggctcaagagtgcagtggacaatgCCACTGCCCTGAAGTGCCGCCCCagtgttcacctggtgtaagcctagttctggacacctgtgggtgctgccgggtgtgtgccaagcagctgggcgagctgtgcacagaacgagatgtttgcgacccccacaaaggtctttactgtgactacggctccccaagtaaccgtcgtattggtgtctgcacaggtaaggatcttggctgttgaattacatgtgtcaaatctttacttgatgatcagagtcagaattgtaaacaatcttccatctccgtcc
ctgfa_invit96ss	3	3_S3_L001_R1_001.fastq.gz	3_S3_L001_R2_001.fastq.gz	ctgfa	FALSE	GGGGCGGCACTTCAGGGCAGTGG	tgatcaagctaggcttaaaatggag	ggacggagatggaagattgtttac	1	tgatcaagctaggcttaaaatggagctctttagcaaatgtacaaactctcacaagaacattttgtcttattcctcaggctgtggctcaagagtgcagtggacaatgCCACTGCCCTGAAGTGCCGCCCCagtgttcacctggtgtaagcctagttctggacacctgtgggtgctgccgggtgtgtgccaagcagctgggcgagctgtgcacagaacgagatgtttgcgacccccacaaaggtctttactgtgactacggctccccaagtaaccgtcgtattggtgtctgcacaggtaaggatcttggctgttgaattacatgtgtcaaatctttacttgatgatcagagtcagaattgtaaacaatcttccatctccgtcc
ctgfa_uninj2	4	4_S4_L001_R1_001.fastq.gz	4_S4_L001_R2_001.fastq.gz	ctgfa	TRUE	GGGGCGGCACTTCAGGGCAGTGG	tgatcaagctaggcttaaaatggag	ggacggagatggaagattgtttac	1	tgatcaagctaggcttaaaatggagctctttagcaaatgtacaaactctcacaagaacattttgtcttattcctcaggctgtggctcaagagtgcagtggacaatgCCACTGCCCTGAAGTGCCGCCCCagtgttcacctggtgtaagcctagttctggacacctgtgggtgctgccgggtgtgtgccaagcagctgggcgagctgtgcacagaacgagatgtttgcgacccccacaaaggtctttactgtgactacggctccccaagtaaccgtcgtattggtgtctgcacaggtaaggatcttggctgttgaattacatgtgtcaaatctttacttgatgatcagagtcagaattgtaaacaatcttccatctccgtcc
ctgfa_30ng56ds	5	5_S5_L001_R1_001.fastq.gz	5_S5_L001_R2_001.fastq.gz	ctgfa	FALSE	GGGGCGGCACTTCAGGGCAGTGG	tgatcaagctaggcttaaaatggag	ggacggagatggaagattgtttac	1	tgatcaagctaggcttaaaatggagctctttagcaaatgtacaaactctcacaagaacattttgtcttattcctcaggctgtggctcaagagtgcagtggacaatgCCACTGCCCTGAAGTGCCGCCCCagtgttcacctggtgtaagcctagttctggacacctgtgggtgctgccgggtgtgtgccaagcagctgggcgagctgtgcacagaacgagatgtttgcgacccccacaaaggtctttactgtgactacggctccccaagtaaccgtcgtattggtgtctgcacaggtaaggatcttggctgttgaattacatgtgtcaaatctttacttgatgatcagagtcagaattgtaaacaatcttccatctccgtcc
ctgfa_60ng56ds	6	6_S6_L001_R1_001.fastq.gz	6_S6_L001_R2_001.fastq.gz	ctgfa	FALSE	GGGGCGGCACTTCAGGGCAGTGG	tgatcaagctaggcttaaaatggag	ggacggagatggaagattgtttac	1	tgatcaagctaggcttaaaatggagctctttagcaaatgtacaaactctcacaagaacattttgtcttattcctcaggctgtggctcaagagtgcagtggacaatgCCACTGCCCTGAAGTGCCGCCCCagtgttcacctggtgtaagcctagttctggacacctgtgggtgctgccgggtgtgtgccaagcagctgggcgagctgtgcacagaacgagatgtttgcgacccccacaaaggtctttactgtgactacggctccccaagtaaccgtcgtattggtgtctgcacaggtaaggatcttggctgttgaattacatgtgtcaaatctttacttgatgatcagagtcagaattgtaaacaatcttccatctccgtcc
ctgfa_invit56ss	7	7_S7_L001_R1_001.fastq.gz	7_S7_L001_R2_001.fastq.gz	ctgfa	FALSE	GGGGCGGCACTTCAGGGCAGTGG	tgatcaagctaggcttaaaatggag	ggacggagatggaagattgtttac	1	tgatcaagctaggcttaaaatggagctctttagcaaatgtacaaactctcacaagaacattttgtcttattcctcaggctgtggctcaagagtgcagtggacaatgCCACTGCCCTGAAGTGCCGCCCCagtgttcacctggtgtaagcctagttctggacacctgtgggtgctgccgggtgtgtgccaagcagctgggcgagctgtgcacagaacgagatgtttgcgacccccacaaaggtctttactgtgactacggctccccaagtaaccgtcgtattggtgtctgcacaggtaaggatcttggctgttgaattacatgtgtcaaatctttacttgatgatcagagtcagaattgtaaacaatcttccatctccgtcc
ctgfa_uninj3	8	8_S8_L001_R1_001.fastq.gz	8_S8_L001_R2_001.fastq.gz	ctgfa	TRUE	GGGGCGGCACTTCAGGGCAGTGG	tgatcaagctaggcttaaaatggag	ggacggagatggaagattgtttac	1	tgatcaagctaggcttaaaatggagctctttagcaaatgtacaaactctcacaagaacattttgtcttattcctcaggctgtggctcaagagtgcagtggacaatgCCACTGCCCTGAAGTGCCGCCCCagtgttcacctggtgtaagcctagttctggacacctgtgggtgctgccgggtgtgtgccaagcagctgggcgagctgtgcacagaacgagatgtttgcgacccccacaaaggtctttactgtgactacggctccccaagtaaccgtcgtattggtgtctgcacaggtaaggatcttggctgttgaattacatgtgtcaaatctttacttgatgatcagagtcagaattgtaaacaatcttccatctccgtcc
ctgfa_my96ss2	9	9_S9_L001_R1_001.fastq.gz	9_S9_L001_R2_001.fastq.gz	ctgfa	FALSE	GGGGCGGCACTTCAGGGCAGTGG	tgatcaagctaggcttaaaatggag	ggacggagatggaagattgtttac	1	tgatcaagctaggcttaaaatggagctctttagcaaatgtacaaactctcacaagaacattttgtcttattcctcaggctgtggctcaagagtgcagtggacaatgCCACTGCCCTGAAGTGCCGCCCCagtgttcacctggtgtaagcctagttctggacacctgtgggtgctgccgggtgtgtgccaagcagctgggcgagctgtgcacagaacgagatgtttgcgacccccacaaaggtctttactgtgactacggctccccaagtaaccgtcgtattggtgtctgcacaggtaaggatcttggctgttgaattacatgtgtcaaatctttacttgatgatcagagtcagaattgtaaacaatcttccatctccgtcc
ctgfa_my96ds2	10	10_S10_L001_R1_001.fastq.gz	10_S10_L001_R2_001.fastq.gz	ctgfa	FALSE	GGGGCGGCACTTCAGGGCAGTGG	tgatcaagctaggcttaaaatggag	ggacggagatggaagattgtttac	1	tgatcaagctaggcttaaaatggagctctttagcaaatgtacaaactctcacaagaacattttgtcttattcctcaggctgtggctcaagagtgcagtggacaatgCCACTGCCCTGAAGTGCCGCCCCagtgttcacctggtgtaagcctagttctggacacctgtgggtgctgccgggtgtgtgccaagcagctgggcgagctgtgcacagaacgagatgtttgcgacccccacaaaggtctttactgtgactacggctccccaagtaaccgtcgtattggtgtctgcacaggtaaggatcttggctgttgaattacatgtgtcaaatctttacttgatgatcagagtcagaattgtaaacaatcttccatctccgtcc
ctgfa_uninj4	11	11_S11_L001_R1_001.fastq.gz	11_S11_L001_R2_001.fastq.gz	ctgfa	TRUE	GGGGCGGCACTTCAGGGCAGTGG	tgatcaagctaggcttaaaatggag	ggacggagatggaagattgtttac	1	tgatcaagctaggcttaaaatggagctctttagcaaatgtacaaactctcacaagaacattttgtcttattcctcaggctgtggctcaagagtgcagtggacaatgCCACTGCCCTGAAGTGCCGCCCCagtgttcacctggtgtaagcctagttctggacacctgtgggtgctgccgggtgtgtgccaagcagctgggcgagctgtgcacagaacgagatgtttgcgacccccacaaaggtctttactgtgactacggctccccaagtaaccgtcgtattggtgtctgcacaggtaaggatcttggctgttgaattacatgtgtcaaatctttacttgatgatcagagtcagaattgtaaacaatcttccatctccgtcc
ctgfa_173ss	12	12_S12_L001_R1_001.fastq.gz	12_S12_L001_R2_001.fastq.gz	ctgfa	FALSE	GGGGCGGCACTTCAGGGCAGTGG	tgatcaagctaggcttaaaatggag	ggacggagatggaagattgtttac	1	tgatcaagctaggcttaaaatggagctctttagcaaatgtacaaactctcacaagaacattttgtcttattcctcaggctgtggctcaagagtgcagtggacaatgCCACTGCCCTGAAGTGCCGCCCCagtgttcacctggtgtaagcctagttctggacacctgtgggtgctgccgggtgtgtgccaagcagctgggcgagctgtgcacagaacgagatgtttgcgacccccacaaaggtctttactgtgactacggctccccaagtaaccgtcgtattggtgtctgcacaggtaaggatcttggctgttgaattacatgtgtcaaatctttacttgatgatcagagtcagaattgtaaacaatcttccatctccgtcc
ctgfa_173ds	13	13_S13_L001_R1_001.fastq.gz	13_S13_L001_R2_001.fastq.gz	ctgfa	FALSE	GGGGCGGCACTTCAGGGCAGTGG	tgatcaagctaggcttaaaatggag	ggacggagatggaagattgtttac	1	tgatcaagctaggcttaaaatggagctctttagcaaatgtacaaactctcacaagaacattttgtcttattcctcaggctgtggctcaagagtgcagtggacaatgCCACTGCCCTGAAGTGCCGCCCCagtgttcacctggtgtaagcctagttctggacacctgtgggtgctgccgggtgtgtgccaagcagctgggcgagctgtgcacagaacgagatgtttgcgacccccacaaaggtctttactgtgactacggctccccaagtaaccgtcgtattggtgtctgcacaggtaaggatcttggctgttgaattacatgtgtcaaatctttacttgatgatcagagtcagaattgtaaacaatcttccatctccgtcc
ctgfa_uninj5	14	14_S14_L001_R1_001.fastq.gz	14_S14_L001_R2_001.fastq.gz	ctgfa	TRUE	GGGGCGGCACTTCAGGGCAGTGG	tgatcaagctaggcttaaaatggag	ggacggagatggaagattgtttac	1	tgatcaagctaggcttaaaatggagctctttagcaaatgtacaaactctcacaagaacattttgtcttattcctcaggctgtggctcaagagtgcagtggacaatgCCACTGCCCTGAAGTGCCGCCCCagtgttcacctggtgtaagcctagttctggacacctgtgggtgctgccgggtgtgtgccaagcagctgggcgagctgtgcacagaacgagatgtttgcgacccccacaaaggtctttactgtgactacggctccccaagtaaccgtcgtattggtgtctgcacaggtaaggatcttggctgttgaattacatgtgtcaaatctttacttgatgatcagagtcagaattgtaaacaatcttccatctccgtcc
ctgfa_213ss	16	16_S16_L001_R1_001.fastq.gz	16_S16_L001_R2_001.fastq.gz	ctgfa	FALSE	GGGGCGGCACTTCAGGGCAGTGG	tgatcaagctaggcttaaaatggag	ggacggagatggaagattgtttac	1	tgatcaagctaggcttaaaatggagctctttagcaaatgtacaaactctcacaagaacattttgtcttattcctcaggctgtggctcaagagtgcagtggacaatgCCACTGCCCTGAAGTGCCGCCCCagtgttcacctggtgtaagcctagttctggacacctgtgggtgctgccgggtgtgtgccaagcagctgggcgagctgtgcacagaacgagatgtttgcgacccccacaaaggtctttactgtgactacggctccccaagtaaccgtcgtattggtgtctgcacaggtaaggatcttggctgttgaattacatgtgtcaaatctttacttgatgatcagagtcagaattgtaaacaatcttccatctccgtcc
ctgfa_213ds	19	19_S19_L001_R1_001.fastq.gz	19_S19_L001_R2_001.fastq.gz	ctgfa	FALSE	GGGGCGGCACTTCAGGGCAGTGG	tgatcaagctaggcttaaaatggag	ggacggagatggaagattgtttac	1	tgatcaagctaggcttaaaatggagctctttagcaaatgtacaaactctcacaagaacattttgtcttattcctcaggctgtggctcaagagtgcagtggacaatgCCACTGCCCTGAAGTGCCGCCCCagtgttcacctggtgtaagcctagttctggacacctgtgggtgctgccgggtgtgtgccaagcagctgggcgagctgtgcacagaacgagatgtttgcgacccccacaaaggtctttactgtgactacggctccccaagtaaccgtcgtattggtgtctgcacaggtaaggatcttggctgttgaattacatgtgtcaaatctttacttgatgatcagagtcagaattgtaaacaatcttccatctccgtcc
