# Supplementary material for: Accurate analysis of genuine CRISPR editing events with ampliCan
Source: Genome Res. 2019 May;29(5):843–7. doi: 10.1101/gr.244293.118 (PMC6499316; doi:10.1101/gr.244293.118)
Supplement: Supplemental Material [file supp_gr.244293.118_Supplemental_Code_S1.zip › amplican_manuscript/analysis/configs_amplicon_runs/config_MiSeq_run_8_ctr_only.csv]

ID	Barcode	Forward_Reads	Reverse_Reads	Group	Control	guideRNA	Forward_Primer	Reverse_Primer	Direction	Amplicon	Donor
guide3	12	12_S12_L001_R1_001.fastq.gz	12_S12_L001_R2_001.fastq.gz	eed	FALSE	GGTGGGAGTGTCGGGACGCTCGG	GTGCAGGATGATGCGGTCAG	CACACTTGAAGGAGTATTTGCAC	1	gtgcaggatgatgcggtcagcgtggagagcggcacacaccccgagcgtcccgacactcccaccaacacagcgagcgctccggGCAGGAAGAGCTGGGGGAAGGGGaagtggaagtccaagaagtgcaaatactccttcaagtgtg
control	19	19_S19_L001_R1_001.fastq.gz	19_S19_L001_R2_001.fastq.gz	eed	TRUE	GGTGGGAGTGTCGGGACGCTCGG	GTGCAGGATGATGCGGTCAG	CACACTTGAAGGAGTATTTGCAC	1	gtgcaggatgatgcggtcagcgtggagagcggcacacaccccgagcgtcccgacactcccaccaacacagcgagcgctccggGCAGGAAGAGCTGGGGGAAGGGGaagtggaagtccaagaagtgcaaatactccttcaagtgtg
g125_36	3	3_S3_L001_R1_001.fastq.gz	3_S3_L001_R2_001.fastq.gz	SP1_g125	FALSE	TCGATTTTCTTTGAAATGTTTGG	gggcaacaaactagttaatctagtatag	TGGCCATATAATGATTATCTGTGTTTTC	1	gggcaacaaactagttaatctagtatagaaacatgtgtaaatgccattaaatgtggtgtcagtacgttaattaaattggtgtgtccatgCCTTGTTTTCAGGTACCAAACATttcaaagaaaatcgaggcctttaagaaggacgtggaagccaagaagaaacctccagaatgagggacacatcctgatgaaaacacagataatcattatatggcca
un_37	4	4_S4_L001_R1_001.fastq.gz	4_S4_L001_R2_001.fastq.gz	SP1_g125	TRUE	TCGATTTTCTTTGAAATGTTTGG	gggcaacaaactagttaatctagtatag	TGGCCATATAATGATTATCTGTGTTTTC	1	gggcaacaaactagttaatctagtatagaaacatgtgtaaatgccattaaatgtggtgtcagtacgttaattaaattggtgtgtccatgCCTTGTTTTCAGGTACCAAACATttcaaagaaaatcgaggcctttaagaaggacgtggaagccaagaagaaacctccagaatgagggacacatcctgatgaaaacacagataatcattatatggcca
g126_38	1	1_S1_L001_R1_001.fastq.gz	1_S1_L001_R2_001.fastq.gz	SP1_g126	FALSE	tccagCTTGGCTTCACTCTGGGG	ATTCACTATGTATTTGACTAATTGTGCCTC	TGTAGACAAACGTATACAATCACACG	0	attcactatgtatttgactaattgtgcctcatttgtgttttTCCAGCTTGGCTTCACTCTGGGGaacgtggttggcatgtatttagctcaaaactacgaggttataaatgtcatatttgttcatattaagttaataaccgtgtgattgtatacgtttgtctaca
un_39	2	2_S2_L001_R1_001.fastq.gz	2_S2_L001_R2_001.fastq.gz	SP1_g126	TRUE	tccagCTTGGCTTCACTCTGGGG	ATTCACTATGTATTTGACTAATTGTGCCTC	TGTAGACAAACGTATACAATCACACG	0	attcactatgtatttgactaattgtgcctcatttgtgttttTCCAGCTTGGCTTCACTCTGGGGaacgtggttggcatgtatttagctcaaaactacgaggttataaatgtcatatttgttcatattaagttaataaccgtgtgattgtatacgtttgtctaca
g127_40	1	1_S1_L001_R1_001.fastq.gz	1_S1_L001_R2_001.fastq.gz	SP1_g127	FALSE	CGAGGCCTTTAAGAAGGACGTGG	gggcaacaaactagttaatctagtatag	TGGCCATATAATGATTATCTGTGTTTTC	0	gggcaacaaactagttaatctagtatagaaacatgtgtaaatgccattaaatgtggtgtcagtacgttaattaaattggtgtgtccatgccttgttttcaggtaccaaacatttcaaagaaaatCGAGGCCTTTAAGAAGGACGTGGaagccaagaagaaacctccagaatgagggacacatcctgatgaaaacacagataatcattatatggcca
un_41	2	2_S2_L001_R1_001.fastq.gz	2_S2_L001_R2_001.fastq.gz	SP1_g127	TRUE	CGAGGCCTTTAAGAAGGACGTGG	gggcaacaaactagttaatctagtatag	TGGCCATATAATGATTATCTGTGTTTTC	0	gggcaacaaactagttaatctagtatagaaacatgtgtaaatgccattaaatgtggtgtcagtacgttaattaaattggtgtgtccatgccttgttttcaggtaccaaacatttcaaagaaaatCGAGGCCTTTAAGAAGGACGTGGaagccaagaagaaacctccagaatgagggacacatcctgatgaaaacacagataatcattatatggcca
g128_42	1	1_S1_L001_R1_001.fastq.gz	1_S1_L001_R2_001.fastq.gz	SP3_g128	FALSE	gtgttggacagATTGTTTTGGGG	ctgagcaatgtatagtgacagaattt	CTATTAAATCCAGATGAACCAGTTTTGA	0	ctgagcaatgtatagtgacagaattttataacttttttttatttttttgtacttttgcaaagatttctaatgattattaaagtgttggtattggtGTGTTGGACAGATTGTTTTGGGGctcgttggcatcatcaagtgcatgtcacatggcctgagtcaggtgagaggaactgtttaattataagttcaaaactggttcatctggatttaatag
un_43	2	2_S2_L001_R1_001.fastq.gz	2_S2_L001_R2_001.fastq.gz	SP3_g128	TRUE	gtgttggacagATTGTTTTGGGG	ctgagcaatgtatagtgacagaattt	CTATTAAATCCAGATGAACCAGTTTTGA	0	ctgagcaatgtatagtgacagaattttataacttttttttatttttttgtacttttgcaaagatttctaatgattattaaagtgttggtattggtGTGTTGGACAGATTGTTTTGGGGctcgttggcatcatcaagtgcatgtcacatggcctgagtcaggtgagaggaactgtttaattataagttcaaaactggttcatctggatttaatag
g129_44	1	1_S1_L001_R1_001.fastq.gz	1_S1_L001_R2_001.fastq.gz	Foxp2anti_g129	FALSE	GATGTTTGTCAAGACCACCGAGG	GCCGACCAACAACATGGCTCC	AAACTGTCCGTTCCGTGTGCG	0	gccgaccaacaacatggctcccaaaaacccaaatacacacatgattctctgctttttcctcatGATGTTTGTCAAGACCACCGAGGcgtttgacggaggagacgcggcggctttactgctgggcgcgagcgtgacgattgtgggactgtgcgcgtgcctgggctggtacgcgcgcacacggaacggacagttt
un_45	2	2_S2_L001_R1_001.fastq.gz	2_S2_L001_R2_001.fastq.gz	Foxp2anti_g129	TRUE	GATGTTTGTCAAGACCACCGAGG	GCCGACCAACAACATGGCTCC	AAACTGTCCGTTCCGTGTGCG	0	gccgaccaacaacatggctcccaaaaacccaaatacacacatgattctctgctttttcctcatGATGTTTGTCAAGACCACCGAGGcgtttgacggaggagacgcggcggctttactgctgggcgcgagcgtgacgattgtgggactgtgcgcgtgcctgggctggtacgcgcgcacacggaacggacagttt
g130_46	3	3_S3_L001_R1_001.fastq.gz	3_S3_L001_R2_001.fastq.gz	Foxp2anti_g130	FALSE	GTCTCCTCCGTCAAACGCCTCGG	GCCGACCAACAACATGGCTCC	AAACTGTCCGTTCCGTGTGCG	1	gccgaccaacaacatggctcccaaaaacccaaatacacacatgattctctgctttttcctcatgatgtttgtcaagaccaccgaggcgttTGACGGAGGAGACGCGGCGGCTTtactgctgggcgcgagcgtgacgattgtgggactgtgcgcgtgcctgggctggtacgcgcgcacacggaacggacagttt
un_47	4	4_S4_L001_R1_001.fastq.gz	4_S4_L001_R2_001.fastq.gz	Foxp2anti_g130	TRUE	GTCTCCTCCGTCAAACGCCTCGG	GCCGACCAACAACATGGCTCC	AAACTGTCCGTTCCGTGTGCG	1	gccgaccaacaacatggctcccaaaaacccaaatacacacatgattctctgctttttcctcatgatgtttgtcaagaccaccgaggcgttTGACGGAGGAGACGCGGCGGCTTtactgctgggcgcgagcgtgacgattgtgggactgtgcgcgtgcctgggctggtacgcgcgcacacggaacggacagttt
g131_48	5	5_S5_L001_R1_001.fastq.gz	5_S5_L001_R2_001.fastq.gz	Foxp2anti_g131	FALSE	GGCGTTTGACGGAGGAGACGCGG	GCCGACCAACAACATGGCTCC	AAACTGTCCGTTCCGTGTGCG	0	gccgaccaacaacatggctcccaaaaacccaaatacacacatgattctctgctttttcctcatgatgtttgtcaagaccaccgaGGCGTTTGACGGAGGAGACGCGGcggctttactgctgggcgcgagcgtgacgattgtgggactgtgcgcgtgcctgggctggtacgcgcgcacacggaacggacagttt
un_49	6	6_S6_L001_R1_001.fastq.gz	6_S6_L001_R2_001.fastq.gz	Foxp2anti_g131	TRUE	GGCGTTTGACGGAGGAGACGCGG	GCCGACCAACAACATGGCTCC	AAACTGTCCGTTCCGTGTGCG	0	gccgaccaacaacatggctcccaaaaacccaaatacacacatgattctctgctttttcctcatgatgtttgtcaagaccaccgaGGCGTTTGACGGAGGAGACGCGGcggctttactgctgggcgcgagcgtgacgattgtgggactgtgcgcgtgcctgggctggtacgcgcgcacacggaacggacagttt
g132_50	7	7_S7_L001_R1_001.fastq.gz	7_S7_L001_R2_001.fastq.gz	Foxp2anti_g132	FALSE	GACGCGGCGGCTTTACTGCTGGG	GCCGACCAACAACATGGCTCC	AAACTGTCCGTTCCGTGTGCG	0	gccgaccaacaacatggctcccaaaaacccaaatacacacatgattctctgctttttcctcatgatgtttgtcaagaccaccgaggcgtttgacggaggaGACGCGGCGGCTTTACTGCTGGGcgcgagcgtgacgattgtgggactgtgcgcgtgcctgggctggtacgcgcgcacacggaacggacagttt
un_51	8	8_S8_L001_R1_001.fastq.gz	8_S8_L001_R2_001.fastq.gz	Foxp2anti_g132	TRUE	GACGCGGCGGCTTTACTGCTGGG	GCCGACCAACAACATGGCTCC	AAACTGTCCGTTCCGTGTGCG	0	gccgaccaacaacatggctcccaaaaacccaaatacacacatgattctctgctttttcctcatgatgtttgtcaagaccaccgaggcgtttgacggaggaGACGCGGCGGCTTTACTGCTGGGcgcgagcgtgacgattgtgggactgtgcgcgtgcctgggctggtacgcgcgcacacggaacggacagttt
old_g118_1	3	3_S3_L001_R1_001.fastq.gz	3_S3_L001_R2_001.fastq.gz	SP1_g118	FALSE	TGGCTTCACTCTGGGGAACGTGG	ATTCACTATGTATTTGACTAATTGTGCCTC	TGTAGACAAACGTATACAATCACACG	0	attcactatgtatttgactaattgtgcctcatttgtgtttttccagctTGGCTTCACTCTGGGGAACGTGGttggcatgtatttagctcaaaactacgaggttataaatgtcatatttgttcatattaagttaataaccgtgtgattgtatacgtttgtctaca
un_5	4	4_S4_L001_R1_001.fastq.gz	4_S4_L001_R2_001.fastq.gz	SP1_g118	TRUE	TGGCTTCACTCTGGGGAACGTGG	ATTCACTATGTATTTGACTAATTGTGCCTC	TGTAGACAAACGTATACAATCACACG	0	attcactatgtatttgactaattgtgcctcatttgtgtttttccagctTGGCTTCACTCTGGGGAACGTGGttggcatgtatttagctcaaaactacgaggttataaatgtcatatttgttcatattaagttaataaccgtgtgattgtatacgtttgtctaca
old_g119_2	5	5_S5_L001_R1_001.fastq.gz	5_S5_L001_R2_001.fastq.gz	SP1_g119	FALSE	GTATTTAGCTCAAAACTACGAGG	ATTCACTATGTATTTGACTAATTGTGCCTC	TGTAGACAAACGTATACAATCACACG	0	attcactatgtatttgactaattgtgcctcatttgtgtttttccagcttggcttcactctggggaacgtggttggcatGTATTTAGCTCAAAACTACGAGGttataaatgtcatatttgttcatattaagttaataaccgtgtgattgtatacgtttgtctaca
Un_5_1	6	6_S6_L001_R1_001.fastq.gz	6_S6_L001_R2_001.fastq.gz	SP1_g119	TRUE	GTATTTAGCTCAAAACTACGAGG	ATTCACTATGTATTTGACTAATTGTGCCTC	TGTAGACAAACGTATACAATCACACG	0	attcactatgtatttgactaattgtgcctcatttgtgtttttccagcttggcttcactctggggaacgtggttggcatGTATTTAGCTCAAAACTACGAGGttataaatgtcatatttgttcatattaagttaataaccgtgtgattgtatacgtttgtctaca
old_g121_4	7	7_S7_L001_R1_001.fastq.gz	7_S7_L001_R2_001.fastq.gz	SP4_g121	FALSE	TCATGTAAAGTGGGGATCCTAGG	TACTTTCTCACCTGCTGAAGCAG	TGTTTTCTTTCTGTTTTTCCAGCT	1	tactttctcacctgctgaagcagtgtagcaattgatctcagaGGAAGCGCACGCGACTTGGGAACtatacaagcatttgcctaggatccccactttacatgaattacacgttagtgcttcagctggaaaaacagaaagaaaaca
Un_5_2	8	8_S8_L001_R1_001.fastq.gz	8_S8_L001_R2_001.fastq.gz	SP4_g121	TRUE	TCATGTAAAGTGGGGATCCTAGG	TACTTTCTCACCTGCTGAAGCAG	TGTTTTCTTTCTGTTTTTCCAGCT	1	tactttctcacctgctgaagcagtgtagcaattgatctcagaGGAAGCGCACGCGACTTGGGAACtatacaagcatttgcctaggatccccactttacatgaattacacgttagtgcttcagctggaaaaacagaaagaaaaca
trpv4_uninj	6	6_S6_L001_R1_001.fastq.gz	6_S6_L001_R2_001.fastq.gz	trpv4	TRUE	GGTTGAAGACTTTGAGAACAGGG	tgtttgttaaagtgcatgttttcc	tcatcggtcagcctcttttc	1	tgtttgttaaagtgcatgttttccgctgcaggaaggcagagatcgggatgtcatgtgatgagggatccccggagccccctgttctcaaagtcttcaaCCGCTGGATGTTGTTCGAAGCTGtatctcgagcagatccaagagctctggacggccttctgcagtatcttcagtcccacgaaaagaggctgaccgatga
trpv4_inj	12	12_S12_L001_R1_001.fastq.gz	12_S12_L001_R2_001.fastq.gz	trpv4	FALSE	GGTTGAAGACTTTGAGAACAGGG	tgtttgttaaagtgcatgttttcc	tcatcggtcagcctcttttc	1	tgtttgttaaagtgcatgttttccgctgcaggaaggcagagatcgggatgtcatgtgatgagggatccccggagccccctgttctcaaagtcttcaaCCGCTGGATGTTGTTCGAAGCTGtatctcgagcagatccaagagctctggacggccttctgcagtatcttcagtcccacgaaaagaggctgaccgatga
atp1a1.1_e2_1_uninj	6	6_S6_L001_R1_001.fastq.gz	6_S6_L001_R2_001.fastq.gz	atp1a1.1	TRUE	GGGCAAGAAGTCAAAGTCCAAGG	GAGAAGGCCGAGAACAATATG	ggatttatgctcataaactaactcacC	0	gagaaggccgagaacaatatgagctggcagccacctcagagcagggGGGCAAGAAGTCAAAGTCCAAGGgcaagaaagagaaggataaagacatggatgaactcaaaaaagaagtggacttggtgagttagtttatgagcataaatcc
atp1a1.1_e2_1_inj	12	12_S12_L001_R1_001.fastq.gz	12_S12_L001_R2_001.fastq.gz	atp1a1.1	FALSE	GGGCAAGAAGTCAAAGTCCAAGG	GAGAAGGCCGAGAACAATATG	ggatttatgctcataaactaactcacC	0	gagaaggccgagaacaatatgagctggcagccacctcagagcagggGGGCAAGAAGTCAAAGTCCAAGGgcaagaaagagaaggataaagacatggatgaactcaaaaaagaagtggacttggtgagttagtttatgagcataaatcc
atp1a1.1_e4_1_uninj	6	6_S6_L001_R1_001.fastq.gz	6_S6_L001_R2_001.fastq.gz	atp1a1.1	TRUE	GGAGGTGGAGTCAAAGCGTTGGG	acccatcactttatctagGGATTG	gggttttctccttacATTATCATTG	1	acccatcactttatctagggattgtcaggcactcgtgctaaggagatcttggcacgtgatggaCCCAACGCTTTGACTCCACCTCCcacaaccccagaatgggtcaagttctgcaagcagctctttggaggattctcaactctcctgtggattggagccatcctttgttttcttgcctacggcatcctggcggcctctgaggaggagcctgccaatgataatgtaaggagaaaaccc
atp1a1.1_e4_1_inj	12	12_S12_L001_R1_001.fastq.gz	12_S12_L001_R2_001.fastq.gz	atp1a1.1	FALSE	GGAGGTGGAGTCAAAGCGTTGGG	acccatcactttatctagGGATTG	gggttttctccttacATTATCATTG	1	acccatcactttatctagggattgtcaggcactcgtgctaaggagatcttggcacgtgatggaCCCAACGCTTTGACTCCACCTCCcacaaccccagaatgggtcaagttctgcaagcagctctttggaggattctcaactctcctgtggattggagccatcctttgttttcttgcctacggcatcctggcggcctctgaggaggagcctgccaatgataatgtaaggagaaaaccc
atp1a1.1_e2_1-	1	1_S1_L001_R1_001.fastq.gz	1_S1_L001_R2_001.fastq.gz	atp1a1.1	FALSE	GGGCAAGAAGTCAAAGTCCAAGG	GAGAAGGCCGAGAACAATATG	ggatttatgctcataaactaactcacC	0	gagaaggccgagaacaatatgagctggcagccacctcagagcagggGGGCAAGAAGTCAAAGTCCAAGGgcaagaaagagaaggataaagacatggatgaactcaaaaaagaagtggacttggtgagttagtttatgagcataaatcc
atp1a1.1_e2_2-	2	2_S2_L001_R1_001.fastq.gz	2_S2_L001_R2_001.fastq.gz	atp1a1.1	FALSE	GGGCAAGAAGTCAAAGTCCAAGG	GAGAAGGCCGAGAACAATATG	ggatttatgctcataaactaactcacC	0	gagaaggccgagaacaatatgagctggcagccacctcagagcagggGGGCAAGAAGTCAAAGTCCAAGGgcaagaaagagaaggataaagacatggatgaactcaaaaaagaagtggacttggtgagttagtttatgagcataaatcc
atp1a1.1_e2_3-	5	5_S5_L001_R1_001.fastq.gz	5_S5_L001_R2_001.fastq.gz	atp1a1.1	FALSE	GGGCAAGAAGTCAAAGTCCAAGG	GAGAAGGCCGAGAACAATATG	ggatttatgctcataaactaactcacC	0	gagaaggccgagaacaatatgagctggcagccacctcagagcagggGGGCAAGAAGTCAAAGTCCAAGGgcaagaaagagaaggataaagacatggatgaactcaaaaaagaagtggacttggtgagttagtttatgagcataaatcc
atp1a1.1_e2_3+	19	19_S19_L001_R1_001.fastq.gz	19_S19_L001_R2_001.fastq.gz	atp1a1.1	FALSE	GGGCAAGAAGTCAAAGTCCAAGG	GAGAAGGCCGAGAACAATATG	ggatttatgctcataaactaactcacC	0	gagaaggccgagaacaatatgagctggcagccacctcagagcagggGGGCAAGAAGTCAAAGTCCAAGGgcaagaaagagaaggataaagacatggatgaactcaaaaaagaagtggacttggtgagttagtttatgagcataaatcc
