# Supplementary material for: Accurate analysis of genuine CRISPR editing events with ampliCan
Source: Genome Res. 2019 May;29(5):843–7. doi: 10.1101/gr.244293.118 (PMC6499316; doi:10.1101/gr.244293.118)
Supplement: Supplemental Material [file supp_gr.244293.118_Supplemental_Code_S1.zip › amplican_manuscript/analysis/configs_amplicon_runs/config_MiSeq_run_9_ctr_only.csv]

ID	Barcode	Forward_Reads	Reverse_Reads	Group	Control	guideRNA	Forward_Primer	Reverse_Primer	Direction	Amplicon	Donor
injected	3	3_S3_L001_R1_001.fastq.gz	3_S3_L001_R2_001.fastq.gz	smg8	FALSE	GGGGCAGCTCAAAGTGCTGGAGG	GGTCATGATAGAGAGTGTTGAGG	GTTTGACTGGTAGGCGCTGTG	0	ggtcatgatagagagtgttgaggaagacgcagccgagatttccctcaaggtgcaGGGGCAGCTCAAAGTGCTGGAGGgcttcctggatgcggatgccaagttctctgagaaccgctgtcagaaagccttgcccttggctcacagcgcctaccagtcaaac
uninjected	12	12_S12_L001_R1_001.fastq.gz	12_S12_L001_R2_001.fastq.gz	smg8	TRUE	GGGGCAGCTCAAAGTGCTGGAGG	GGTCATGATAGAGAGTGTTGAGG	GTTTGACTGGTAGGCGCTGTG	0	ggtcatgatagagagtgttgaggaagacgcagccgagatttccctcaaggtgcaGGGGCAGCTCAAAGTGCTGGAGGgcttcctggatgcggatgccaagttctctgagaaccgctgtcagaaagccttgcccttggctcacagcgcctaccagtcaaac
Injected_1	3	3_S3_L001_R1_001.fastq.gz	3_S3_L001_R2_001.fastq.gz	smg9	FALSE	GAAGCACAGCATCAAACTTGTGG	gatttccagCTGTGATTGGCCAG	gcccttacCTCCATAGCACTG	0	gatttccagctgtgattggccagactaaactcctcccccctgagaagatGAAGCACAGCATCAAACTTGTGGatgatcaaatgaactggtgtgacagtgctatggaggtaagggc
Uninjected_1	12	12_S12_L001_R1_001.fastq.gz	12_S12_L001_R2_001.fastq.gz	smg9	TRUE	GAAGCACAGCATCAAACTTGTGG	gatttccagCTGTGATTGGCCAG	gcccttacCTCCATAGCACTG	0	gatttccagctgtgattggccagactaaactcctcccccctgagaagatGAAGCACAGCATCAAACTTGTGGatgatcaaatgaactggtgtgacagtgctatggaggtaagggc
injected1	1	1_S1_L001_R1_001.fastq.gz	1_S1_L001_R2_001.fastq.gz	ctgfa_f1r2	FALSE	GGGGCGGCACTTCAGGGCAGTGG	tgatcaagctaggcttaaaatggag	AACATCTCGTTCTGTGCACAG	1	tgatcaagctaggcttaaaatggagctctttagcaaatgtacaaactctcacaagaacattttgtcttattcctcaggctgtggctcaagagtgcAGTGGACAATGCCACTGCCCTGAagtgccgccccagtgttcacctggtgtaagcctagttctggacacctgtgggtgctgccgggtgtgtgccaagcagctgggcgagctgtgcacagaacgagatgtt
injected2	2	2_S2_L001_R1_001.fastq.gz	2_S2_L001_R2_001.fastq.gz	ctgfa_f1r2	FALSE	GGGGCGGCACTTCAGGGCAGTGG	tgatcaagctaggcttaaaatggag	AACATCTCGTTCTGTGCACAG	1	tgatcaagctaggcttaaaatggagctctttagcaaatgtacaaactctcacaagaacattttgtcttattcctcaggctgtggctcaagagtgcAGTGGACAATGCCACTGCCCTGAagtgccgccccagtgttcacctggtgtaagcctagttctggacacctgtgggtgctgccgggtgtgtgccaagcagctgggcgagctgtgcacagaacgagatgtt
injected3	3	3_S3_L001_R1_001.fastq.gz	3_S3_L001_R2_001.fastq.gz	ctgfa_f1r2	FALSE	GGGGCGGCACTTCAGGGCAGTGG	tgatcaagctaggcttaaaatggag	AACATCTCGTTCTGTGCACAG	1	tgatcaagctaggcttaaaatggagctctttagcaaatgtacaaactctcacaagaacattttgtcttattcctcaggctgtggctcaagagtgcAGTGGACAATGCCACTGCCCTGAagtgccgccccagtgttcacctggtgtaagcctagttctggacacctgtgggtgctgccgggtgtgtgccaagcagctgggcgagctgtgcacagaacgagatgtt
injected4	4	4_S4_L001_R1_001.fastq.gz	4_S4_L001_R2_001.fastq.gz	ctgfa_f1r2	FALSE	GGGGCGGCACTTCAGGGCAGTGG	tgatcaagctaggcttaaaatggag	AACATCTCGTTCTGTGCACAG	1	tgatcaagctaggcttaaaatggagctctttagcaaatgtacaaactctcacaagaacattttgtcttattcctcaggctgtggctcaagagtgcAGTGGACAATGCCACTGCCCTGAagtgccgccccagtgttcacctggtgtaagcctagttctggacacctgtgggtgctgccgggtgtgtgccaagcagctgggcgagctgtgcacagaacgagatgtt
injected5	5	5_S5_L001_R1_001.fastq.gz	5_S5_L001_R2_001.fastq.gz	ctgfa_f1r2	FALSE	GGGGCGGCACTTCAGGGCAGTGG	tgatcaagctaggcttaaaatggag	AACATCTCGTTCTGTGCACAG	1	tgatcaagctaggcttaaaatggagctctttagcaaatgtacaaactctcacaagaacattttgtcttattcctcaggctgtggctcaagagtgcAGTGGACAATGCCACTGCCCTGAagtgccgccccagtgttcacctggtgtaagcctagttctggacacctgtgggtgctgccgggtgtgtgccaagcagctgggcgagctgtgcacagaacgagatgtt
injected6	6	6_S6_L001_R1_001.fastq.gz	6_S6_L001_R2_001.fastq.gz	ctgfa_f1r2	FALSE	GGGGCGGCACTTCAGGGCAGTGG	tgatcaagctaggcttaaaatggag	AACATCTCGTTCTGTGCACAG	1	tgatcaagctaggcttaaaatggagctctttagcaaatgtacaaactctcacaagaacattttgtcttattcctcaggctgtggctcaagagtgcAGTGGACAATGCCACTGCCCTGAagtgccgccccagtgttcacctggtgtaagcctagttctggacacctgtgggtgctgccgggtgtgtgccaagcagctgggcgagctgtgcacagaacgagatgtt
injected7	7	7_S7_L001_R1_001.fastq.gz	7_S7_L001_R2_001.fastq.gz	ctgfa_f1r2	FALSE	GGGGCGGCACTTCAGGGCAGTGG	tgatcaagctaggcttaaaatggag	AACATCTCGTTCTGTGCACAG	1	tgatcaagctaggcttaaaatggagctctttagcaaatgtacaaactctcacaagaacattttgtcttattcctcaggctgtggctcaagagtgcAGTGGACAATGCCACTGCCCTGAagtgccgccccagtgttcacctggtgtaagcctagttctggacacctgtgggtgctgccgggtgtgtgccaagcagctgggcgagctgtgcacagaacgagatgtt
injected8	8	8_S8_L001_R1_001.fastq.gz	8_S8_L001_R2_001.fastq.gz	ctgfa_f1r2	FALSE	GGGGCGGCACTTCAGGGCAGTGG	tgatcaagctaggcttaaaatggag	AACATCTCGTTCTGTGCACAG	1	tgatcaagctaggcttaaaatggagctctttagcaaatgtacaaactctcacaagaacattttgtcttattcctcaggctgtggctcaagagtgcAGTGGACAATGCCACTGCCCTGAagtgccgccccagtgttcacctggtgtaagcctagttctggacacctgtgggtgctgccgggtgtgtgccaagcagctgggcgagctgtgcacagaacgagatgtt
injected9	9	9_S9_L001_R1_001.fastq.gz	9_S9_L001_R2_001.fastq.gz	ctgfa_f1r2	FALSE	GGGGCGGCACTTCAGGGCAGTGG	tgatcaagctaggcttaaaatggag	AACATCTCGTTCTGTGCACAG	1	tgatcaagctaggcttaaaatggagctctttagcaaatgtacaaactctcacaagaacattttgtcttattcctcaggctgtggctcaagagtgcAGTGGACAATGCCACTGCCCTGAagtgccgccccagtgttcacctggtgtaagcctagttctggacacctgtgggtgctgccgggtgtgtgccaagcagctgggcgagctgtgcacagaacgagatgtt
injected10	10	10_S10_L001_R1_001.fastq.gz	10_S10_L001_R2_001.fastq.gz	ctgfa_f1r2	FALSE	GGGGCGGCACTTCAGGGCAGTGG	tgatcaagctaggcttaaaatggag	AACATCTCGTTCTGTGCACAG	1	tgatcaagctaggcttaaaatggagctctttagcaaatgtacaaactctcacaagaacattttgtcttattcctcaggctgtggctcaagagtgcAGTGGACAATGCCACTGCCCTGAagtgccgccccagtgttcacctggtgtaagcctagttctggacacctgtgggtgctgccgggtgtgtgccaagcagctgggcgagctgtgcacagaacgagatgtt
injected11	11	11_S11_L001_R1_001.fastq.gz	11_S11_L001_R2_001.fastq.gz	ctgfa_f1r2	FALSE	GGGGCGGCACTTCAGGGCAGTGG	tgatcaagctaggcttaaaatggag	AACATCTCGTTCTGTGCACAG	1	tgatcaagctaggcttaaaatggagctctttagcaaatgtacaaactctcacaagaacattttgtcttattcctcaggctgtggctcaagagtgcAGTGGACAATGCCACTGCCCTGAagtgccgccccagtgttcacctggtgtaagcctagttctggacacctgtgggtgctgccgggtgtgtgccaagcagctgggcgagctgtgcacagaacgagatgtt
injected12	12	12_S12_L001_R1_001.fastq.gz	12_S12_L001_R2_001.fastq.gz	ctgfa_f1r2	FALSE	GGGGCGGCACTTCAGGGCAGTGG	tgatcaagctaggcttaaaatggag	AACATCTCGTTCTGTGCACAG	1	tgatcaagctaggcttaaaatggagctctttagcaaatgtacaaactctcacaagaacattttgtcttattcctcaggctgtggctcaagagtgcAGTGGACAATGCCACTGCCCTGAagtgccgccccagtgttcacctggtgtaagcctagttctggacacctgtgggtgctgccgggtgtgtgccaagcagctgggcgagctgtgcacagaacgagatgtt
control1	13	13_S13_L001_R1_001.fastq.gz	13_S13_L001_R2_001.fastq.gz	ctgfa_f1r2	TRUE	GGGGCGGCACTTCAGGGCAGTGG	tgatcaagctaggcttaaaatggag	AACATCTCGTTCTGTGCACAG	1	tgatcaagctaggcttaaaatggagctctttagcaaatgtacaaactctcacaagaacattttgtcttattcctcaggctgtggctcaagagtgcAGTGGACAATGCCACTGCCCTGAagtgccgccccagtgttcacctggtgtaagcctagttctggacacctgtgggtgctgccgggtgtgtgccaagcagctgggcgagctgtgcacagaacgagatgtt
control2	14	14_S14_L001_R1_001.fastq.gz	14_S14_L001_R2_001.fastq.gz	ctgfa_f1r2	TRUE	GGGGCGGCACTTCAGGGCAGTGG	tgatcaagctaggcttaaaatggag	AACATCTCGTTCTGTGCACAG	1	tgatcaagctaggcttaaaatggagctctttagcaaatgtacaaactctcacaagaacattttgtcttattcctcaggctgtggctcaagagtgcAGTGGACAATGCCACTGCCCTGAagtgccgccccagtgttcacctggtgtaagcctagttctggacacctgtgggtgctgccgggtgtgtgccaagcagctgggcgagctgtgcacagaacgagatgtt
control3	15	15_S15_L001_R1_001.fastq.gz	15_S15_L001_R2_001.fastq.gz	ctgfa_f1r2	TRUE	GGGGCGGCACTTCAGGGCAGTGG	tgatcaagctaggcttaaaatggag	AACATCTCGTTCTGTGCACAG	1	tgatcaagctaggcttaaaatggagctctttagcaaatgtacaaactctcacaagaacattttgtcttattcctcaggctgtggctcaagagtgcAGTGGACAATGCCACTGCCCTGAagtgccgccccagtgttcacctggtgtaagcctagttctggacacctgtgggtgctgccgggtgtgtgccaagcagctgggcgagctgtgcacagaacgagatgtt
control4	16	16_S16_L001_R1_001.fastq.gz	16_S16_L001_R2_001.fastq.gz	ctgfa_f1r2	TRUE	GGGGCGGCACTTCAGGGCAGTGG	tgatcaagctaggcttaaaatggag	AACATCTCGTTCTGTGCACAG	1	tgatcaagctaggcttaaaatggagctctttagcaaatgtacaaactctcacaagaacattttgtcttattcctcaggctgtggctcaagagtgcAGTGGACAATGCCACTGCCCTGAagtgccgccccagtgttcacctggtgtaagcctagttctggacacctgtgggtgctgccgggtgtgtgccaagcagctgggcgagctgtgcacagaacgagatgtt
injected13	1	1_S1_L001_R1_001.fastq.gz	1_S1_L001_R2_001.fastq.gz	ctgfa_f2r1	FALSE	GGGGCGGCACTTCAGGGCAGTGG	GCTAGGCTTAAAATGGAGCTCTTTAG	ggtcgcaaacatctcgttctg	1	gctaggcttaaaatggagctctttagcaaatgtacaaactctcacaagaacattttgtcttattcctcaggctgtggctcaagagtgcagtggacaatgccaCTGCCCTGAAGTGCCGCCCCAGTgttcacctggtgtaagcctagttctggacacctgtgggtgctgccgggtgtgtgccaagcagctgggcgagctgtgcacagaacgagatgtttgcgacc
injected14	2	2_S2_L001_R1_001.fastq.gz	2_S2_L001_R2_001.fastq.gz	ctgfa_f2r1	FALSE	GGGGCGGCACTTCAGGGCAGTGG	GCTAGGCTTAAAATGGAGCTCTTTAG	ggtcgcaaacatctcgttctg	1	gctaggcttaaaatggagctctttagcaaatgtacaaactctcacaagaacattttgtcttattcctcaggctgtggctcaagagtgcagtggacaatgccaCTGCCCTGAAGTGCCGCCCCAGTgttcacctggtgtaagcctagttctggacacctgtgggtgctgccgggtgtgtgccaagcagctgggcgagctgtgcacagaacgagatgtttgcgacc
injected15	3	3_S3_L001_R1_001.fastq.gz	3_S3_L001_R2_001.fastq.gz	ctgfa_f2r1	FALSE	GGGGCGGCACTTCAGGGCAGTGG	GCTAGGCTTAAAATGGAGCTCTTTAG	ggtcgcaaacatctcgttctg	1	gctaggcttaaaatggagctctttagcaaatgtacaaactctcacaagaacattttgtcttattcctcaggctgtggctcaagagtgcagtggacaatgccaCTGCCCTGAAGTGCCGCCCCAGTgttcacctggtgtaagcctagttctggacacctgtgggtgctgccgggtgtgtgccaagcagctgggcgagctgtgcacagaacgagatgtttgcgacc
injected16	4	4_S4_L001_R1_001.fastq.gz	4_S4_L001_R2_001.fastq.gz	ctgfa_f2r1	FALSE	GGGGCGGCACTTCAGGGCAGTGG	GCTAGGCTTAAAATGGAGCTCTTTAG	ggtcgcaaacatctcgttctg	1	gctaggcttaaaatggagctctttagcaaatgtacaaactctcacaagaacattttgtcttattcctcaggctgtggctcaagagtgcagtggacaatgccaCTGCCCTGAAGTGCCGCCCCAGTgttcacctggtgtaagcctagttctggacacctgtgggtgctgccgggtgtgtgccaagcagctgggcgagctgtgcacagaacgagatgtttgcgacc
injected17	5	5_S5_L001_R1_001.fastq.gz	5_S5_L001_R2_001.fastq.gz	ctgfa_f2r1	FALSE	GGGGCGGCACTTCAGGGCAGTGG	GCTAGGCTTAAAATGGAGCTCTTTAG	ggtcgcaaacatctcgttctg	1	gctaggcttaaaatggagctctttagcaaatgtacaaactctcacaagaacattttgtcttattcctcaggctgtggctcaagagtgcagtggacaatgccaCTGCCCTGAAGTGCCGCCCCAGTgttcacctggtgtaagcctagttctggacacctgtgggtgctgccgggtgtgtgccaagcagctgggcgagctgtgcacagaacgagatgtttgcgacc
injected18	6	6_S6_L001_R1_001.fastq.gz	6_S6_L001_R2_001.fastq.gz	ctgfa_f2r1	FALSE	GGGGCGGCACTTCAGGGCAGTGG	GCTAGGCTTAAAATGGAGCTCTTTAG	ggtcgcaaacatctcgttctg	1	gctaggcttaaaatggagctctttagcaaatgtacaaactctcacaagaacattttgtcttattcctcaggctgtggctcaagagtgcagtggacaatgccaCTGCCCTGAAGTGCCGCCCCAGTgttcacctggtgtaagcctagttctggacacctgtgggtgctgccgggtgtgtgccaagcagctgggcgagctgtgcacagaacgagatgtttgcgacc
injected19	7	7_S7_L001_R1_001.fastq.gz	7_S7_L001_R2_001.fastq.gz	ctgfa_f2r1	FALSE	GGGGCGGCACTTCAGGGCAGTGG	GCTAGGCTTAAAATGGAGCTCTTTAG	ggtcgcaaacatctcgttctg	1	gctaggcttaaaatggagctctttagcaaatgtacaaactctcacaagaacattttgtcttattcctcaggctgtggctcaagagtgcagtggacaatgccaCTGCCCTGAAGTGCCGCCCCAGTgttcacctggtgtaagcctagttctggacacctgtgggtgctgccgggtgtgtgccaagcagctgggcgagctgtgcacagaacgagatgtttgcgacc
injected20	8	8_S8_L001_R1_001.fastq.gz	8_S8_L001_R2_001.fastq.gz	ctgfa_f2r1	FALSE	GGGGCGGCACTTCAGGGCAGTGG	GCTAGGCTTAAAATGGAGCTCTTTAG	ggtcgcaaacatctcgttctg	1	gctaggcttaaaatggagctctttagcaaatgtacaaactctcacaagaacattttgtcttattcctcaggctgtggctcaagagtgcagtggacaatgccaCTGCCCTGAAGTGCCGCCCCAGTgttcacctggtgtaagcctagttctggacacctgtgggtgctgccgggtgtgtgccaagcagctgggcgagctgtgcacagaacgagatgtttgcgacc
injected21	9	9_S9_L001_R1_001.fastq.gz	9_S9_L001_R2_001.fastq.gz	ctgfa_f2r1	FALSE	GGGGCGGCACTTCAGGGCAGTGG	GCTAGGCTTAAAATGGAGCTCTTTAG	ggtcgcaaacatctcgttctg	1	gctaggcttaaaatggagctctttagcaaatgtacaaactctcacaagaacattttgtcttattcctcaggctgtggctcaagagtgcagtggacaatgccaCTGCCCTGAAGTGCCGCCCCAGTgttcacctggtgtaagcctagttctggacacctgtgggtgctgccgggtgtgtgccaagcagctgggcgagctgtgcacagaacgagatgtttgcgacc
injected22	10	10_S10_L001_R1_001.fastq.gz	10_S10_L001_R2_001.fastq.gz	ctgfa_f2r1	FALSE	GGGGCGGCACTTCAGGGCAGTGG	GCTAGGCTTAAAATGGAGCTCTTTAG	ggtcgcaaacatctcgttctg	1	gctaggcttaaaatggagctctttagcaaatgtacaaactctcacaagaacattttgtcttattcctcaggctgtggctcaagagtgcagtggacaatgccaCTGCCCTGAAGTGCCGCCCCAGTgttcacctggtgtaagcctagttctggacacctgtgggtgctgccgggtgtgtgccaagcagctgggcgagctgtgcacagaacgagatgtttgcgacc
injected23	11	11_S11_L001_R1_001.fastq.gz	11_S11_L001_R2_001.fastq.gz	ctgfa_f2r1	FALSE	GGGGCGGCACTTCAGGGCAGTGG	GCTAGGCTTAAAATGGAGCTCTTTAG	ggtcgcaaacatctcgttctg	1	gctaggcttaaaatggagctctttagcaaatgtacaaactctcacaagaacattttgtcttattcctcaggctgtggctcaagagtgcagtggacaatgccaCTGCCCTGAAGTGCCGCCCCAGTgttcacctggtgtaagcctagttctggacacctgtgggtgctgccgggtgtgtgccaagcagctgggcgagctgtgcacagaacgagatgtttgcgacc
injected24	12	12_S12_L001_R1_001.fastq.gz	12_S12_L001_R2_001.fastq.gz	ctgfa_f2r1	FALSE	GGGGCGGCACTTCAGGGCAGTGG	GCTAGGCTTAAAATGGAGCTCTTTAG	ggtcgcaaacatctcgttctg	1	gctaggcttaaaatggagctctttagcaaatgtacaaactctcacaagaacattttgtcttattcctcaggctgtggctcaagagtgcagtggacaatgccaCTGCCCTGAAGTGCCGCCCCAGTgttcacctggtgtaagcctagttctggacacctgtgggtgctgccgggtgtgtgccaagcagctgggcgagctgtgcacagaacgagatgtttgcgacc
control5	13	13_S13_L001_R1_001.fastq.gz	13_S13_L001_R2_001.fastq.gz	ctgfa_f2r1	TRUE	GGGGCGGCACTTCAGGGCAGTGG	GCTAGGCTTAAAATGGAGCTCTTTAG	ggtcgcaaacatctcgttctg	1	gctaggcttaaaatggagctctttagcaaatgtacaaactctcacaagaacattttgtcttattcctcaggctgtggctcaagagtgcagtggacaatgccaCTGCCCTGAAGTGCCGCCCCAGTgttcacctggtgtaagcctagttctggacacctgtgggtgctgccgggtgtgtgccaagcagctgggcgagctgtgcacagaacgagatgtttgcgacc
control6	14	14_S14_L001_R1_001.fastq.gz	14_S14_L001_R2_001.fastq.gz	ctgfa_f2r1	TRUE	GGGGCGGCACTTCAGGGCAGTGG	GCTAGGCTTAAAATGGAGCTCTTTAG	ggtcgcaaacatctcgttctg	1	gctaggcttaaaatggagctctttagcaaatgtacaaactctcacaagaacattttgtcttattcctcaggctgtggctcaagagtgcagtggacaatgccaCTGCCCTGAAGTGCCGCCCCAGTgttcacctggtgtaagcctagttctggacacctgtgggtgctgccgggtgtgtgccaagcagctgggcgagctgtgcacagaacgagatgtttgcgacc
control7	15	15_S15_L001_R1_001.fastq.gz	15_S15_L001_R2_001.fastq.gz	ctgfa_f2r1	TRUE	GGGGCGGCACTTCAGGGCAGTGG	GCTAGGCTTAAAATGGAGCTCTTTAG	ggtcgcaaacatctcgttctg	1	gctaggcttaaaatggagctctttagcaaatgtacaaactctcacaagaacattttgtcttattcctcaggctgtggctcaagagtgcagtggacaatgccaCTGCCCTGAAGTGCCGCCCCAGTgttcacctggtgtaagcctagttctggacacctgtgggtgctgccgggtgtgtgccaagcagctgggcgagctgtgcacagaacgagatgtttgcgacc
control8	16	16_S16_L001_R1_001.fastq.gz	16_S16_L001_R2_001.fastq.gz	ctgfa_f2r1	TRUE	GGGGCGGCACTTCAGGGCAGTGG	GCTAGGCTTAAAATGGAGCTCTTTAG	ggtcgcaaacatctcgttctg	1	gctaggcttaaaatggagctctttagcaaatgtacaaactctcacaagaacattttgtcttattcctcaggctgtggctcaagagtgcagtggacaatgccaCTGCCCTGAAGTGCCGCCCCAGTgttcacctggtgtaagcctagttctggacacctgtgggtgctgccgggtgtgtgccaagcagctgggcgagctgtgcacagaacgagatgtttgcgacc
TSSe1i1_8687_uninj1	1	1_S1_L001_R1_001.fastq.gz	1_S1_L001_R2_001.fastq.gz	charon-lnc-mat	TRUE	GCGCTCTTATCCAGGGACTCAGG	caaatgctgtctcagctccac	ggacgttactcacAAAAACACTCAC	0	caaatgctgtctcagctccacccaatttatttaataaacgctctgttccttttaataaattgttcttgtattaactaatttaattggttaaatgttaaaaacataataataatcatattttccacttgtctgaaggtcagaagtcatgctattttctcaGCGCTCTTATCCAGGGACTCAGGaacgactacaggtcaccatcaggtcatgaaaagtgatgtcatttctctgatgtcgtgaggtcagagtgtatcagtgagtgtttttgtgagtaacgtcc
TSSe1i1_8687_78	2	2_S2_L001_R1_001.fastq.gz	2_S2_L001_R2_001.fastq.gz	charon-lnc-mat	FALSE	GCGCTCTTATCCAGGGACTCAGG	caaatgctgtctcagctccac	ggacgttactcacAAAAACACTCAC	0	caaatgctgtctcagctccacccaatttatttaataaacgctctgttccttttaataaattgttcttgtattaactaatttaattggttaaatgttaaaaacataataataatcatattttccacttgtctgaaggtcagaagtcatgctattttctcaGCGCTCTTATCCAGGGACTCAGGaacgactacaggtcaccatcaggtcatgaaaagtgatgtcatttctctgatgtcgtgaggtcagagtgtatcagtgagtgtttttgtgagtaacgtcc
TSSe1i1_8687_uninj2	4	4_S4_L001_R1_001.fastq.gz	4_S4_L001_R2_001.fastq.gz	charon-lnc-mat	TRUE	GCGCTCTTATCCAGGGACTCAGG	caaatgctgtctcagctccac	ggacgttactcacAAAAACACTCAC	0	caaatgctgtctcagctccacccaatttatttaataaacgctctgttccttttaataaattgttcttgtattaactaatttaattggttaaatgttaaaaacataataataatcatattttccacttgtctgaaggtcagaagtcatgctattttctcaGCGCTCTTATCCAGGGACTCAGGaacgactacaggtcaccatcaggtcatgaaaagtgatgtcatttctctgatgtcgtgaggtcagagtgtatcagtgagtgtttttgtgagtaacgtcc
TSSe1i1_8687_79	7	7_S7_L001_R1_001.fastq.gz	7_S7_L001_R2_001.fastq.gz	charon-lnc-mat	FALSE	GCGCTCTTATCCAGGGACTCAGG	caaatgctgtctcagctccac	ggacgttactcacAAAAACACTCAC	0	caaatgctgtctcagctccacccaatttatttaataaacgctctgttccttttaataaattgttcttgtattaactaatttaattggttaaatgttaaaaacataataataatcatattttccacttgtctgaaggtcagaagtcatgctattttctcaGCGCTCTTATCCAGGGACTCAGGaacgactacaggtcaccatcaggtcatgaaaagtgatgtcatttctctgatgtcgtgaggtcagagtgtatcagtgagtgtttttgtgagtaacgtcc
TSSe1i1_3637_uninj1	5	5_S5_L001_R1_001.fastq.gz	5_S5_L001_R2_001.fastq.gz	charon-lnc-mat	TRUE	GTGCGTTCGAATTTCGTCAGAGG	GGCGGGTATTTTCGTTATGG	AGTAGTCCTCAGTGTTCCTGTGTAGTG	0	ggcgggtattttcgttatggcgtcggccgcggggactccatgcgctgacgtaacgtctgacGTGCGTTCGAATTTCGTCAGAGGaactgattttaaatgattacaactcaaatcggcgtaatttctcacacaaaaccgtcgaatatacagtatttagcagactgaacactacacaggaacactgaggactact
TSSe1i1_3637_78	6	6_S6_L001_R1_001.fastq.gz	6_S6_L001_R2_001.fastq.gz	charon-lnc-mat	FALSE	GTGCGTTCGAATTTCGTCAGAGG	GGCGGGTATTTTCGTTATGG	AGTAGTCCTCAGTGTTCCTGTGTAGTG	0	ggcgggtattttcgttatggcgtcggccgcggggactccatgcgctgacgtaacgtctgacGTGCGTTCGAATTTCGTCAGAGGaactgattttaaatgattacaactcaaatcggcgtaatttctcacacaaaaccgtcgaatatacagtatttagcagactgaacactacacaggaacactgaggactact
TSSe1i1_3637_uninj2	7	7_S7_L001_R1_001.fastq.gz	7_S7_L001_R2_001.fastq.gz	charon-lnc-mat	TRUE	GTGCGTTCGAATTTCGTCAGAGG	GGCGGGTATTTTCGTTATGG	AGTAGTCCTCAGTGTTCCTGTGTAGTG	0	ggcgggtattttcgttatggcgtcggccgcggggactccatgcgctgacgtaacgtctgacGTGCGTTCGAATTTCGTCAGAGGaactgattttaaatgattacaactcaaatcggcgtaatttctcacacaaaaccgtcgaatatacagtatttagcagactgaacactacacaggaacactgaggactact
TSSe1i1_3637_79	8	8_S8_L001_R1_001.fastq.gz	8_S8_L001_R2_001.fastq.gz	charon-lnc-mat	FALSE	GTGCGTTCGAATTTCGTCAGAGG	GGCGGGTATTTTCGTTATGG	AGTAGTCCTCAGTGTTCCTGTGTAGTG	0	ggcgggtattttcgttatggcgtcggccgcggggactccatgcgctgacgtaacgtctgacGTGCGTTCGAATTTCGTCAGAGGaactgattttaaatgattacaactcaaatcggcgtaatttctcacacaaaaccgtcgaatatacagtatttagcagactgaacactacacaggaacactgaggactact
inj_uninj1	6	6_S6_L001_R1_001.fastq.gz	6_S6_L001_R2_001.fastq.gz	charon-lnc-mat	TRUE	ACGTCGTGAGTTTGGAGCGACGG	GGCGGGTATTTTCGTTATGG	gaatgcagctctcatcagtgc	0	ggcgggtattttcgttatggcgtcggccgcggggactccatgcgctgacgtaacgtctgacgtgcgttcgaatttcgtcagaggaactgattttaaatgattacaactcaaatcggcgtaatttctcacacaaaaccgtcgaatatacagtatttagcagactgaacactacacaggaacactgaggactactttgtgtgttttttcgcgcgctttataacgaactcctcatgtttttcatcaatgaaaACGTCGTGAGTTTGGAGCGACGGgtgagtacaaaataagtaacgattacttaatagtttctattttgcaaacagacaacacaataacaacaacatgacttaaagctgagacatcaataggaatatttaagcactgatgagagctgcattc
inj_charon-lnc-mat_e1_1&2	12	12_S12_L001_R1_001.fastq.gz	12_S12_L001_R2_001.fastq.gz	charon-lnc-mat	FALSE	ACGTCGTGAGTTTGGAGCGACGG	GGCGGGTATTTTCGTTATGG	gaatgcagctctcatcagtgc	0	ggcgggtattttcgttatggcgtcggccgcggggactccatgcgctgacgtaacgtctgacgtgcgttcgaatttcgtcagaggaactgattttaaatgattacaactcaaatcggcgtaatttctcacacaaaaccgtcgaatatacagtatttagcagactgaacactacacaggaacactgaggactactttgtgtgttttttcgcgcgctttataacgaactcctcatgtttttcatcaatgaaaACGTCGTGAGTTTGGAGCGACGGgtgagtacaaaataagtaacgattacttaatagtttctattttgcaaacagacaacacaataacaacaacatgacttaaagctgagacatcaataggaatatttaagcactgatgagagctgcattc
inj_uninj2	12	12_S12_L001_R1_001.fastq.gz	12_S12_L001_R2_001.fastq.gz	charon-lnc-mat	TRUE	TAAATGATTACAACTCAAATCGG	GGCGGGTATTTTCGTTATGG	AGTAGTCCTCAGTGTTCCTGTGTAGTG	0	ggcgggtattttcgttatggcgtcggccgcggggactccatgcgctgacgtaacgtctgacgtgcgttcgaatttcgtcagaggaactgatttTAAATGATTACAACTCAAATCGGcgtaatttctcacacaaaaccgtcgaatatacagtatttagcagactgaacactacacaggaacactgaggactact
inj_uninj3	16	16_S16_L001_R1_001.fastq.gz	16_S16_L001_R2_001.fastq.gz	charon-lnc-mat	TRUE	GCGCTCTTATCCAGGGACTCAGG	caaatgctgtctcagctccac	ggacgttactcacAAAAACACTCAC	0	caaatgctgtctcagctccacccaatttatttaataaacgctctgttccttttaataaattgttcttgtattaactaatttaattggttaaatgttaaaaacataataataatcatattttccacttgtctgaaggtcagaagtcatgctattttctcaGCGCTCTTATCCAGGGACTCAGGaacgactacaggtcaccatcaggtcatgaaaagtgatgtcatttctctgatgtcgtgaggtcagagtgtatcagtgagtgtttttgtgagtaacgtcc
GFPnoSTOP_uninj	1	1_S1_L001_R1_001.fastq.gz	1_S1_L001_R2_001.fastq.gz	ctgfa_GFPnoSTOP	TRUE	GGGGCGGCACTTCAGGGCAGTGG	tgatcaagctaggcttaaaatggag	ggacggagatggaagattgtttac	1	tgatcaagctaggcttaaaatggagctctttagcaaatgtacaaactctcacaagaacattttgtcttattcctcaggctgtggctcaagagtgcagtggacaatgCCACTGCCCTGAAGTGCCGCCCCagtgttcacctggtgtaagcctagttctggacacctgtgggtgctgccgggtgtgtgccaagcagctgggcgagctgtgcacagaacgagatgtttgcgacccccacaaaggtctttactgtgactacggctccccaagtaaccgtcgtattggtgtctgcacaggtaaggatcttggctgttgaattacatgtgtcaaatctttacttgatgatcagagtcagaattgtaaacaatcttccatctccgtcc
GFPnoSTOP_gRNA-	2	2_S2_L001_R1_001.fastq.gz	2_S2_L001_R2_001.fastq.gz	ctgfa_GFPnoSTOP	FALSE	GGGGCGGCACTTCAGGGCAGTGG	tgatcaagctaggcttaaaatggag	ggacggagatggaagattgtttac	1	tgatcaagctaggcttaaaatggagctctttagcaaatgtacaaactctcacaagaacattttgtcttattcctcaggctgtggctcaagagtgcagtggacaatgCCACTGCCCTGAAGTGCCGCCCCagtgttcacctggtgtaagcctagttctggacacctgtgggtgctgccgggtgtgtgccaagcagctgggcgagctgtgcacagaacgagatgtttgcgacccccacaaaggtctttactgtgactacggctccccaagtaaccgtcgtattggtgtctgcacaggtaaggatcttggctgttgaattacatgtgtcaaatctttacttgatgatcagagtcagaattgtaaacaatcttccatctccgtcc
GFPnoSTOP	3	3_S3_L001_R1_001.fastq.gz	3_S3_L001_R2_001.fastq.gz	ctgfa_GFPnoSTOP	FALSE	GGGGCGGCACTTCAGGGCAGTGG	tgatcaagctaggcttaaaatggag	ggacggagatggaagattgtttac	1	tgatcaagctaggcttaaaatggagctctttagcaaatgtacaaactctcacaagaacattttgtcttattcctcaggctgtggctcaagagtgcagtggacaatgCCACTGCCCTGAAGTGCCGCCCCagtgttcacctggtgtaagcctagttctggacacctgtgggtgctgccgggtgtgtgccaagcagctgggcgagctgtgcacagaacgagatgtttgcgacccccacaaaggtctttactgtgactacggctccccaagtaaccgtcgtattggtgtctgcacaggtaaggatcttggctgttgaattacatgtgtcaaatctttacttgatgatcagagtcagaattgtaaacaatcttccatctccgtcc
uninj	4	4_S4_L001_R1_001.fastq.gz	4_S4_L001_R2_001.fastq.gz	ctgfa	TRUE	GGGGCGGCACTTCAGGGCAGTGG	tgatcaagctaggcttaaaatggag	ggacggagatggaagattgtttac	1	tgatcaagctaggcttaaaatggagctctttagcaaatgtacaaactctcacaagaacattttgtcttattcctcaggctgtggctcaagagtgcagtggacaatgCCACTGCCCTGAAGTGCCGCCCCagtgttcacctggtgtaagcctagttctggacacctgtgggtgctgccgggtgtgtgccaagcagctgggcgagctgtgcacagaacgagatgtttgcgacccccacaaaggtctttactgtgactacggctccccaagtaaccgtcgtattggtgtctgcacaggtaaggatcttggctgttgaattacatgtgtcaaatctttacttgatgatcagagtcagaattgtaaacaatcttccatctccgtcc
my96ss	5	5_S5_L001_R1_001.fastq.gz	5_S5_L001_R2_001.fastq.gz	ctgfa	FALSE	GGGGCGGCACTTCAGGGCAGTGG	tgatcaagctaggcttaaaatggag	ggacggagatggaagattgtttac	1	tgatcaagctaggcttaaaatggagctctttagcaaatgtacaaactctcacaagaacattttgtcttattcctcaggctgtggctcaagagtgcagtggacaatgCCACTGCCCTGAAGTGCCGCCCCagtgttcacctggtgtaagcctagttctggacacctgtgggtgctgccgggtgtgtgccaagcagctgggcgagctgtgcacagaacgagatgtttgcgacccccacaaaggtctttactgtgactacggctccccaagtaaccgtcgtattggtgtctgcacaggtaaggatcttggctgttgaattacatgtgtcaaatctttacttgatgatcagagtcagaattgtaaacaatcttccatctccgtcc
invit96ss	6	6_S6_L001_R1_001.fastq.gz	6_S6_L001_R2_001.fastq.gz	ctgfa	FALSE	GGGGCGGCACTTCAGGGCAGTGG	tgatcaagctaggcttaaaatggag	ggacggagatggaagattgtttac	1	tgatcaagctaggcttaaaatggagctctttagcaaatgtacaaactctcacaagaacattttgtcttattcctcaggctgtggctcaagagtgcagtggacaatgCCACTGCCCTGAAGTGCCGCCCCagtgttcacctggtgtaagcctagttctggacacctgtgggtgctgccgggtgtgtgccaagcagctgggcgagctgtgcacagaacgagatgtttgcgacccccacaaaggtctttactgtgactacggctccccaagtaaccgtcgtattggtgtctgcacaggtaaggatcttggctgttgaattacatgtgtcaaatctttacttgatgatcagagtcagaattgtaaacaatcttccatctccgtcc
Uninj_3	7	7_S7_L001_R1_001.fastq.gz	7_S7_L001_R2_001.fastq.gz	ctgfa	TRUE	GGGGCGGCACTTCAGGGCAGTGG	tgatcaagctaggcttaaaatggag	ggacggagatggaagattgtttac	1	tgatcaagctaggcttaaaatggagctctttagcaaatgtacaaactctcacaagaacattttgtcttattcctcaggctgtggctcaagagtgcagtggacaatgCCACTGCCCTGAAGTGCCGCCCCagtgttcacctggtgtaagcctagttctggacacctgtgggtgctgccgggtgtgtgccaagcagctgggcgagctgtgcacagaacgagatgtttgcgacccccacaaaggtctttactgtgactacggctccccaagtaaccgtcgtattggtgtctgcacaggtaaggatcttggctgttgaattacatgtgtcaaatctttacttgatgatcagagtcagaattgtaaacaatcttccatctccgtcc
213ss	8	8_S8_L001_R1_001.fastq.gz	8_S8_L001_R2_001.fastq.gz	ctgfa	FALSE	GGGGCGGCACTTCAGGGCAGTGG	tgatcaagctaggcttaaaatggag	ggacggagatggaagattgtttac	1	tgatcaagctaggcttaaaatggagctctttagcaaatgtacaaactctcacaagaacattttgtcttattcctcaggctgtggctcaagagtgcagtggacaatgCCACTGCCCTGAAGTGCCGCCCCagtgttcacctggtgtaagcctagttctggacacctgtgggtgctgccgggtgtgtgccaagcagctgggcgagctgtgcacagaacgagatgtttgcgacccccacaaaggtctttactgtgactacggctccccaagtaaccgtcgtattggtgtctgcacaggtaaggatcttggctgttgaattacatgtgtcaaatctttacttgatgatcagagtcagaattgtaaacaatcttccatctccgtcc
213ds	16	16_S16_L001_R1_001.fastq.gz	16_S16_L001_R2_001.fastq.gz	ctgfa	FALSE	GGGGCGGCACTTCAGGGCAGTGG	tgatcaagctaggcttaaaatggag	ggacggagatggaagattgtttac	1	tgatcaagctaggcttaaaatggagctctttagcaaatgtacaaactctcacaagaacattttgtcttattcctcaggctgtggctcaagagtgcagtggacaatgCCACTGCCCTGAAGTGCCGCCCCagtgttcacctggtgtaagcctagttctggacacctgtgggtgctgccgggtgtgtgccaagcagctgggcgagctgtgcacagaacgagatgtttgcgacccccacaaaggtctttactgtgactacggctccccaagtaaccgtcgtattggtgtctgcacaggtaaggatcttggctgttgaattacatgtgtcaaatctttacttgatgatcagagtcagaattgtaaacaatcttccatctccgtcc
