# Supplementary material for: Accurate analysis of genuine CRISPR editing events with ampliCan
Source: Genome Res. 2019 May;29(5):843–7. doi: 10.1101/gr.244293.118 (PMC6499316; doi:10.1101/gr.244293.118)
Supplement: Supplemental Material [file supp_gr.244293.118_Supplemental_Code_S1.zip › amplican_manuscript/analysis/hdr/config_merged_1.csv]

V1	V2	V3	V4	V5	V6	V7	V8	V9	V10	V11	donor
nlgn4a	nlgn4a	nlgn4a_200mut_100cedited_0wt_1freq_150readlen_sim1.fq	nlgn4a_200mut_100cedited_0wt_1freq_150readlen_sim2.fq	nlgn	0	GGATTGTGCTTGCGGCTGCGTGG	CTTTGAATTCAAGCAACTCT	CCAAATACTGTTCCACGGGC	0	ctttgaattcaagcaactctgccaaccgcagctggaccatgtcacggctcagaggaaccccatggataccacttaccatggttcatccgctggctactctacgcctttttacctGGATTGTGCTTGCGGCTGCGTGGctggccattacatgggctcagcagcaccctattgttacgacaaactatggcaagctaagaggcttgaaaacacctctgcccaatgagattctagggcccgtggaacagtatttgg	CTTTGAATTCAAGCAACTCTGCCAACCGCAGCTGGACCATGTCACGGCTCAGAGGAACCCCATGGATACCACTTACCATGGTTCATCCGCTGGCTACTCTACGCCTTTTTACCTGGATTGTGCTTGCGGCGTATCGGCTGGCCATTACATGGGCTCAGCAGCACCCTATTGTTACGACAAACTATGGCAAGCTAAGAGGCTTGAAAACACCTCTGCCCAATGAGATTCTAGGGCCCGTGGAACAGTATTTGG
cntnap4	cntnap4	cntnap4_200mut_100cedited_0wt_1freq_150readlen_sim1.fq	cntnap4_200mut_100cedited_0wt_1freq_150readlen_sim2.fq	cntnap	0	GTCTCCAGCCAGGGCCGATACGG	CTTACAGTGCATGTGTGTGT	CTCCATCCGAGGGGATTGAA	0	cttacagtgcatgtgtgtgtgtgtcgtgcaggtgctgggggctggtctccgctggactctaataagtatcagtggctggagatcaagctggagcagcgcactgagattacggggGTCTCCAGCCAGGGCCGATACGGcagctcagactgggtcactcgctacctcctcatgttcagtgacacgggacacaactggagaccgtaccgccaggaagacagcataggggtaagctttcaatcccctcggatggag	CTTACAGTGCATGTGTGTGTGTGTCGTGCAGGTGCTGGGGGCTGGTCTCCGCTGGACTCTAATAAGTATCAGTGGCTGGAGATCAAGCTGGAGCAGCGCACTGAGATTACGGGGGTCTCCAGCCAGGGCCCTAGTCTTAGCTCAGACTGGGTCACTCGCTACCTCCTCATGTTCAGTGACACGGGACACAACTGGAGACCGTACCGCCAGGAAGACAGCATAGGGGTAAGCTTTCAATCCCCTCGGATGGAG
nlgn1	nlgn1	nlgn1_200mut_100cedited_0wt_1freq_150readlen_sim1.fq	nlgn1_200mut_100cedited_0wt_1freq_150readlen_sim2.fq	nlgn	0	GTGCTGCGTAGGGAACCCCCAGG	GCCTGCCCTCCAGCAGGGTT	TGGCCGCTTCGGAAAAACTG	0	gcctgccctccagcagggtttgtggacaaacaggggcaaactgagttgcgttgcggatttctgaccacgaaatagggggttcaggtggctggaagcgcctttcgcctgttggagGTGCTGCGTAGGGAACCCCCAGGaactgaataacaggccccaagatctcattattgagttcttttttgaatccccgcacttttccgtaagtggtagtgacaatggggtccgtttcatccagtttttccgaagcggcca	GCCTGCCCTCCAGCAGGGTTTGTGGACAAACAGGGGCAAACTGAGTTGCGTTGCGGATTTCTGACCACGAAATAGGGGGTTCAGGTGGCTGGAAGCGCCTTTCGCCTGTTGGAGGTGCTGCGTAGGGAACAGTTCCCTCTGGAATAACAGGCCCCAAGATCTCATTATTGAGTTCTTTTTTGAATCCCCGCACTTTTCCGTAAGTGGTAGTGACAATGGGGTCCGTTTCATCCAGTTTTTCCGAAGCGGCCA
CNTNAP5	CNTNAP5	CNTNAP5_200mut_100cedited_0wt_1freq_150readlen_sim1.fq	CNTNAP5_200mut_100cedited_0wt_1freq_150readlen_sim2.fq	CNTNAP	0	GGACCTACGGGATAGGTTGAAGG	CCTGAATTCTGTTTCATTCC	ATCACGTCCTCTTGTCTATA	0	cctgaattctgtttcattcctctgcagtttttaaagcactgcctcttaatctgtccccctaggaggtggggggtggtctccgagcggagaagaccagcaaccttggcttcagctGGACCTACGGGATAGGTTGAAGGtcacatccattgccacccagggtcgctggggcagctctgactgggtggctcggtaccagctacactacagtgactctggacgaacctggagaccgtatagacaagaggacgtgat	CCTGAATTCTGTTTCATTCCTCTGCAGTTTTTAAAGCACTGCCTCTTAATCTGTCCCCCTAGGAGGTGGGGGGTGGTCTCCGAGCGGAGAAGACCAGCAACCTTGGCTTCAGCTGGACCTACGGGATAGGACCTGTTGGTATAATATTGCCACCCAGGGTCGCTGGGGCAGCTCTGACTGGGTGGCTCGGTACCAGCTACACTACAGTGACTCTGGACGAACCTGGAGACCGTATAGACAAGAGGACGTGAT
nrxn1a_L	nrxn1a_L	nrxn1a_L_200mut_100cedited_0wt_1freq_150readlen_sim1.fq	nrxn1a_L_200mut_100cedited_0wt_1freq_150readlen_sim2.fq	nrxn	0	GGGGCCAGCATGGAGTTCACTGG	ATTTAGCTGTATTCCTAGTC	CTCGTCGTCAAAGTACACTA	0	atttagctgtattcctagtccttacctcctttaccattcacaatgagcttctcaatgcggaacggtgcacatctaatctggataggcctactggtttgttgccttgtcgacatgGGGGCCAGCATGGAGTTCACTGGtgcagaaggccagtgggcaaggtttcccatgtggaacgcctgctgcgaaagcgaaatgagtttcaacatgaagaccaaaagcgctcatggacttttagtgtactttgacgacgag	ATTTAGCTGTATTCCTAGTCCTTACCTCCTTTACCATTCACAATGAGCTTCTCAATGCGGAACGGTGCACATCTAATCTGGATAGGCCTACTGGTTTGTTGCCTTGTCGACATGGGGGCCAGCATGGAGTCGGAGCTGCTGCGGTATTAGTGGGCAAGGTTTCCCATGTGGAACGCCTGCTGCGAAAGCGAAATGAGTTTCAACATGAAGACCAAAAGCGCTCATGGACTTTTAGTGTACTTTGACGACGAG
nrxn1a_S	nrxn1a_S	nrxn1a_S_200mut_100cedited_0wt_1freq_150readlen_sim1.fq	nrxn1a_S_200mut_100cedited_0wt_1freq_150readlen_sim2.fq	nrxn	0	GGCTGCCACCGCTGACTTTGGGG	GACACCCCTCTTTAAAGTCC	TAAGCTACGCACCATGTCCT	0	gacacccctctttaaagtccttgcactccggtagcatgctgcgtctgtggcccggcggggctcctggtggtcttgcttccatcctgctccgcatcagcctgcgcctagctctctGGCTGCCACCGCTGACTTTGGGGtcagctctggcagaggggcctggggagctgtacgtccctcaacatatgcctcatcacctcgtgcctgccgccagatcccacgcccccctgcgggcaggacatggtgcgtagctta	GACACCCCTCTTTAAAGTCCTTGCACTCCGGTAGCATGCTGCGTCTGTGGCCCGGCGGGGCTCCTGGTGGTCTTGCTTCCATCCTGCTCCGCATCAGCCTGCGCCTAGCTCTCTGGCTGCCACCGCTGACAACTTTCGACTTAAAACATAGCGGGCCTGGGGAGCTGTACGTCCCTCAACATATGCCTCATCACCTCGTGCCTGCCGCCAGATCCCACGCCCCCCTGCGGGCAGGACATGGTGCGTAGCTTA
nrxn1b_L	nrxn1b_L	nrxn1b_L_200mut_100cedited_0wt_1freq_150readlen_sim1.fq	nrxn1b_L_200mut_100cedited_0wt_1freq_150readlen_sim2.fq	nrxn	0	GGATCTAGTCTCAGGTTTACAGG	GGAGATTTCCTATAGATTAT	TTCGTCATCAAAGTACACCA	0	ggagatttcctatagattattattattataaacatgccaaacatcttcatgatgattcttcacttgggtgctcatctgctttttatcggactaattgtatgtaaagcgaacgctGGATCTAGTCTCAGGTTTACAGGatccgacgaacaatgggttgcgtttccgatgtggaacgcttgctgcgagagcgaaatgagcttcagtgtgaaaaccacacatctgaatggcctcctggtgtactttgatgacgaa	GGAGATTTCCTATAGATTATTATTATTATAAACATGCCAAACATCTTCATGATGATTCTTCACTTGGGTGCTCATCTGCTTTTTATCGGACTAATTGTATGTAAAGCGAACGCTGGATCTAGTCTCAGGTACCGGTCCAAATCATTTAGTCCAACTGCGTTTCCGATGTGGAACGCTTGCTGCGAGAGCGAAATGAGCTTCAGTGTGAAAACCACACATCTGAATGGCCTCCTGGTGTACTTTGATGACGAA
nrxn1b_S	nrxn1b_S	nrxn1b_S_200mut_100cedited_0wt_1freq_150readlen_sim1.fq	nrxn1b_S_200mut_100cedited_0wt_1freq_150readlen_sim2.fq	nrxn	0	GGAGATCATCACTCGGCGTTTGG	AGTGTGTGTGTGTGTGTGTG	GACCTGTTGATAGGCACAGT	0	agtgtgtgtgtgtgtgtgtgtgagcattatgggctggccggtgtgctgaagtgtgtgtttgtgctccgggaagatgtttggaggctggaggctggtggtttggcagattttttcGGAGATCATCACTCGGCGTTTGGgcttctggatctgcctgtacttcgcagctctgtctgtgggcatgatttctggatcggagcccctcgtcaggacacgacacatccagaatacacacactgtgcctatcaacaggtc	AGTGTGTGTGTGTGTGTGTGTGAGCATTATGGGCTGGCCGGTGTGCTGAAGTGTGTGTTTGTGCTCCGGGAAGATGTTTGGAGGCTGGAGGCTGGTGGTTTGGCAGATTTTTTCGGAGATCATCACTCGGTTGGCACTTCCGACCTCGCCTGGTATTCTCGCAGCTCTGTCTGTGGGCATGATTTCTGGATCGGAGCCCCTCGTCAGGACACGACACATCCAGAATACACACACTGTGCCTATCAACAGGTC
nlgn3a	nlgn3a	nlgn3a_200mut_100cedited_0wt_1freq_150readlen_sim1.fq	nlgn3a_200mut_100cedited_0wt_1freq_150readlen_sim2.fq	nlgn	0	GGGACCAGTGGACCAGTACCTGG	ATTGGTTTTTTGTTGGTGTA	TTTTGTGGGCACACTGGTGC	0	attggttttttgttggtgtatgatgcttgtccgggggcaaggctactaccccacagtcaatacacagtacgggaaattacggggggcgcgggttccgctgcatagtgagatcctGGGACCAGTGGACCAGTACCTGGgagtcccgtatgccaccccaccggtgggtgaaaaacgattcctaccccctgagccaccctcgtcttggtccgggatcaagaatgccactcattttgcaccagtgtgcccacaaaa	ATTGGTTTTTTGTTGGTGTATGATGCTTGTCCGGGGGCAAGGCTACTACCCCACAGTCAATACACAGTACGGGAAATTACGGGGGGCGCGGGTTCCGCTGCATAGTGAGATCCTGGGACCAGTGGACCAGCTTGGATCCACTTTAGCATATGTTAACTTCCAGGGTGAAAAACGATTCCTACCCCCTGAGCCACCCTCGTCTTGGTCCGGGATCAAGAATGCCACTCATTTTGCACCAGTGTGCCCACAAAA
cnsta	cnsta	cnsta_200mut_100cedited_0wt_1freq_150readlen_sim1.fq	cnsta_200mut_100cedited_0wt_1freq_150readlen_sim2.fq	cnst	0	GGCAGAGCGACGGCCCTGTAAGG	CAGTTCAGTTAAAGGCCGGC	CTCTGGGCCCCTGCTCCACC	0	cagttcagttaaaggccggctatttctttactgttcctgattattctgtgtctcccagaggcagagcggagcggcgtccagtgcctgagcggatcttgatggatgacggtcagtGGCAGAGCGACGGCCCTGTAAGGagaggaggagcgactgagccggagctacagagctgctctgagtccttccgcagccctgatgacaaccacaaccggctgctggaagaggccgatgaggtggagcaggggcccagag	CAGTTCAGTTAAAGGCCGGCTATTTCTTTACTGTTCCTGATTATTCTGTGTCTCCCAGAGGCAGAGCGGAGCGGCGTCCAGTGCCTGAGCGGATCTTGATGGATGACGGTCAGTGGCAGAGCGACGGCCCCACCCATGCGCATCTTTTACTGTTAAATACAACCTAGAGCTGCTCTGAGTCCTTCCGCAGCCCTGATGACAACCACAACCGGCTGCTGGAAGAGGCCGATGAGGTGGAGCAGGGGCCCAGAG
nrxn3a_L	nrxn3a_L	nrxn3a_L_200mut_100cedited_0wt_1freq_150readlen_sim1.fq	nrxn3a_L_200mut_100cedited_0wt_1freq_150readlen_sim2.fq	nrxn	0	GTAAACTCCAGGCCCAAGCAGGG	TCGTCAAAGTACAGGATTAA	GAATTCAATGATTTCCTTCT	0	tcgtcaaagtacaggattaaggcagtggacacgtctgttttgaactggaagctgaggtcacttctggtgctggcgtcccagcggagatagcgtgcccactggccttgcaaccctGTAAACTCCAGGCCCAAGCAGGGcccaagcacagtactgatcagcagctgcaactggactggaaatctgaagaaattcattgtaaaagtgctggagatttggggttattatcctgaacagaaggaaatcattgaattc	TCGTCAAAGTACAGGATTAAGGCAGTGGACACGTCTGTTTTGAACTGGAAGCTGAGGTCACTTCTGGTGCTGGCGTCCCAGCGGAGATAGCGTGCCCACTGGCCTTGCAACCCTGTAAACTCCAGGCCCATTGTCACTGACGCGCGTCCGTCAGGATAACAGAAATTAGGGACTGGAAATCTGAAGAAATTCATTGTAAAAGTGCTGGAGATTTGGGGTTATTATCCTGAACAGAAGGAAATCATTGAATTC
cntnap2b	cntnap2b	cntnap2b_200mut_100cedited_0wt_1freq_150readlen_sim1.fq	cntnap2b_200mut_100cedited_0wt_1freq_150readlen_sim2.fq	cntnap	0	GAATGAAGTCGGGGTTGCCCAGG	AAAAACTTTATTTTGATTTC	CTTCTTTCAACACACCTGCA	0	aaaaactttattttgatttcatagggactttaaagcgcagttcctcacagtgcttaaaaggtaaatcctctcgaggggaagtgataaaaataagcttacaactgagttctaggcGAATGAAGTCGGGGTTGCCCAGGttctccagaaagactccgtgtgaagccgatgtcttaaaataaaaggacacatcagcactggtctcagcttgtaaggttggaaaatgaagataagatgcaggtgtgttgaaagaag	AAAAACTTTATTTTGATTTCATAGGGACTTTAAAGCGCAGTTCCTCACAGTGCTTAAAAGGTAAATCCTCTCGAGGGGAAGTGATAAAAATAAGCTTACAACTGAGTTCTAGGCGAATGAAGTCGGGGTTCGAGCACCAACTGCAGCTAGGCTAAGCATCTTATCCGCAGCCAAAATAAAAGGACACATCAGCACTGGTCTCAGCTTGTAAGGTTGGAAAATGAAGATAAGATGCAGGTGTGTTGAAAGAAG
nrxn3b_L	nrxn3b_L	nrxn3b_L_200mut_100cedited_0wt_1freq_150readlen_sim1.fq	nrxn3b_L_200mut_100cedited_0wt_1freq_150readlen_sim2.fq	nrxn	0	GGTTTGGGCCTGGAGTTCACAGG	GTTTTATTGTTTTTTATTGC	TCCATCATCAAAGTAGAGAA	0	gttttattgttttttattgctcaaggatcccttgtagcatacgctctggctaccatgcctccccattgccagcctcattgtgtactcttgctgctcagcaccttcttgagtcttGGTTTGGGCCTGGAGTTCACAGGttcagagggtcagtgggcacgctatcttcgctgggatgccagcaccagaagtgacctcagctttcaattcaaaacggcaatatcagatgctctggttctctactttgatgatgga	GTTTTATTGTTTTTTATTGCTCAAGGATCCCTTGTAGCATACGCTCTGGCTACCATGCCTCCCCATTGCCAGCCTCATTGTGTACTCTTGCTGCTCAGCACCTTCTTGAGTCTTGGTTTGGGCCTGGAGTCACTCACACATTCCAAGGCACCAATTGAAACGGAATAGGTCCCACTCAGCACCAGAAGTGACCTCAGCTTTCAATTCAAAACGGCAATATCAGATGCTCTGGTTCTCTACTTTGATGATGGA
nrxn3b_S	nrxn3b_S	nrxn3b_S_200mut_100cedited_0wt_1freq_150readlen_sim1.fq	nrxn3b_S_200mut_100cedited_0wt_1freq_150readlen_sim2.fq	nrxn	0	GGTGCGTGTTCGGAGCCGTATGG	TACACCTGCTAAAAGCTGTC	AGATGGCAATGGATGGTGGG	0	tacacctgctaaaagctgtctactcttgcagcaaggaggggacgatagctatgcgcccccactttaagacccgatacccccagtggctttcctgcatgctacccctggtcacagGGTGCGTGTTCGGAGCCGTATGGggctcgaaccttgatagcacagtcgtcctctcgtcctccacattctcacattctgaaacacagcaccaccatcacctggcaggagcccagcatcacccaccatccattgccatct	TACACCTGCTAAAAGCTGTCTACTCTTGCAGCAAGGAGGGGACGATAGCTATGCGCCCCCACTTTAAGACCCGATACCCCCAGTGGCTTTCCTGCATGCTACCCCTGGTCACAGGGTGCGTGTTCGGAGCGTGTGAACTGCATCGATCAATCTTGGACTCTTCGGCAGGCCTGAAATATTTCTCACATTCTGAAACACAGCACCACCATCACCTGGCAGGAGCCCAGCATCACCCACCATCCATTGCCATCT
cntn1a	cntn1a	cntn1a_200mut_100cedited_0wt_1freq_150readlen_sim1.fq	cntn1a_200mut_100cedited_0wt_1freq_150readlen_sim2.fq	cntn	0	GAAGCCCGACTCACACTACCTGG	ATCTGAGCTCTGTCTGCTTC	CATCAGCTGATCGGCCGGTA	0	atctgagctctgtctgcttcaggtgcggtactggcgtgagtctgtagagaacgaagcgtctgctcagcgggttctggtgtccagtcgagagaatcacacacgtctggacaacatGAAGCCCGACTCACACTACCTGGtggaggtgcgcgcgtgtaacggagccggatacggacccgccagccagcgcaacaggatatacaccaagaagtcccgtaagtccctcagctgcagctaccggccgatcagctgatg	ATCTGAGCTCTGTCTGCTTCAGGTGCGGTACTGGCGTGAGTCTGTAGAGAACGAAGCGTCTGCTCAGCGGGTTCTGGTGTCCAGTCGAGAGAATCACACACGTCTGGACAACATGAAGCCCGACTCACACGCAAGCCCACTATAATCGATCGTCCCGCCTATAACCCCTAACTGAAGTTCAGAGCGCAACAGGATATACACCAAGAAGTCCCGTAAGTCCCTCAGCTGCAGCTACCGGCCGATCAGCTGATG
tjp1b_L	tjp1b_L	tjp1b_L_200mut_100cedited_0wt_1freq_150readlen_sim1.fq	tjp1b_L_200mut_100cedited_0wt_1freq_150readlen_sim2.fq	tjp	0	GAGTGCAGCAATGGATGAGACGG	TCCTTCAGGCCGTGTGGGAA	GAAAGTGTGAGAAGGATCTG	0	tccttcaggccgtgtgggaatgtaaccaattaaagctgttgatgttaatctaacgatttgtgtgtttctctattaatctctttccttctttctgtgtgttttttcttcaatgcaGAGTGCAGCAATGGATGAGACGGtaatatgggaacagcacactgtaactctacacagggtgagaatttcactttttttttccgatctctgttatttttgtgtgtttggagtcccagagcagatccttctcacactttc	TCCTTCAGGCCGTGTGGGAATGTAACCAATTAAAGCTGTTGATGTTAATCTAACGATTTGTGTGTTTCTCTATTAATCTCTTTCCTTCTTTCTGTGTGTTTTTTCTTCAATGCAGAGTGCAGCAATGGATCTCGGCAGCGACCCTCTCGCTGCGGTCCACTTGGATACGCACTCATTGGCGATCGGTTTTTTTTCCGATCTCTGTTATTTTTGTGTGTTTGGAGTCCCAGAGCAGATCCTTCTCACACTTTC
tjp1b_B	tjp1b_B	tjp1b_B_200mut_100cedited_0wt_1freq_150readlen_sim1.fq	tjp1b_B_200mut_100cedited_0wt_1freq_150readlen_sim2.fq	tjp	0	GTGGGCTTGAGGCTCGCTGGGGG	TTTTAGTGCATGTAATCATT	AACAAACGTTTTTAGGACGT	0	ttttagtgcatgtaatcatttgaaggtgttgagagagagcagtctcagatgtgtgtttgtgtgtccgtcctcaggccgagcatgaagctggtgaagttcaagaagggcgagagcGTGGGCTTGAGGCTCGCTGGGGGgaacgacgttgggatatttgtggcgggagttctggaggacagtcctgctgctaaagagggcctggaagagggagaccagattctcagggtgagagacgtcctaaaaacgtttgtt	TTTTAGTGCATGTAATCATTTGAAGGTGTTGAGAGAGAGCAGTCTCAGATGTGTGTTTGTGTGTCCGTCCTCAGGCCGAGCATGAAGCTGGTGAAGTTCAAGAAGGGCGAGAGCGTGGGCTTGAGGCTCGAGCTAAATGTGCCTAAAAACTATCAGAATAACCACCCGTGACTATGATAGGGAAGCATGAAAGAGGGCCTGGAAGAGGGAGACCAGATTCTCAGGGTGAGAGACGTCCTAAAAACGTTTGTT
cntn1b	cntn1b	cntn1b_200mut_100cedited_0wt_1freq_150readlen_sim1.fq	cntn1b_200mut_100cedited_0wt_1freq_150readlen_sim2.fq	cntn	0	GATGAGCACTTCAGCCTGGTTGG	GGGCTTACCCATAGCTCAAT	TCCAAACTTGACGTTGGCCT	0	gggcttacccatagctcaattggaaaaagttctgtagcagaagttcattaatgaaatgccatacttcacaggtggtggttaaacaactggcaaattaagctgatggagcagccaGATGAGCACTTCAGCCTGGTTGGaggaaacctggtcattacaaacccagaaaaaaacaagcatgctggaaaatatgtatgtgtggccaagaacgtgtacggcaccgtcatgagcaaagaggccaacgtcaagtttgga	GGGCTTACCCATAGCTCAATTGGAAAAAGTTCTGTAGCAGAAGTTCATTAATGAAATGCCATACTTCACAGGTGGTGGTTAAACAACTGGCAAATTAAGCTGATGGAGCAGCCAGATGAGCACTTCAGCCCACGGACCTATCCATATTGACAAGTCGTGATCAGCCGGCTTGCCTTCTAGCTTGGGAGCAGCCGTGTGGCCAAGAACGTGTACGGCACCGTCATGAGCAAAGAGGCCAACGTCAAGTTTGGA
gjd1a	gjd1a	gjd1a_200mut_100cedited_0wt_1freq_150readlen_sim1.fq	gjd1a_200mut_100cedited_0wt_1freq_150readlen_sim2.fq	gjd	0	GAGAATGGACTATATTGGAGAGG	GAAGCTCATCACAGGTCAAC	CTTAACCCTAAATACACACA	0	gaagctcatcacaggtcaacagagggacactggaaaagtcgccgagggcagaggtcgtgacacctcaggctgaaggtcggcagggaagtgagagtcataagcgcggcatcatggGAGAATGGACTATATTGGAGAGGttgctggaggctgcggtacagcagcactctactatgatcggcaggtaagagctctagtgcaacacacacacactccacagagtgcatgtgttagatgtgtgtatttagggttaag	GAAGCTCATCACAGGTCAACAGAGGGACACTGGAAAAGTCGCCGAGGGCAGAGGTCGTGACACCTCAGGCTGAAGGTCGGCAGGGAAGTGAGAGTCATAAGCGCGGCATCATGGGAGAATGGACTATATTCTCCGCCGCTTAACCCCAGATACGGGCAAGTAGTGAAGTCTCCTGATTTGCAAGCTTCTATCGTACCAACACACACACACTCCACAGAGTGCATGTGTTAGATGTGTGTATTTAGGGTTAAG
cntn3b	cntn3b	cntn3b_200mut_100cedited_0wt_1freq_150readlen_sim1.fq	cntn3b_200mut_100cedited_0wt_1freq_150readlen_sim2.fq	cntn	0	GTGTAATTCCCGACGTCGGACGG	ACAGACAGACAGTGTGTGAT	CTTTCTAGAGCTCACGTTCA	0	acagacagacagtgtgtgatttttgaaacacctttcttaccatcgtttcttagaaccaacggtgtcggcgaactgaacaccctctccttggtaatagtgttgttaaccacacagGTGTAATTCCCGACGTCGGACGGttccacttttgctatgtagagattccccgtttcttgagatacaaatcgccggctgtcttgctggacgaagtgagggtactcattgaagacccaggtgaacgtgagctctagaaag	ACAGACAGACAGTGTGTGATTTTTGAAACACCTTTCTTACCATCGTTTCTTAGAACCAACGGTGTCGGCGAACTGAACACCCTCTCCTTGGTAATAGTGTTGTTAACCACACAGGTGTAATTCCCGACGTTACCAAAACGTTTAGAATGCCGTATCTTGGCATTTAAACTGCTTTGACTCGCCATGGCCGGTGACCTGGTGACGAAGTGAGGGTACTCATTGAAGACCCAGGTGAACGTGAGCTCTAGAAAG
