# Supplementary material for: Accurate analysis of genuine CRISPR editing events with ampliCan
Source: Genome Res. 2019 May;29(5):843–7. doi: 10.1101/gr.244293.118 (PMC6499316; doi:10.1101/gr.244293.118)
Supplement: Supplemental Material [file supp_gr.244293.118_Supplemental_Code_S1.zip › amplican_manuscript/analysis/hdr/crispresso_pooled_commands.sh]

CRISPRessoPooled -r1 ./hdr/simulation/merged/0mut_0cedited_300wt_1freq_150readlen_sim1.fq -r2 ./hdr/simulation/merged/0mut_0cedited_300wt_1freq_150readlen_sim2.fq -f ./hdr/simulation/merged/crispresso_pooled_amplicons_1.txt -x ./idx/danRer7.fa --name 0mut_0cedited_300wt_1freq_150readlen -p 4 --window_around_sgrna 5
CRISPRessoPooled -r1 ./hdr/simulation/merged/0mut_0cedited_300wt_2freq_150readlen_sim1.fq -r2 ./hdr/simulation/merged/0mut_0cedited_300wt_2freq_150readlen_sim2.fq -f ./hdr/simulation/merged/crispresso_pooled_amplicons_2.txt -x ./idx/danRer7.fa --name 0mut_0cedited_300wt_2freq_150readlen -p 4 --window_around_sgrna 5
CRISPRessoPooled -r1 ./hdr/simulation/merged/0mut_0cedited_300wt_3freq_150readlen_sim1.fq -r2 ./hdr/simulation/merged/0mut_0cedited_300wt_3freq_150readlen_sim2.fq -f ./hdr/simulation/merged/crispresso_pooled_amplicons_3.txt -x ./idx/danRer7.fa --name 0mut_0cedited_300wt_3freq_150readlen -p 4 --window_around_sgrna 5
CRISPRessoPooled -r1 ./hdr/simulation/merged/0mut_100cedited_200wt_1freq_150readlen_sim1.fq -r2 ./hdr/simulation/merged/0mut_100cedited_200wt_1freq_150readlen_sim2.fq -f ./hdr/simulation/merged/crispresso_pooled_amplicons_1.txt -x ./idx/danRer7.fa --name 0mut_100cedited_200wt_1freq_150readlen -p 4 --window_around_sgrna 5
CRISPRessoPooled -r1 ./hdr/simulation/merged/0mut_100cedited_200wt_2freq_150readlen_sim1.fq -r2 ./hdr/simulation/merged/0mut_100cedited_200wt_2freq_150readlen_sim2.fq -f ./hdr/simulation/merged/crispresso_pooled_amplicons_2.txt -x ./idx/danRer7.fa --name 0mut_100cedited_200wt_2freq_150readlen -p 4 --window_around_sgrna 5
CRISPRessoPooled -r1 ./hdr/simulation/merged/0mut_100cedited_200wt_3freq_150readlen_sim1.fq -r2 ./hdr/simulation/merged/0mut_100cedited_200wt_3freq_150readlen_sim2.fq -f ./hdr/simulation/merged/crispresso_pooled_amplicons_3.txt -x ./idx/danRer7.fa --name 0mut_100cedited_200wt_3freq_150readlen -p 4 --window_around_sgrna 5
CRISPRessoPooled -r1 ./hdr/simulation/merged/0mut_30cedited_270wt_1freq_150readlen_sim1.fq -r2 ./hdr/simulation/merged/0mut_30cedited_270wt_1freq_150readlen_sim2.fq -f ./hdr/simulation/merged/crispresso_pooled_amplicons_1.txt -x ./idx/danRer7.fa --name 0mut_30cedited_270wt_1freq_150readlen -p 4 --window_around_sgrna 5
CRISPRessoPooled -r1 ./hdr/simulation/merged/0mut_30cedited_270wt_2freq_150readlen_sim1.fq -r2 ./hdr/simulation/merged/0mut_30cedited_270wt_2freq_150readlen_sim2.fq -f ./hdr/simulation/merged/crispresso_pooled_amplicons_2.txt -x ./idx/danRer7.fa --name 0mut_30cedited_270wt_2freq_150readlen -p 4 --window_around_sgrna 5
CRISPRessoPooled -r1 ./hdr/simulation/merged/0mut_30cedited_270wt_3freq_150readlen_sim1.fq -r2 ./hdr/simulation/merged/0mut_30cedited_270wt_3freq_150readlen_sim2.fq -f ./hdr/simulation/merged/crispresso_pooled_amplicons_3.txt -x ./idx/danRer7.fa --name 0mut_30cedited_270wt_3freq_150readlen -p 4 --window_around_sgrna 5
CRISPRessoPooled -r1 ./hdr/simulation/merged/100mut_0cedited_200wt_1freq_150readlen_sim1.fq -r2 ./hdr/simulation/merged/100mut_0cedited_200wt_1freq_150readlen_sim2.fq -f ./hdr/simulation/merged/crispresso_pooled_amplicons_1.txt -x ./idx/danRer7.fa --name 100mut_0cedited_200wt_1freq_150readlen -p 4 --window_around_sgrna 5
CRISPRessoPooled -r1 ./hdr/simulation/merged/100mut_0cedited_200wt_2freq_150readlen_sim1.fq -r2 ./hdr/simulation/merged/100mut_0cedited_200wt_2freq_150readlen_sim2.fq -f ./hdr/simulation/merged/crispresso_pooled_amplicons_2.txt -x ./idx/danRer7.fa --name 100mut_0cedited_200wt_2freq_150readlen -p 4 --window_around_sgrna 5
CRISPRessoPooled -r1 ./hdr/simulation/merged/100mut_0cedited_200wt_3freq_150readlen_sim1.fq -r2 ./hdr/simulation/merged/100mut_0cedited_200wt_3freq_150readlen_sim2.fq -f ./hdr/simulation/merged/crispresso_pooled_amplicons_3.txt -x ./idx/danRer7.fa --name 100mut_0cedited_200wt_3freq_150readlen -p 4 --window_around_sgrna 5
CRISPRessoPooled -r1 ./hdr/simulation/merged/100mut_100cedited_100wt_1freq_150readlen_sim1.fq -r2 ./hdr/simulation/merged/100mut_100cedited_100wt_1freq_150readlen_sim2.fq -f ./hdr/simulation/merged/crispresso_pooled_amplicons_1.txt -x ./idx/danRer7.fa --name 100mut_100cedited_100wt_1freq_150readlen -p 4 --window_around_sgrna 5
CRISPRessoPooled -r1 ./hdr/simulation/merged/100mut_100cedited_100wt_2freq_150readlen_sim1.fq -r2 ./hdr/simulation/merged/100mut_100cedited_100wt_2freq_150readlen_sim2.fq -f ./hdr/simulation/merged/crispresso_pooled_amplicons_2.txt -x ./idx/danRer7.fa --name 100mut_100cedited_100wt_2freq_150readlen -p 4 --window_around_sgrna 5
CRISPRessoPooled -r1 ./hdr/simulation/merged/100mut_100cedited_100wt_3freq_150readlen_sim1.fq -r2 ./hdr/simulation/merged/100mut_100cedited_100wt_3freq_150readlen_sim2.fq -f ./hdr/simulation/merged/crispresso_pooled_amplicons_3.txt -x ./idx/danRer7.fa --name 100mut_100cedited_100wt_3freq_150readlen -p 4 --window_around_sgrna 5
CRISPRessoPooled -r1 ./hdr/simulation/merged/100mut_30cedited_170wt_1freq_150readlen_sim1.fq -r2 ./hdr/simulation/merged/100mut_30cedited_170wt_1freq_150readlen_sim2.fq -f ./hdr/simulation/merged/crispresso_pooled_amplicons_1.txt -x ./idx/danRer7.fa --name 100mut_30cedited_170wt_1freq_150readlen -p 4 --window_around_sgrna 5
CRISPRessoPooled -r1 ./hdr/simulation/merged/100mut_30cedited_170wt_2freq_150readlen_sim1.fq -r2 ./hdr/simulation/merged/100mut_30cedited_170wt_2freq_150readlen_sim2.fq -f ./hdr/simulation/merged/crispresso_pooled_amplicons_2.txt -x ./idx/danRer7.fa --name 100mut_30cedited_170wt_2freq_150readlen -p 4 --window_around_sgrna 5
CRISPRessoPooled -r1 ./hdr/simulation/merged/100mut_30cedited_170wt_3freq_150readlen_sim1.fq -r2 ./hdr/simulation/merged/100mut_30cedited_170wt_3freq_150readlen_sim2.fq -f ./hdr/simulation/merged/crispresso_pooled_amplicons_3.txt -x ./idx/danRer7.fa --name 100mut_30cedited_170wt_3freq_150readlen -p 4 --window_around_sgrna 5
CRISPRessoPooled -r1 ./hdr/simulation/merged/200mut_0cedited_100wt_1freq_150readlen_sim1.fq -r2 ./hdr/simulation/merged/200mut_0cedited_100wt_1freq_150readlen_sim2.fq -f ./hdr/simulation/merged/crispresso_pooled_amplicons_1.txt -x ./idx/danRer7.fa --name 200mut_0cedited_100wt_1freq_150readlen -p 4 --window_around_sgrna 5
CRISPRessoPooled -r1 ./hdr/simulation/merged/200mut_0cedited_100wt_2freq_150readlen_sim1.fq -r2 ./hdr/simulation/merged/200mut_0cedited_100wt_2freq_150readlen_sim2.fq -f ./hdr/simulation/merged/crispresso_pooled_amplicons_2.txt -x ./idx/danRer7.fa --name 200mut_0cedited_100wt_2freq_150readlen -p 4 --window_around_sgrna 5
CRISPRessoPooled -r1 ./hdr/simulation/merged/200mut_0cedited_100wt_3freq_150readlen_sim1.fq -r2 ./hdr/simulation/merged/200mut_0cedited_100wt_3freq_150readlen_sim2.fq -f ./hdr/simulation/merged/crispresso_pooled_amplicons_3.txt -x ./idx/danRer7.fa --name 200mut_0cedited_100wt_3freq_150readlen -p 4 --window_around_sgrna 5
CRISPRessoPooled -r1 ./hdr/simulation/merged/200mut_100cedited_0wt_1freq_150readlen_sim1.fq -r2 ./hdr/simulation/merged/200mut_100cedited_0wt_1freq_150readlen_sim2.fq -f ./hdr/simulation/merged/crispresso_pooled_amplicons_1.txt -x ./idx/danRer7.fa --name 200mut_100cedited_0wt_1freq_150readlen -p 4 --window_around_sgrna 5
CRISPRessoPooled -r1 ./hdr/simulation/merged/200mut_100cedited_0wt_2freq_150readlen_sim1.fq -r2 ./hdr/simulation/merged/200mut_100cedited_0wt_2freq_150readlen_sim2.fq -f ./hdr/simulation/merged/crispresso_pooled_amplicons_2.txt -x ./idx/danRer7.fa --name 200mut_100cedited_0wt_2freq_150readlen -p 4 --window_around_sgrna 5
CRISPRessoPooled -r1 ./hdr/simulation/merged/200mut_100cedited_0wt_3freq_150readlen_sim1.fq -r2 ./hdr/simulation/merged/200mut_100cedited_0wt_3freq_150readlen_sim2.fq -f ./hdr/simulation/merged/crispresso_pooled_amplicons_3.txt -x ./idx/danRer7.fa --name 200mut_100cedited_0wt_3freq_150readlen -p 4 --window_around_sgrna 5
CRISPRessoPooled -r1 ./hdr/simulation/merged/200mut_30cedited_70wt_1freq_150readlen_sim1.fq -r2 ./hdr/simulation/merged/200mut_30cedited_70wt_1freq_150readlen_sim2.fq -f ./hdr/simulation/merged/crispresso_pooled_amplicons_1.txt -x ./idx/danRer7.fa --name 200mut_30cedited_70wt_1freq_150readlen -p 4 --window_around_sgrna 5
CRISPRessoPooled -r1 ./hdr/simulation/merged/200mut_30cedited_70wt_2freq_150readlen_sim1.fq -r2 ./hdr/simulation/merged/200mut_30cedited_70wt_2freq_150readlen_sim2.fq -f ./hdr/simulation/merged/crispresso_pooled_amplicons_2.txt -x ./idx/danRer7.fa --name 200mut_30cedited_70wt_2freq_150readlen -p 4 --window_around_sgrna 5
CRISPRessoPooled -r1 ./hdr/simulation/merged/200mut_30cedited_70wt_3freq_150readlen_sim1.fq -r2 ./hdr/simulation/merged/200mut_30cedited_70wt_3freq_150readlen_sim2.fq -f ./hdr/simulation/merged/crispresso_pooled_amplicons_3.txt -x ./idx/danRer7.fa --name 200mut_30cedited_70wt_3freq_150readlen -p 4 --window_around_sgrna 5

mv CRISPRessoPooled_on_* ./hdr/simulation/merged/
