# Supplementary material for: Accurate analysis of genuine CRISPR editing events with ampliCan
Source: Genome Res. 2019 May;29(5):843–7. doi: 10.1101/gr.244293.118 (PMC6499316; doi:10.1101/gr.244293.118)
Supplement: Supplemental Material [file supp_gr.244293.118_Supplemental_Code_S1.zip › amplican_manuscript/analysis/idx/Shah_cut_sites.txt]

nlgn4a	CTGGGTTGTACCTTGGCTTTGGAGGAGTGGAGGACTTTGAATTCAAGCAACTCTGCCAACCGCAGCTGGACCATGTCACGGCTCAGAGGAACCCCATGGATACCACTTACCATGGTTCATCCGCTGGCTACTCTACGCCTTTTTACCTGGATTGTGCTTGCGGCTGCGTGGCTGGCCATTACATGGGCTCAGCAGCACCCTATTGTTACGACAAACTATGGCAAGCTAAGAGGCTTGAAAACACCTCTGCCCAATGA	166
cntnap4	ATCAATTGTGTGGATTCCGGCATTTCTTACAGTGCATGTGTGTGTGTGTCGTGCAGGTGCTGGGGGCTGGTCTCCGCTGGACTCTAATAAGTATCAGTGGCTGGAGATCAAGCTGGAGCAGCGCACTGAGATTACGGGGGTCTCCAGCCAGGGCCGATACGGCAGCTCAGACTGGGTCACTCGCTACCTCCTCATGTTCAGTGACACGGGACACAACTGGAGACCGTACCGCCAGGAAGACAGCATAGG	157
nlgn1	AACTGAGTTGCGTTGCGGATTTCTGACCACGAAATAGGGGGTTCAGGTGGCTGGAAGCGCCTTTCGCCTGTTGGAGGTGCTGCGTAGGGAACCCCCAGGAACTGAATAACAGGCCCCAAGATCTCATTATTGAGTTCTTTTTTGAATCCCCGCACTTTTCCGTAAGTGGTAGTGACAATGGGGTCCGTTTCATCCAGTTTTTCCGAAGCGGCCAGCTGGGCATGCAGGGCCAAGCCTACTATCCAACACAAGAATGGCAGATCCAGGC	94
CNTNAP5	TAGCGAGTGCCTGAATTGTGAAGAGAATTACCCCCTGAATTCTGTTTCATTCCTCTGCAGTTTTTAAAGCACTGCCTCTTAATCTGTCCCCCTAGGAGGTGGGGGGTGGTCTCCGAGCGGAGAAGACCAGCAACCTTGGCTTCAGCTGGACCTACGGGATAGGTTGAAGGTCACATCCATTGCCACCCAGGGTCGCTGGGGCAGCTCTGACTGGGTGGCTCGGTACCAGCTACACTACAGTGACTCTGGACGAACCTGGAGACCGT	165
nrxn1a_L	CACAATGAGCTTCTCAATGCGGAACGGTGCACATCTAATCTGGATAGGCCTACTGGTTTGTTGCCTTGTCGACATGGGGGCCAGCATGGAGTTCACTGGTGCAGAAGGCCAGTGGGCAAGGTTTCCCATGTGGAACGCCTGCTGCGAAAGCGAAATGAGTTTCAACATGAAGACCAAAAGCGCTCATGGACTTTTAGTGTACTTTGACGACGAGGGATTCTGTGACTTCTTGGAACTGCTCATCCACAATGG	94
nrxn1a_S	CCAGGTGGTTTGAGGACACCCCTCTTTAAAGTCCTTGCACTCCGGTAGCATGCTGCGTCTGTGGCCCGGCGGGGCTCCTGGTGGTCTTGCTTCCATCCTGCTCCGCATCAGCCTGCGCCTAGCTCTCTGGCTGCCACCGCTGACTTTGGGGTCAGCTCTGGCAGAGGGGCCTGGGGAGCTGTACGTCCCTCAACATATGCCTCATCACCTCGTGCCTGCCGCCAGATCCCACGCCCCCCTGCGGGCAGGACATGGTGCGTAGCTTATTCGACAGCCA	146
nrxn1b_L	TGCAACAATAACATCTGGTGCCACCTTAAACCTACTTTGGCATGCATAATTTGGAGATTTCCTATAGATTATTATTATTATAAACATGCCAAACATCTTCATGATGATTCTTCACTTGGGTGCTCATCTGCTTTTTATCGGACTAATTGTATGTAAAGCGAACGCTGGATCTAGTCTCAGGTTTACAGGATCCGACGAACAATGGGTTGCGTTTCCGATGTGGAACGCTTGCTGCGAGAGCGAAATGAGCTTCAGTGTGAAAACCACACATCTGAATGGCCT	184
nrxn1b_S	GCCGGTGTGCTGAAGTGTGTGTTTGTGCTCCGGGAAGATGTTTGGAGGCTGGAGGCTGGTGGTTTGGCAGATTTTTTCGGAGATCATCACTCGGCGTTTGGGCTTCTGGATCTGCCTGTACTTCGCAGCTCTGTCTGTGGGCATGATTTCTGGATCGGAGCCCCTCGTCAGGACACGACACATCCAGAATACACACACTGTGCCTATCAACAGGTCACCGGGGTCTCTGCGGGCATGGCAGGGTGGGTACAACAGTA	96
nlgn3a	GGGGCAAGGCTACTACCCCACAGTCAATACACAGTACGGGAAATTACGGGGGGCGCGGGTTCCGCTGCATAGTGAGATCCTGGGACCAGTGGACCAGTACCTGGGAGTCCCGTATGCCACCCCACCGGTGGGTGAAAAACGATTCCTACCCCCTGAGCCACCCTCGTCTTGGTCCGGGATCAAGAATGCCACTCATTTTGCACCAGTGTGCCCACAAAACATTCACA	99
cnsta	TCATGCACTGCTCTCAGAAAGCCTGAAGCACAATTACTGCTGAACTATGAGTCAGTTCAGTTAAAGGCCGGCTATTTCTTTACTGTTCCTGATTATTCTGTGTCTCCCAGAGGCAGAGCGGAGCGGCGTCCAGTGCCTGAGCGGATCTTGATGGATGACGGTCAGTGGCAGAGCGACGGCCCTGTAAGGAGAGGAGGAGCGACTGAGCCGGAGCTACAGAGCTGCTCTGAGTCCTTCCGCAGCCCTGATGACAACCACAACCGGCTGCT	184
nrxn3a_L	AGCCGCCATCGTCAAAGTACAGGATTAAGGCAGTGGACACGTCTGTTTTGAACTGGAAGCTGAGGTCACTTCTGGTGCTGGCGTCCCAGCGGAGATAGCGTGCCCACTGGCCTTGCAACCCTGTAAACTCCAGGCCCAAGCAGGGCCCAAGCACAGTACTGATCAGCAGCTGCAACTGGACTGGAAATCTGAAGAAATTCATTGTAAAAGTGCTGGAGATTTGGGGTTATTATCCTGAACAGAAGGAAATCATTGAATTCGCTTTGGTTCAAAGGTCA	140
cntnap2b	AGGGACTTTAAAGCGCAGTTCCTCACAGTGCTTAAAAGGTAAATCCTCTCGAGGGGAAGTGATAAAAATAAGCTTACAACTGAGTTCTAGGCGAATGAAGTCGGGGTTGCCCAGGTTCTCCAGAAAGACTCCGTGTGAAGCCGATGTCTTAAAATAAAAGGACACATCAGCACTGGTCTCAGCTTGTAAGGTTGGAAAATGAAGATAAGATGCAGGTGTGTTGAAAGAAGCAGCGTTCC	110
nrxn3b_L	TTGTAGCATACGCTCTGGCTACCATGCCTCCCCATTGCCAGCCTCATTGTGTACTCTTGCTGCTCAGCACCTTCTTGAGTCTTGGTTTGGGCCTGGAGTTCACAGGTTCAGAGGGTCAGTGGGCACGCTATCTTCGCTGGGATGCCAGCACCAGAAGTGACCTCAGCTTTCAATTCAAAACGGCAATATCAGATGCTCTGGTTCTCTACTTTGATGATGGAGGATATTGTGACTTCCTGCTTCTGAGTATTGAGGATGCCAAGCTCAAGTTGCATTTTAGCGTGGACTGTGCAG	101
nrxn3b_S	TAACGGACGTCAGGTTCTGCTCACCTGTTTCTCTCAATACACCTGCTAAAAGCTGTCTACTCTTGCAGCAAGGAGGGGACGATAGCTATGCGCCCCCACTTTAAGACCCGATACCCCCAGTGGCTTTCCTGCATGCTACCCCTGGTCACAGGGTGCGTGTTCGGAGCCGTATGGGGCTCGAACCTTGATAGCACAGTCGTCCTCTCGTCCTCCACATTCTCACATTCTGAAACACAGCACCACCATCACCTG	169
cntn1a	CACCAGCCAGTGCGGCTTATCTGAGCTCTGTCTGCTTCAGGTGCGGTACTGGCGTGAGTCTGTAGAGAACGAAGCGTCTGCTCAGCGGGTTCTGGTGTCCAGTCGAGAGAATCACACACGTCTGGACAACATGAAGCCCGACTCACACTACCTGGTGGAGGTGCGCGCGTGTAACGGAGCCGGATACGGACCCGCCAGCCAGCGCAACAGGATATACACCAAGAAGTCCCGTAAGTCCCTCAGCTGCA	150
tjp1b_L	GCTTCTGCATCCTTCAGGCCGTGTGGGAATGTAACCAATTAAAGCTGTTGATGTTAATCTAACGATTTGTGTGTTTCTCTATTAATCTCTTTCCTTCTTTCTGTGTGTTTTTTCTTCAATGCAGAGTGCAGCAATGGATGAGACGGTAATATGGGAACAGCACACTGTAACTCTACACAGGGTGAGAATTTCACTTTTTTTTTCCGATCTCTGTTATTTTTGTGTGTTTGGAGTCCCAGAGCAGA	141
tjp1b_B	TGCATTTTGTCATGGCCCGTTTCCACTGCAATAAATAAAGTGATGTATTAATAAAGTCTTGCATTGTTTTGATATAGGTATTCAGTCATTTCAGTAAACTGATTTTAGTGCATGTAATCATTTGAAGGTGTTGAGAGAGAGCAGTCTCAGATGTGTGTTTGTGTGTCCGTCCTCAGGCCGAGCATGAAGCTGGTGAAGTTCAAGAAGGGCGAGAGCGTGGGCTTGAGGCTCGCTGGGGGGAACGACGTTGGGATATTTGTGGCGGGAGTTCTGGAGGACAGTCCTGCTGCTAAAGAGGGCCTGGAAGAGGGAGACC	234
cntn1b	GGGCGGGGCTTACCCATAGCTCAATTGGAAAAAGTTCTGTAGCAGAAGTTCATTAATGAAATGCCATACTTCACAGGTGGTGGTTAAACAACTGGCAAATTAAGCTGATGGAGCAGCCAGATGAGCACTTCAGCCTGGTTGGAGGAAACCTGGTCATTACAAACCCAGAAAAAAACAAGCATGCTGGAAAATATGTATGTGTGGCCAAGAACGTGTACGGCACCGTCATGAGCAAAGAGGCCAACGTCAAGTTTGG	137
gjd1a	CGGCTTTCAAGAGGAGCCCCAAGAAGCTCATCACAGGTCAACAGAGGGACACTGGAAAAGTCGCCGAGGGCAGAGGTCGTGACACCTCAGGCTGAAGGTCGGCAGGGAAGTGAGAGTCATAAGCGCGGCATCATGGGAGAATGGACTATATTGGAGAGGTTGCTGGAGGCTGCGGTACAGCAGCACTCTACTATGATCGGCAGGTAAGAGCTCTAGTGCAACACACACACACTCCACAGAGTGCATG	154
cntn3b	ATGACTGTGAAAAGCCCTTTGATGTTAACAGACAGACAGTGTGTGATTTTTGAAACACCTTTCTTACCATCGTTTCTTAGAACCAACGGTGTCGGCGAACTGAACACCCTCTCCTTGGTAATAGTGTTGTTAACCACACAGGTGTAATTCCCGACGTCGGACGGTTCCACTTTTGCTATGTAGAGATTCCCCGTTTCTTGAGATACAAATCGCCGGCTGTCTTGCTGGACGAAGTGAGGGTACTCA	159
cntn6	GTGGCCAGTTATTTCCCTCCCTTTGACTTTACATATAAAATAATTCAAATAAATAGGCAAAACATAACATTCTAGCAATGCTTTCTGAATGTCATTCTTTTTCTTTAAATAACTGAGTTTTAAAAGAAATTTTTAGCAAAACAGTTTTCAATGGTAACACATATTTGTTTTCCTTGCCAGAAATCAGATATTCCTGGATATTTAATGGCCGTCCGAGTGTCGCTGTTGGGGACAATCGGCGCTTTGTGTCCCAGCGGACTGGAAACCTCTACATCGCCAAGGTGGAGACGTCAGATGTGGGGAA	224
cntn4	TTTCGGGGCAGTAGATTGACCTCTTTCTTCTCATGTGTGACGTTGATGGTCTTCTCTCTCTTTTCTTCCTTTTACAGCTTTGACGTTTTCCTGGATTTTTAACGAGTACCCATCAATCGTGAAGCAGGACTCTCGTCGCTTTGTGTCTCAGGAGACAGGGAATCTGTATATCGCTAAAGTTGAGCCGTCGGATGTAGGAAACTACACCTGTGTCGTGACTAATACCGTCACCAAAACACAAGTACAAGGGCCGCCAA	123
nrxn2b_L	TTCATCATCAGCGAGTGTGAGATGGAGTCCCGGCGTGTGTTTTGGGTGTGTGTGCTGCTGTTGTCTGGCGTGTGTGTGTGTGCATCTCTGGAGTTCGGCGGGGCTCCGGGGCAGTGGGCACGGTACTCTCGGTGGGAAGCGGGATCTGTGGGAGAGCTCAGCTTCAGCCTGAAGACCAACATCAGTAAAGCTCTGGTGCTGTATCTGGATGATGGAGGGAACTGTGATTTCCTGGAGCTGCTGATCTCTGGA	131
tjp1a_L	AAAGTAAAATCACCTCACGCCATTAACAAAGAGGAGAAATACCTGCTGACACAAACTCATTCTCTGTGCTATGAAGTTTGTCCTAACAGACTGCTTTTTCTCTGTTTCTCTCTCTCCTAGAGTACAACAATGGAGGAAACTGTCATATGGGAACAGCATACGGTGACTCTTCACAGGGTGAGTGTTGAACATAGCTTCTTTTTCCTGTTCTCAATTGTTGCTTCTTTAATCTTTTTTATTTCACACTTCATAATCTGATGAGGGC	173
tjp1a_B	ATGCACGAGTACAAATGTGCACACAGAGCTTCTGTCCATGAAAGGCTGACCCAGTTTTATTCTATTAGCAGGCCCAGTATGAAGCTGGTGAAGTTTAAGAAAGGGGAAAGTGTCGGATTGAGGCTGGCTGGAGGAAACGATGTGGGGATCTTTGTGGCTGGAGTTCTGGAGGACAGTCCTGCTGCTAAGGAAGGCCTGGAGGAGGGAGACCAGATACTCAGG	122
cntnap5a	GGGGGGCTTTAAATGACAAACAGTGGCAGTTTGCTTATCCATATGTCTTTGTGTATTGAGCAAGGGCATTCTACATTACACTCAAAATCAAAAACCATTTTAATAAACGCTGACTGAGTTCTAATCGGCTTCTCTAGGAGGAGGTGGCTGGAGCCCCGAGTGGATGGACAGGTCTCCTTGGCTGCAGGTCGACCTCCAGGACAGAATGGAGGTGACAGCAGTGGCCACACAAGGACGTCACAGCAGCACAGACTGGGTCAGTGCTTACATGCTCC	183
nlgn4b	ATCACCATGATCCAGCACATCCTCAGTGTGTTCTGTGGATTTACGCTGGCTCTGGCTCAGCAGACGCAGTTCATTACTGTGACCACTAATTACGGGAAGCTCCGCGGGCTCCGTGTGGCTCTTCCCAGTGAGATTTTGGGCCCCGTGGAGCAGTTTTTGGGCGTCCCGTATGCTATGGCCCCTACAGGAGAGCGTCGTTTTCAGGCCCCGGAGCCGCCGCTGTCCTGGCCGGGGATCAGGAACGCCACACAGTTCGCT	113
