# Supplementary material for: Accurate analysis of genuine CRISPR editing events with ampliCan
Source: Genome Res. 2019 May;29(5):843–7. doi: 10.1101/gr.244293.118 (PMC6499316; doi:10.1101/gr.244293.118)
Supplement: Supplemental Material [file supp_gr.244293.118_Supplemental_Code_S1.zip › amplican_manuscript/analysis/idx/shah_guides.bed]

chr1	11462019	11462042	gjd1a_off02	37	-
chr1	32080721	32080744	nlgn4a	37	+
chr10	2281475	2281498	cntnap4	37	+
chr10	15869752	15869775	tjp2a	37	-
chr10	22582377	22582400	nlgn2b	37	-
chr11	10037649	10037672	nlgn1	37	+
chr11	24886614	24886637	cntn2	37	-
chr11	34313842	34313865	CNTNAP5	37	+
chr12	25855718	25855741	nrxn1a_L	37	+
chr12	26069250	26069273	nrxn1a_S	37	+
chr13	605419	605442	nrxn1b_L	37	+
chr13	646013	646036	nrxn1b_S	37	+
chr14	18215261	18215284	nlgn3a	37	+
chr14	29236740	29236763	gjd1a_off03	37	+
chr15	6519638	6519661	gjd1b	37	-
chr16	9083293	9083316	tjp1b_B_off01	37	+
chr17	11952199	11952222	cnsta	37	+
chr17	16960348	16960371	nrxn3a_S	37	-
chr17	17271514	17271537	nrxn3a_L	37	+
chr17	51514079	51514102	gjd2a	37	-
chr18	40756377	40756400	cntn5	37	-
chr2	50866443	50866466	cntnap2b	0	+
chr2	51073246	51073269	CNTNAP2	0	-
chr20	5596005	5596028	nrxn3b_L	37	+
chr20	5854562	5854585	nrxn3b_S	37	+
chr20	10144463	10144486	gjd2b	37	-
chr20	35033530	35033553	cnstb	37	-
chr21	27274825	27274848	nrxn2a_S	37	-
chr21	27629700	27629723	nrxn2a_L	37	-
chr22	13691463	13691486	cntnap5b	37	-
chr22	17900866	17900889	tjp3	37	-
chr23	11869313	11869336	cntn3a	37	-
chr23	34177825	34177848	tjp1b_L_off02	0	-
chr24	18375721	18375744	cntnap2a	37	-
chr25	13923	13946	cntn1a	37	+
chr25	33187091	33187114	tjp1b_L	37	+
chr25	33213193	33213216	tjp1b_B	37	+
chr3	36926082	36926105	cntnap1	37	-
chr4	12807074	12807097	cntn1b	37	+
chr5	24985974	24985997	nlgn3b	37	-
chr5	38575135	38575158	gjd1a	37	+
chr6	160257	160280	gjd1a_off01	37	-
chr6	39357609	39357632	gjd2a_off01	37	+
chr6	44589347	44589370	cntn3b	37	+
chr6	45252883	45252906	cntn6	37	+
chr6	45629255	45629278	cntn4	37	+
chr7	101108	101131	nrxn2b_L	37	+
chr7	541465	541488	nrxn2b_S	37	-
chr7	23300687	23300710	nlgn2a	37	-
chr7	32418570	32418593	tjp1a_L	37	+
chr7	32442537	32442560	tjp1a_B	37	+
chr7	58774093	58774116	tjp1b_L_off01	37	+
chr8	11995046	11995069	tjp2b	37	-
chr9	24559126	24559149	cntnap5a	37	+
chr9	57388497	57388520	nlgn4b	37	+
