# Supplementary material for: Accurate analysis of genuine CRISPR editing events with ampliCan
Source: Genome Res. 2019 May;29(5):843–7. doi: 10.1101/gr.244293.118 (PMC6499316; doi:10.1101/gr.244293.118)
Supplement: Supplemental Material [file supp_gr.244293.118_Supplemental_Code_S1.zip › amplican_manuscript/analysis/idx/Shah_mutation_weights.txt]

Location	Variant	x	var_type
1	-20	10	0.0149004801720895	D
2	-17	10	0.000503836716596885	D
3	-16	10	0.000909309970129167	D
4	-14	10	0.0233403759082703	D
5	-13	10	0.01255746885962	D
6	-12	10	0.124522449126974	D
7	-11	10	0.0286678519325743	D
8	-10	10	0.306257611258161	D
9	-9	10	0.0507109664212776	D
10	-8	10	0.13543637844934	D
11	-7	10	0.34731098085224	D
12	-6	10	1.5963397756691	D
13	-5	10	0.0351662328166089	D
14	-4	10	0.13174548997115	D
15	-3	10	0.570866497177764	D
16	-2	10	0.198107945827675	D
17	-1	10	0.0877294663095846	D
18	1	10	0.161342227758489	D
19	2	10	0.0254889062248713	D
20	3	10	0.00628852876599659	D
21	5	10	0.00549644115107846	D
22	6	10	0.00619345869072557	D
23	7	10	0.000620070440001984	D
24	8	10	0.00212570347499376	D
25	-12	10	0.0154582694921958	I
26	-9	10	0.0102824062887197	I
27	-8	10	0.00494309015606662	I
28	-7	10	0.00142901369861667	I
29	-6	10	0.00439686064150197	I
30	-5	10	0.0344564654706456	I
31	-4	10	0.00759137167020911	I
32	-3	10	0.0366125510484009	I
33	-2	10	0.0240902696736648	I
34	-1	10	0.0393700296072076	I
35	1	10	0.0562132876777861	I
36	2	10	0.0325929210462963	I
37	3	10	0.0206117374576389	I
38	4	10	0.015269444752795	I
39	5	10	0.00364851623335884	I
40	6	10	0.00715072826555027	I
41	7	10	0.00794709742723177	I
42	8	10	0.000909309970129167	I
43	9	10	0.000571343686080925	I
44	10	10	0.00336971776597738	I
45	-25	11	0.000647228245040614	D
46	-20	11	0.00527269803053307	D
47	-18	11	0.00989293644337943	D
48	-17	11	0.00480672342846746	D
49	-15	11	0.00255053776662248	D
50	-14	11	0.140507813480367	D
51	-13	11	0.0335177587091823	D
52	-12	11	0.0118766871955256	D
53	-11	11	0.0978421852192208	D
54	-10	11	0.0532798235216963	D
55	-9	11	0.0425117200492141	D
56	-8	11	0.13157983035104	D
57	-7	11	0.149783677303159	D
58	-6	11	0.0851414283443447	D
59	-5	11	0.121902548569844	D
60	-4	11	0.0346276528866801	D
61	-3	11	0.0746663779350979	D
62	-2	11	0.22546536712727	D
63	-1	11	0.166530575082513	D
64	1	11	0.0506795632017337	D
65	2	11	0.0633186878625396	D
66	3	11	0.0130666230221635	D
67	4	11	0.00305501886480867	D
68	7	11	0.00196272779909518	D
69	-13	11	0.000477573164208757	I
70	-12	11	0.00409189486558125	I
71	-7	11	0.000454654985064584	I
72	-6	11	0.0123948853448862	I
73	-4	11	0.0231050145015811	I
74	-3	11	0.0129814643960452	I
75	-2	11	0.0237896304475762	I
76	-1	11	0.0363585563843638	I
77	1	11	0.0527124206326631	I
78	2	11	0.0415688331004249	I
79	3	11	0.017053420912293	I
80	4	11	0.0197939676655571	I
81	5	11	0.0142233481083898	I
82	6	11	0.00332665680493397	I
83	7	11	0.00338272751466196	I
84	9	11	0.00194258193520846	I
85	-20	12	0.00549607580187746	D
86	-19	12	0.00256660335711719	D
87	-16	12	0.00283999833987576	D
88	-15	12	0.00285098090779274	D
89	-14	12	0.0191548537279153	D
90	-13	12	0.147390963463529	D
91	-12	12	0.0764498252261567	D
92	-11	12	0.0363910704947354	D
93	-10	12	0.0713846428370191	D
94	-9	12	0.133007298953521	D
95	-8	12	0.0396691047387106	D
96	-7	12	0.0937129212581676	D
97	-6	12	0.0665092903313648	D
98	-5	12	0.11751978557707	D
99	-4	12	0.0919565476146437	D
100	-3	12	0.437339253673294	D
101	-2	12	0.056586563950241	D
102	-1	12	0.0144300186249807	D
103	1	12	0.015706026832563	D
104	2	12	0.0183001252180942	D
105	3	12	0.0551196623454521	D
106	5	12	0.000497397398434868	D
107	-10	12	0.000454654985064584	I
108	-8	12	0.0138667026687194	I
109	-7	12	0.0174811148861068	I
110	-6	12	0.00669848636468736	I
111	-5	12	0.0248357547185953	I
112	-4	12	0.0226431589093246	I
113	-3	12	0.0208251786944346	I
114	-2	12	0.0138993278023115	I
115	-1	12	0.0379046169303401	I
116	1	12	0.0515697500863737	I
117	2	12	0.0257249917321637	I
118	3	12	0.00994792213483679	I
119	4	12	0.00665965045558025	I
120	5	12	0.00751652690209825	I
121	6	12	0.0378880793822703	I
122	7	12	0.0177645493334942	I
123	8	12	0.00402325056353122	I
124	-21	13	0.013229175623921	D
125	-20	13	0.00772913474609792	D
126	-18	13	0.00205844122188487	D
127	-17	13	0.0152104465016732	D
128	-16	13	0.0276985132304222	D
129	-15	13	0.0341336994732186	D
130	-14	13	0.01587926703084	D
131	-13	13	0.0542179284991235	D
132	-12	13	0.0385251731232621	D
133	-11	13	0.038136469793793	D
134	-10	13	0.0342745915907853	D
135	-9	13	0.12310237124029	D
136	-8	13	0.172686208800891	D
137	-7	13	0.0741526683064171	D
138	-6	13	0.0348787161263304	D
139	-5	13	0.0571807606906032	D
140	-4	13	0.0671316625411985	D
141	-3	13	0.0736912258848649	D
142	-2	13	0.183383052143571	D
143	-1	13	0.0200225158220861	D
144	1	13	0.0377153799736767	D
145	2	13	0.0111806229639831	D
146	3	13	0.0120920811983252	D
147	5	13	0.0077061166556252	D
148	6	13	0.0290226781857451	D
149	-20	13	0.000531425868748439	I
150	-14	13	0.00628478054689018	I
151	-6	13	0.00285574266102456	I
152	-5	13	0.00357898624283762	I
153	-4	13	0.0123803888675304	I
154	-3	13	0.0141485177666812	I
155	-2	13	0.0238105672388577	I
156	-1	13	0.0580958724837695	I
157	1	13	0.0638808903679962	I
158	2	13	0.0783075534088249	I
159	3	13	0.021751398514906	I
160	4	13	0.0279234587935591	I
161	5	13	0.0169911574922211	I
162	6	13	0.00420986444967165	I
163	-25	14	0.0330723542116631	D
164	-20	14	0.0129445649008123	D
165	-18	14	0.00330028646486515	D
166	-17	14	0.0454826092723482	D
167	-16	14	0.0178864192689498	D
168	-15	14	0.0356639486781105	D
169	-14	14	0.106195099634798	D
170	-13	14	0.0406249457667689	D
171	-12	14	0.0221336675161754	D
172	-11	14	0.0568986904344048	D
173	-10	14	0.031172015415767	D
174	-9	14	0.204332233495074	D
175	-8	14	0.0792367171144365	D
176	-7	14	0.0112925928409166	D
177	-6	14	0.0199083860482646	D
178	-5	14	0.06585480116026	D
179	-4	14	0.0862127264829027	D
180	-3	14	0.0190359599058844	D
181	-2	14	0.0606561980804947	D
182	-1	14	0.0353977899006097	D
183	1	14	0.0307880122593613	D
184	2	14	0.00749699892768746	D
185	3	14	0.00950781111622261	D
186	4	14	0.00710668917118237	D
187	-12	14	0.00708317923321026	I
188	-11	14	0.00822592503097575	I
189	-10	14	0.00294409169864277	I
190	-7	14	0.00254086890749422	I
191	-5	14	0.0260398675686735	I
192	-4	14	0.00706228376018477	I
193	-3	14	0.0123754346651037	I
194	-2	14	0.0247575277546431	I
195	-1	14	0.0398636619837412	I
196	1	14	0.0377306593635338	I
197	2	14	0.0364263846912758	I
198	3	14	0.0107848743943046	I
199	4	14	0.00884382021152623	I
200	5	14	0.0064742409320216	I
201	6	14	0.00994065910396698	I
202	8	14	0.00314848714903756	I
203	11	14	0.00399940580256648	I
204	-21	15	0.0087804443989698	D
205	-19	15	0.00814960160985976	D
206	-18	15	0.0126600377781271	D
207	-17	15	0.0246656822203224	D
208	-16	15	0.0393558848469542	D
209	-15	15	0.0220168554558363	D
210	-14	15	0.0329136579946498	D
211	-13	15	0.0782158613601039	D
212	-12	15	0.0881788042088161	D
213	-11	15	0.229223339260509	D
214	-10	15	0.0332689936848497	D
215	-9	15	0.0788987402538373	D
216	-8	15	0.015834838021707	D
217	-7	15	0.207449938160844	D
218	-6	15	0.0295444791016345	D
219	-5	15	0.0877402620318651	D
220	-4	15	0.0202754070015003	D
221	-3	15	0.0788423237558404	D
222	-2	15	0.065989304918408	D
223	-1	15	0.0349634554086866	D
224	1	15	0.0350293521028585	D
225	2	15	0.0131159920555306	D
226	3	15	0.0546247971932463	D
227	4	15	0.153777469120492	D
228	6	15	0.000620070440001984	D
229	9	15	0.00480674482433751	D
230	-11	15	0.00371998108123907	I
231	-8	15	0.00066145878119605	I
232	-7	15	0.00821692686935086	I
233	-6	15	0.000756394884148015	I
234	-4	15	0.0270355983683325	I
235	-3	15	0.0113426525595386	I
236	-2	15	0.0150939061010591	I
237	-1	15	0.0198911238946121	I
238	1	15	0.0469250202321368	I
239	2	15	0.0176271085396136	I
240	3	15	0.0125588511210713	I
241	4	15	0.0105320693940957	I
242	5	15	0.0122241898449364	I
243	6	15	0.00156897352159906	I
244	10	15	0.00325548774639151	I
245	11	15	0.00256660335711719	I
246	-27	16	0.0097682859742837	D
247	-21	16	0.00472462203023758	D
248	-20	16	0.0051305730850136	D
249	-18	16	0.0145991829732688	D
250	-17	16	0.0192443895463031	D
251	-16	16	0.064148943399793	D
252	-15	16	0.0314595388229482	D
253	-14	16	0.482286160026828	D
254	-13	16	0.0157028717182945	D
255	-12	16	0.0358183150783348	D
256	-11	16	0.0108875864053914	D
257	-10	16	0.0915210169926418	D
258	-9	16	0.0209212157051358	D
259	-8	16	0.0172292326973719	D
260	-7	16	0.0199609167272893	D
261	-6	16	0.0395081992357175	D
262	-5	16	0.027392824996159	D
263	-4	16	0.0706059510940888	D
264	-3	16	0.0233234334173128	D
265	-2	16	0.0439254799306026	D
266	-1	16	0.0201839055808813	D
267	1	16	0.00797753450888434	D
268	2	16	0.0139136980143774	D
269	3	16	0.00256660335711719	D
270	4	16	0.0153978265375618	D
271	-8	16	0.0423333619965472	I
272	-7	16	0.00577485755351368	I
273	-6	16	0.00066145878119605	I
274	-4	16	0.00442302106415393	I
275	-3	16	0.0301531335105899	I
276	-2	16	0.0178162971610998	I
277	-1	16	0.0439593684691109	I
278	1	16	0.0268358309948831	I
279	2	16	0.012890164478671	I
280	3	16	0.0229049901117607	I
281	4	16	0.00795114186096261	I
282	5	16	0.0120233525193752	I
283	6	16	0.0027595208242013	I
284	7	16	0.00575587005053384	I
285	8	16	0.00767872768668571	I
286	10	16	0.00484020411832225	I
287	11	16	0.00069053143299083	I
288	-23	17	0.00578140609266909	D
289	-22	17	0.000454654985064584	D
290	-20	17	0.00176849343226032	D
291	-19	17	0.0195280006963022	D
292	-18	17	0.142828571141578	D
293	-17	17	0.0479983246327168	D
294	-16	17	0.0570094694849021	D
295	-15	17	0.0285230688432567	D
296	-14	17	0.016269778143522	D
297	-13	17	0.0565233869731763	D
298	-12	17	0.0272854858329463	D
299	-11	17	0.0157755455621403	D
300	-10	17	0.074844165933341	D
301	-9	17	0.00286043435447544	D
302	-8	17	0.0779523382339095	D
303	-7	17	0.133330222151662	D
304	-6	17	0.00270499845150961	D
305	-5	17	0.0255050651718059	D
306	-4	17	0.0198685482131641	D
307	-3	17	0.0102096886096038	D
308	-2	17	0.0152623856822004	D
309	-1	17	0.0366763326487103	D
310	1	17	0.014290100584988	D
311	2	17	0.0028521032098469	D
312	3	17	0.00830884348746727	D
313	-9	17	0.0022853747443237	I
314	-7	17	0.00909309970129167	I
315	-6	17	0.00681982477596876	I
316	-4	17	0.00151913519952672	I
317	-3	17	0.0108754755860173	I
318	-2	17	0.00855247662747129	I
319	-1	17	0.0181952936076488	I
320	1	17	0.0204892430413883	I
321	2	17	0.0165900149971394	I
322	3	17	0.0118376178040116	I
323	4	17	0.0412073616255508	I
324	5	17	0.00694266119825587	I
325	6	17	0.00318855521249063	I
326	8	17	0.000480674482433751	I
327	-35	18	0.0555308751665926	D
328	-28	18	0.000858545966551049	D
329	-23	18	0.000811342767587145	D
330	-22	18	0.0012826432712534	D
331	-21	18	0.0193992617796208	D
332	-20	18	0.0133089002854142	D
333	-19	18	0.0148480267094589	D
334	-18	18	0.140507259196646	D
335	-17	18	0.158544937334974	D
336	-16	18	0.053318800552434	D
337	-15	18	0.0828535807804454	D
338	-14	18	0.0463392847131157	D
339	-13	18	0.0462708094769873	D
340	-12	18	0.0828372324622847	D
341	-11	18	0.0362540487263333	D
342	-10	18	0.00367371832078825	D
343	-9	18	0.023770590088371	D
344	-8	18	0.0170342016824368	D
345	-7	18	0.0287894953466827	D
346	-6	18	0.141297880775376	D
347	-5	18	0.0249297614730244	D
348	-4	18	0.207975649468909	D
349	-3	18	0.0574227711748967	D
350	-2	18	0.0120106467494246	D
351	-1	18	0.0225882104952291	D
352	1	18	0.0301905968235386	D
353	2	18	0.00843763868196993	D
354	4	18	0.00693304894704365	D
355	-15	18	0.0039383258176949	I
356	-6	18	0.00246145363605931	I
357	-5	18	0.000749933801088874	I
358	-4	18	0.000757835204755435	I
359	-3	18	0.0112420769262823	I
360	-2	18	0.0191420639311573	I
361	-1	18	0.0104556748899582	I
362	1	18	0.0176307318104087	I
363	2	18	0.0123244602648107	I
364	3	18	0.011258236130298	I
365	4	18	0.0178180448345025	I
366	5	18	0.00604346550729577	I
367	6	18	0.0199289512989155	I
368	8	18	0.00412419320470433	I
369	-25	19	0.00337473002159827	D
370	-24	19	0.0386345684947972	D
371	-23	19	0.0134989200863931	D
372	-21	19	0.0391970325059943	D
373	-20	19	0.025699310631487	D
374	-19	19	0.0448121801580143	D
375	-18	19	0.0334701725180807	D
376	-17	19	0.0998725723760395	D
377	-16	19	0.0260924617754198	D
378	-15	19	0.0353171577950335	D
379	-14	19	0.0178864184638421	D
380	-13	19	0.0172048996619916	D
381	-12	19	0.0728022471543363	D
382	-11	19	0.00437140494372735	D
383	-10	19	0.0781524523964449	D
384	-9	19	0.111574926815772	D
385	-8	19	0.316235142942002	D
386	-7	19	0.00626920077530934	D
387	-6	19	0.0579552952756215	D
388	-5	19	0.0478408549389581	D
389	-4	19	0.0308391047780283	D
390	-3	19	0.103258088371124	D
391	-2	19	0.0622692950360427	D
392	-1	19	0.00625210922220927	D
393	1	19	0.0173894849081123	D
394	2	19	0.0353814231447189	D
395	4	19	0.00187275052455518	D
396	-7	19	0.00789069116710073	I
397	-6	19	0.00231909882804484	I
398	-5	19	0.0109798259602952	I
399	-4	19	0.00641321635626699	I
400	-3	19	0.0155776084249736	I
401	-2	19	0.0212044645453821	I
402	-1	19	0.0274158334450207	I
403	1	19	0.023075858032891	I
404	2	19	0.0178824206029483	I
405	3	19	0.0215895872837459	I
406	4	19	0.00731506746249584	I
407	7	19	0.0056980629937623	I
408	10	19	0.00770175386050412	I
409	-22	1	0.00602045195035047	D
410	-21	1	0.0025602491814524	D
411	-20	1	0.00172707055085416	D
412	-19	1	0.00215840279806007	D
413	-18	1	0.00197276857847289	D
414	-17	1	0.00246462001319824	D
415	-16	1	0.00264085630871415	D
416	-15	1	0.00340383022586235	D
417	-14	1	0.00232279983460778	D
418	-13	1	0.00201853731623498	D
419	-12	1	0.00210789238832637	D
420	-11	1	0.00182210485577104	D
421	-10	1	0.00134918816883117	D
422	-9	1	0.00830642926367081	D
423	-8	1	0.00266732142759439	D
424	-7	1	0.00829962968604447	D
425	-6	1	0.0123559074278745	D
426	-5	1	0.0133995570823976	D
427	-4	1	0.0520995422181203	D
428	-3	1	0.113927800047583	D
429	-2	1	0.348113464170343	D
430	-1	1	0.499398737391872	D
431	1	1	0.189517292733311	D
432	2	1	0.164304081245261	D
433	3	1	0.0331604781788468	D
434	4	1	0.0147702104966154	D
435	5	1	0.0054691416118735	D
436	6	1	0.0112665105136806	D
437	7	1	0.00918987401865772	D
438	8	1	0.0062207188554803	D
439	9	1	0.00695190605620349	D
440	10	1	0.00567998834180369	D
441	11	1	0.0019715168153581	D
442	-21	1	0.00149387962777285	I
443	-20	1	0.00047757772577487	I
444	-19	1	0.00359370040213234	I
445	-18	1	0.000725173455277706	I
446	-17	1	0.000571343686080925	I
447	-15	1	0.00089871099649729	I
448	-14	1	0.000641650839279298	I
449	-9	1	0.00418090557673858	I
450	-8	1	0.00586784088487476	I
451	-7	1	0.0089882555705489	I
452	-6	1	0.0109780760926884	I
453	-5	1	0.0121566449249254	I
454	-4	1	0.070179111395231	I
455	-3	1	0.0847856346069244	I
456	-2	1	0.143233170460139	I
457	-1	1	0.336012510166153	I
458	1	1	0.312590288760148	I
459	2	1	0.116821358942088	I
460	3	1	0.0681423841995669	I
461	4	1	0.0352837149238116	I
462	5	1	0.0436254014617931	I
463	6	1	0.0165928749742812	I
464	7	1	0.00622861542270423	I
465	8	1	0.00804680701540913	I
466	9	1	0.00144202344730125	I
467	10	1	0.00066145878119605	I
468	-24	20	0.00607451403887689	D
469	-23	20	0.00847161652161633	D
470	-22	20	0.00348104317800071	D
471	-21	20	0.0260045999193277	D
472	-20	20	0.0454586411290158	D
473	-19	20	0.0419670140132762	D
474	-18	20	0.0375929936248143	D
475	-17	20	0.0223569020340685	D
476	-16	20	0.0275907619048385	D
477	-15	20	0.0341773306163911	D
478	-14	20	0.118528080863857	D
479	-13	20	0.136249685566171	D
480	-12	20	0.0530208996390526	D
481	-11	20	0.0432911079074847	D
482	-10	20	0.00513847902304101	D
483	-9	20	0.129698145940896	D
484	-8	20	0.0222375961091554	D
485	-7	20	0.0295108922912707	D
486	-6	20	0.0101481567736508	D
487	-5	20	0.057446840516218	D
488	-4	20	0.00595142270937173	D
489	-3	20	0.0353279132950354	D
490	-2	20	0.0100827688527325	D
491	-1	20	0.0946276169238764	D
492	1	20	0.0234554686179222	D
493	2	20	0.0376924120588914	D
494	4	20	0.0755650202651645	D
495	8	20	0.00628478054689018	D
496	-21	20	0.00462708282992386	I
497	-16	20	0.00247195321722574	I
498	-9	20	0.00513320671423438	I
499	-8	20	0.0039687526871763	I
500	-5	20	0.00385087693025206	I
501	-4	20	0.00717152706587404	I
502	-3	20	0.0165037880704129	I
503	-2	20	0.0218432831833504	I
504	-1	20	0.0399110077440527	I
505	1	20	0.0331959853543254	I
506	2	20	0.0163547716743559	I
507	3	20	0.00686627818862237	I
508	4	20	0.0107570953782426	I
509	5	20	0.00392545559819036	I
510	7	20	0.00723390342022915	I
511	-28	21	0.00513450257366941	D
512	-25	21	0.0100302789044428	D
513	-24	21	0.0116144865306684	D
514	-23	21	0.0162835807766928	D
515	-22	21	0.0195360761746379	D
516	-21	21	0.0506831013567836	D
517	-20	21	0.134651031521587	D
518	-19	21	0.029902501208348	D
519	-18	21	0.116751459266283	D
520	-17	21	0.0756996840599162	D
521	-16	21	0.0213738067107831	D
522	-15	21	0.0800023030883696	D
523	-14	21	0.0564521154502906	D
524	-13	21	0.0335006043964189	D
525	-12	21	0.0169834363625148	D
526	-11	21	0.0576842998782617	D
527	-10	21	0.0229893566549817	D
528	-9	21	0.00852955813372324	D
529	-8	21	0.00406828552169549	D
530	-7	21	0.007305347960631	D
531	-6	21	0.0118731386035943	D
532	-5	21	0.0135079519189745	D
533	-4	21	0.0318653809151072	D
534	-3	21	0.0542972041851358	D
535	-2	21	0.0251288647121373	D
536	-1	21	0.0131326124526878	D
537	1	21	0.0540528279301865	D
538	2	21	0.00682077484002183	D
539	5	21	0.0066860242989226	D
540	-12	21	0.0159377297475155	I
541	-11	21	0.0107991360691145	I
542	-8	21	0.00636516979090417	I
543	-7	21	0.0144202344730125	I
544	-5	21	0.00531863947311865	I
545	-3	21	0.0200708472824039	I
546	-2	21	0.0124317951207726	I
547	-1	21	0.015408743920289	I
548	1	21	0.0340090253144635	I
549	2	21	0.0261267390602007	I
550	3	21	0.00693442701531475	I
551	4	21	0.00257060157217992	I
552	5	21	0.00857015529121388	I
553	6	21	0.00186021132000595	I
554	7	21	0.00231755171979762	I
555	-29	22	0.000981363899547591	D
556	-26	22	0.00463021146837235	D
557	-25	22	0.0105064577116465	D
558	-24	22	0.0127008130364612	D
559	-23	22	0.0198270810151947	D
560	-22	22	0.0227559729145456	D
561	-21	22	0.017481107227509	D
562	-20	22	0.0243594781966982	D
563	-19	22	0.0896772511665506	D
564	-18	22	0.098865248359078	D
565	-17	22	0.0319801012703207	D
566	-16	22	0.0247851426324817	D
567	-15	22	0.0256752043111041	D
568	-14	22	0.00719196519843795	D
569	-13	22	0.0402721651570698	D
570	-12	22	0.0263704359421179	D
571	-11	22	0.024950269724939	D
572	-10	22	0.00719290662439629	D
573	-9	22	0.0435274503533426	D
574	-8	22	0.00721481075747567	D
575	-7	22	0.004577205527213	D
576	-6	22	0.0215900344569638	D
577	-5	22	0.0133235252291772	D
578	-4	22	0.0138184968226411	D
579	-3	22	0.0180450926483241	D
580	-2	22	0.0386809943899352	D
581	-1	22	0.0158265207386029	D
582	1	22	0.00720919557303185	D
583	3	22	0.00416990744618394	D
584	5	22	0.00483372003093581	D
585	-8	22	0.00462708282992386	I
586	-6	22	0.00066145878119605	I
587	-4	22	0.00484101169939956	I
588	-3	22	0.00767994461621358	I
589	-2	22	0.0135745384054633	I
590	-1	22	0.0110817963893249	I
591	1	22	0.0217981960683644	I
592	2	22	0.0223725067011603	I
593	3	22	0.0185426098179356	I
594	4	22	0.00161506830945165	I
595	5	22	0.00138291546237778	I
596	6	22	0.0142064168522856	I
597	-27	23	0.00883227509592832	D
598	-26	23	0.0483613428325596	D
599	-25	23	0.011750730387748	D
600	-24	23	0.017225739434284	D
601	-23	23	0.0379611360789765	D
602	-22	23	0.0682836416618809	D
603	-21	23	0.0214685928830057	D
604	-20	23	0.0870629974561615	D
605	-19	23	0.0342848840428795	D
606	-18	23	0.0584191745933116	D
607	-17	23	0.0313973301022267	D
608	-16	23	0.00755483904361858	D
609	-15	23	0.00244670917808526	D
610	-14	23	0.0139458398094873	D
611	-13	23	0.0958548154101001	D
612	-12	23	0.020774722793353	D
613	-11	23	0.0521204233871625	D
614	-10	23	0.0198532561865975	D
615	-9	23	0.0127266109987532	D
616	-8	23	0.00567794219810472	D
617	-7	23	0.0216859377809649	D
618	-6	23	0.108752058246669	D
619	-5	23	0.0168903135259794	D
620	-4	23	0.0231531199092325	D
621	-3	23	0.186644638746108	D
622	-2	23	0.0223682537896334	D
623	-1	23	0.00465681460286986	D
624	1	23	0.016830806402398	D
625	5	23	0.0109572230014025	D
626	-19	23	0.000480674482433751	I
627	-8	23	0.00192495251783789	I
628	-7	23	0.00201108105662199	I
629	-5	23	0.000335180176103665	I
630	-4	23	0.00159427760624532	I
631	-3	23	0.00605567733267508	I
632	-2	23	0.0109504348612454	I
633	-1	23	0.0117464221055701	I
634	1	23	0.0179352551209195	I
635	2	23	0.0867679529705469	I
636	3	23	0.0232132219001706	I
637	6	23	0.0137122484659422	I
638	-27	24	0.00478918106973279	D
639	-26	24	0.00918105295969311	D
640	-25	24	0.0332810804224782	D
641	-24	24	0.0477155227954518	D
642	-23	24	0.0138772508553676	D
643	-22	24	0.0167665331412502	D
644	-21	24	0.00779477136727178	D
645	-20	24	0.0714998814998051	D
646	-19	24	0.0230484521295285	D
647	-18	24	0.0352243125806646	D
648	-17	24	0.0263711843300618	D
649	-16	24	0.0365591675878912	D
650	-15	24	0.065129325264233	D
651	-13	24	0.00552425146392664	D
652	-12	24	0.124845059732219	D
653	-11	24	0.0526864405683293	D
654	-10	24	0.0124295657938349	D
655	-8	24	0.00654402303116165	D
656	-7	24	0.0292251759991726	D
657	-6	24	0.0809663897493955	D
658	-5	24	0.0105132441205063	D
659	-4	24	0.015785325131067	D
660	-3	24	0.0267339233497928	D
661	-2	24	0.0418201024105765	D
662	-1	24	0.00647228245040614	D
663	1	24	0.0446574243321123	D
664	2	24	0.00423260623926689	D
665	3	24	0.00406020689636465	D
666	-9	24	0.00533001687838678	I
667	-4	24	0.00564549733070955	I
668	-3	24	0.0100960356278596	I
669	-2	24	0.0219884282673781	I
670	-1	24	0.00891115479693801	I
671	1	24	0.0275355843745517	I
672	2	24	0.0167877221335857	I
673	3	24	0.035015914842318	I
674	4	24	0.00312812101186591	I
675	5	24	0.00205684866209771	I
676	-31	25	0.000335180176103665	D
677	-30	25	0.000620070440001984	D
678	-29	25	0.03273515892465	D
679	-28	25	0.00822592503097575	D
680	-27	25	0.00544453779367041	D
681	-26	25	0.018755342788019	D
682	-25	25	0.0288016441665237	D
683	-24	25	0.561616812518957	D
684	-23	25	0.0119119640887745	D
685	-22	25	0.0945949826757361	D
686	-21	25	0.0972096238134874	D
687	-20	25	0.0127260899442996	D
688	-19	25	0.217868034199154	D
689	-18	25	0.0718606153648091	D
690	-17	25	0.0583434025695123	D
691	-16	25	0.0100028634859424	D
692	-15	25	0.0431665788054489	D
693	-14	25	0.0877775817348633	D
694	-13	25	0.0068561242329711	D
695	-12	25	0.0267165375367352	D
696	-11	25	0.0198768447167724	D
697	-10	25	0.00336304018833025	D
698	-9	25	0.00480406458176127	D
699	-8	25	0.0328012172541187	D
700	-7	25	0.0165114727684804	D
701	-6	25	0.0209666382546403	D
702	-5	25	0.0206086418904994	D
703	-4	25	0.0420829185059464	D
704	-3	25	0.0186367376933971	D
705	-2	25	0.00457261547198686	D
706	-1	25	0.00298704256057603	D
707	1	25	0.0250382025669684	D
708	2	25	0.0439524339473544	D
709	4	25	0.016290571668741	D
710	-15	25	0.005455859820775	I
711	-10	25	0.0127577306941187	I
712	-8	25	0.00651446507358384	I
713	-6	25	0.00653438665648873	I
714	-4	25	0.020574168715274	I
715	-3	25	0.00618266502403166	I
716	-2	25	0.0173104796476966	I
717	-1	25	0.0110454690886457	I
718	1	25	0.0192896983921874	I
719	2	25	0.00719339311740155	I
720	3	25	0.0199457458138907	I
721	4	25	0.0144185259251365	I
722	7	25	0.000503836716596885	I
723	9	25	0.00066145878119605	I
724	11	25	0.000626892431527674	I
725	-29	26	0.00782441379034198	D
726	-28	26	0.00920601965684504	D
727	-27	26	0.0418296828498556	D
728	-26	26	0.0109589214293164	D
729	-25	26	0.0208220864993622	D
730	-24	26	0.00534781581626896	D
731	-23	26	0.0327709029586888	D
732	-22	26	0.0118644488427919	D
733	-21	26	0.0493120419355326	D
734	-20	26	0.0867270511516076	D
735	-19	26	0.0155408838977797	D
736	-18	26	0.0462814390364489	D
737	-17	26	0.0261367200848896	D
738	-16	26	0.0257167726757233	D
739	-14	26	0.0188016441717604	D
740	-13	26	2.85862948776619	D
741	-12	26	0.00379649459203088	D
742	-11	26	0.0276776623027218	D
743	-10	26	0.0161430000866743	D
744	-9	26	0.00251918358298443	D
745	-7	26	0.012977462643358	D
746	-6	26	0.0110485029278533	D
747	-5	26	0.165574381732122	D
748	-4	26	0.0132809581868036	D
749	-3	26	0.0531795701464206	D
750	-2	26	0.096914798628639	D
751	1	26	0.0151130182989485	D
752	3	26	0.0115497151070274	D
753	-36	27	0.00672944275407251	D
754	-31	27	0.00607451403887689	D
755	-30	27	0.0136211542447662	D
756	-29	27	0.0212385294061154	D
757	-28	27	0.030865937570296	D
758	-27	27	0.0221955155576836	D
759	-26	27	0.017424621429186	D
760	-25	27	0.0195799010736456	D
761	-24	27	0.0417910766393574	D
762	-23	27	0.083494206552864	D
763	-22	27	0.000858545966551049	D
764	-21	27	0.0180075368359994	D
765	-20	27	0.0456964703173086	D
766	-19	27	0.0243630735623651	D
767	-18	27	0.0697949357138369	D
768	-17	27	0.0463420305383538	D
769	-16	27	0.0128530078608996	D
770	-15	27	0.00269614451334592	D
771	-14	27	0.00805642426594989	D
772	-13	27	0.00823713540115757	D
773	-12	27	0.0485294869738756	D
774	-11	27	0.00735293284450541	D
775	-9	27	0.00317084911493183	D
776	-8	27	0.00246465665927378	D
777	-7	27	0.0209150987438483	D
778	-6	27	0.0102829731649429	D
779	-5	27	0.025958078925651	D
780	-4	27	0.00334304408042409	D
781	-3	27	0.017369009103014	D
782	-2	27	0.0117787056361415	D
783	-1	27	0.0213687842980354	D
784	1	27	0.0366826612082978	D
785	-14	27	0.00276212573196332	I
786	-10	27	0.0157018223927615	I
787	-7	27	0.00539228902669183	I
788	-5	27	0.00641321635626699	I
789	-4	27	0.00813115982943579	I
790	-2	27	0.00274986538394634	I
791	-1	27	0.0101755602865305	I
792	1	27	0.0183731686188728	I
793	2	27	0.0115402807665528	I
794	3	27	0.00176777336032982	I
795	4	27	0.0325212618337054	I
796	5	27	0.00066145878119605	I
797	-32	28	0.0117763667945711	D
798	-31	28	0.00881095485265706	D
799	-30	28	0.0228767990460537	D
800	-29	28	0.042405727438305	D
801	-28	28	0.0150916121218423	D
802	-27	28	0.0438359264131478	D
803	-26	28	0.0267149562175407	D
804	-25	28	0.00966131145905972	D
805	-24	28	0.0539964380469811	D
806	-23	28	0.0155623817450885	D
807	-22	28	0.0231842306908624	D
808	-21	28	0.0747116506253999	D
809	-20	28	0.00570971714051558	D
810	-19	28	0.0354743016960829	D
811	-18	28	0.405336692013767	D
812	-17	28	0.0157898922572597	D
813	-16	28	0.0338588102355959	D
814	-15	28	0.091266842657926	D
815	-14	28	0.0634908419270433	D
816	-13	28	0.0321601795631071	D
817	-12	28	0.0105124615852479	D
818	-11	28	0.00609669213013072	D
819	-10	28	0.0446450716801429	D
820	-9	28	0.00980497972393661	D
821	-8	28	0.00624134571571439	D
822	-7	28	0.00955641419078944	D
823	-6	28	0.0098138347978642	D
824	-5	28	0.121050338941673	D
825	-4	28	0.0223916002627956	D
826	-3	28	0.00634038636267418	D
827	-2	28	0.0105630739787993	D
828	-1	28	0.0398108508108857	D
829	1	28	0.015603026685557	D
830	2	28	0.00328582037077197	D
831	5	28	0.00769981007135157	D
832	-4	28	0.0112597987553293	I
833	-3	28	0.00257686163000511	I
834	-2	28	0.00545110282373395	I
835	-1	28	0.00855261367616584	I
836	1	28	0.0207213034595021	I
837	2	28	0.00574837029118918	I
838	3	28	0.00521933626066263	I
839	-33	29	0.0165822747327589	D
840	-32	29	0.0472462203023758	D
841	-31	29	0.0123253903040263	D
842	-30	29	0.0344657757871539	D
843	-29	29	0.0142687466590305	D
844	-28	29	0.0153245175204806	D
845	-27	29	0.014738353454416	D
846	-26	29	0.0522131920157414	D
847	-25	29	0.0469632790864843	D
848	-24	29	0.00697298517109412	D
849	-23	29	0.0366313236385513	D
850	-22	29	0.00668435267781205	D
851	-21	29	0.011172072687514	D
852	-20	29	0.00337473002159827	D
853	-19	29	0.00506902576631147	D
854	-18	29	0.00993539798051237	D
855	-17	29	0.0164512935768346	D
856	-15	29	0.00433226246113475	D
857	-14	29	0.00250186215928525	D
858	-13	29	0.0154778374753545	D
859	-12	29	0.029922367813539	D
860	-11	29	0.00344603509048304	D
861	-10	29	0.0148488120950324	D
862	-9	29	0.00313973606822429	D
863	-8	29	0.00859531767345239	D
864	-7	29	0.0260756347422672	D
865	-6	29	0.0014943755421939	D
866	-5	29	0.0400440349993692	D
867	-4	29	0.0088898194697713	D
868	-3	29	0.0057320676472111	D
869	-2	29	0.0135683408176987	D
870	-1	29	0.0215110133442814	D
871	1	29	0.0100024096714208	D
872	2	29	0.0205328268569375	D
873	3	29	0.0057718947206403	D
874	-6	29	0.0068561242329711	I
875	-3	29	0.0161280386168713	I
876	-2	29	0.00528118500189015	I
877	-1	29	0.00499917123951522	I
878	1	29	0.0106044380198087	I
879	2	29	0.0104932755796078	I
880	3	29	0.00718433468861304	I
881	4	29	0.0039687526871763	I
882	6	29	0.0410656537138751	I
883	-23	2	0.000548824082888427	D
884	-22	2	0.000427875214472451	D
885	-21	2	0.000463239210185142	D
886	-20	2	0.000463702136851098	D
887	-19	2	0.000549260738235622	D
888	-18	2	0.000821411340371821	D
889	-17	2	0.000641650839279298	D
890	-16	2	0.000769781459043777	D
891	-15	2	0.000730481533426835	D
892	-14	2	0.0018375428377174	D
893	-13	2	0.000621357292870546	D
894	-12	2	0.0194404502140125	D
895	-11	2	0.000533791191049554	D
896	-10	2	0.00356861061710319	D
897	-9	2	0.0220791551522431	D
898	-8	2	0.000698470261375885	D
899	-7	2	0.0161929943297169	D
900	-6	2	0.0455700229477335	D
901	-5	2	0.17348533130749	D
902	-4	2	0.0435953010056976	D
903	-3	2	0.0563005962708611	D
904	-2	2	0.60002022996101	D
905	-1	2	0.4971243928386	D
906	1	2	0.474347547037534	D
907	2	2	0.0702457040583024	D
908	3	2	0.178061329745808	D
909	4	2	0.0254074641585407	D
910	5	2	0.00693342160990591	D
911	6	2	0.000843995958894981	D
912	7	2	0.00353514098333279	D
913	8	2	0.000687606617058601	D
914	9	2	0.0106245151208929	D
915	10	2	0.000958485515028277	D
916	11	2	0.000557356139018807	D
917	-20	2	0.000910274265636236	I
918	-13	2	0.0012833016785586	I
919	-9	2	0.00578801008991252	I
920	-8	2	0.00888807820898978	I
921	-7	2	0.00783358751119217	I
922	-6	2	0.00758450029546243	I
923	-5	2	0.0242822929980209	I
924	-4	2	0.0748034215356747	I
925	-3	2	0.0355836148232007	I
926	-2	2	0.10007961388859	I
927	-1	2	0.141344229787442	I
928	1	2	0.178913354831385	I
929	2	2	0.0859196176305986	I
930	3	2	0.0592260691332192	I
931	4	2	0.0127680163425544	I
932	5	2	0.00854018894821901	I
933	6	2	0.0158127892943313	I
934	7	2	0.00207938863175771	I
935	8	2	0.00536111746463147	I
936	9	2	0.0122483825274814	I
937	10	2	0.00066145878119605	I
938	-37	30	0.00205648125774394	D
939	-34	30	0.0275768303319481	D
940	-33	30	0.0036503292083119	D
941	-32	30	0.00727447976103334	D
942	-31	30	0.012638122724133	D
943	-30	30	0.0154110474686375	D
944	-29	30	0.0368822869109226	D
945	-28	30	0.0173079277634461	D
946	-27	30	0.0125872248134875	D
947	-26	30	0.00730728266302934	D
948	-25	30	0.0187747069139241	D
949	-24	30	0.00588145553394419	D
950	-23	30	0.016177419452456	D
951	-22	30	0.0136920068631184	D
952	-21	30	0.051613088071517	D
953	-20	30	0.0157911326745363	D
954	-18	30	0.0427800289366038	D
955	-17	30	0.0196322590764633	D
956	-16	30	0.03073403971241	D
957	-15	30	0.016155703051405	D
958	-14	30	0.0470278656881877	D
959	-13	30	0.00809935205183585	D
960	-12	30	0.0117706406591559	D
961	-11	30	0.0149094891186435	D
962	-10	30	0.0553921844098873	D
963	-9	30	0.0134228509563817	D
964	-8	30	0.00949625993454885	D
965	-7	30	0.00975816149603032	D
966	-6	30	0.0104506667022218	D
967	-5	30	0.00655743920309571	D
968	-4	30	0.0146689613936252	D
969	-3	30	0.0658611192778129	D
970	-2	30	0.00529114410194474	D
971	-1	30	0.00681982477596876	D
972	1	30	0.01145216055738	D
973	4	30	0.00236165757919453	D
974	5	30	0.000477573164208757	D
975	-34	31	0.00803235282336584	D
976	-32	31	0.0109232911876348	D
977	-31	31	0.0137414006954949	D
978	-30	31	0.0156618633574664	D
979	-29	31	0.0118293638783074	D
980	-28	31	0.0217654461736942	D
981	-27	31	0.0191903994693217	D
982	-26	31	0.0449200137438856	D
983	-25	31	0.01893234903333	D
984	-24	31	0.0124018630779302	D
985	-23	31	0.00457715587407765	D
986	-22	31	0.0111766252926466	D
987	-21	31	0.0219781470772656	D
988	-20	31	0.0143259993848138	D
989	-19	31	0.00409647314099506	D
990	-17	31	0.0181895957646281	D
991	-16	31	0.0326858648054951	D
992	-14	31	0.0019239649068801	D
993	-13	31	0.017324572660541	D
994	-12	31	0.00710668917118237	D
995	-11	31	0.015386587760161	D
996	-10	31	0.00553770384873516	D
997	-9	31	0.00240337241216876	D
998	-8	31	0.0368011933678954	D
999	-7	31	0.0606661971034461	D
1000	-6	31	0.0155899446751488	D
1001	-5	31	0.00168152009416513	D
1002	-4	31	0.0392304469519459	D
1003	-3	31	0.00213472995781519	D
1004	-2	31	0.0166637234288012	D
1005	-1	31	0.0120248819601283	D
1006	1	31	0.00484822535257313	D
1007	3	31	0.00674036128336479	D
1008	-34	32	0.00334304408042409	D
1009	-33	32	0.00565463501377486	D
1010	-32	32	0.0052049481704945	D
1011	-31	32	0.0215673327817075	D
1012	-30	32	0.0141660502296689	D
1013	-29	32	0.0515672387235824	D
1014	-28	32	0.0527611348422422	D
1015	-27	32	0.00654796342828173	D
1016	-26	32	0.007107305775348	D
1017	-25	32	0.00692466644721617	D
1018	-24	32	0.110347823751155	D
1019	-23	32	0.00546986937823844	D
1020	-22	32	0.0291433106800933	D
1021	-21	32	0.0153976188117216	D
1022	-20	32	0.00865214068380752	D
1023	-19	32	0.000480674482433751	D
1024	-18	32	0.0348741646137577	D
1025	-17	32	0.00434950105009383	D
1026	-14	32	0.00477954560761342	D
1027	-13	32	0.0143534182357346	D
1028	-12	32	0.00308472188661591	D
1029	-11	32	0.00768827641412552	D
1030	-10	32	0.0230707736792803	D
1031	-8	32	0.00833025916762173	D
1032	-7	32	0.0347618309879203	D
1033	-6	32	0.00652929614061526	D
1034	-5	32	0.00138106286598166	D
1035	-3	32	0.00781858217907178	D
1036	-2	32	0.00774119519200545	D
1037	-1	32	0.00513450257366941	D
1038	1	32	0.0166991116142735	D
1039	3	32	0.0651073962002083	D
1040	4	32	0.00460040762432569	D
1041	-7	32	0.00846740050804403	I
1042	-3	32	0.00464455415214299	I
1043	-2	32	0.0134962388948342	I
1044	-1	32	0.0334171317628708	I
1045	1	32	0.0107203697511059	I
1046	2	32	0.00304837811500668	I
1047	3	32	0.00520115008680037	I
1048	4	32	0.0530098881958186	I
1049	6	32	0.00320825419639649	I
1050	7	32	0.00841396718552798	I
1051	-37	33	0.00414556868318972	D
1052	-33	33	0.0194764578226222	D
1053	-32	33	0.0555259322214973	D
1054	-31	33	0.0074244060475162	D
1055	-30	33	0.0043556592022	D
1056	-29	33	0.0181592386982729	D
1057	-28	33	0.127944010579939	D
1058	-27	33	0.00815556922262227	D
1059	-26	33	0.0103930298106306	D
1060	-25	33	0.00228359766748149	D
1061	-24	33	0.0215735687406904	D
1062	-23	33	0.0319974020019867	D
1063	-22	33	0.00922444692510055	D
1064	-21	33	0.0516482592398156	D
1065	-20	33	0.00238109995108218	D
1066	-19	33	0.02455693292588	D
1067	-18	33	0.00921245242718766	D
1068	-17	33	0.100709207928468	D
1069	-16	33	0.0223225358400714	D
1070	-15	33	0.00388384118735127	D
1071	-13	33	0.0224577793747754	D
1072	-12	33	0.0350675230673561	D
1073	-11	33	0.00182054853127247	D
1074	-10	33	0.0113162275512654	D
1075	-9	33	0.00286546635464922	D
1076	-8	33	0.00686954729683314	D
1077	-7	33	0.044296144793508	D
1078	-6	33	0.00340468351358485	D
1079	-4	33	0.00822592503097575	D
1080	-3	33	0.0211246943935263	D
1081	-2	33	0.0130118139167579	D
1082	-1	33	0.00525335498352357	D
1083	1	33	0.000910274265636236	D
1084	-38	34	0.0121851110769073	D
1085	-36	34	0.0609883757976278	D
1086	-34	34	0.00798737499015368	D
1087	-33	34	0.0117813383600377	D
1088	-32	34	0.00932987974488027	D
1089	-31	34	0.0255581727054595	D
1090	-30	34	0.00355334458559119	D
1091	-29	34	0.0093364832104112	D
1092	-28	34	0.0242811880015398	D
1093	-27	34	0.0962324700420156	D
1094	-26	34	0.00594051563675727	D
1095	-25	34	0.0076631170198992	D
1096	-24	34	0.0204832234366945	D
1097	-21	34	0.00787519551588743	D
1098	-20	34	0.0039687526871763	D
1099	-18	34	0.00727387864603167	D
1100	-17	34	0.0270734463246635	D
1101	-16	34	0.00891903930313687	D
1102	-15	34	0.0437195224482933	D
1103	-14	34	0.0110485029278533	D
1104	-13	34	0.00914317199014677	D
1105	-12	34	0.013890634405117	D
1106	-11	34	0.0379732841122663	D
1107	-9	34	0.00227338761801814	D
1108	-7	34	0.0389346330771338	D
1109	-6	34	0.00603324316986596	D
1110	-5	34	0.0066005729297303	D
1111	-4	34	0.0711268425353614	D
1112	-3	34	0.0134989200863931	D
1113	-2	34	0.0106071356200813	D
1114	-1	34	0.00645890733602072	D
1115	1	34	0.0122417663479884	D
1116	2	34	0.023940606452673	D
1117	-4	34	0.00157175649928227	I
1118	-3	34	0.0120306495277268	I
1119	-2	34	0.0132393430129862	I
1120	-1	34	0.0115587392586043	I
1121	1	34	0.0101963058055427	I
1122	2	34	0.00212008191833929	I
1123	3	34	0.012833016785586	I
1124	4	34	0.0008014999020734	I
1125	5	34	0.00633930936294465	I
1126	-46	35	0.0032066081781335	D
1127	-36	35	0.0190224516341314	D
1128	-35	35	0.0166354671066078	D
1129	-34	35	0.00893458192966872	D
1130	-33	35	0.0182973492897414	D
1131	-32	35	0.00238292616326768	D
1132	-31	35	0.0340910781557023	D
1133	-30	35	0.0122788334092258	D
1134	-29	35	0.0100978714173568	D
1135	-28	35	0.00791674066747295	D
1136	-27	35	0.00637711042498127	D
1137	-26	35	0.0148549358381041	D
1138	-25	35	0.0283597944635913	D
1139	-24	35	0.028103420587763	D
1140	-23	35	0.0226212938351833	D
1141	-22	35	0.0177066830445991	D
1142	-21	35	0.00806138746555016	D
1143	-19	35	0.0166829218212617	D
1144	-18	35	0.0115541135890781	D
1145	-17	35	0.0387131499464235	D
1146	-16	35	0.0154182881007686	D
1147	-15	35	0.0108491618254616	D
1148	-12	35	0.0124416937360951	D
1149	-11	35	0.00302302029958131	D
1150	-10	35	0.0112840637674981	D
1151	-8	35	0.0159129244772604	D
1152	-7	35	0.00654987731575951	D
1153	-6	35	0.00738436090817793	D
1154	-5	35	0.00686147177567756	D
1155	-4	35	0.00876456143494167	D
1156	-3	35	0.00857015529121388	D
1157	-2	35	0.123340066167385	D
1158	-1	35	0.00981011324287079	D
1159	1	35	0.00556237778814187	D
1160	-38	36	0.00192495251783789	D
1161	-36	36	0.00411296251548787	D
1162	-35	36	0.012962109362894	D
1163	-34	36	0.000852251288388088	D
1164	-33	36	0.00223840854915428	D
1165	-30	36	0.0340804961724419	D
1166	-28	36	0.0110028801656904	D
1167	-27	36	0.0041686693465274	D
1168	-26	36	0.00453453044937197	D
1169	-25	36	0.00910274265636236	D
1170	-24	36	0.0044292722729498	D
1171	-23	36	0.00848067921954407	D
1172	-22	36	0.0107929452985792	D
1173	-20	36	0.00658438209360647	D
1174	-19	36	0.0130441786539003	D
1175	-18	36	0.00422739337720137	D
1176	-17	36	0.00901714493703522	D
1177	-16	36	0.0231697503658224	D
1178	-14	36	0.0068561242329711	D
1179	-13	36	0.00952111103318237	D
1180	-11	36	0.0255154613882374	D
1181	-10	36	0.00420331954501226	D
1182	-8	36	0.0136137641521516	D
1183	-7	36	0.00129445649008123	D
1184	-6	36	0.005109496827168	D
1185	-5	36	0.00066145878119605	D
1186	-4	36	0.0025652865425068	D
1187	-3	36	0.003010749791905	D
1188	-2	36	0.0149009089554463	D
1189	-1	36	0.0179958969273774	D
1190	1	36	0.037837501984383	D
1191	-5	36	0.00514120314435984	I
1192	-4	36	0.0137465892222014	I
1193	-3	36	0.00858545966551049	I
1194	-2	36	0.00451990856887221	I
1195	-1	36	0.00565097354169243	I
1196	1	36	0.00508236628281946	I
1197	2	36	0.0117521905818933	I
1198	3	36	0.00341617428266296	I
1199	4	36	0.000961348964867502	I
1200	5	36	0.0268072558305781	I
1201	6	36	0.00065162286674964	I
1202	-44	37	0.037122030237581	D
1203	-43	37	0.0128239740820734	D
1204	-37	37	0.0050853944292815	D
1205	-36	37	0.00685733233963391	D
1206	-35	37	0.0701303292651034	D
1207	-34	37	0.0056980629937623	D
1208	-33	37	0.0156389488019914	D
1209	-32	37	0.00313446215763837	D
1210	-31	37	0.0325665901066127	D
1211	-28	37	0.0128217456753656	D
1212	-27	37	0.0111739645256329	D
1213	-26	37	0.0136948781155848	D
1214	-25	37	0.127410034875307	D
1215	-24	37	0.00814702550989698	D
1216	-23	37	0.020064075596259	D
1217	-21	37	0.0133052067292501	D
1218	-20	37	0.0107582433491831	D
1219	-19	37	0.00949625993454885	D
1220	-17	37	0.0166831862923091	D
1221	-16	37	0.0162992032197195	D
1222	-15	37	0.0272071826962318	D
1223	-14	37	0.00720177709025625	D
1224	-13	37	0.00468035530558093	D
1225	-10	37	0.00877429805615551	D
1226	-8	37	0.00906906089874394	D
1227	-7	37	0.00543488783690009	D
1228	-4	37	0.000910274265636236	D
1229	-3	37	0.0130574466476801	D
1230	-2	37	0.0111396460305907	D
1231	-1	37	0.00124271458574109	D
1232	1	37	0.0270738111535944	D
1233	2	37	0.0295648141395644	D
1234	5	37	0.00256660335711719	D
1235	-3	37	0.000335180176103665	I
1236	-2	37	0.0140976617680201	I
1237	-1	37	0.0242582004420691	I
1238	1	37	0.0145458354575439	I
1239	2	37	0.0100087956802693	I
1240	6	37	0.00390973720049784	I
1241	-43	38	0.00626892431527674	D
1242	-42	38	0.0148862496359341	D
1243	-39	38	0.0066835640876678	D
1244	-38	38	0.0418259485740483	D
1245	-37	38	0.0131200972268258	D
1246	-36	38	0.0158443276221604	D
1247	-35	38	0.0273025072071181	D
1248	-33	38	0.00681982477596876	D
1249	-31	38	0.0124737628161491	D
1250	-30	38	0.0102824062887197	D
1251	-29	38	0.00414556868318972	D
1252	-28	38	0.00958641468090934	D
1253	-27	38	0.00320825419639649	D
1254	-25	38	0.00571315925812534	D
1255	-24	38	0.00877429805615551	D
1256	-23	38	0.0186419585140848	D
1257	-22	38	0.00318855521249063	D
1258	-21	38	0.00549324369584905	D
1259	-19	38	0.0322805039395854	D
1260	-18	38	0.00637771269368205	D
1261	-17	38	0.000910274265636236	D
1262	-15	38	0.189337047252337	D
1263	-14	38	0.00294409169864277	D
1264	-13	38	0.251520429149579	D
1265	-12	38	0.0314408911246856	D
1266	-11	38	0.00256660335711719	D
1267	-7	38	0.0160886484529759	D
1268	-6	38	0.00369293455381294	D
1269	-5	38	0.00536808133460729	D
1270	-4	38	0.0246879991132474	D
1271	-3	38	0.00501799713514151	D
1272	-1	38	0.060423830397586	D
1273	1	38	0.0190183916004739	D
1274	4	38	0.00276536777565654	D
1275	-43	39	0.0294639442818007	D
1276	-42	39	0.00066145878119605	D
1277	-41	39	0.0290425208908133	D
1278	-39	39	0.00285407848101461	D
1279	-38	39	0.0373694997584073	D
1280	-37	39	0.00364571547497652	D
1281	-34	39	0.0159190688864698	D
1282	-33	39	0.00651446507358384	D
1283	-32	39	0.00925416565984772	D
1284	-31	39	0.230156587473002	D
1285	-30	39	0.00449155587495508	D
1286	-29	39	0.00641321635626699	D
1287	-28	39	0.0291291033465772	D
1288	-25	39	0.00206513403490016	D
1289	-24	39	0.0051305730850136	D
1290	-23	39	0.00524010110959201	D
1291	-21	39	0.00624624648857975	D
1292	-19	39	0.00433743147034979	D
1293	-18	39	0.017263009123814	D
1294	-17	39	0.00759584576289913	D
1295	-16	39	0.00992156762822016	D
1296	-14	39	0.0622401314100919	D
1297	-13	39	0.0144185259251365	D
1298	-10	39	0.0200254115567341	D
1299	-8	39	0.0120913667641304	D
1300	-6	39	0.006928033131394	D
1301	-5	39	0.00387478024861019	D
1302	-4	39	0.0120664863397319	D
1303	-3	39	0.0198911760176582	D
1304	-1	39	0.00546164559381742	D
1305	1	39	0.0064797834944556	D
1306	5	39	0.00251918358298443	D
1307	-23	3	0.000480674482433751	D
1308	-18	3	0.000641650839279298	D
1309	-16	3	0.000503836716596885	D
1310	-13	3	0.00326341863414966	D
1311	-12	3	0.000911061973315077	D
1312	-11	3	0.00834146091063087	D
1313	-10	3	0.000783237022141781	D
1314	-9	3	0.0385853946844047	D
1315	-8	3	0.00108281064616312	D
1316	-7	3	0.0245655943233958	D
1317	-6	3	0.018073143179026	D
1318	-5	3	0.128909658851079	D
1319	-4	3	0.0704359945503089	D
1320	-3	3	0.367666476263255	D
1321	-2	3	0.792943522443193	D
1322	-1	3	0.620198647297219	D
1323	1	3	0.339755758583159	D
1324	2	3	0.550393418485886	D
1325	3	3	0.218305567112855	D
1326	4	3	0.0320924758512075	D
1327	5	3	0.00467129091328108	D
1328	6	3	0.00808915674353529	D
1329	7	3	0.0021914446002805	D
1330	8	3	0.000651378886562046	D
1331	11	3	0.000484540728070898	D
1332	-10	3	0.0224729745903414	I
1333	-7	3	0.0120007007777454	I
1334	-6	3	0.00486197782968504	I
1335	-5	3	0.014429113333522	I
1336	-4	3	0.0187299701974379	I
1337	-3	3	0.0619252300708316	I
1338	-2	3	0.0884648017012671	I
1339	-1	3	0.142963473063958	I
1340	1	3	0.211456001392855	I
1341	2	3	0.0731343055838881	I
1342	3	3	0.0348565627555427	I
1343	4	3	0.0476811674892911	I
1344	5	3	0.0150770866148518	I
1345	6	3	0.0292701840697741	I
1346	7	3	0.0149125750288931	I
1347	8	3	0.000626892431527674	I
1348	9	3	0.00574418178360345	I
1349	11	3	0.000641650839279298	I
1350	-46	40	0.00288404689460251	D
1351	-45	40	0.0121490280777538	D
1352	-42	40	0.0048120684369607	D
1353	-41	40	0.0279808404945895	D
1354	-40	40	0.0209729252518747	D
1355	-39	40	0.0322690546055249	D
1356	-38	40	0.00682077484002183	D
1357	-37	40	0.00459044690431942	D
1358	-36	40	0.00190703939796362	D
1359	-35	40	0.00478599801231898	D
1360	-33	40	0.0107691477607121	D
1361	-31	40	0.00553598376599548	D
1362	-30	40	0.00925416565984772	D
1363	-28	40	0.011650108410731	D
1364	-27	40	0.0137162384912454	D
1365	-26	40	0.00833464765854884	D
1366	-25	40	0.0246777750929272	D
1367	-24	40	0.00821777703728379	D
1368	-23	40	0.00719768440210378	D
1369	-22	40	0.0372042264001191	D
1370	-21	40	0.0040673356257274	D
1371	-20	40	0.00584385226741468	D
1372	-19	40	0.0134146722112363	D
1373	-17	40	0.0113992846342826	D
1374	-16	40	0.00392545559819036	D
1375	-13	40	0.0126388530592467	D
1376	-10	40	0.00855750428944903	D
1377	-9	40	0.00670010164676014	D
1378	-7	40	0.010067809659175	D
1379	-5	40	0.00863844471622709	D
1380	-4	40	0.00725246186405887	D
1381	-2	40	0.0318855521249063	D
1382	1	40	0.0224596745208437	D
1383	2	40	0.00554220388256574	D
1384	3	40	0.0012833016785586	D
1385	-52	41	0.0052916702495684	D
1386	-47	41	0.0121490280777538	D
1387	-41	41	0.0225026062873528	D
1388	-40	41	0.0677167425483942	D
1389	-39	41	0.105292419441959	D
1390	-38	41	0.00566333010261845	D
1391	-37	41	0.00345805220360551	D
1392	-35	41	0.00666992002973559	D
1393	-34	41	0.00571495776992086	D
1394	-33	41	0.277633651019052	D
1395	-29	41	0.0171744988303574	D
1396	-28	41	0.00398824941438072	D
1397	-26	41	0.0122701145859028	D
1398	-25	41	0.00411296251548787	D
1399	-24	41	0.0074244060475162	D
1400	-23	41	0.0115882444817284	D
1401	-20	41	0.0124281040583795	D
1402	-19	41	0.0195365719485674	D
1403	-18	41	0.00706695781706289	D
1404	-16	41	0.00252228014124769	D
1405	-15	41	0.010067809659175	D
1406	-14	41	0.0180684795374469	D
1407	-12	41	0.00251918358298443	D
1408	-10	41	0.00528045834378424	D
1409	-7	41	0.0068610004164266	D
1410	-6	41	0.0100130169219986	D
1411	-5	41	0.0314036447855229	D
1412	-2	41	0.017441936001411	D
1413	-1	41	0.0255668536699392	D
1414	1	41	0.00159427760624532	D
1415	2	41	0.00728399258584152	D
1416	7	41	0.0691808441883539	D
1417	-45	42	0.0245143986041213	D
1418	-43	42	0.000335180176103665	D
1419	-42	42	0.00862347928508134	D
1420	-41	42	0.0170203948234216	D
1421	-40	42	0.0147853946998894	D
1422	-39	42	0.0686035305418744	D
1423	-38	42	0.0353440150801131	D
1424	-36	42	0.0111401527725858	D
1425	-35	42	0.0102267414679757	D
1426	-34	42	0.00851409934378288	D
1427	-30	42	0.00502770264155497	D
1428	-28	42	0.0115194081248752	D
1429	-25	42	0.0038479298137602	D
1430	-24	42	0.0368690573260654	D
1431	-23	42	0.0090975343384582	D
1432	-19	42	0.0102611461700272	D
1433	-18	42	0.0195501643577771	D
1434	-17	42	0.00672944275407251	D
1435	-15	42	0.00710668917118237	D
1436	-14	42	0.00376135458916604	D
1437	-13	42	0.0145477572920633	D
1438	-12	42	0.001922697929735	D
1439	-11	42	0.00411296251548787	D
1440	-9	42	0.00703892264003237	D
1441	-5	42	0.00990085939459545	D
1442	-4	42	0.0076518758577402	D
1443	-3	42	0.00599704989716285	D
1444	-2	42	0.0032066081781335	D
1445	-1	42	0.00588532032957794	D
1446	1	42	0.00468017225588179	D
1447	2	42	0.0105833404991368	D
1448	3	42	0.0253178857782588	D
1449	-48	43	0.0340074944818028	D
1450	-47	43	0.0161987041036717	D
1451	-46	43	0.0118210296116792	D
1452	-45	43	0.0662553687615343	D
1453	-44	43	0.0116434708704764	D
1454	-43	43	0.00733254311610672	D
1455	-42	43	0.228857958919279	D
1456	-40	43	0.0106677032100422	D
1457	-38	43	0.0212384123219564	D
1458	-33	43	0.0319952464205318	D
1459	-32	43	0.0123388875464636	D
1460	-31	43	0.0165014323243258	D
1461	-30	43	0.0203535309401777	D
1462	-27	43	0.00432607034190376	D
1463	-26	43	0.0109232911876348	D
1464	-25	43	0.00439686064150197	D
1465	-24	43	0.00584164644558282	D
1466	-23	43	0.00898537950392148	D
1467	-20	43	0.0214636491637762	D
1468	-14	43	0.0950597727007085	D
1469	-12	43	0.000955146328417514	D
1470	-9	43	0.0310226927697324	D
1471	-6	43	0.013148667601683	D
1472	-4	43	0.00344539704102093	D
1473	-2	43	0.0110609458114209	D
1474	1	43	0.00690853629372971	D
1475	-49	44	0.00752270917833209	D
1476	-47	44	0.0138812484897716	D
1477	-45	44	0.0596871721230453	D
1478	-44	44	0.0194638625801959	D
1479	-43	44	0.0171818157978655	D
1480	-42	44	0.0177315444175188	D
1481	-41	44	0.00128559657596036	D
1482	-40	44	0.00309471606380318	D
1483	-39	44	0.266296449223439	D
1484	-38	44	0.0047757772577487	D
1485	-34	44	0.0687516850903208	D
1486	-33	44	0.016827934371056	D
1487	-32	44	0.0123388875464636	D
1488	-28	44	0.00719768440210378	D
1489	-26	44	0.00893467969106444	D
1490	-24	44	0.00697183763496302	D
1491	-21	44	0.0330951569234699	D
1492	-19	44	0.00726645817625796	D
1493	-18	44	0.00392545559819036	D
1494	-16	44	0.00136396495519375	D
1495	-13	44	0.00207437319356668	D
1496	-12	44	0.00565532345879583	D
1497	-11	44	0.00201534686638754	D
1498	-8	44	0.0801647934574551	D
1499	-7	44	0.0549563783746651	D
1500	-3	44	0.00824751045348329	D
1501	-1	44	0.00735173535017721	D
1502	1	44	0.00256660335711719	D
1503	3	44	0.00276583092475557	D
1504	-48	45	0.0162992032197195	D
1505	-47	45	0.000454654985064584	D
1506	-46	45	0.00310102497046683	D
1507	-45	45	0.0143080764943746	D
1508	-44	45	0.0116027858202817	D
1509	-43	45	0.00584366550090782	D
1510	-42	45	0.00288404689460251	D
1511	-41	45	0.0322432666689594	D
1512	-39	45	0.0596620713464523	D
1513	-38	45	0.0234532272370799	D
1514	-26	45	0.0035268570161782	D
1515	-25	45	0.0168736501079914	D
1516	-24	45	0.00705371403235639	D
1517	-22	45	0.00984112993286638	D
1518	-19	45	0.0145011600928074	D
1519	-17	45	0.0063140094768057	D
1520	-11	45	0.00682077484002183	D
1521	-10	45	0.0109080642677481	D
1522	-7	45	0.00308472188661591	D
1523	-3	45	0.00502258742164149	D
1524	-1	45	0.000571343686080925	D
1525	1	45	0.00615825167235022	D
1526	-49	46	0.0113357181946288	D
1527	-48	46	0.00958641468090934	D
1528	-46	46	0.011911903972561	D
1529	-45	46	0.0105376406230273	D
1530	-44	46	0.0249614009270452	D
1531	-42	46	0.0123044519238494	D
1532	-41	46	0.00371998108123907	D
1533	-39	46	0.0068561242329711	D
1534	-38	46	0.240955723542117	D
1535	-37	46	0.0065162286674964	D
1536	-36	46	0.00134989200863931	D
1537	-34	46	0.00949625993454885	D
1538	-32	46	0.00906119543056859	D
1539	-31	46	0.0102611461700272	D
1540	-24	46	0.00427875214472451	D
1541	-22	46	0.0161476376931854	D
1542	-18	46	0.0182829979545896	D
1543	-16	46	0.00414556868318972	D
1544	-12	46	0.0161768670800755	D
1545	-9	46	0.00066145878119605	D
1546	-7	46	0.0588977702986958	D
1547	-6	46	0.185752955474533	D
1548	-5	46	0.010830395998661	D
1549	-3	46	0.00821692686935086	D
1550	-1	46	0.0107793126071169	D
1551	1	46	0.177095631641086	D
1552	-48	47	0.0125711230182127	D
1553	-47	47	0.025116276470719	D
1554	-46	47	0.0202699672744384	D
1555	-45	47	0.00742975177879409	D
1556	-44	47	0.0175537462272845	D
1557	-40	47	0.00711951069544675	D
1558	-39	47	0.00539956803455724	D
1559	-38	47	0.0161987041036717	D
1560	-36	47	0.0141074280647128	D
1561	-29	47	0.0259153341486813	D
1562	-28	47	0.0012833016785586	D
1563	-27	47	0.00539956803455724	D
1564	-24	47	0.0395549837006188	D
1565	-16	47	0.0122247171732265	D
1566	-10	47	0.00501293040954737	D
1567	-2	47	0.00205423171733772	D
1568	-1	47	0.0341385796735781	D
1569	-49	48	0.032398100125163	D
1570	-48	48	0.0187116821532916	D
1571	-47	48	0.03534638067636	D
1572	-46	48	0.00538801326935857	D
1573	-45	48	0.00806091572002579	D
1574	-44	48	0.00539956803455724	D
1575	-41	48	0.0164238286290796	D
1576	-37	48	0.00207159429897249	D
1577	-35	48	0.0364470842332613	D
1578	-32	48	0.0249730021598272	D
1579	-28	48	0.00727447976103334	D
1580	-27	48	0.00756684042374306	D
1581	-26	48	0.0102720906133111	D
1582	-25	48	0.000454654985064584	D
1583	-20	48	0.00772273845188664	D
1584	-17	48	0.00531425868748439	D
1585	-7	48	0.00438288920056101	D
1586	-6	48	0.00342371952889619	D
1587	-4	48	0.00511337073398785	D
1588	-3	48	0.0154236094330795	D
1589	-1	48	0.0138791491351099	D
1590	1	48	0.0274244969318844	D
1591	2	48	0.00652500863710611	D
1592	-53	49	0.00641812821708677	D
1593	-51	49	0.00342371952889619	D
1594	-50	49	0.035162653725864	D
1595	-49	49	0.0251905980237384	D
1596	-48	49	0.00847920076137228	D
1597	-47	49	0.0170941674660086	D
1598	-46	49	0.0304877620058762	D
1599	-45	49	0.0199302178579874	D
1600	-43	49	0.00066145878119605	D
1601	-42	49	0.0145353307663653	D
1602	-38	49	0.00248028176000794	D
1603	-36	49	0.0105748386135425	D
1604	-23	49	0.00513320671423438	D
1605	-17	49	0.000691457731188892	D
1606	-15	49	0.00554220388256574	D
1607	-11	49	0.00462040105081121	D
1608	-9	49	0.064853694462154	D
1609	-8	49	0.0146112647813097	D
1610	-7	49	0.0105659317582199	D
1611	-4	49	0.00819246839072613	D
1612	1	49	0.0224577793747754	D
1613	2	49	0.00403069373277508	D
1614	-25	4	0.000621357292870546	D
1615	-20	4	0.000513318953646279	D
1616	-13	4	0.0005710666318149	D
1617	-12	4	0.00302302029958131	D
1618	-11	4	0.0058692957566569	D
1619	-10	4	0.0105274259283369	D
1620	-9	4	0.0113760046695509	D
1621	-8	4	0.0130486864449448	D
1622	-7	4	0.0240154453715233	D
1623	-6	4	0.183310538352854	D
1624	-5	4	0.105016287020341	D
1625	-4	4	0.447901124300988	D
1626	-3	4	0.219510942383589	D
1627	-2	4	0.600663952379103	D
1628	-1	4	0.383771029473649	D
1629	1	4	0.270369760336714	D
1630	2	4	0.0458426673588476	D
1631	3	4	0.0847952439258175	D
1632	4	4	0.0195506227229717	D
1633	5	4	0.000548821802105371	D
1634	6	4	0.000783128964507736	D
1635	7	4	0.0149146767815927	D
1636	11	4	0.000684743905779239	D
1637	-20	4	0.00066145878119605	I
1638	-13	4	0.000492290727211862	I
1639	-10	4	0.00196272779909518	I
1640	-9	4	0.00814960160985976	I
1641	-8	4	0.00576809378920501	I
1642	-7	4	0.00855230973807168	I
1643	-6	4	0.0067935884766635	I
1644	-5	4	0.00774281269268434	I
1645	-4	4	0.00998952496420965	I
1646	-3	4	0.0364324205032877	I
1647	-2	4	0.0638698365673672	I
1648	-1	4	0.0956310547021546	I
1649	1	4	0.124558064414323	I
1650	2	4	0.0507899667253152	I
1651	3	4	0.0328452059874373	I
1652	4	4	0.0365737006530667	I
1653	5	4	0.0157103730439317	I
1654	6	4	0.0346238526525232	I
1655	7	4	0.00576406735387502	I
1656	8	4	0.0258530988553498	I
1657	-51	50	0.0119901317081221	D
1658	-50	50	0.0184425368833033	D
1659	-49	50	0.00566624168973476	D
1660	-48	50	0.0780526583279441	D
1661	-47	50	0.00697039996771512	D
1662	-46	50	0.0111663528834778	D
1663	-45	50	0.0154605436399927	D
1664	-43	50	0.0311851662637339	D
1665	-41	50	0.00727296632127485	D
1666	-40	50	0.000449357418890986	D
1667	-35	50	0.00337473002159827	D
1668	-33	50	0.00705815923207228	D
1669	-31	50	0.0152120700861556	D
1670	-29	50	0.00539956803455724	D
1671	-28	50	0.00620845113471384	D
1672	-27	50	0.0157830679402115	D
1673	-20	50	0.00198017187891909	D
1674	-8	50	0.00490681949773796	D
1675	-3	50	0.0222824037571561	D
1676	1	50	0.00760603504307782	D
1677	-57	51	0.00212570347499376	D
1678	-54	51	0.00967373820517986	D
1679	-53	51	0.0104561330952118	D
1680	-52	51	0.0571224202029779	D
1681	-51	51	0.0145187021118868	D
1682	-50	51	0.129059875992202	D
1683	-49	51	0.00992188171794075	D
1684	-48	51	0.0243180060687033	D
1685	-46	51	0.0174293691573906	D
1686	-45	51	0.00846759604948155	D
1687	-44	51	0.00586128226269751	D
1688	-30	51	0.00384990503567579	D
1689	-29	51	0.00462708282992386	D
1690	-26	51	0.00342371952889619	D
1691	-23	51	0.0105609166875685	D
1692	-20	51	0.00871468457869528	D
1693	-7	51	0.0066005729297303	D
1694	-1	51	0.00584385226741468	D
1695	-57	52	0.00770175386050412	D
1696	-54	52	0.00862660857233963	D
1697	-52	52	0.0181720335528653	D
1698	-51	52	0.0285754176222576	D
1699	-50	52	0.0246963210969398	D
1700	-49	52	0.0306008310763723	D
1701	-48	52	0.0211599260299902	D
1702	-46	52	0.0382105400758178	D
1703	-45	52	0.0431965442764579	D
1704	-40	52	0.0103352206344927	D
1705	-25	52	0.000647228245040614	D
1706	-24	52	0.532668845668425	D
1707	-17	52	0.0138791491351099	D
1708	-2	52	0.0142835921520231	D
1709	1	52	0.00294409169864277	D
1710	4	52	0.00453453044937197	D
1711	-56	54	0.00429819953197383	D
1712	-55	54	0.0175428837933705	D
1713	-54	54	0.0115467218856567	D
1714	-53	54	0.0637191985945365	D
1715	-52	54	0.0187632744125494	D
1716	-51	54	0.201958767803665	D
1717	-50	54	0.00674946004319654	D
1718	-49	54	0.0376135458916605	D
1719	-48	54	0.00985811697149053	D
1720	-47	54	0.00924080210162242	D
1721	-44	54	0.00213937607236226	D
1722	-41	54	0.0142390213908935	D
1723	-39	54	0.00251918358298443	D
1724	-35	54	0.000981363899547591	D
1725	-31	54	0.00769585962752039	D
1726	-25	54	0.00490681949773796	D
1727	-21	54	0.00785091119638073	D
1728	-9	54	0.000840760047082563	D
1729	-4	54	0.0418447118130083	D
1730	-1	54	0.0145643882501798	D
1731	1	54	0.00705815923207228	D
1732	-56	55	0.0211685012701101	D
1733	-55	55	0.0123217194825396	D
1734	-54	55	0.0097883254086892	D
1735	-53	55	0.00730365374332493	D
1736	-52	55	0.0181798805143026	D
1737	-51	55	0.017511487242097	D
1738	-50	55	0.00703878369817696	D
1739	-49	55	0.00330729390598025	D
1740	-48	55	0.0150803518212173	D
1741	-46	55	0.0169351920989631	D
1742	-45	55	0.0658237053104058	D
1743	-43	55	0.0089889505054556	D
1744	-34	55	0.0103025515986126	D
1745	-32	55	0.00925416565984772	D
1746	-31	55	0.00536288281765863	D
1747	-30	55	0.00472462203023758	D
1748	-26	55	0.00756684042374306	D
1749	-19	55	0.00841396718552798	D
1750	-9	55	0.00168152009416513	D
1751	-5	55	0.0100891205649908	D
1752	1	55	0.00645108241606686	D
1753	-57	56	0.00752270917833209	D
1754	-56	56	0.0330823353347963	D
1755	-55	56	0.0115437894412806	D
1756	-54	56	0.00385087693025206	D
1757	-53	56	0.00705815923207228	D
1758	-52	56	0.0154748746011309	D
1759	-50	56	0.00757381130542943	D
1760	-49	56	0.0144343821193383	D
1761	-48	56	0.00938504493090261	D
1762	-47	56	0.00975626074288878	D
1763	-45	56	0.01957343412527	D
1764	-41	56	0.0012826432712534	D
1765	-40	56	0.00690853629372971	D
1766	-39	56	0.00770175386050412	D
1767	-37	56	0.00897850289877379	D
1768	-28	56	0.00294409169864277	D
1769	-24	56	0.00582505420536552	D
1770	-3	56	0.0142804178220727	D
1771	-2	56	0.00686954729683314	D
1772	1	56	0.086360023160188	D
1773	-57	57	0.00703699029779584	D
1774	-56	57	0.00418723587331626	D
1775	-54	57	0.0123808344682432	D
1776	-50	57	0.0622936493598668	D
1777	-49	57	0.0828349581728975	D
1778	-48	57	0.057574702709169	D
1779	-47	57	0.00246145363605931	D
1780	-45	57	0.0032066081781335	D
1781	-28	57	0.00257060157217992	D
1782	-14	57	0.0186459140914042	D
1783	-10	57	0.0157018223927615	D
1784	-9	57	0.00584385226741468	D
1785	-5	57	0.0124295657938349	D
1786	2	57	0.00742746791905203	D
1787	-60	58	0.0180684795374469	D
1788	-59	58	0.00295374436327117	D
1789	-58	58	0.0235090323100195	D
1790	-57	58	0.117781172173459	D
1791	-56	58	0.00753218296357162	D
1792	-55	58	0.00505159124176016	D
1793	-54	58	0.013042504567548	D
1794	-52	58	0.0250115437894413	D
1795	-48	58	0.0051641424775622	D
1796	-45	58	0.0739733069202656	D
1797	-44	58	0.00819246839072613	D
1798	-34	58	0.0044892514493869	D
1799	-31	58	0.00584385226741468	D
1800	-19	58	0.0342608967285882	D
1801	-16	58	0.00620070440001984	D
1802	-2	58	0.00252228014124769	D
1803	-21	5	0.00620070440001984	D
1804	-15	5	0.00556237778814187	D
1805	-12	5	0.000503836716596885	D
1806	-11	5	0.000679647318761559	D
1807	-10	5	0.00573937383459604	D
1808	-9	5	0.0589338663652631	D
1809	-8	5	0.0192975730432273	D
1810	-7	5	0.0754308785106444	D
1811	-6	5	0.127585930179267	D
1812	-5	5	0.502599039767468	D
1813	-4	5	0.845040480782669	D
1814	-3	5	0.24710836874714	D
1815	-2	5	0.398577458959181	D
1816	-1	5	0.848992655581375	D
1817	1	5	0.529497469434506	D
1818	2	5	0.0423919347869655	D
1819	3	5	0.0277862196352531	D
1820	4	5	0.01187004769302	D
1821	5	5	0.0144811844162117	D
1822	-14	5	0.00760603504307782	I
1823	-9	5	0.000626892431527674	I
1824	-8	5	0.0131162087245245	I
1825	-7	5	0.00648225752906543	I
1826	-6	5	0.0132834193491789	I
1827	-5	5	0.0104998106135819	I
1828	-4	5	0.0201026096734713	I
1829	-3	5	0.0343313430798519	I
1830	-2	5	0.0432905135180161	I
1831	-1	5	0.105492175814291	I
1832	1	5	0.170715222999317	I
1833	2	5	0.0949578495163667	I
1834	3	5	0.034057663049246	I
1835	4	5	0.00797536251154211	I
1836	5	5	0.00472700236899154	I
1837	6	5	0.00501452246532704	I
1838	8	5	0.0156189382145034	I
1839	9	5	0.00256660335711719	I
1840	-61	62	0.251481828622724	D
1841	-60	62	0.000674946004319654	D
1842	-58	62	0.0069273043080346	D
1843	-56	62	0.000626892431527674	D
1844	-55	62	0.0482707172276309	D
1845	-49	62	0.0074244060475162	D
1846	-47	62	0.00318855521249063	D
1847	-42	62	0.00192495251783789	D
1848	-13	62	0.0882798049436691	D
1849	-2	62	0.000981363899547591	D
1850	-1	62	0.0280197832702345	D
1851	1	62	0.00434049308001389	D
1852	-63	63	0.0057718947206403	D
1853	-61	63	0.0212270610791564	D
1854	-59	63	0.00269978401727862	D
1855	-58	63	0.01922697929735	D
1856	-57	63	0.0121490280777538	D
1857	-56	63	0.00703973669502066	D
1858	-51	63	0.00384539585947001	D
1859	-49	63	0.118063754427391	D
1860	-47	63	0.00318855521249063	D
1861	-27	63	0.0102664134284688	D
1862	-17	63	0.00688741216317971	D
1863	-13	63	0.00898311174991017	D
1864	-10	63	0.00492290727211862	D
1865	-5	63	0.00756684042374306	D
1866	-3	63	0.017293625897755	D
1867	-1	63	0.00773646590706146	D
1868	-3	64	0.00171403105824278	I
1869	1	64	0.00201346498891708	I
1870	2	64	0.031680205403775	I
1871	-2	66	0.0131200972268258	I
1872	-1	66	0.0054588865031686	I
1873	1	66	0.00398240072267375	I
1874	3	66	0.000427875214472451	I
1875	-63	67	0.00429819953197383	D
1876	-56	67	0.0144185259251365	D
1877	-55	67	0.00794454865051346	D
1878	1	67	0.0038332944147008	D
1879	-70	68	0.00770175386050412	D
1880	-68	68	0.00432607034190376	D
1881	-66	68	0.0117292116014935	D
1882	-64	68	0.00689581674680442	D
1883	-51	68	0.0556399092332083	D
1884	-13	68	0.00716785153424604	D
1885	-5	68	0.021590005790047	D
1886	-3	68	0.000840760047082563	D
1887	-2	68	0.0193374810828989	D
1888	-20	6	0.0107991360691145	D
1889	-19	6	0.00547795124623391	D
1890	-15	6	0.000571343686080925	D
1891	-14	6	0.00236889639039413	D
1892	-13	6	0.00611886263469427	D
1893	-12	6	0.00501513945222139	D
1894	-11	6	0.0150803170105988	D
1895	-10	6	0.0253490708976621	D
1896	-9	6	0.00598312526185763	D
1897	-8	6	0.0217808564511779	D
1898	-7	6	0.183081745605179	D
1899	-6	6	0.612855526653866	D
1900	-5	6	0.218329757597155	D
1901	-4	6	0.216881815289187	D
1902	-3	6	0.326731106229833	D
1903	-2	6	0.226529612786296	D
1904	-1	6	0.0951451068186229	D
1905	1	6	0.254747801185544	D
1906	2	6	0.0467939189375604	D
1907	3	6	0.0181407930601017	D
1908	4	6	0.0529807210994947	D
1909	5	6	0.00447787997880868	D
1910	6	6	0.000641650839279298	D
1911	8	6	0.00066145878119605	D
1912	-10	6	0.011650108410731	I
1913	-9	6	0.00600992011666739	I
1914	-8	6	0.00129445649008123	I
1915	-7	6	0.0723300117236562	I
1916	-6	6	0.00132968999367045	I
1917	-5	6	0.0177789098581523	I
1918	-4	6	0.0223696188300412	I
1919	-3	6	0.0449152126897714	I
1920	-2	6	0.0706164315498176	I
1921	-1	6	0.0450302115914147	I
1922	1	6	0.144442485387906	I
1923	2	6	0.106627158395014	I
1924	3	6	0.0349892119136614	I
1925	4	6	0.0197927376088586	I
1926	5	6	0.00593268535067603	I
1927	6	6	0.0100222329218383	I
1928	7	6	0.0023862305573587	I
1929	8	6	0.00713648148881106	I
1930	9	6	0.0100291322412723	I
1931	10	6	0.000503836716596885	I
1932	-3	75	0.000427875214472451	I
1933	-1	75	0.0105677529648884	I
1934	1	75	0.0014635127918015	I
1935	2	75	0.00577403499774066	I
1936	4	75	0.00384990503567579	I
1937	-15	7	0.000684743905779239	D
1938	-14	7	0.000571343686080925	D
1939	-12	7	0.0253193549036784	D
1940	-11	7	0.14002517041414	D
1941	-10	7	0.0221260707893369	D
1942	-9	7	0.028534058644129	D
1943	-8	7	0.0228653747952415	D
1944	-7	7	0.582316854524702	D
1945	-6	7	0.138096818120569	D
1946	-5	7	0.221480496906227	D
1947	-4	7	0.363776566366044	D
1948	-3	7	0.240880666277995	D
1949	-2	7	0.12759925501829	D
1950	-1	7	0.90829375214161	D
1951	1	7	0.354840812937217	D
1952	2	7	0.0614196506041902	D
1953	3	7	0.0109275536285912	D
1954	4	7	0.01953524046338	D
1955	6	7	0.00289359306739601	D
1956	7	7	0.00599657343008579	D
1957	9	7	0.000687365534117388	D
1958	-21	7	0.0158750107487052	I
1959	-20	7	0.0103579714948624	I
1960	-18	7	0.00066145878119605	I
1961	-11	7	0.000981363899547591	I
1962	-9	7	0.00705371403235639	I
1963	-8	7	0.00560511646533223	I
1964	-7	7	0.0159715423402259	I
1965	-6	7	0.0179075897280969	I
1966	-5	7	0.00745212004282217	I
1967	-4	7	0.00702066435692358	I
1968	-3	7	0.0356436328235653	I
1969	-2	7	0.0597108130966544	I
1970	-1	7	0.0642753140237226	I
1971	1	7	0.118717296897552	I
1972	2	7	0.0494599154080602	I
1973	3	7	0.0506719191731494	I
1974	4	7	0.0277993423904403	I
1975	5	7	0.0135383981502623	I
1976	6	7	0.0286247678837211	I
1977	7	7	0.00737499923696874	I
1978	8	7	0.00192495251783789	I
1979	-83	82	0.052032071816797	D
1980	-18	8	0.000981363899547591	D
1981	-17	8	0.00069053143299083	D
1982	-16	8	0.0172632858247707	D
1983	-13	8	0.00297769501473008	D
1984	-12	8	0.0278435286746993	D
1985	-11	8	0.0299881197406733	D
1986	-10	8	0.0188802611370339	D
1987	-9	8	0.0597128661155065	D
1988	-8	8	0.0840818488002003	D
1989	-7	8	0.254274986726299	D
1990	-6	8	0.507027898371803	D
1991	-5	8	0.117498140637845	D
1992	-4	8	0.198100258876588	D
1993	-3	8	0.427149522089705	D
1994	-2	8	0.294455658600748	D
1995	-1	8	0.375590707370935	D
1996	1	8	0.0783562865517894	D
1997	2	8	0.0343772033528551	D
1998	3	8	0.00357123932134749	D
1999	4	8	0.00603744336283583	D
[truncated: 480 more rows]
