# Supplementary material for: Accurate analysis of genuine CRISPR editing events with ampliCan
Source: Genome Res. 2019 May;29(5):843–7. doi: 10.1101/gr.244293.118 (PMC6499316; doi:10.1101/gr.244293.118)
Supplement: Supplemental Material [file supp_gr.244293.118_Supplemental_Code_S1.zip › amplican_manuscript/analysis/precision/art_commands.sh]

art_illumina -amp -rs 30 -f 10 -l 150 -p -ss MSv1 -na -i ./precision/simulated//nlgn4a_1mut_0wt_150readlen.fa -o ./precision/simulated//nlgn4a_1mut_0wt_150readlen_sim
art_illumina -amp -rs 30 -f 10 -l 150 -p -ss MSv1 -na -i ./precision/simulated//nlgn4a_1mut_0wt_150readlen_ctr.fa -o ./precision/simulated//nlgn4a_1mut_0wt_150readlen_ctr_sim
art_illumina -amp -rs 30 -f 10 -l 150 -p -ss MSv1 -na -i ./precision/simulated//nlgn4a_1mut_9wt_150readlen.fa -o ./precision/simulated//nlgn4a_1mut_9wt_150readlen_sim
art_illumina -amp -rs 30 -f 10 -l 150 -p -ss MSv1 -na -i ./precision/simulated//nlgn4a_1mut_9wt_150readlen_ctr.fa -o ./precision/simulated//nlgn4a_1mut_9wt_150readlen_ctr_sim
art_illumina -amp -rs 30 -f 10 -l 150 -p -ss MSv1 -na -i ./precision/simulated//nlgn4a_1mut_99wt_150readlen.fa -o ./precision/simulated//nlgn4a_1mut_99wt_150readlen_sim
art_illumina -amp -rs 30 -f 10 -l 150 -p -ss MSv1 -na -i ./precision/simulated//nlgn4a_1mut_99wt_150readlen_ctr.fa -o ./precision/simulated//nlgn4a_1mut_99wt_150readlen_ctr_sim
art_illumina -amp -rs 30 -f 10 -l 150 -p -ss MSv1 -na -i ./precision/simulated//nlgn4a_1mut_999wt_150readlen.fa -o ./precision/simulated//nlgn4a_1mut_999wt_150readlen_sim
art_illumina -amp -rs 30 -f 10 -l 150 -p -ss MSv1 -na -i ./precision/simulated//nlgn4a_1mut_999wt_150readlen_ctr.fa -o ./precision/simulated//nlgn4a_1mut_999wt_150readlen_ctr_sim
art_illumina -amp -rs 30 -f 10 -l 150 -p -ss MSv1 -na -i ./precision/simulated//nlgn4a_1mut_9999wt_150readlen.fa -o ./precision/simulated//nlgn4a_1mut_9999wt_150readlen_sim
art_illumina -amp -rs 30 -f 10 -l 150 -p -ss MSv1 -na -i ./precision/simulated//nlgn4a_1mut_9999wt_150readlen_ctr.fa -o ./precision/simulated//nlgn4a_1mut_9999wt_150readlen_ctr_sim
art_illumina -amp -rs 30 -f 10 -l 150 -p -ss MSv1 -na -i ./precision/simulated//nlgn4a_1mut_99999wt_150readlen.fa -o ./precision/simulated//nlgn4a_1mut_99999wt_150readlen_sim
art_illumina -amp -rs 30 -f 10 -l 150 -p -ss MSv1 -na -i ./precision/simulated//nlgn4a_1mut_99999wt_150readlen_ctr.fa -o ./precision/simulated//nlgn4a_1mut_99999wt_150readlen_ctr_sim
