# Supplementary material for: Accurate analysis of genuine CRISPR editing events with ampliCan
Source: Genome Res. 2019 May;29(5):843–7. doi: 10.1101/gr.244293.118 (PMC6499316; doi:10.1101/gr.244293.118)
Supplement: Supplemental Material [file supp_gr.244293.118_Supplemental_Code_S1.zip › amplican_manuscript/analysis/precision/config_merged.csv]

V1	V2	V3	V4	V5	V6	V7	V8	V9	V10	V11	Donor
nlgn4a_1	nlgn4a_1	nlgn4a_1mut_0wt_150readlen_sim1.fq	nlgn4a_1mut_0wt_150readlen_sim2.fq	nlgn4a	0	GGATTGTGCTTGCGGCTGCGTGG	GCTGGACCATGTCACGGCTC	CATTGGGCAGAGGTGTTTTC	0	gctggaccatgtcacggctcagaggaaccccatggataccacttaccatggttcatccgctggctactctacgcctttttacctGGATTGTGCTTGCGGCTGCGTGGctggccattacatgggctcagcagcaccctattgttacgacaaactatggcaagctaagaggcttgaaaacacctctgcccaatg
nlgn4a_1_ctr	nlgn4a_1_ctr	nlgn4a_1mut_0wt_150readlen_ctr_sim1.fq	nlgn4a_1mut_0wt_150readlen_ctr_sim2.fq	nlgn4a	1	GGATTGTGCTTGCGGCTGCGTGG	GCTGGACCATGTCACGGCTC	CATTGGGCAGAGGTGTTTTC	0	gctggaccatgtcacggctcagaggaaccccatggataccacttaccatggttcatccgctggctactctacgcctttttacctGGATTGTGCTTGCGGCTGCGTGGctggccattacatgggctcagcagcaccctattgttacgacaaactatggcaagctaagaggcttgaaaacacctctgcccaatg
nlgn4a_10	nlgn4a_10	nlgn4a_1mut_9wt_150readlen_sim1.fq	nlgn4a_1mut_9wt_150readlen_sim2.fq	nlgn4a	0	GGATTGTGCTTGCGGCTGCGTGG	GCTGGACCATGTCACGGCTC	CATTGGGCAGAGGTGTTTTC	0	gctggaccatgtcacggctcagaggaaccccatggataccacttaccatggttcatccgctggctactctacgcctttttacctGGATTGTGCTTGCGGCTGCGTGGctggccattacatgggctcagcagcaccctattgttacgacaaactatggcaagctaagaggcttgaaaacacctctgcccaatg
nlgn4a_10_ctr	nlgn4a_10_ctr	nlgn4a_1mut_9wt_150readlen_ctr_sim1.fq	nlgn4a_1mut_9wt_150readlen_ctr_sim2.fq	nlgn4a	1	GGATTGTGCTTGCGGCTGCGTGG	GCTGGACCATGTCACGGCTC	CATTGGGCAGAGGTGTTTTC	0	gctggaccatgtcacggctcagaggaaccccatggataccacttaccatggttcatccgctggctactctacgcctttttacctGGATTGTGCTTGCGGCTGCGTGGctggccattacatgggctcagcagcaccctattgttacgacaaactatggcaagctaagaggcttgaaaacacctctgcccaatg
nlgn4a_100	nlgn4a_100	nlgn4a_1mut_99wt_150readlen_sim1.fq	nlgn4a_1mut_99wt_150readlen_sim2.fq	nlgn4a	0	GGATTGTGCTTGCGGCTGCGTGG	GCTGGACCATGTCACGGCTC	CATTGGGCAGAGGTGTTTTC	0	gctggaccatgtcacggctcagaggaaccccatggataccacttaccatggttcatccgctggctactctacgcctttttacctGGATTGTGCTTGCGGCTGCGTGGctggccattacatgggctcagcagcaccctattgttacgacaaactatggcaagctaagaggcttgaaaacacctctgcccaatg
nlgn4a_100_ctr	nlgn4a_100_ctr	nlgn4a_1mut_99wt_150readlen_ctr_sim1.fq	nlgn4a_1mut_99wt_150readlen_ctr_sim2.fq	nlgn4a	1	GGATTGTGCTTGCGGCTGCGTGG	GCTGGACCATGTCACGGCTC	CATTGGGCAGAGGTGTTTTC	0	gctggaccatgtcacggctcagaggaaccccatggataccacttaccatggttcatccgctggctactctacgcctttttacctGGATTGTGCTTGCGGCTGCGTGGctggccattacatgggctcagcagcaccctattgttacgacaaactatggcaagctaagaggcttgaaaacacctctgcccaatg
nlgn4a_1000	nlgn4a_1000	nlgn4a_1mut_999wt_150readlen_sim1.fq	nlgn4a_1mut_999wt_150readlen_sim2.fq	nlgn4a	0	GGATTGTGCTTGCGGCTGCGTGG	GCTGGACCATGTCACGGCTC	CATTGGGCAGAGGTGTTTTC	0	gctggaccatgtcacggctcagaggaaccccatggataccacttaccatggttcatccgctggctactctacgcctttttacctGGATTGTGCTTGCGGCTGCGTGGctggccattacatgggctcagcagcaccctattgttacgacaaactatggcaagctaagaggcttgaaaacacctctgcccaatg
nlgn4a_1000_ctr	nlgn4a_1000_ctr	nlgn4a_1mut_999wt_150readlen_ctr_sim1.fq	nlgn4a_1mut_999wt_150readlen_ctr_sim2.fq	nlgn4a	1	GGATTGTGCTTGCGGCTGCGTGG	GCTGGACCATGTCACGGCTC	CATTGGGCAGAGGTGTTTTC	0	gctggaccatgtcacggctcagaggaaccccatggataccacttaccatggttcatccgctggctactctacgcctttttacctGGATTGTGCTTGCGGCTGCGTGGctggccattacatgggctcagcagcaccctattgttacgacaaactatggcaagctaagaggcttgaaaacacctctgcccaatg
nlgn4a_10000	nlgn4a_10000	nlgn4a_1mut_9999wt_150readlen_sim1.fq	nlgn4a_1mut_9999wt_150readlen_sim2.fq	nlgn4a	0	GGATTGTGCTTGCGGCTGCGTGG	GCTGGACCATGTCACGGCTC	CATTGGGCAGAGGTGTTTTC	0	gctggaccatgtcacggctcagaggaaccccatggataccacttaccatggttcatccgctggctactctacgcctttttacctGGATTGTGCTTGCGGCTGCGTGGctggccattacatgggctcagcagcaccctattgttacgacaaactatggcaagctaagaggcttgaaaacacctctgcccaatg
nlgn4a_10000_ctr	nlgn4a_10000_ctr	nlgn4a_1mut_9999wt_150readlen_ctr_sim1.fq	nlgn4a_1mut_9999wt_150readlen_ctr_sim2.fq	nlgn4a	1	GGATTGTGCTTGCGGCTGCGTGG	GCTGGACCATGTCACGGCTC	CATTGGGCAGAGGTGTTTTC	0	gctggaccatgtcacggctcagaggaaccccatggataccacttaccatggttcatccgctggctactctacgcctttttacctGGATTGTGCTTGCGGCTGCGTGGctggccattacatgggctcagcagcaccctattgttacgacaaactatggcaagctaagaggcttgaaaacacctctgcccaatg
nlgn4a_100000	nlgn4a_100000	nlgn4a_1mut_99999wt_150readlen_sim1.fq	nlgn4a_1mut_99999wt_150readlen_sim2.fq	nlgn4a	0	GGATTGTGCTTGCGGCTGCGTGG	GCTGGACCATGTCACGGCTC	CATTGGGCAGAGGTGTTTTC	0	gctggaccatgtcacggctcagaggaaccccatggataccacttaccatggttcatccgctggctactctacgcctttttacctGGATTGTGCTTGCGGCTGCGTGGctggccattacatgggctcagcagcaccctattgttacgacaaactatggcaagctaagaggcttgaaaacacctctgcccaatg
nlgn4a_100000_ctr	nlgn4a_100000_ctr	nlgn4a_1mut_99999wt_150readlen_ctr_sim1.fq	nlgn4a_1mut_99999wt_150readlen_ctr_sim2.fq	nlgn4a	1	GGATTGTGCTTGCGGCTGCGTGG	GCTGGACCATGTCACGGCTC	CATTGGGCAGAGGTGTTTTC	0	gctggaccatgtcacggctcagaggaaccccatggataccacttaccatggttcatccgctggctactctacgcctttttacctGGATTGTGCTTGCGGCTGCGTGGctggccattacatgggctcagcagcaccctattgttacgacaaactatggcaagctaagaggcttgaaaacacctctgcccaatg
