# Supplementary material for: Accurate analysis of genuine CRISPR editing events with ampliCan
Source: Genome Res. 2019 May;29(5):843–7. doi: 10.1101/gr.244293.118 (PMC6499316; doi:10.1101/gr.244293.118)
Supplement: Supplemental Material [file supp_gr.244293.118_Supplemental_Code_S1.zip › amplican_manuscript/analysis/real_dataset/amplican_config.csv]

ID	Barcode	Forward_Reads	Reverse_Reads	Group	Control	guideRNA	Forward_Primer	Reverse_Primer	Direction	Amplicon	Donor
run1_Uninjected_Ash2l	run1_Uninjected_Ash2l	run1_Uninjected_Ash2l_sim1.fq	run1_Uninjected_Ash2l_sim2.fq	Ash2l	TRUE	AGCTGCTGCTATTTGAAAGATGG	GAATCTCGCCGTACTCCAGC	AAAGTTAGACTTGTTGTTCATTGAATG	0	gaatctcgccgtactccagcgaagaagctccgagtcatcgcgagatttgcgtctttAGCTGCTGCTATTTGAAAGATGGctgcagaggcgcgatctgtgactgagagagacaccgcggacgggtgagaatcaacaaaaataaacattcaatgaacaacaagtctaacttt
run1_Injected_Ash2l	run1_Injected_Ash2l	run1_Injected_Ash2l_sim1.fq	run1_Injected_Ash2l_sim2.fq	Ash2l	FALSE	AGCTGCTGCTATTTGAAAGATGG	GAATCTCGCCGTACTCCAGC	AAAGTTAGACTTGTTGTTCATTGAATG	0	gaatctcgccgtactccagcgaagaagctccgagtcatcgcgagatttgcgtctttAGCTGCTGCTATTTGAAAGATGGctgcagaggcgcgatctgtgactgagagagacaccgcggacgggtgagaatcaacaaaaataaacattcaatgaacaacaagtctaacttt
run1_Injected_DscamB	run1_Injected_DscamB	run1_Injected_DscamB_sim1.fq	run1_Injected_DscamB_sim2.fq	DscamB	FALSE	GGAGCGGGGCATGTGGATATTGG	TCGTTCTGGAGGAAAAGTGC	AATAAATCTCCAAAACGCACAACAG	0	tcgttctggaggaaaagtgcgcggtgggcaaaagacaaatcttagtttggagattgaaaGGAGCGGGGCATGTGGATATTGGccatcatctttttccagtgcattttgaatggtgagcagtgcttttttcttttactgttgtgcgttttggagatttatt
run1_Uninjected_DscamB	run1_Uninjected_DscamB	run1_Uninjected_DscamB_sim1.fq	run1_Uninjected_DscamB_sim2.fq	DscamB	TRUE	GGAGCGGGGCATGTGGATATTGG	TCGTTCTGGAGGAAAAGTGC	AATAAATCTCCAAAACGCACAACAG	0	tcgttctggaggaaaagtgcgcggtgggcaaaagacaaatcttagtttggagattgaaaGGAGCGGGGCATGTGGATATTGGccatcatctttttccagtgcattttgaatggtgagcagtgcttttttcttttactgttgtgcgttttggagatttatt
run1_Uninjected_FoxA	run1_Uninjected_FoxA	run1_Uninjected_FoxA_sim1.fq	run1_Uninjected_FoxA_sim2.fq	FoxA	TRUE	GGCTCAGACAGCCTGCCATTGGG	CCAGATTCCCACATTAGAGTTGA	TCCGAGTCTCCCAGGGTTTAC	0	ccagattcccacattagagttgaaataaaagaaaaaatgtctgtgtatatgatgttaaaataatgttttgtcttttttgcagatgtattatGGCTCAGACAGCCTGCCATTGGGccccagaggatattctcccccagagcatcactaccagagttacggggtgcagtgcgactcagcacctgcagtaaaccctgggagactcgga
run1_Injected_FoxA	run1_Injected_FoxA	run1_Injected_FoxA_sim1.fq	run1_Injected_FoxA_sim2.fq	FoxA	FALSE	GGCTCAGACAGCCTGCCATTGGG	CCAGATTCCCACATTAGAGTTGA	TCCGAGTCTCCCAGGGTTTAC	0	ccagattcccacattagagttgaaataaaagaaaaaatgtctgtgtatatgatgttaaaataatgttttgtcttttttgcagatgtattatGGCTCAGACAGCCTGCCATTGGGccccagaggatattctcccccagagcatcactaccagagttacggggtgcagtgcgactcagcacctgcagtaaaccctgggagactcgga
run1_Uninjected_Gria3a	run1_Uninjected_Gria3a	run1_Uninjected_Gria3a_sim1.fq	run1_Uninjected_Gria3a_sim2.fq	Gria3a	TRUE	GATAAAGAGCAGAAACTCACAGG	CCGTTCAGCTCTACAACACCAAT	GACTGTGGTGAGATTTGTTTTATTTTTG	1	ccgttcagctctacaacaccaatcagaacatcactgagaaacctttccatctcaattacaacgtggacaatctggagtcgtccaatagcttctcagtcacgcacgCCTGTGAGTTTCTGCTCTTTATCtttcccccacactcaaaaaaataccaccaccaccatcaaaaataaaacaaatctcaccacagtc
run1_Injected_Gria3a	run1_Injected_Gria3a	run1_Injected_Gria3a_sim1.fq	run1_Injected_Gria3a_sim2.fq	Gria3a	FALSE	GATAAAGAGCAGAAACTCACAGG	CCGTTCAGCTCTACAACACCAAT	GACTGTGGTGAGATTTGTTTTATTTTTG	1	ccgttcagctctacaacaccaatcagaacatcactgagaaacctttccatctcaattacaacgtggacaatctggagtcgtccaatagcttctcagtcacgcacgCCTGTGAGTTTCTGCTCTTTATCtttcccccacactcaaaaaaataccaccaccaccatcaaaaataaaacaaatctcaccacagtc
run1_Uninjected_Mll	run1_Uninjected_Mll	run1_Uninjected_Mll_sim1.fq	run1_Uninjected_Mll_sim2.fq	Mll	TRUE	TGCTTCCCTCCTTATCAGCGCGG	AGTGTAAAATGGCGCACAGC	CCCGAAATTTCTGCAGGTTG	0	agtgtaaaatggcgcacagctgtcggtggcggttccctgctcggcccggagggagcagcagctcgggcaccgggaggaaagcgggccgaattcgagtcaaTGCTTCCCTCCTTATCAGCGCGGgaacaaatccgaacgcgaacgggctcgggcccggtttcgacgctgcgttgcaagtgtccgctgccatcggcagcaacctgcagaaatttcggg
run1_Injected_Mll	run1_Injected_Mll	run1_Injected_Mll_sim1.fq	run1_Injected_Mll_sim2.fq	Mll	FALSE	TGCTTCCCTCCTTATCAGCGCGG	AGTGTAAAATGGCGCACAGC	CCCGAAATTTCTGCAGGTTG	0	agtgtaaaatggcgcacagctgtcggtggcggttccctgctcggcccggagggagcagcagctcgggcaccgggaggaaagcgggccgaattcgagtcaaTGCTTCCCTCCTTATCAGCGCGGgaacaaatccgaacgcgaacgggctcgggcccggtttcgacgctgcgttgcaagtgtccgctgccatcggcagcaacctgcagaaatttcggg
run1_Uninjected_NC10_gli1_nc	run1_Uninjected_NC10_gli1_nc	run1_Uninjected_NC10_gli1_nc_sim1.fq	run1_Uninjected_NC10_gli1_nc_sim2.fq	NC10_gli1_nc	TRUE	agttcttacTATCATCCACAGGG	gagatggaatgggtcataaaccga	gttaagtgttacctacttttttgccagc	1	gagatggaatgggtcataaaccgacaccctgctgtggatcttggataagaggagtagaagacacaaagaaaagcctcatttaccatttcacctctgCCCTGTGGATGATAGTAAGAACTtttttttttttttacatgaatgttataaaggggtatacttttgtctcattgcagtgctggcaaaaaagtaggtaacacttaac
run1_Injected_NC10_gli1_nc	run1_Injected_NC10_gli1_nc	run1_Injected_NC10_gli1_nc_sim1.fq	run1_Injected_NC10_gli1_nc_sim2.fq	NC10_gli1_nc	FALSE	agttcttacTATCATCCACAGGG	gagatggaatgggtcataaaccga	gttaagtgttacctacttttttgccagc	1	gagatggaatgggtcataaaccgacaccctgctgtggatcttggataagaggagtagaagacacaaagaaaagcctcatttaccatttcacctctgCCCTGTGGATGATAGTAAGAACTtttttttttttttacatgaatgttataaaggggtatacttttgtctcattgcagtgctggcaaaaaagtaggtaacacttaac
run1_Injected_NC11_foxA2_nc	run1_Injected_NC11_foxA2_nc	run1_Injected_NC11_foxA2_nc_sim1.fq	run1_Injected_NC11_foxA2_nc_sim2.fq	NC11_foxA2_nc	FALSE	ggcttccagccttgtgcagaagg	aaactagcggggcagtgaaa	cacagaatgcatcgaaaacttca	0	aaactagcggggcagtgaaatctttgctttgttgctaaagtcaacaatgacagagtttgagctcaaataaatgccgtgaGGCTTCCAGCCTTGTGCAGAAGGcagcgggagagacaacgaataccgtcctacgggcatcaggtacgcatatttttatgattaaattaatttaatggtgaagttttcgatgcattctgtg
run1_Uninjected_NC11_foxA2_nc	run1_Uninjected_NC11_foxA2_nc	run1_Uninjected_NC11_foxA2_nc_sim1.fq	run1_Uninjected_NC11_foxA2_nc_sim2.fq	NC11_foxA2_nc	TRUE	ggcttccagccttgtgcagaagg	aaactagcggggcagtgaaa	cacagaatgcatcgaaaacttca	0	aaactagcggggcagtgaaatctttgctttgttgctaaagtcaacaatgacagagtttgagctcaaataaatgccgtgaGGCTTCCAGCCTTGTGCAGAAGGcagcgggagagacaacgaataccgtcctacgggcatcaggtacgcatatttttatgattaaattaatttaatggtgaagttttcgatgcattctgtg
run1_Uninjected_NC12a_setd1ba_nc	run1_Uninjected_NC12a_setd1ba_nc	run1_Uninjected_NC12a_setd1ba_nc_sim1.fq	run1_Uninjected_NC12a_setd1ba_nc_sim2.fq	NC12a_setd1ba_nc	TRUE	GCCTTCTTTCTGCTCTCTGTAGG	CTTGGGCAATTGGCTGGTTAAC	tagtccataaaaggctgatgaaatcaag	1	cttgggcaattggctggttaacagcagttctctctctggccaatcagattgaagcaccacggtggattcagctattagaagcacagccttcagttcttCCTACAGAGAGCAGAAAGAAGGCtgtatgcaggcgcagccattttctcctacattgggactcaatggtcaaaatgggtttcctttgttcctaaagggatctaaatcttgatttcatcagccttttatggacta
run1_Injected_NC12a_setd1ba_nc	run1_Injected_NC12a_setd1ba_nc	run1_Injected_NC12a_setd1ba_nc_sim1.fq	run1_Injected_NC12a_setd1ba_nc_sim2.fq	NC12a_setd1ba_nc	FALSE	GCCTTCTTTCTGCTCTCTGTAGG	CTTGGGCAATTGGCTGGTTAAC	tagtccataaaaggctgatgaaatcaag	1	cttgggcaattggctggttaacagcagttctctctctggccaatcagattgaagcaccacggtggattcagctattagaagcacagccttcagttcttCCTACAGAGAGCAGAAAGAAGGCtgtatgcaggcgcagccattttctcctacattgggactcaatggtcaaaatgggtttcctttgttcctaaagggatctaaatcttgatttcatcagccttttatggacta
run1_Uninjected_NC12b_setd1ba_nc	run1_Uninjected_NC12b_setd1ba_nc	run1_Uninjected_NC12b_setd1ba_nc_sim1.fq	run1_Uninjected_NC12b_setd1ba_nc_sim2.fq	NC12b_setd1ba_nc	TRUE	tgacCATTGAGTCCCAATGTAGG	GGTGGATTCAGCTATTAGAAGCAC	tagtccataaaaggctgatgaaatcaag	1	ggtggattcagctattagaagcacagccttcagttcttcctacagagagcagaaagaaggctgtatgcaggcgcagccattttctCCTACATTGGGACTCAATGGTCAaaatgggtttcctttgttcctaaagggatctaaatcttgatttcatcagccttttatggacta
run1_Injected_NC12b_setd1ba_nc	run1_Injected_NC12b_setd1ba_nc	run1_Injected_NC12b_setd1ba_nc_sim1.fq	run1_Injected_NC12b_setd1ba_nc_sim2.fq	NC12b_setd1ba_nc	FALSE	tgacCATTGAGTCCCAATGTAGG	GGTGGATTCAGCTATTAGAAGCAC	tagtccataaaaggctgatgaaatcaag	1	ggtggattcagctattagaagcacagccttcagttcttcctacagagagcagaaagaaggctgtatgcaggcgcagccattttctCCTACATTGGGACTCAATGGTCAaaatgggtttcctttgttcctaaagggatctaaatcttgatttcatcagccttttatggacta
run1_Uninjected_NC16_hoxC1a_6a	run1_Uninjected_NC16_hoxC1a_6a	run1_Uninjected_NC16_hoxC1a_6a_sim1.fq	run1_Uninjected_NC16_hoxC1a_6a_sim2.fq	NC16_hoxC1a-6a	TRUE	GCCATTTGGAGTCACATGATTGG	TGAACGAGTCAATCAACAAAAAATATTCAG	gtaatttactcaaggaaatcttcacaagc	1	tgaacgagtcaatcaacaaaaaatattcagattatcagatcaaagattcgagtcactttagactcgttacttttagaCCAATCATGTGACTCCAAATGGCgttcgtcgtgcgaggaaaagtcagcgtggtcatgctatcatgtgagtcttattattttcaaacattttcgcaaacattttgtgtgcttgtgaagatttccttgagtaaattac
run1_Injected_NC16_hoxC1a_6a	run1_Injected_NC16_hoxC1a_6a	run1_Injected_NC16_hoxC1a_6a_sim1.fq	run1_Injected_NC16_hoxC1a_6a_sim2.fq	NC16_hoxC1a-6a	FALSE	GCCATTTGGAGTCACATGATTGG	TGAACGAGTCAATCAACAAAAAATATTCAG	gtaatttactcaaggaaatcttcacaagc	1	tgaacgagtcaatcaacaaaaaatattcagattatcagatcaaagattcgagtcactttagactcgttacttttagaCCAATCATGTGACTCCAAATGGCgttcgtcgtgcgaggaaaagtcagcgtggtcatgctatcatgtgagtcttattattttcaaacattttcgcaaacattttgtgtgcttgtgaagatttccttgagtaaattac
run1_Injected_NC18_nr2f1a_nc	run1_Injected_NC18_nr2f1a_nc	run1_Injected_NC18_nr2f1a_nc_sim1.fq	run1_Injected_NC18_nr2f1a_nc_sim2.fq	NC18_nr2f1a_nc	FALSE	GAAACGGTAAAGTGGACACTTGG	AGAGAGGGAGAGGGACAGC	gttaaaagtacctacCTTTCGAACACG	0	agagagggagagggacagcgaatgggaacacaaggcacgcatgaaaacagcactgaaGAAACGGTAAAGTGGACACTTGGacattcaaagtgcgagcgcccagcgactggttggtattagctacttaggatcggtgatttctcagtttggtccgtgttcgaaaggtaggtacttttaac
run1_Uninjected_NC18_nr2f1a_nc	run1_Uninjected_NC18_nr2f1a_nc	run1_Uninjected_NC18_nr2f1a_nc_sim1.fq	run1_Uninjected_NC18_nr2f1a_nc_sim2.fq	NC18_nr2f1a_nc	TRUE	GAAACGGTAAAGTGGACACTTGG	AGAGAGGGAGAGGGACAGC	gttaaaagtacctacCTTTCGAACACG	0	agagagggagagggacagcgaatgggaacacaaggcacgcatgaaaacagcactgaaGAAACGGTAAAGTGGACACTTGGacattcaaagtgcgagcgcccagcgactggttggtattagctacttaggatcggtgatttctcagtttggtccgtgttcgaaaggtaggtacttttaac
run1_Injected_NC19_nr2f2_nc	run1_Injected_NC19_nr2f2_nc	run1_Injected_NC19_nr2f2_nc_sim1.fq	run1_Injected_NC19_nr2f2_nc_sim2.fq	NC19_nr2f2_nc	FALSE	gaaaatattatcacttacCTTGG	CGACCATTCAAAAGCCAGTGAAC	gtgcgtctttgctcgtcctaatc	1	cgaccattcaaaagccagtgaacaacacagccgaaagcaatccagcagaagtaaattatatcgaaccaatgcaaagtggattttaccccaagaCCAAGGTAAGTGATAATATTTTCacactttaacttgcgaagccacttacgttttcttcccttttcaaagcaagattaggacgagcaaagacgcac
run1_Uninjected_NC19_nr2f2_nc	run1_Uninjected_NC19_nr2f2_nc	run1_Uninjected_NC19_nr2f2_nc_sim1.fq	run1_Uninjected_NC19_nr2f2_nc_sim2.fq	NC19_nr2f2_nc	TRUE	gaaaatattatcacttacCTTGG	CGACCATTCAAAAGCCAGTGAAC	gtgcgtctttgctcgtcctaatc	1	cgaccattcaaaagccagtgaacaacacagccgaaagcaatccagcagaagtaaattatatcgaaccaatgcaaagtggattttaccccaagaCCAAGGTAAGTGATAATATTTTCacactttaacttgcgaagccacttacgttttcttcccttttcaaagcaagattaggacgagcaaagacgcac
run1_Uninjected_NC1a_megamind	run1_Uninjected_NC1a_megamind	run1_Uninjected_NC1a_megamind_sim1.fq	run1_Uninjected_NC1a_megamind_sim2.fq	NC1a_megamind	TRUE	gggagtcttacCCTACGGCGTGG	atcggatgtttggccacctg	tgtggacaacaagccttgtagac	1	atcggatgtttggccacctggccctcatgttgccgccagcccagatatgcatctcctgtgatgagaccacagcatgctggatcttcccccagatctcCCACGCCGTAGGGTAAGACTCCCtattttcatattgtacttgcttttgtctagtgttccctccactgtatgtgtcagactgtctacaaggcttgttgtccaca
run1_Injected_NC1a_megamind	run1_Injected_NC1a_megamind	run1_Injected_NC1a_megamind_sim1.fq	run1_Injected_NC1a_megamind_sim2.fq	NC1a_megamind	FALSE	gggagtcttacCCTACGGCGTGG	atcggatgtttggccacctg	tgtggacaacaagccttgtagac	1	atcggatgtttggccacctggccctcatgttgccgccagcccagatatgcatctcctgtgatgagaccacagcatgctggatcttcccccagatctcCCACGCCGTAGGGTAAGACTCCCtattttcatattgtacttgcttttgtctagtgttccctccactgtatgtgtcagactgtctacaaggcttgttgtccaca
run1_Uninjected_NC1b_megamind	run1_Uninjected_NC1b_megamind	run1_Uninjected_NC1b_megamind_sim1.fq	run1_Uninjected_NC1b_megamind_sim2.fq	NC1b_megamind	TRUE	GGAGGGAAAGGAGAGAAGgtggg	GAGGCATCCACGCACATC	tgtcacactctctcgttctctgc	0	gaggcatccacgcacatctgtagggcttctacacccacagaaaaagcggagcgcaaaaggagggaaagaaatcacggaGGAGGGAAAGGAGAGAAGGTGGGggccagtttttctacaaatgctgagacgcctcactttcacatgctaaaagggtcagatagacaagagtgacagagcagagaacgagagagtgtgaca
run1_Injected_NC1b_megamind	run1_Injected_NC1b_megamind	run1_Injected_NC1b_megamind_sim1.fq	run1_Injected_NC1b_megamind_sim2.fq	NC1b_megamind	FALSE	GGAGGGAAAGGAGAGAAGgtggg	GAGGCATCCACGCACATC	tgtcacactctctcgttctctgc	0	gaggcatccacgcacatctgtagggcttctacacccacagaaaaagcggagcgcaaaaggagggaaagaaatcacggaGGAGGGAAAGGAGAGAAGGTGGGggccagtttttctacaaatgctgagacgcctcactttcacatgctaaaagggtcagatagacaagagtgacagagcagagaacgagagagtgtgaca
run1_Uninjected_NC1c_megamind_conservedsite	run1_Uninjected_NC1c_megamind_conservedsite	run1_Uninjected_NC1c_megamind_conservedsite_sim1.fq	run1_Uninjected_NC1c_megamind_conservedsite_sim2.fq	NC1c_megamind_conservedsite	TRUE	GGAGTCCATATTGGCCCTTCTGG	GGTCAGAATGGGGACGACC	CTCATCCACGTGTGGATCCTC	0	ggtcagaatggggacgaccactgtcagtatagaggaggttcgggcgcaagagggtaaagaggagcgagaGGAGTCCATATTGGCCCTTCTGGggatcataggcaccttcttgaacctcttcgtcattgtgtttgtttacatctacacaactctgtgaggaggatccacacgtggatgag
run1_Injected_NC1c_megamind_conservedsite	run1_Injected_NC1c_megamind_conservedsite	run1_Injected_NC1c_megamind_conservedsite_sim1.fq	run1_Injected_NC1c_megamind_conservedsite_sim2.fq	NC1c_megamind_conservedsite	FALSE	GGAGTCCATATTGGCCCTTCTGG	GGTCAGAATGGGGACGACC	CTCATCCACGTGTGGATCCTC	0	ggtcagaatggggacgaccactgtcagtatagaggaggttcgggcgcaagagggtaaagaggagcgagaGGAGTCCATATTGGCCCTTCTGGggatcataggcaccttcttgaacctcttcgtcattgtgtttgtttacatctacacaactctgtgaggaggatccacacgtggatgag
run1_Uninjected_NC20_mmd2_snoRNA_nc	run1_Uninjected_NC20_mmd2_snoRNA_nc	run1_Uninjected_NC20_mmd2_snoRNA_nc_sim1.fq	run1_Uninjected_NC20_mmd2_snoRNA_nc_sim2.fq	NC20_mmd2_snoRNA_nc	TRUE	GTTGTTTCTCCCTCTTTGTACGG	gatgcgtgtactttgaacggatg	acttacATGTTTGCACACAAAAAGC	0	gatgcgtgtactttgaacggatgtttgataccctggtggatggagcaaagaagaccgcttataaaagccaggccacaagGTTGTTTCTCCCTCTTTGTACGGcgatgttggtgttgtgggataagatgattctcttatcggaacggcgctttttgtgtgcaaacatgtaagt
run1_Injected_NC20_mmd2_snoRNA_nc	run1_Injected_NC20_mmd2_snoRNA_nc	run1_Injected_NC20_mmd2_snoRNA_nc_sim1.fq	run1_Injected_NC20_mmd2_snoRNA_nc_sim2.fq	NC20_mmd2_snoRNA_nc	FALSE	GTTGTTTCTCCCTCTTTGTACGG	gatgcgtgtactttgaacggatg	acttacATGTTTGCACACAAAAAGC	0	gatgcgtgtactttgaacggatgtttgataccctggtggatggagcaaagaagaccgcttataaaagccaggccacaagGTTGTTTCTCCCTCTTTGTACGGcgatgttggtgttgtgggataagatgattctcttatcggaacggcgctttttgtgtgcaaacatgtaagt
run1_Uninjected_NC26_sox9a_nc	run1_Uninjected_NC26_sox9a_nc	run1_Uninjected_NC26_sox9a_nc_sim1.fq	run1_Uninjected_NC26_sox9a_nc_sim2.fq	NC26_sox9a_nc	TRUE	AGACCATCGCCGCTTCACTAAGg	CCGCACAATGGGACAATCATTG	ggtacagcagtacaaacaaaacaatag	0	ccgcacaatgggacaatcattggacctttactggacttaacgtgctttgctgctggaggagggaatggAGACCATCGCAGCTTCACTAAGGtaagagcattatacaattacatacctaaaagacatgctggaggcattaaacaccgctgaatatgacaataaagctctattgttttgtttgtactgctgtacc
run1_Injected_NC26_sox9a_nc	run1_Injected_NC26_sox9a_nc	run1_Injected_NC26_sox9a_nc_sim1.fq	run1_Injected_NC26_sox9a_nc_sim2.fq	NC26_sox9a_nc	FALSE	AGACCATCGCCGCTTCACTAAGg	CCGCACAATGGGACAATCATTG	ggtacagcagtacaaacaaaacaatag	0	ccgcacaatgggacaatcattggacctttactggacttaacgtgctttgctgctggaggagggaatggAGACCATCGCAGCTTCACTAAGGtaagagcattatacaattacatacctaaaagacatgctggaggcattaaacaccgctgaatatgacaataaagctctattgttttgtttgtactgctgtacc
run1_Uninjected_NC27_sox9b_nc	run1_Uninjected_NC27_sox9b_nc	run1_Uninjected_NC27_sox9b_nc_sim1.fq	run1_Uninjected_NC27_sox9b_nc_sim2.fq	NC27_sox9b_nc	TRUE	GACACACGGATGATCTGgtaagg	GGACTCAGTCTCGTGGATTATTTCA	caagtgttcagtagatgagtaatctcc	0	ggactcagtctcgtggattatttcacacacgcggattaacctcaccatcacctccacatgtggattacactcaccccgcagccggagGACACACGGATGATCTGGTAAGGtcgagtttaggtcattatattggcttgatagatgtgatgatgctgacagaggagaggagattactcatctactgaacacttg
run1_Injected_NC27_sox9b_nc	run1_Injected_NC27_sox9b_nc	run1_Injected_NC27_sox9b_nc_sim1.fq	run1_Injected_NC27_sox9b_nc_sim2.fq	NC27_sox9b_nc	FALSE	GACACACGGATGATCTGgtaagg	GGACTCAGTCTCGTGGATTATTTCA	caagtgttcagtagatgagtaatctcc	0	ggactcagtctcgtggattatttcacacacgcggattaacctcaccatcacctccacatgtggattacactcaccccgcagccggagGACACACGGATGATCTGGTAAGGtcgagtttaggtcattatattggcttgatagatgtgatgatgctgacagaggagaggagattactcatctactgaacacttg
run1_Injected_NC2b_chd2_linc	run1_Injected_NC2b_chd2_linc	run1_Injected_NC2b_chd2_linc_sim1.fq	run1_Injected_NC2b_chd2_linc_sim2.fq	NC2b_chd2_linc	FALSE	AGATCGCAGCGGTGGCGATATGg	GGAGCTGAGCAACAACACCC	tgttcccgcgctcaaacaag	0	ggagctgagcaacaacaccctaaaaccgacaaatctcaccgatgcaatggcgtcgacagctcaagaagaaagaacAGATCGCAGCGGTGGCGATATGGtaagatttctttataggtttgaacttataatcttgtttgagcgcgggaaca
run1_Uninjected_NC2b_chd2_linc	run1_Uninjected_NC2b_chd2_linc	run1_Uninjected_NC2b_chd2_linc_sim1.fq	run1_Uninjected_NC2b_chd2_linc_sim2.fq	NC2b_chd2_linc	TRUE	AGATCGCAGCGGTGGCGATATGg	GGAGCTGAGCAACAACACCC	tgttcccgcgctcaaacaag	0	ggagctgagcaacaacaccctaaaaccgacaaatctcaccgatgcaatggcgtcgacagctcaagaagaaagaacAGATCGCAGCGGTGGCGATATGGtaagatttctttataggtttgaacttataatcttgtttgagcgcgggaaca
run1_Injected_NC31_magib_nc	run1_Injected_NC31_magib_nc	run1_Injected_NC31_magib_nc_sim1.fq	run1_Injected_NC31_magib_nc_sim2.fq	NC31_magib_nc	FALSE	GAGGGTTtgtgggtgatgtatgg	ctttcccctgactcaacccc	GCAAGTCCGTCTTATCCTTTTTTCTAC	1	ctttcccctgactcaaccccactacaaccccgaccccacccccacaacaaccccacccccaatccaaccctttagcctatatatgaggcacgcactaagtcCCATACATCACCCACAAACCCTCtaatccattgcacgcatctcggagatggcacgaaacgagcccgagagcgtgtagaaaaaaggataagacggacttgc
run1_Uninjected_NC31_magib_nc	run1_Uninjected_NC31_magib_nc	run1_Uninjected_NC31_magib_nc_sim1.fq	run1_Uninjected_NC31_magib_nc_sim2.fq	NC31_magib_nc	TRUE	GAGGGTTtgtgggtgatgtatgg	ctttcccctgactcaacccc	GCAAGTCCGTCTTATCCTTTTTTCTAC	1	ctttcccctgactcaaccccactacaaccccgaccccacccccacaacaaccccacccccaatccaaccctttagcctatatatgaggcacgcactaagtcCCATACATCACCCACAAACCCTCtaatccattgcacgcatctcggagatggcacgaaacgagcccgagagcgtgtagaaaaaaggataagacggacttgc
run1_Injected_NC5a_polycistronic	run1_Injected_NC5a_polycistronic	run1_Injected_NC5a_polycistronic_sim1.fq	run1_Injected_NC5a_polycistronic_sim2.fq	NC5a_polycistronic	FALSE	gcaacttacAGGTATAAAATAGG	TGTTGAACAATCAAAGCAGCGAC	ttcaacgtttttccaaacatttctctc	1	tgttgaacaatcaaagcagcgacgaggagactgagtttgaggacagtgatgaaagcgacgacgaaatgcatgtgcatgaaacacacgaaCCTATTTTATACCTGTAAGTTGCattctattacatgtccagttatagtgatatacaattattctgttttattttgagagaaatgtttggaaaaacgttgaa
run1_Uninjected_NC5a_polycistronic	run1_Uninjected_NC5a_polycistronic	run1_Uninjected_NC5a_polycistronic_sim1.fq	run1_Uninjected_NC5a_polycistronic_sim2.fq	NC5a_polycistronic	TRUE	gcaacttacAGGTATAAAATAGG	TGTTGAACAATCAAAGCAGCGAC	ttcaacgtttttccaaacatttctctc	1	tgttgaacaatcaaagcagcgacgaggagactgagtttgaggacagtgatgaaagcgacgacgaaatgcatgtgcatgaaacacacgaaCCTATTTTATACCTGTAAGTTGCattctattacatgtccagttatagtgatatacaattattctgttttattttgagagaaatgtttggaaaaacgttgaa
run1_Uninjected_NC6_F2R2_MALAT	run1_Uninjected_NC6_F2R2_MALAT	run1_Uninjected_NC6_F2R2_MALAT_sim1.fq	run1_Uninjected_NC6_F2R2_MALAT_sim2.fq	NC6_F2R2_MALAT	TRUE	GAAAACCTTTGTATAACCAACGG	TATGGAAGGCAGGGAGGCTTC	CTCATAAAGGCACTTCTAAGTTACCTATT	1	tatggaaggcagggaggcttcgttgatctggtgaaatgttcttattttgttctgtttaattttttgataactaataggcatttttatttacaaacctttaaagtcttaaaactctagacgttttCCGTTGGTTATACAAAGGTTTTCttttgagtagcaagcgtgacgaagataaaatacaagcttacttttcacttaaataggtaacttagaagtgcctttatgag
run1_Injected_NC6_F2R2_MALAT	run1_Injected_NC6_F2R2_MALAT	run1_Injected_NC6_F2R2_MALAT_sim1.fq	run1_Injected_NC6_F2R2_MALAT_sim2.fq	NC6_F2R2_MALAT	FALSE	GAAAACCTTTGTATAACCAACGG	TATGGAAGGCAGGGAGGCTTC	CTCATAAAGGCACTTCTAAGTTACCTATT	1	tatggaaggcagggaggcttcgttgatctggtgaaatgttcttattttgttctgtttaattttttgataactaataggcatttttatttacaaacctttaaagtcttaaaactctagacgttttCCGTTGGTTATACAAAGGTTTTCttttgagtagcaagcgtgacgaagataaaatacaagcttacttttcacttaaataggtaacttagaagtgcctttatgag
run1_Uninjected_NC7_cyrano	run1_Uninjected_NC7_cyrano	run1_Uninjected_NC7_cyrano_sim1.fq	run1_Uninjected_NC7_cyrano_sim2.fq	NC7_cyrano	TRUE	GGTCCCGTGTGCTGCTACTGCGG	gagggcggttgttgtttgtg	GTTGAAGTTGTTCGGGCCAG	1	gagggcggttgttgtttgtgtgagtgatggctcggctgtccaataagagcaaagatatcgatgtgcacgggtgtgcgccggaagagcagcgCCGCAGTAGCAGCACACGGGACCgaaatggcgtaacgcgcagtcgagcaccgcagcagcgcagaggggccaggctcagcgaacaccacagagcctggcccgaacaacttcaac
run1_Injected_NC7_cyrano	run1_Injected_NC7_cyrano	run1_Injected_NC7_cyrano_sim1.fq	run1_Injected_NC7_cyrano_sim2.fq	NC7_cyrano	FALSE	GGTCCCGTGTGCTGCTACTGCGG	gagggcggttgttgtttgtg	GTTGAAGTTGTTCGGGCCAG	1	gagggcggttgttgtttgtgtgagtgatggctcggctgtccaataagagcaaagatatcgatgtgcacgggtgtgcgccggaagagcagcgCCGCAGTAGCAGCACACGGGACCgaaatggcgtaacgcgcagtcgagcaccgcagcagcgcagaggggccaggctcagcgaacaccacagagcctggcccgaacaacttcaac
run1_Uninjected_NC8a_pitx2Elovl6_nc	run1_Uninjected_NC8a_pitx2Elovl6_nc	run1_Uninjected_NC8a_pitx2Elovl6_nc_sim1.fq	run1_Uninjected_NC8a_pitx2Elovl6_nc_sim2.fq	NC8a_pitx2Elovl6_nc	TRUE	TGCCGCAGTCTCGAGAATGCAGG	aatccagcagtaaagcagtagtaatg	gctgtttcaaatactgtatcctacCTG	0	aatccagcagtaaagcagtagtaatgaaaagtactttcaaattaatcttgcgtgagtttcacctgtccagcaggtggcgatgtcaaacagcaattatagaaTGCCGCAGTCTCGAGAATGCAGGtgtttactgtcctcgttgagcatcgacgagcccgtggaacaggtaggatacagtatttgaaacagc
run1_Injected_NC8a_pitx2Elovl6_nc	run1_Injected_NC8a_pitx2Elovl6_nc	run1_Injected_NC8a_pitx2Elovl6_nc_sim1.fq	run1_Injected_NC8a_pitx2Elovl6_nc_sim2.fq	NC8a_pitx2Elovl6_nc	FALSE	TGCCGCAGTCTCGAGAATGCAGG	aatccagcagtaaagcagtagtaatg	gctgtttcaaatactgtatcctacCTG	0	aatccagcagtaaagcagtagtaatgaaaagtactttcaaattaatcttgcgtgagtttcacctgtccagcaggtggcgatgtcaaacagcaattatagaaTGCCGCAGTCTCGAGAATGCAGGtgtttactgtcctcgttgagcatcgacgagcccgtggaacaggtaggatacagtatttgaaacagc
run1_Uninjected_NC8b_pitx2Elovl6_nc	run1_Uninjected_NC8b_pitx2Elovl6_nc	run1_Uninjected_NC8b_pitx2Elovl6_nc_sim1.fq	run1_Uninjected_NC8b_pitx2Elovl6_nc_sim2.fq	NC8b_pitx2Elovl6_nc	TRUE	GACGAGCCCGTGGAACAGgtagg	tcaaattaatcttgcgtgagtttcacc	caatcagtgcgagttaaagacatgag	0	tcaaattaatcttgcgtgagtttcacctgtccagcaggtggcgatgtcaaacagcaattatagaatgccgcagtctcgagaatgcaggtgtttactgtcctcgttgagcatcGACGAGCCCGTGGAACAGGTAGGatacagtatttgaaacagcagtttgttaaatgtattattttctcatgtctttaactcgcactgattg
run1_Injected_NC8b_pitx2Elovl6_nc	run1_Injected_NC8b_pitx2Elovl6_nc	run1_Injected_NC8b_pitx2Elovl6_nc_sim1.fq	run1_Injected_NC8b_pitx2Elovl6_nc_sim2.fq	NC8b_pitx2Elovl6_nc	FALSE	GACGAGCCCGTGGAACAGgtagg	tcaaattaatcttgcgtgagtttcacc	caatcagtgcgagttaaagacatgag	0	tcaaattaatcttgcgtgagtttcacctgtccagcaggtggcgatgtcaaacagcaattatagaatgccgcagtctcgagaatgcaggtgtttactgtcctcgttgagcatcGACGAGCCCGTGGAACAGGTAGGatacagtatttgaaacagcagtttgttaaatgtattattttctcatgtctttaactcgcactgattg
run1_Uninjected_NP001_NP006	run1_Uninjected_NP001_NP006	run1_Uninjected_NP001_NP006_sim1.fq	run1_Uninjected_NP001_NP006_sim2.fq	NP001_NP006	TRUE	GGGATCCCGCACACTGGTTCTGG	ttgtatctctaattaacttctgtcagTTTG	AAACTGTTTCCCACTCACCAC	0	ttgtatctctaattaacttctgtcagtttgaaaaagttgaaagatGGGATCCCGCACACTGGTTCTGGtcgtgtttttaggtgccctctgtggtgagtgggaaacagttt
run1_Injected_NP001_NP006	run1_Injected_NP001_NP006	run1_Injected_NP001_NP006_sim1.fq	run1_Injected_NP001_NP006_sim2.fq	NP001_NP006	FALSE	GGGATCCCGCACACTGGTTCTGG	ttgtatctctaattaacttctgtcagTTTG	AAACTGTTTCCCACTCACCAC	0	ttgtatctctaattaacttctgtcagtttgaaaaagttgaaagatGGGATCCCGCACACTGGTTCTGGtcgtgtttttaggtgccctctgtggtgagtgggaaacagttt
run1_Uninjected_NP003	run1_Uninjected_NP003	run1_Uninjected_NP003_sim1.fq	run1_Uninjected_NP003_sim2.fq	NP003	TRUE	GGATGATGATGATTTCTGTGCGG	CCCGGATTTCAGCGTGATTTG	AGTCTTACCTTGAGCCGCAG	0	cccggatttcagcgtgatttggttatgatgtgttggagaagtggagagactgcgagcggatcgggattgttagcgcGGATGATGATGATTTCTGTGCGGgtttttactcttttatcgctcatcataagctccgctgcggctcaaggtaagact
run1_Injected_NP003	run1_Injected_NP003	run1_Injected_NP003_sim1.fq	run1_Injected_NP003_sim2.fq	NP003	FALSE	GGATGATGATGATTTCTGTGCGG	CCCGGATTTCAGCGTGATTTG	AGTCTTACCTTGAGCCGCAG	0	cccggatttcagcgtgatttggttatgatgtgttggagaagtggagagactgcgagcggatcgggattgttagcgcGGATGATGATGATTTCTGTGCGGgtttttactcttttatcgctcatcataagctccgctgcggctcaaggtaagact
run1_Uninjected_NP004	run1_Uninjected_NP004	run1_Uninjected_NP004_sim1.fq	run1_Uninjected_NP004_sim2.fq	NP004	TRUE	GGATTATTACATCAAGTGCATGG	TGAGCCCATTTACCAAATGTTCC	TTACTCCTGCACTCCAGAGC	0	tgagcccatttaccaaatgttcctggaaatgcatttgttttgacgacaagactaatgaccgcttttgtttgtggtgcagcGGATTATTACATCAAGTGCATGGgggaggatttcctgatggtgagagagatggctctggagtgcaggagtaa
run1_Injected_NP004	run1_Injected_NP004	run1_Injected_NP004_sim1.fq	run1_Injected_NP004_sim2.fq	NP004	FALSE	GGATTATTACATCAAGTGCATGG	TGAGCCCATTTACCAAATGTTCC	TTACTCCTGCACTCCAGAGC	0	tgagcccatttaccaaatgttcctggaaatgcatttgttttgacgacaagactaatgaccgcttttgtttgtggtgcagcGGATTATTACATCAAGTGCATGGgggaggatttcctgatggtgagagagatggctctggagtgcaggagtaa
run1_Uninjected_NP005	run1_Uninjected_NP005	run1_Uninjected_NP005_sim1.fq	run1_Uninjected_NP005_sim2.fq	NP005	TRUE	GGCCCTCATGACACTACTGATGG	tgctggctgtctggattgtc	ATGGCAATTAGGCTCACCAG	0	tgctggctgtctggattgtcatttttttgtgtgattgttcaggttgacagtactGGCCCTCATGACACTACTGATGGtttctgttgagtcggatctctccaatgaagagtggaagtctctaagtaacccacagagccggaccctggtgagcctaattgccat
run1_Injected_NP005	run1_Injected_NP005	run1_Injected_NP005_sim1.fq	run1_Injected_NP005_sim2.fq	NP005	FALSE	GGCCCTCATGACACTACTGATGG	tgctggctgtctggattgtc	ATGGCAATTAGGCTCACCAG	0	tgctggctgtctggattgtcatttttttgtgtgattgttcaggttgacagtactGGCCCTCATGACACTACTGATGGtttctgttgagtcggatctctccaatgaagagtggaagtctctaagtaacccacagagccggaccctggtgagcctaattgccat
run1_Uninjected_NP007	run1_Uninjected_NP007	run1_Uninjected_NP007_sim1.fq	run1_Uninjected_NP007_sim2.fq	NP007	TRUE	GGTCCTGCTCGTTGGATTTCTGG	ACCTGAAGAGCCACTGTTTG	ACTGTGTCAGAGAAAGAGTTTGATC	0	acctgaagagccactgtttgtccatacacatccccccataggatcatttgctgaaaatggagaagatggtccacttGGTCCTGCTCGTTGGATTTCTGGgtttatctgcagggcagctgatacctactggtgagtgactgatcaaactctttctctgacacagt
run1_Injected_NP007	run1_Injected_NP007	run1_Injected_NP007_sim1.fq	run1_Injected_NP007_sim2.fq	NP007	FALSE	GGTCCTGCTCGTTGGATTTCTGG	ACCTGAAGAGCCACTGTTTG	ACTGTGTCAGAGAAAGAGTTTGATC	0	acctgaagagccactgtttgtccatacacatccccccataggatcatttgctgaaaatggagaagatggtccacttGGTCCTGCTCGTTGGATTTCTGGgtttatctgcagggcagctgatacctactggtgagtgactgatcaaactctttctctgacacagt
run1_Injected_NP008	run1_Injected_NP008	run1_Injected_NP008_sim1.fq	run1_Injected_NP008_sim2.fq	NP008	FALSE	GGGAAGTTTGTCCAGAGCAGAGG	TTCCAGTGACCGACAGACAG	AGCTGATTCTCTGTTTCCTGC	1	ttccagtgaccgacagacagcggactctctccagtcatgacgagctctgagatgctgatgacaggactcctcgtagcgggactcttcaccgtCCTCTGCTCTGGACAAACTTCCCaagaactgacctttgatgacgcacaactgtccccgcaggaaacagagaatcagct
run1_Uninjected_NP008	run1_Uninjected_NP008	run1_Uninjected_NP008_sim1.fq	run1_Uninjected_NP008_sim2.fq	NP008	TRUE	GGGAAGTTTGTCCAGAGCAGAGG	TTCCAGTGACCGACAGACAG	AGCTGATTCTCTGTTTCCTGC	1	ttccagtgaccgacagacagcggactctctccagtcatgacgagctctgagatgctgatgacaggactcctcgtagcgggactcttcaccgtCCTCTGCTCTGGACAAACTTCCCaagaactgacctttgatgacgcacaactgtccccgcaggaaacagagaatcagct
run1_Uninjected_NP009	run1_Uninjected_NP009	run1_Uninjected_NP009_sim1.fq	run1_Uninjected_NP009_sim2.fq	NP009	TRUE	GGTGAGAATTCTCCAGCAGCTGG	CTAATGCACTTGGCATTGAAAATTG	AAACTCTTGTGGCAGGCTTG	0	ctaatgcacttggcattgaaaattgaactcatccatttatttcaacaggaaggtgatttttcctttacattggagtcGGTGAGAATTCTCCAGCAGCTGGctgagcaaccgaagacacaaaaccctcggctggccaagacgagctactattctgtgtgttccaatccaagcctgccacaagagttt
run1_Injected_NP009	run1_Injected_NP009	run1_Injected_NP009_sim1.fq	run1_Injected_NP009_sim2.fq	NP009	FALSE	GGTGAGAATTCTCCAGCAGCTGG	CTAATGCACTTGGCATTGAAAATTG	AAACTCTTGTGGCAGGCTTG	0	ctaatgcacttggcattgaaaattgaactcatccatttatttcaacaggaaggtgatttttcctttacattggagtcGGTGAGAATTCTCCAGCAGCTGGctgagcaaccgaagacacaaaaccctcggctggccaagacgagctactattctgtgtgttccaatccaagcctgccacaagagttt
run1_Uninjected_NP010	run1_Uninjected_NP010	run1_Uninjected_NP010_sim1.fq	run1_Uninjected_NP010_sim2.fq	NP010	TRUE	GGCGCAGTTTGTCCAGCTGGCGG	TTTCTCCAGCTATTCGTCTAGCAG	ACTGTGAACTGTGAGCTGTG	0	tttctccagctattcgtctagcagtttcgtttttgtaaaatctctgcaacaatGGCGCAGTTTGTCCAGCTGGCGGcagtgttgagtttgtgtctcctggcagcggtggtgaacgctcagggtgagtgatcaatcacagctcacagttcacagt
run1_Injected_NP010	run1_Injected_NP010	run1_Injected_NP010_sim1.fq	run1_Injected_NP010_sim2.fq	NP010	FALSE	GGCGCAGTTTGTCCAGCTGGCGG	TTTCTCCAGCTATTCGTCTAGCAG	ACTGTGAACTGTGAGCTGTG	0	tttctccagctattcgtctagcagtttcgtttttgtaaaatctctgcaacaatGGCGCAGTTTGTCCAGCTGGCGGcagtgttgagtttgtgtctcctggcagcggtggtgaacgctcagggtgagtgatcaatcacagctcacagttcacagt
run1_Uninjected_NP011	run1_Uninjected_NP011	run1_Uninjected_NP011_sim1.fq	run1_Uninjected_NP011_sim2.fq	NP011	TRUE	GAAGGATGATTCAGATATCCAGG	TTTCAGTCAACCAGGTTTTCCAG	GCACAAAAATAAAACAGTGATTTACTGTAC	0	tttcagtcaaccaggttttccagtcGAAGGATGATTCAGATATCCAGGatcaaattttggcatttttgctgcggaaaaatgtcatgcctcttcaagaaaaggatttattaggtacagtaaatcactgttttatttttgtgc
run1_Injected_NP011	run1_Injected_NP011	run1_Injected_NP011_sim1.fq	run1_Injected_NP011_sim2.fq	NP011	FALSE	GAAGGATGATTCAGATATCCAGG	TTTCAGTCAACCAGGTTTTCCAG	GCACAAAAATAAAACAGTGATTTACTGTAC	0	tttcagtcaaccaggttttccagtcGAAGGATGATTCAGATATCCAGGatcaaattttggcatttttgctgcggaaaaatgtcatgcctcttcaagaaaaggatttattaggtacagtaaatcactgttttatttttgtgc
run1_Uninjected_NP012	run1_Uninjected_NP012	run1_Uninjected_NP012_sim1.fq	run1_Uninjected_NP012_sim2.fq	NP012	TRUE	GAAAACGACGTGGCGCACCAAGG	GTGCTCTTCATCTGCTTGTTCTTC	TCACAGATAACTGTATACTTTATATATGCACT	0	gtgctcttcatctgcttgttcttcacagtagttcagtccatcacatgcgaagccagcaagatagaatcgcgcaaaaagcatGAAAACGACGTGGCGCACCAAGGatctgctattacaacaggtaacaatagattgtaactaaaaatatattagtgcatatataaagtatacagttatctgtga
run1_Injected_NP012	run1_Injected_NP012	run1_Injected_NP012_sim1.fq	run1_Injected_NP012_sim2.fq	NP012	FALSE	GAAAACGACGTGGCGCACCAAGG	GTGCTCTTCATCTGCTTGTTCTTC	TCACAGATAACTGTATACTTTATATATGCACT	0	gtgctcttcatctgcttgttcttcacagtagttcagtccatcacatgcgaagccagcaagatagaatcgcgcaaaaagcatGAAAACGACGTGGCGCACCAAGGatctgctattacaacaggtaacaatagattgtaactaaaaatatattagtgcatatataaagtatacagttatctgtga
run1_Injected_NP013	run1_Injected_NP013	run1_Injected_NP013_sim1.fq	run1_Injected_NP013_sim2.fq	NP013	FALSE	GGAGTCCTTTGACCTGGCTCAGG	tgattaattgtgaatatttggatccttagC	GTGAAAGTGTACCTAGAGTAGTC	1	tgattaattgtgaatatttggatccttagctgagaaagtaagcatgcgaggagttgcaaatctgactcaagtgcttgatgactggaggtttgacatCCTGAGCCAGGTCAAAGGACTCCtgcagaacgaccaccagtccctgctgcccgactactctaggtacactttcac
run1_Uninjected_NP013	run1_Uninjected_NP013	run1_Uninjected_NP013_sim1.fq	run1_Uninjected_NP013_sim2.fq	NP013	TRUE	GGAGTCCTTTGACCTGGCTCAGG	tgattaattgtgaatatttggatccttagC	GTGAAAGTGTACCTAGAGTAGTC	1	tgattaattgtgaatatttggatccttagctgagaaagtaagcatgcgaggagttgcaaatctgactcaagtgcttgatgactggaggtttgacatCCTGAGCCAGGTCAAAGGACTCCtgcagaacgaccaccagtccctgctgcccgactactctaggtacactttcac
run1_Uninjected_NP014	run1_Uninjected_NP014	run1_Uninjected_NP014_sim1.fq	run1_Uninjected_NP014_sim2.fq	NP014	TRUE	GAAAACCTGCTTTATAGTCATGg	ATGCTGGTGCTCTTCCTCTTC	ATATAGCACTTGTTAAACTGTGCAC	0	atgctggtgctcttcctcttctctggacttggagaagctcaggagaaatcagaggatgtgcttctgaacaacacaacaGAAAACCTGCTTTATAGTCATGGtaagcaaacacacacacacagacaccttacaattccattcagtaaagcagtacagtgcacagtttaacaagtgctatat
run1_Injected_NP014	run1_Injected_NP014	run1_Injected_NP014_sim1.fq	run1_Injected_NP014_sim2.fq	NP014	FALSE	GAAAACCTGCTTTATAGTCATGg	ATGCTGGTGCTCTTCCTCTTC	ATATAGCACTTGTTAAACTGTGCAC	0	atgctggtgctcttcctcttctctggacttggagaagctcaggagaaatcagaggatgtgcttctgaacaacacaacaGAAAACCTGCTTTATAGTCATGGtaagcaaacacacacacacagacaccttacaattccattcagtaaagcagtacagtgcacagtttaacaagtgctatat
run1_Uninjected_NP015	run1_Uninjected_NP015	run1_Uninjected_NP015_sim1.fq	run1_Uninjected_NP015_sim2.fq	NP015	TRUE	GGTCAATCTGAGTGATTATCTGG	AATACACCCTCTAATATACCTCTCCCTC	CTAAACTGGCTCTCCGCCAC	0	aatacaccctctaatatacctctccctctttctctctgttgctcccaggttaactggagatgattactctgtccaGGTCAATCTGAGTGATTATCTGGatatactgtgtcctcactatcccggcgaccacccgtccggcgcttcagtggagactctggctctgtatctggtggcggagagccagtttag
run1_Injected_NP015	run1_Injected_NP015	run1_Injected_NP015_sim1.fq	run1_Injected_NP015_sim2.fq	NP015	FALSE	GGTCAATCTGAGTGATTATCTGG	AATACACCCTCTAATATACCTCTCCCTC	CTAAACTGGCTCTCCGCCAC	0	aatacaccctctaatatacctctccctctttctctctgttgctcccaggttaactggagatgattactctgtccaGGTCAATCTGAGTGATTATCTGGatatactgtgtcctcactatcccggcgaccacccgtccggcgcttcagtggagactctggctctgtatctggtggcggagagccagtttag
run1_Uninjected_NP016	run1_Uninjected_NP016	run1_Uninjected_NP016_sim1.fq	run1_Uninjected_NP016_sim2.fq	NP016	TRUE	GAGAATGACCAGGCCTCTGGAGG	AAAGGAAATTCTTACAATTATGACCTTTCC	TGTTTTATTCACCACGCATAAAATACAG	0	aaaggaaattcttacaattatgacctttccaaaatgtctgatctgaggaaactatacaactccaaagttttcaaggcagaGAGAATGACCAGGCCTCTGGAGGgcatgtctttccaagtcggcgtactcagtcactccggagttaggcaagtgatcagttttgtaactgtattttatgcgtggtgaataaaaca
run1_Injected_NP016	run1_Injected_NP016	run1_Injected_NP016_sim1.fq	run1_Injected_NP016_sim2.fq	NP016	FALSE	GAGAATGACCAGGCCTCTGGAGG	AAAGGAAATTCTTACAATTATGACCTTTCC	TGTTTTATTCACCACGCATAAAATACAG	0	aaaggaaattcttacaattatgacctttccaaaatgtctgatctgaggaaactatacaactccaaagttttcaaggcagaGAGAATGACCAGGCCTCTGGAGGgcatgtctttccaagtcggcgtactcagtcactccggagttaggcaagtgatcagttttgtaactgtattttatgcgtggtgaataaaaca
run1_Uninjected_NP017	run1_Uninjected_NP017	run1_Uninjected_NP017_sim1.fq	run1_Uninjected_NP017_sim2.fq	NP017	TRUE	AGCATCTGGGTCATCCCGAAAGg	CTAGAAACTGCCAGAACAGGT	GGGATTTCCAACACCTGAACA	0	ctagaaactgccagaacaggtttaacttctccatcattttctcagtagattctaagaaatattcacttttgtttcaggAGCATCTGGGTCATCCCGAAAGGtatgggggaatttttgtgtttgtcagtgattaactagtgtttttttttttttttttgtgtctgtccgtacatgcatgtgttcaggtgttggaaatccc
run1_Injected_NP017	run1_Injected_NP017	run1_Injected_NP017_sim1.fq	run1_Injected_NP017_sim2.fq	NP017	FALSE	AGCATCTGGGTCATCCCGAAAGg	CTAGAAACTGCCAGAACAGGT	GGGATTTCCAACACCTGAACA	0	ctagaaactgccagaacaggtttaacttctccatcattttctcagtagattctaagaaatattcacttttgtttcaggAGCATCTGGGTCATCCCGAAAGGtatgggggaatttttgtgtttgtcagtgattaactagtgtttttttttttttttttgtgtctgtccgtacatgcatgtgttcaggtgttggaaatccc
run1_Injected_NP018	run1_Injected_NP018	run1_Injected_NP018_sim1.fq	run1_Injected_NP018_sim2.fq	NP018	FALSE	GAGATCCTGGACTGTGCCGCTGG	TTCTGTGCTCTAAGTGAAAGTGTTCT	CCGCTGGAGGTTCAGGTTTG	0	ttctgtgctctaagtgaaagtgttcttctatgtttgtgtcagatggcgagtgcactGAGATCCTGGACTGTGCCGCTGGctcttgctctgtgcgttatagtgtgtctcagcagcctggctgaagcgtatccacccaaacctgaacctccagcgggagacgtgggtcc
run1_Uninjected_NP018	run1_Uninjected_NP018	run1_Uninjected_NP018_sim1.fq	run1_Uninjected_NP018_sim2.fq	NP018	TRUE	GAGATCCTGGACTGTGCCGCTGG	TTCTGTGCTCTAAGTGAAAGTGTTCT	CCGCTGGAGGTTCAGGTTTG	0	ttctgtgctctaagtgaaagtgttcttctatgtttgtgtcagatggcgagtgcactGAGATCCTGGACTGTGCCGCTGGctcttgctctgtgcgttatagtgtgtctcagcagcctggctgaagcgtatccacccaaacctgaacctccagcgggagacgtgggtcc
run1_Uninjected_NP019	run1_Uninjected_NP019	run1_Uninjected_NP019_sim1.fq	run1_Uninjected_NP019_sim2.fq	NP019	TRUE	GAAAGGGAAAATGAAGCCGTTGG	CTGAATAACGTCTCCTGTCTCCTC	TCGTGAAAAGATCACACACTGAA	0	ctgaataacgtctcctgtctcctcctcaaaagttaaacactcaagtgccgttatttcgagctgaggacgaacaGAAAGGGAAAATGAAGCCGTTGGcttgcctttttttcgtggccttactaaccttcttcactggtatgtttttctattgaaaatttaggagtttgatttcagtgtgtgatcttttcacga
run1_Injected_NP019	run1_Injected_NP019	run1_Injected_NP019_sim1.fq	run1_Injected_NP019_sim2.fq	NP019	FALSE	GAAAGGGAAAATGAAGCCGTTGG	CTGAATAACGTCTCCTGTCTCCTC	TCGTGAAAAGATCACACACTGAA	0	ctgaataacgtctcctgtctcctcctcaaaagttaaacactcaagtgccgttatttcgagctgaggacgaacaGAAAGGGAAAATGAAGCCGTTGGcttgcctttttttcgtggccttactaaccttcttcactggtatgtttttctattgaaaatttaggagtttgatttcagtgtgtgatcttttcacga
run1_Uninjected_NP020	run1_Uninjected_NP020	run1_Uninjected_NP020_sim1.fq	run1_Uninjected_NP020_sim2.fq	NP020	TRUE	GGACTCAGGCTCGGTCATCCCGG	GCGACAGTATGAGGCCAAGC	GGCATACGATGCGATGATGAC	0	gcgacagtatgaggccaagcggagctctggcggcggcggcggtgatgctgatgctgctcgtgtgttgccaagccgaGGACTCAGGCTCGGTCATCCCGGccgagagtaagcctcagtctgctttttagacgagtgggcaacagacatgcatcatttcatgtgtcatcatcgcatcgtatgcc
run1_Injected_NP020	run1_Injected_NP020	run1_Injected_NP020_sim1.fq	run1_Injected_NP020_sim2.fq	NP020	FALSE	GGACTCAGGCTCGGTCATCCCGG	GCGACAGTATGAGGCCAAGC	GGCATACGATGCGATGATGAC	0	gcgacagtatgaggccaagcggagctctggcggcggcggcggtgatgctgatgctgctcgtgtgttgccaagccgaGGACTCAGGCTCGGTCATCCCGGccgagagtaagcctcagtctgctttttagacgagtgggcaacagacatgcatcatttcatgtgtcatcatcgcatcgtatgcc
run1_Uninjected_SP1	run1_Uninjected_SP1	run1_Uninjected_SP1_sim1.fq	run1_Uninjected_SP1_sim2.fq	SP1	TRUE	TGGCTTCACTCTGGGGAACGTGG	ATTCACTATGTATTTGACTAATTGTGCCTC	TGTAGACAAACGTATACAATCACACG	0	attcactatgtatttgactaattgtgcctcatttgtgtttttccagctTGGCTTCACTCTGGGGAACGTGGttggcatgtatttagctcaaaactacgaggttataaatgtcatatttgttcatattaagttaataaccgtgtgattgtatacgtttgtctaca
run1_Injected_SP1	run1_Injected_SP1	run1_Injected_SP1_sim1.fq	run1_Injected_SP1_sim2.fq	SP1	FALSE	TGGCTTCACTCTGGGGAACGTGG	ATTCACTATGTATTTGACTAATTGTGCCTC	TGTAGACAAACGTATACAATCACACG	0	attcactatgtatttgactaattgtgcctcatttgtgtttttccagctTGGCTTCACTCTGGGGAACGTGGttggcatgtatttagctcaaaactacgaggttataaatgtcatatttgttcatattaagttaataaccgtgtgattgtatacgtttgtctaca
run1_Uninjected_SP10	run1_Uninjected_SP10	run1_Uninjected_SP10_sim1.fq	run1_Uninjected_SP10_sim2.fq	SP10	TRUE	AGTTCTTCTCTCCTGATTAGAGG	AGCTGTCAATACATCACAATGAGG	GGATTAGTCTCACCAGCGCA	1	agctgtcaatacatcacaatgagggctgttttgtgttttctgtgcctaatatttttcccgtctttatttgtatCCTCTAATCAGGAGAGAAGAACTttgattacgacaataaagcttttgaatgcgctggtgagactaatcc
run1_Injected_SP10	run1_Injected_SP10	run1_Injected_SP10_sim1.fq	run1_Injected_SP10_sim2.fq	SP10	FALSE	AGTTCTTCTCTCCTGATTAGAGG	AGCTGTCAATACATCACAATGAGG	GGATTAGTCTCACCAGCGCA	1	agctgtcaatacatcacaatgagggctgttttgtgttttctgtgcctaatatttttcccgtctttatttgtatCCTCTAATCAGGAGAGAAGAACTttgattacgacaataaagcttttgaatgcgctggtgagactaatcc
run1_Uninjected_SP12	run1_Uninjected_SP12	run1_Uninjected_SP12_sim1.fq	run1_Uninjected_SP12_sim2.fq	SP12	TRUE	GGCCCAGGAGGAGCCCACACTGG	TTGAGCATTCTAAAGAACCATAAAACAAC	TCGCTCTGTTCAATGTTCTGG	0	ttgagcattctaaagaaccataaaacaactcaacaattgagagattcatgcacttactatgtttatcataaatttaagcagaGGCCCAGGAGGAGCCCACACTGGagcagcatttcacaaaatttgggacccagatgaaggagattgcagaggacctggcagataagaccaaaaccgccttccagaacattgaacagagcga
run1_Injected_SP12	run1_Injected_SP12	run1_Injected_SP12_sim1.fq	run1_Injected_SP12_sim2.fq	SP12	FALSE	GGCCCAGGAGGAGCCCACACTGG	TTGAGCATTCTAAAGAACCATAAAACAAC	TCGCTCTGTTCAATGTTCTGG	0	ttgagcattctaaagaaccataaaacaactcaacaattgagagattcatgcacttactatgtttatcataaatttaagcagaGGCCCAGGAGGAGCCCACACTGGagcagcatttcacaaaatttgggacccagatgaaggagattgcagaggacctggcagataagaccaaaaccgccttccagaacattgaacagagcga
run1_Injected_SP13	run1_Injected_SP13	run1_Injected_SP13_sim1.fq	run1_Injected_SP13_sim2.fq	SP13	FALSE	AGGCTGATTGTGAGATGTTTCGG	AGTTCAGGTGTTTGCGTTTTGC	GCCACTTTAATCCTTTCGTAGGT	1	agttcaggtgtttgcgttttgctatcgctcctgtttctgtccgtatcagcagatcagtgtgacaatgacaacacagctgacaactgcaataaatggaCCGAAACATCTCACAATCAGCCTcgaaatacaggtaaagtagactttaacacccaaatctgggagaattacagcataataacctacgaaaggattaaagtggc
run1_Uninjected_SP13	run1_Uninjected_SP13	run1_Uninjected_SP13_sim1.fq	run1_Uninjected_SP13_sim2.fq	SP13	TRUE	AGGCTGATTGTGAGATGTTTCGG	AGTTCAGGTGTTTGCGTTTTGC	GCCACTTTAATCCTTTCGTAGGT	1	agttcaggtgtttgcgttttgctatcgctcctgtttctgtccgtatcagcagatcagtgtgacaatgacaacacagctgacaactgcaataaatggaCCGAAACATCTCACAATCAGCCTcgaaatacaggtaaagtagactttaacacccaaatctgggagaattacagcataataacctacgaaaggattaaagtggc
run1_Uninjected_SP14	run1_Uninjected_SP14	run1_Uninjected_SP14_sim1.fq	run1_Uninjected_SP14_sim2.fq	SP14	TRUE	GGCGCAGTTTGTCCAGCTGGCGG	TTGTTGTTTTTCTCCAGCTATTCG	TGTGAACTGTGAGCTGTGATTG	0	ttgttgtttttctccagctattcgtctagcagtttcgtttttgtaaaatctctgcaacaatGGCGCAGTTTGTCCAGCTGGCGGcagtgttgagtttgtgtctcctggcagcggtggtgaacgctcagggtgagtgatcaatcacagctcacagttcaca
run1_Injected_SP14	run1_Injected_SP14	run1_Injected_SP14_sim1.fq	run1_Injected_SP14_sim2.fq	SP14	FALSE	GGCGCAGTTTGTCCAGCTGGCGG	TTGTTGTTTTTCTCCAGCTATTCG	TGTGAACTGTGAGCTGTGATTG	0	ttgttgtttttctccagctattcgtctagcagtttcgtttttgtaaaatctctgcaacaatGGCGCAGTTTGTCCAGCTGGCGGcagtgttgagtttgtgtctcctggcagcggtggtgaacgctcagggtgagtgatcaatcacagctcacagttcaca
run1_Injected_SP15	run1_Injected_SP15	run1_Injected_SP15_sim1.fq	run1_Injected_SP15_sim2.fq	SP15	FALSE	GATGCTCAGAGTTACTGCAGAGG	GGTTTTTACAGGGCTCTCCTGG	CGATCCACACTGATCCACTG	0	ggtttttacagggctctcctggagcagctttgctatttctcgtcgctatcactatataaacctgcagatgtcatggccaGATGCTCAGAGTTACTGCAGAGGgaatttcactgatctggctactgtagacaccatggatgatgtgaacaggctaatacattcagtggatgctggatacagtggatcagtgtggatcg
run1_Uninjected_SP15	run1_Uninjected_SP15	run1_Uninjected_SP15_sim1.fq	run1_Uninjected_SP15_sim2.fq	SP15	TRUE	GATGCTCAGAGTTACTGCAGAGG	GGTTTTTACAGGGCTCTCCTGG	CGATCCACACTGATCCACTG	0	ggtttttacagggctctcctggagcagctttgctatttctcgtcgctatcactatataaacctgcagatgtcatggccaGATGCTCAGAGTTACTGCAGAGGgaatttcactgatctggctactgtagacaccatggatgatgtgaacaggctaatacattcagtggatgctggatacagtggatcagtgtggatcg
run1_Uninjected_SP16	run1_Uninjected_SP16	run1_Uninjected_SP16_sim1.fq	run1_Uninjected_SP16_sim2.fq	SP16	TRUE	GACTGAGTACTACGAGGAGGGGG	TGGTGGCTTTTCACCCTTCTTG	TCCAAAGGGACCCTCTGGAG	0	tggtggcttttcacccttcttgtgaatggcacgctgtccagccgtcacgtcggtgtgtctgtaaagcactacatatccatGACTGAGTACTACGAGGAGGGGGgcttgctgtacgagcactcacctcccatgcacatcaaagtggagtctccagagggtccctttgga
run1_Injected_SP16	run1_Injected_SP16	run1_Injected_SP16_sim1.fq	run1_Injected_SP16_sim2.fq	SP16	FALSE	GACTGAGTACTACGAGGAGGGGG	TGGTGGCTTTTCACCCTTCTTG	TCCAAAGGGACCCTCTGGAG	0	tggtggcttttcacccttcttgtgaatggcacgctgtccagccgtcacgtcggtgtgtctgtaaagcactacatatccatGACTGAGTACTACGAGGAGGGGGgcttgctgtacgagcactcacctcccatgcacatcaaagtggagtctccagagggtccctttgga
run1_Injected_SP17	run1_Injected_SP17	run1_Injected_SP17_sim1.fq	run1_Injected_SP17_sim2.fq	SP17	FALSE	GAGGTTCTGCTCTACCGAACCGG	GATAAATCAGAAATGACACGCCGAC	GCTCAAGAGGGAATCTCAGAGG	0	gataaatcagaaatgacacgccgacaggactcggttcttctgggaagctgcgctatcctcctgtttctgaacactgGAGGTTCTGCTCTACCGAACCGGaccagcgatgtgcataatgaggccacggacagtaataaagagcctctgagattccctcttgagc
run1_Uninjected_SP17	run1_Uninjected_SP17	run1_Uninjected_SP17_sim1.fq	run1_Uninjected_SP17_sim2.fq	SP17	TRUE	GAGGTTCTGCTCTACCGAACCGG	GATAAATCAGAAATGACACGCCGAC	GCTCAAGAGGGAATCTCAGAGG	0	gataaatcagaaatgacacgccgacaggactcggttcttctgggaagctgcgctatcctcctgtttctgaacactgGAGGTTCTGCTCTACCGAACCGGaccagcgatgtgcataatgaggccacggacagtaataaagagcctctgagattccctcttgagc
run1_Uninjected_SP18	run1_Uninjected_SP18	run1_Uninjected_SP18_sim1.fq	run1_Uninjected_SP18_sim2.fq	SP18	TRUE	GGCAGCAGTGGAGGCCATTTTGG	TTTTTGTAGTTTATGCATACAGCCCTG	CTTTGCTGACTGGTCCAGCT	0	tttttgtagtttatgcatacagccctGGCAGCAGTGGAGGCCATTTTGGatctaataatcctagccagtccatgcaggaggtgaaacaaagtgtccttgacttttatggtggaaatgttgtagctggaccagtcagcaaag
run1_Injected_SP18	run1_Injected_SP18	run1_Injected_SP18_sim1.fq	run1_Injected_SP18_sim2.fq	SP18	FALSE	GGCAGCAGTGGAGGCCATTTTGG	TTTTTGTAGTTTATGCATACAGCCCTG	CTTTGCTGACTGGTCCAGCT	0	tttttgtagtttatgcatacagccctGGCAGCAGTGGAGGCCATTTTGGatctaataatcctagccagtccatgcaggaggtgaaacaaagtgtccttgacttttatggtggaaatgttgtagctggaccagtcagcaaag
run1_Uninjected_SP2	run1_Uninjected_SP2	run1_Uninjected_SP2_sim1.fq	run1_Uninjected_SP2_sim2.fq	SP2	TRUE	GAGGGCGAGACAAAGACATCTGG	TGCGAAACGATTAAGATGGAGACAAC	CGTTCTAACCGTCTTTCTCGTC	0	tgcgaaacgattaagatggagacaaccgaagctgttttattgctgctgttggtgtgctgttggtgGAGGGCGAGACAAAGACATCTGGatgaggagattatggctcggcggcgatttcgacggaaactcattttggcggcaagacgcaaacgcgcgatagagcgacgagaaagacggttagaacg
run1_Injected_SP2	run1_Injected_SP2	run1_Injected_SP2_sim1.fq	run1_Injected_SP2_sim2.fq	SP2	FALSE	GAGGGCGAGACAAAGACATCTGG	TGCGAAACGATTAAGATGGAGACAAC	CGTTCTAACCGTCTTTCTCGTC	0	tgcgaaacgattaagatggagacaaccgaagctgttttattgctgctgttggtgtgctgttggtgGAGGGCGAGACAAAGACATCTGGatgaggagattatggctcggcggcgatttcgacggaaactcattttggcggcaagacgcaaacgcgcgatagagcgacgagaaagacggttagaacg
run1_Uninjected_SP3.SP11_updated	run1_Uninjected_SP3.SP11_updated	run1_Uninjected_SP3.SP11_updated_sim1.fq	run1_Uninjected_SP3.SP11_updated_sim2.fq	SP3.SP11_updated	TRUE	tgtgttggacagATTGTTTTGGG	ATGATTATTAAAGTGTTGGTATTGGTGTGT	CTATTAAATCCAGATGAACCAGTTTTGA	0	atgattattaaagtgttggtattggTGTGTTGGACAGATTGTTTTGGGgctcgttggcatcatcaagtgcatgtcacatggcctgagtcaggtgagaggaactgtttaattataagttcaaaactggttcatctggatttaatag
run1_Injected_SP3.SP11_updated	run1_Injected_SP3.SP11_updated	run1_Injected_SP3.SP11_updated_sim1.fq	run1_Injected_SP3.SP11_updated_sim2.fq	SP3.SP11_updated	FALSE	tgtgttggacagATTGTTTTGGG	ATGATTATTAAAGTGTTGGTATTGGTGTGT	CTATTAAATCCAGATGAACCAGTTTTGA	0	atgattattaaagtgttggtattggTGTGTTGGACAGATTGTTTTGGGgctcgttggcatcatcaagtgcatgtcacatggcctgagtcaggtgagaggaactgtttaattataagttcaaaactggttcatctggatttaatag
run1_Uninjected_SP4	run1_Uninjected_SP4	run1_Uninjected_SP4_sim1.fq	run1_Uninjected_SP4_sim2.fq	SP4	TRUE	AGAGGAAGCGCACGCGACTTGGG	TACTTTCTCACCTGCTGAAGCAG	TGTTTTCTTTCTGTTTTTCCAGCT	0	tactttctcacctgctgaagcagtgtagcaattgatctcAGAGGAAGCGCACGCGACTTGGGaactatacaagcatttgcctaggatccccactttacatgaattacacgttagtgcttcagctggaaaaacagaaagaaaaca
run1_Injected_SP4	run1_Injected_SP4	run1_Injected_SP4_sim1.fq	run1_Injected_SP4_sim2.fq	SP4	FALSE	AGAGGAAGCGCACGCGACTTGGG	TACTTTCTCACCTGCTGAAGCAG	TGTTTTCTTTCTGTTTTTCCAGCT	0	tactttctcacctgctgaagcagtgtagcaattgatctcAGAGGAAGCGCACGCGACTTGGGaactatacaagcatttgcctaggatccccactttacatgaattacacgttagtgcttcagctggaaaaacagaaagaaaaca
run1_Uninjected_SP5	run1_Uninjected_SP5	run1_Uninjected_SP5_sim1.fq	run1_Uninjected_SP5_sim2.fq	SP5	TRUE	GAGATAAAGAGCGAGCACAAAGG	ACAGCGCAAAATCCTATATTATTTAATAGG	TCTAGCGGATCTAACAGGAGTC	0	acagcgcaaaatcctatattatttaataggctgacatgaattaagtgtaacaaaaatggtatcttaccaactgcGAGATAAAGAGCGAGCACAAAGGagccgaaaatgattttgttcatggtttctgctgtaaatgagctaagttcaagtagaagaccgttacactgctgtcagactcctgttagatccgctaga
run1_Injected_SP5	run1_Injected_SP5	run1_Injected_SP5_sim1.fq	run1_Injected_SP5_sim2.fq	SP5	FALSE	GAGATAAAGAGCGAGCACAAAGG	ACAGCGCAAAATCCTATATTATTTAATAGG	TCTAGCGGATCTAACAGGAGTC	0	acagcgcaaaatcctatattatttaataggctgacatgaattaagtgtaacaaaaatggtatcttaccaactgcGAGATAAAGAGCGAGCACAAAGGagccgaaaatgattttgttcatggtttctgctgtaaatgagctaagttcaagtagaagaccgttacactgctgtcagactcctgttagatccgctaga
run1_Uninjected_SP6	run1_Uninjected_SP6	run1_Uninjected_SP6_sim1.fq	run1_Uninjected_SP6_sim2.fq	SP6	TRUE	GAACAAGATACTGGCTATCACGG	TGCATCATTATATGACCAGAGCTTT	AGTTAGTTTGTTCATGTTTATGTGTGTG	0	tgcatcattatatgaccagagctttattaaatccttcacagcttcctgccattatGAACAAGATACTGGCTATCACGGtttttgttgctttccttgcactgggtatgtacacacacacataaacatgaacaaactaact
run1_Injected_SP6	run1_Injected_SP6	run1_Injected_SP6_sim1.fq	run1_Injected_SP6_sim2.fq	SP6	FALSE	GAACAAGATACTGGCTATCACGG	TGCATCATTATATGACCAGAGCTTT	AGTTAGTTTGTTCATGTTTATGTGTGTG	0	tgcatcattatatgaccagagctttattaaatccttcacagcttcctgccattatGAACAAGATACTGGCTATCACGGtttttgttgctttccttgcactgggtatgtacacacacacataaacatgaacaaactaact
run1_Injected_SP7	run1_Injected_SP7	run1_Injected_SP7_sim1.fq	run1_Injected_SP7_sim2.fq	SP7	FALSE	GGTCCTGCTCGTTGGATTTCTGG	CTACAAACCTGAAGAGCCACTG	TTTTCTATACTGTGTCAGAGAAAGAGT	0	ctacaaacctgaagagccactgtttgtccatacacatccccccataggatcatttgctgaaaatggagaagatggtccacttGGTCCTGCTCGTTGGATTTCTGGgtttatctgcagggcagctgatacctactggtgagtgactgatcaaactctttctctgacacagtatagaaaa
run1_Uninjected_SP7	run1_Uninjected_SP7	run1_Uninjected_SP7_sim1.fq	run1_Uninjected_SP7_sim2.fq	SP7	TRUE	GGTCCTGCTCGTTGGATTTCTGG	CTACAAACCTGAAGAGCCACTG	TTTTCTATACTGTGTCAGAGAAAGAGT	0	ctacaaacctgaagagccactgtttgtccatacacatccccccataggatcatttgctgaaaatggagaagatggtccacttGGTCCTGCTCGTTGGATTTCTGGgtttatctgcagggcagctgatacctactggtgagtgactgatcaaactctttctctgacacagtatagaaaa
run1_Uninjected_SP8_updated2	run1_Uninjected_SP8_updated2	run1_Uninjected_SP8_updated2_sim1.fq	run1_Uninjected_SP8_updated2_sim2.fq	SP8_updated2	TRUE	GAACTGAAGCTGAGCTGTCCTGG	TGACAATGTCTTTGAAGCTGGACT	AGTGACATGATTAAAATGGCAGC	0	tgacaatgtctttgaagctggactctttcatttcagcaacagtaattaggtgtggcgggtttGAACTGAAGCTGAGCTGTCCTGGtaagtgcttgaatgccaatctattaaagttttgttgaatgtataatgctgccattttaatcatgtcact
run1_Injected_SP8_updated2	run1_Injected_SP8_updated2	run1_Injected_SP8_updated2_sim1.fq	run1_Injected_SP8_updated2_sim2.fq	SP8_updated2	FALSE	GAACTGAAGCTGAGCTGTCCTGG	TGACAATGTCTTTGAAGCTGGACT	AGTGACATGATTAAAATGGCAGC	0	tgacaatgtctttgaagctggactctttcatttcagcaacagtaattaggtgtggcgggtttGAACTGAAGCTGAGCTGTCCTGGtaagtgcttgaatgccaatctattaaagttttgttgaatgtataatgctgccattttaatcatgtcact
run1_Uninjected_SP9	run1_Uninjected_SP9	run1_Uninjected_SP9_sim1.fq	run1_Uninjected_SP9_sim2.fq	SP9	TRUE	GGCAGCGGAGACCCTGAGGGAGG	CAGCTGCTCATCCTCCTCATG	ACCGGACACTCGGTCACTAC	1	cagctgctcatcctcctcatgtcagtgtgtgtgttctgcttcagcatgggctgtgtgttgctgtttctgctgctggtgtgtgtcccggtggtCCTCCCTCAGGGTCTCCGCTGCCtcttctgcccggtaacgtcgctgaacagctcgtgtgcgccggtagtgaccgagtgtccggt
run1_Injected_SP9	run1_Injected_SP9	run1_Injected_SP9_sim1.fq	run1_Injected_SP9_sim2.fq	SP9	FALSE	GGCAGCGGAGACCCTGAGGGAGG	CAGCTGCTCATCCTCCTCATG	ACCGGACACTCGGTCACTAC	1	cagctgctcatcctcctcatgtcagtgtgtgtgttctgcttcagcatgggctgtgtgttgctgtttctgctgctggtgtgtgtcccggtggtCCTCCCTCAGGGTCTCCGCTGCCtcttctgcccggtaacgtcgctgaacagctcgtgtgcgccggtagtgaccgagtgtccggt
run1_Uninjected_Trpv1	run1_Uninjected_Trpv1	run1_Uninjected_Trpv1_sim1.fq	run1_Uninjected_Trpv1_sim2.fq	Trpv1	TRUE	GGTGAcGTGTCTAAAATGCAGGG	AAACTTGAAGGAAGAACCAGCTC	GTTACATTGTGAGTCGGTGAGTCG	0	aaacttgaaggaagaaccagctcaacaggacaatgacaggtttaccatcaagaggctgttcgaggctgtgtccagtGGTGACGTGTCTAAAATGCAGGGtttacatgagtatctccacaaaaacatgaaacgactcaccgactcacaatgtaac
run1_Injected_Trpv1	run1_Injected_Trpv1	run1_Injected_Trpv1_sim1.fq	run1_Injected_Trpv1_sim2.fq	Trpv1	FALSE	GGTGAcGTGTCTAAAATGCAGGG	AAACTTGAAGGAAGAACCAGCTC	GTTACATTGTGAGTCGGTGAGTCG	0	aaacttgaaggaagaaccagctcaacaggacaatgacaggtttaccatcaagaggctgttcgaggctgtgtccagtGGTGACGTGTCTAAAATGCAGGGtttacatgagtatctccacaaaaacatgaaacgactcaccgactcacaatgtaac
run1_Uninjected_Utx1	run1_Uninjected_Utx1	run1_Uninjected_Utx1_sim1.fq	run1_Uninjected_Utx1_sim2.fq	Utx1	TRUE	GAGGCGTCGAGCAGCGGCGGCGG	AAGTTGGCTTTTATTGTGGCTTTTGG	GGTGATTCCTCCTCGGGTTC	1	aagttggcttttattgtggcttttggacgctcggagctcgcctgcgctccactgcacggcgcggttccatgaagccgtgccgagtgtcggtggCCGCCGCCGCTGCTCGACGCCTCagcgctgctggtgatgaggagaagaaaatggcggcgggaaaagcgagtgaacccgaggaggaatcacc
run1_Injected_Utx1	run1_Injected_Utx1	run1_Injected_Utx1_sim1.fq	run1_Injected_Utx1_sim2.fq	Utx1	FALSE	GAGGCGTCGAGCAGCGGCGGCGG	AAGTTGGCTTTTATTGTGGCTTTTGG	GGTGATTCCTCCTCGGGTTC	1	aagttggcttttattgtggcttttggacgctcggagctcgcctgcgctccactgcacggcgcggttccatgaagccgtgccgagtgtcggtggCCGCCGCCGCTGCTCGACGCCTCagcgctgctggtgatgaggagaagaaaatggcggcgggaaaagcgagtgaacccgaggaggaatcacc
run1_Uninjected_aim1b	run1_Uninjected_aim1b	run1_Uninjected_aim1b_sim1.fq	run1_Uninjected_aim1b_sim2.fq	aim1b	TRUE	GGGTTTCCAGGGTCTGCTGGCGG	agctctgcgattggtctaataaag	TGAGTGTCTACCATGCGCAG	0	agctctgcgattggtctaataaagaatgactgtgttttctggtctacaggtggctggtttacagtgatccGGGTTTCCAGGGTCTGCTGGCGGttctggaggctggagaatatccttttccagaggactggggtttcccagctccagccgtgggctctctgaggcctctgcgcatggtagacactca
run1_Injected_aim1b	run1_Injected_aim1b	run1_Injected_aim1b_sim1.fq	run1_Injected_aim1b_sim2.fq	aim1b	FALSE	GGGTTTCCAGGGTCTGCTGGCGG	agctctgcgattggtctaataaag	TGAGTGTCTACCATGCGCAG	0	agctctgcgattggtctaataaagaatgactgtgttttctggtctacaggtggctggtttacagtgatccGGGTTTCCAGGGTCTGCTGGCGGttctggaggctggagaatatccttttccagaggactggggtttcccagctccagccgtgggctctctgaggcctctgcgcatggtagacactca
run1_Injected_apln	run1_Injected_apln	run1_Injected_apln_sim1.fq	run1_Injected_apln_sim2.fq	apln	FALSE	GAATGTGAAGATCTTGACGCTGG	CCACACACGCACACCACTAC	CAAGGCTAACAGCAGAGAGAA	0	ccacacacgcacaccactacagtatatcagctagcgactggcagggaaacggaggggagagcagaaatGAATGTGAAGATCTTGACGCTGGtgattgtgctggtggtttctctgctgtgttcagccagtgctggtaagtcgggagcgtgacggctgttgcctggagcctccccatgtttatcttttttctctctgctgttagccttg
run1_Uninjected_apln	run1_Uninjected_apln	run1_Uninjected_apln_sim1.fq	run1_Uninjected_apln_sim2.fq	apln	TRUE	GAATGTGAAGATCTTGACGCTGG	CCACACACGCACACCACTAC	CAAGGCTAACAGCAGAGAGAA	0	ccacacacgcacaccactacagtatatcagctagcgactggcagggaaacggaggggagagcagaaatGAATGTGAAGATCTTGACGCTGGtgattgtgctggtggtttctctgctgtgttcagccagtgctggtaagtcgggagcgtgacggctgttgcctggagcctccccatgtttatcttttttctctctgctgttagccttg
run1_Uninjected_aplnrA	run1_Uninjected_aplnrA	run1_Uninjected_aplnrA_sim1.fq	run1_Uninjected_aplnrA_sim2.fq	aplnrA	TRUE	GGTCAAAACTCAGACAGGTCAGG	GCGTGGCTCTCTGCAAGATC	CCAGCAGGCATGAGAGGAAC	1	gcgtggctctctgcaagatcagcagctacgtggtgctggtcaacatgtacgccagcgtcttctgCCTGACCTGTCTGAGTTTTGACCgctacctcgccatcgtccactctctgtccagcggccggctcagatcccgtgccaccatgctggcatcgctgggtgccatctggttcctctcatgcctgctgg
run1_Injected_aplnrA	run1_Injected_aplnrA	run1_Injected_aplnrA_sim1.fq	run1_Injected_aplnrA_sim2.fq	aplnrA	FALSE	GGTCAAAACTCAGACAGGTCAGG	GCGTGGCTCTCTGCAAGATC	CCAGCAGGCATGAGAGGAAC	1	gcgtggctctctgcaagatcagcagctacgtggtgctggtcaacatgtacgccagcgtcttctgCCTGACCTGTCTGAGTTTTGACCgctacctcgccatcgtccactctctgtccagcggccggctcagatcccgtgccaccatgctggcatcgctgggtgccatctggttcctctcatgcctgctgg
run1_Uninjected_aplnrB	run1_Uninjected_aplnrB	run1_Uninjected_aplnrB_sim1.fq	run1_Uninjected_aplnrB_sim2.fq	aplnrB	TRUE	GGGACTCACTGGGAAcGGTGTGG	ATGTGTGAATATGATGAGTGGGAAC	CAGGGTCACCACAAAGGTCAG	0	atgtgtgaatatgatgagtgggaaccatcatattctctgattcccgtgctctacatgctcatcttcatcctGGGACTCACTGGGAACGGTGTGGtcatcttcacggtgtggcgggcccagtctaagaggagagctgcggacgtctacattggaaacctggctctcgctgacctgacctttgtggtgaccctg
run1_Injected_aplnrB	run1_Injected_aplnrB	run1_Injected_aplnrB_sim1.fq	run1_Injected_aplnrB_sim2.fq	aplnrB	FALSE	GGGACTCACTGGGAAcGGTGTGG	ATGTGTGAATATGATGAGTGGGAAC	CAGGGTCACCACAAAGGTCAG	0	atgtgtgaatatgatgagtgggaaccatcatattctctgattcccgtgctctacatgctcatcttcatcctGGGACTCACTGGGAACGGTGTGGtcatcttcacggtgtggcgggcccagtctaagaggagagctgcggacgtctacattggaaacctggctctcgctgacctgacctttgtggtgaccctg
run1_Uninjected_atp1a1	run1_Uninjected_atp1a1	run1_Uninjected_atp1a1_sim1.fq	run1_Uninjected_atp1a1_sim2.fq	atp1a1	TRUE	GGATGAACTCAAAAAAGAAGTGG	GGGCAAGAAGTCAAAGTCCAAG	CATCCAGGGACAGTTTGTGA	0	gggcaagaagtcaaagtccaagggcaagaaagagaaggataaagacatGGATGAACTCAAAAAAGAAGTGGacttggtgagttagtttatgagcataaatcctataatggctatcgtaacttttgataggatggtaaaatgctgtttttattacatctttgtaggacgatcacaaactgtccctggatg
run1_Injected_atp1a1	run1_Injected_atp1a1	run1_Injected_atp1a1_sim1.fq	run1_Injected_atp1a1_sim2.fq	atp1a1	FALSE	GGATGAACTCAAAAAAGAAGTGG	GGGCAAGAAGTCAAAGTCCAAG	CATCCAGGGACAGTTTGTGA	0	gggcaagaagtcaaagtccaagggcaagaaagagaaggataaagacatGGATGAACTCAAAAAAGAAGTGGacttggtgagttagtttatgagcataaatcctataatggctatcgtaacttttgataggatggtaaaatgctgtttttattacatctttgtaggacgatcacaaactgtccctggatg
run1_Injected_bag2	run1_Injected_bag2	run1_Injected_bag2_sim1.fq	run1_Injected_bag2_sim2.fq	bag2	FALSE	GGACCGGTCAGCCATTGACATGG	AGCAGCATTAGCAGCGATGG	CTCATTTCAATCTGATCCAGGCTC	1	agcagcattagcagcgatggcacaggccaaaatcaacgctaaaatgaacgatgcaactaaaaacaaattcaccagaaCCATGTCAATGGCTGACCGGTCCggacggctgctggagagcctggatcagattgaaatgag
run1_Uninjected_bag2	run1_Uninjected_bag2	run1_Uninjected_bag2_sim1.fq	run1_Uninjected_bag2_sim2.fq	bag2	TRUE	GGACCGGTCAGCCATTGACATGG	AGCAGCATTAGCAGCGATGG	CTCATTTCAATCTGATCCAGGCTC	1	agcagcattagcagcgatggcacaggccaaaatcaacgctaaaatgaacgatgcaactaaaaacaaattcaccagaaCCATGTCAATGGCTGACCGGTCCggacggctgctggagagcctggatcagattgaaatgag
run1_Uninjected_cartb	run1_Uninjected_cartb	run1_Uninjected_cartb_sim1.fq	run1_Uninjected_cartb_sim2.fq	cartb	TRUE	GGGAAGTTTGTCCAGAGCAGAGG	CAGCGGACTCTCTCCAGTCAT	AACAAAGCTAATATCTCGCCGT	1	cagcggactctctccagtcatgacgagctctgagatgctgatgacaggactcctcgtagcgggactcttcaccgtCCTCTGCTCTGGACAAACTTCCCaagaactgacctttgatgacgcacaactgtccccgcaggaaacagagaatcagctggtgagtttttacggcgagatattagctttgtt
run1_Injected_cartb	run1_Injected_cartb	run1_Injected_cartb_sim1.fq	run1_Injected_cartb_sim2.fq	cartb	FALSE	GGGAAGTTTGTCCAGAGCAGAGG	CAGCGGACTCTCTCCAGTCAT	AACAAAGCTAATATCTCGCCGT	1	cagcggactctctccagtcatgacgagctctgagatgctgatgacaggactcctcgtagcgggactcttcaccgtCCTCTGCTCTGGACAAACTTCCCaagaactgacctttgatgacgcacaactgtccccgcaggaaacagagaatcagctggtgagtttttacggcgagatattagctttgtt
run1_Injected_cartc	run1_Injected_cartc	run1_Injected_cartc_sim1.fq	run1_Injected_cartc_sim2.fq	cartc	FALSE	GGACAGCCGACTGAGCGAGCAGG	GCGGTTTACCTGAGCGTGTT	TTTATTACGCTGTGGCGACC	0	gcggtttacctgagcgtgttcctgtcgctgctgagcgtctgcagggcgcagattcagatgcaGGACAGCCGACTGAGCGAGCAGGacgagcagttcatcaagagagacctggtgagggaaatgacattactcattcattcattttttttcagcttagtgctttatatatcaggggtcgccacagcgtaataaa
run1_Uninjected_cartc	run1_Uninjected_cartc	run1_Uninjected_cartc_sim1.fq	run1_Uninjected_cartc_sim2.fq	cartc	TRUE	GGACAGCCGACTGAGCGAGCAGG	GCGGTTTACCTGAGCGTGTT	TTTATTACGCTGTGGCGACC	0	gcggtttacctgagcgtgttcctgtcgctgctgagcgtctgcagggcgcagattcagatgcaGGACAGCCGACTGAGCGAGCAGGacgagcagttcatcaagagagacctggtgagggaaatgacattactcattcattcattttttttcagcttagtgctttatatatcaggggtcgccacagcgtaataaa
run1_Injected_cartd	run1_Injected_cartd	run1_Injected_cartd_sim1.fq	run1_Injected_cartd_sim2.fq	cartd	FALSE	GGGAAGGTATATAAAATCCTGGG	CTCACGTTTGCATTGGCTTT	AGGTGACGGTCAGGAGAAAGAT	0	ctcacgtttgcattggctttagaggtcctgcggggtcaccgtcaacatctgatctggaacggggttgtGGGAAGGTATATAAAATCCTGGGacagtgctctgctgttatttcgaggagagtcctgcttcctagacacgatggtcggagagcggatctttctcctgaccgtcacct
run1_Uninjected_cartd	run1_Uninjected_cartd	run1_Uninjected_cartd_sim1.fq	run1_Uninjected_cartd_sim2.fq	cartd	TRUE	GGGAAGGTATATAAAATCCTGGG	CTCACGTTTGCATTGGCTTT	AGGTGACGGTCAGGAGAAAGAT	0	ctcacgtttgcattggctttagaggtcctgcggggtcaccgtcaacatctgatctggaacggggttgtGGGAAGGTATATAAAATCCTGGGacagtgctctgctgttatttcgaggagagtcctgcttcctagacacgatggtcggagagcggatctttctcctgaccgtcacct
run1_Uninjected_carte	run1_Uninjected_carte	run1_Uninjected_carte_sim1.fq	run1_Uninjected_carte_sim2.fq	carte	TRUE	GGACTCGTTCGCTCTCGCTCCGG	AAGCTCCCTGCATTCAGGAC	TTTTCGCTGTTTAGGTTTGGGT	1	aagctccctgcattcaggaccatggagagctccagtctgaggatgcgcatggcagtgtgcgcgctgctggtctgcttgttgaCCGGAGCGAGAGCGAACGAGTCCgagccggagattgaagtggaactggacacaagagccatcagagacttctaccccaaagacccaaacctaaacagcgaaaa
run1_Injected_carte	run1_Injected_carte	run1_Injected_carte_sim1.fq	run1_Injected_carte_sim2.fq	carte	FALSE	GGACTCGTTCGCTCTCGCTCCGG	AAGCTCCCTGCATTCAGGAC	TTTTCGCTGTTTAGGTTTGGGT	1	aagctccctgcattcaggaccatggagagctccagtctgaggatgcgcatggcagtgtgcgcgctgctggtctgcttgttgaCCGGAGCGAGAGCGAACGAGTCCgagccggagattgaagtggaactggacacaagagccatcagagacttctaccccaaagacccaaacctaaacagcgaaaa
run1_Uninjected_col5al	run1_Uninjected_col5al	run1_Uninjected_col5al_sim1.fq	run1_Uninjected_col5al_sim2.fq	col5al	TRUE	GGGCATCCAGCAGCTGGGTTTGG	GACGGTGAGGCCAAAGAAAGG	CCGTCTGCCAGGTTGATTCC	0	gacggtgaggccaaagaaaggcagtcagtcgttcctgctgtcggtgtataatgagcaGGGCATCCAGCAGCTGGGTTTGGaagtgggacgttctcctgtattcctgtatgaggatcacttaggcaaacccggcccagaggactacccgctcttcagaggaatcaacctggcagacgg
run1_Injected_col5al	run1_Injected_col5al	run1_Injected_col5al_sim1.fq	run1_Injected_col5al_sim2.fq	col5al	FALSE	GGGCATCCAGCAGCTGGGTTTGG	GACGGTGAGGCCAAAGAAAGG	CCGTCTGCCAGGTTGATTCC	0	gacggtgaggccaaagaaaggcagtcagtcgttcctgctgtcggtgtataatgagcaGGGCATCCAGCAGCTGGGTTTGGaagtgggacgttctcctgtattcctgtatgaggatcacttaggcaaacccggcccagaggactacccgctcttcagaggaatcaacctggcagacgg
run1_Uninjected_ctgfa	run1_Uninjected_ctgfa	run1_Uninjected_ctgfa_sim1.fq	run1_Uninjected_ctgfa_sim2.fq	ctgfa	TRUE	GGGGCGGCACTTCAGGGCAGTGG	TGATCAAGCTAGGCTTAAAATGGAG	GGTCGCAAACATCTCGTTCTG	1	tgatcaagctaggcttaaaatggagctctttagcaaatgtacaaactctcacaagaacattttgtcttattcctcaggctgtggctcaagagtgcagtggacaatgCCACTGCCCTGAAGTGCCGCCCCagtgttcacctggtgtaagcctagttctggacacctgtgggtgctgccgggtgtgtgccaagcagctgggcgagctgtgcacagaacgagatgtttgcgacc
run1_Injected_ctgfa	run1_Injected_ctgfa	run1_Injected_ctgfa_sim1.fq	run1_Injected_ctgfa_sim2.fq	ctgfa	FALSE	GGGGCGGCACTTCAGGGCAGTGG	TGATCAAGCTAGGCTTAAAATGGAG	GGTCGCAAACATCTCGTTCTG	1	tgatcaagctaggcttaaaatggagctctttagcaaatgtacaaactctcacaagaacattttgtcttattcctcaggctgtggctcaagagtgcagtggacaatgCCACTGCCCTGAAGTGCCGCCCCagtgttcacctggtgtaagcctagttctggacacctgtgggtgctgccgggtgtgtgccaagcagctgggcgagctgtgcacagaacgagatgtttgcgacc
run1_Injected_cx43.4	run1_Injected_cx43.4	run1_Injected_cx43.4_sim1.fq	run1_Injected_cx43.4_sim2.fq	cx43.4	FALSE	GGGTTGTGATCAAAATGATCTGG	CGATGAACAGAGCAAATTTGTGT	CCTGTTGACTGGCCTGTACT	1	cgatgaacagagcaaatttgtgtgtaatacccagcaacctggttgtgagaacgtttgctacgatgcatttgcaccactctctcatgtccggttctgggttttCCAGATCATTTTGATCACAACCCccactatcatgtacttgggatttgctatgcacaagatcgctcggtcaaatgatgtggagtacaggccagtcaacagg
run1_Uninjected_cx43.4	run1_Uninjected_cx43.4	run1_Uninjected_cx43.4_sim1.fq	run1_Uninjected_cx43.4_sim2.fq	cx43.4	TRUE	GGGTTGTGATCAAAATGATCTGG	CGATGAACAGAGCAAATTTGTGT	CCTGTTGACTGGCCTGTACT	1	cgatgaacagagcaaatttgtgtgtaatacccagcaacctggttgtgagaacgtttgctacgatgcatttgcaccactctctcatgtccggttctgggttttCCAGATCATTTTGATCACAACCCccactatcatgtacttgggatttgctatgcacaagatcgctcggtcaaatgatgtggagtacaggccagtcaacagg
run1_Injected_dand5	run1_Injected_dand5	run1_Injected_dand5_sim1.fq	run1_Injected_dand5_sim2.fq	dand5	FALSE	GGACCAGACGAACCTGTTCGGGG	CAGCGGGAATTTCACCGACA	CGCCTCGACTTGGTGAATTT	0	cagcgggaatttcaccgacacgtggcgaaagactttgaatcctccgggaatGGACCAGACGAACCTGTTCGGGGatctgtccgaattgtcaaactaaaccctcattttctgcgccgggccgccgttagtcatgtgccgttcagaaattcaccaagtcgaggcg
run1_Uninjected_dand5	run1_Uninjected_dand5	run1_Uninjected_dand5_sim1.fq	run1_Uninjected_dand5_sim2.fq	dand5	TRUE	GGACCAGACGAACCTGTTCGGGG	CAGCGGGAATTTCACCGACA	CGCCTCGACTTGGTGAATTT	0	cagcgggaatttcaccgacacgtggcgaaagactttgaatcctccgggaatGGACCAGACGAACCTGTTCGGGGatctgtccgaattgtcaaactaaaccctcattttctgcgccgggccgccgttagtcatgtgccgttcagaaattcaccaagtcgaggcg
run1_Injected_eed	run1_Injected_eed	run1_Injected_eed_sim1.fq	run1_Injected_eed_sim2.fq	eed	FALSE	GGTGGGAGTGTCGGGACGCTCGG	GTGCAGGATGATGCGGTCAG	CACACTTGAAGGAGTATTTGCAC	1	gtgcaggatgatgcggtcagcgtggagagcggcacacaccCCGAGCGTCCCGACACTCCCACCaacacagcgagcgctccgggcaggaagagctgggggaaggggaagtggaagtccaagaagtgcaaatactccttcaagtgtg
run1_Uninjected_eed	run1_Uninjected_eed	run1_Uninjected_eed_sim1.fq	run1_Uninjected_eed_sim2.fq	eed	TRUE	GGTGGGAGTGTCGGGACGCTCGG	GTGCAGGATGATGCGGTCAG	CACACTTGAAGGAGTATTTGCAC	1	gtgcaggatgatgcggtcagcgtggagagcggcacacaccCCGAGCGTCCCGACACTCCCACCaacacagcgagcgctccgggcaggaagagctgggggaaggggaagtggaagtccaagaagtgcaaatactccttcaagtgtg
run1_Uninjected_elovl6	run1_Uninjected_elovl6	run1_Uninjected_elovl6_sim1.fq	run1_Uninjected_elovl6_sim2.fq	elovl6	TRUE	GATCGCACACTGACTGCTTTAGG	TTCTTCAGTATATTTGGTGCCATCA	ACCTAGTTCAGGTGCTTTGCT	1	ttcttcagtatatttggtgccatcagaactgggggctatatggtaaacattttgatgaccaaaggCCTAAAGCAGTCAGTGTGCGATCagagtttctacaacgggccagtcagcaagttctgggcttatgcttttgtcctcagcaaagcacctgaactaggt
run1_Injected_elovl6	run1_Injected_elovl6	run1_Injected_elovl6_sim1.fq	run1_Injected_elovl6_sim2.fq	elovl6	FALSE	GATCGCACACTGACTGCTTTAGG	TTCTTCAGTATATTTGGTGCCATCA	ACCTAGTTCAGGTGCTTTGCT	1	ttcttcagtatatttggtgccatcagaactgggggctatatggtaaacattttgatgaccaaaggCCTAAAGCAGTCAGTGTGCGATCagagtttctacaacgggccagtcagcaagttctgggcttatgcttttgtcctcagcaaagcacctgaactaggt
run1_Uninjected_eml2	run1_Uninjected_eml2	run1_Uninjected_eml2_sim1.fq	run1_Uninjected_eml2_sim2.fq	eml2	TRUE	GGACGACCGTCTCTCTCACCTGG	TGTAGCTGTTAATGTGTGTTGTTG	CTGGCTTGTGTGATCTCCTC	0	tgtagctgttaatgtgtgttgttgatcaattttagatgataacgtatcagccggcagtgggatggagatGGACGACCGTCTCTCTCACCTGGagcagagggtgcagctgcaggaggatgagattcagctgctaaaggcggcgctggccgatgctttgagacgactgggctgctgtgaggagatcacacaagccag
run1_Injected_eml2	run1_Injected_eml2	run1_Injected_eml2_sim1.fq	run1_Injected_eml2_sim2.fq	eml2	FALSE	GGACGACCGTCTCTCTCACCTGG	TGTAGCTGTTAATGTGTGTTGTTG	CTGGCTTGTGTGATCTCCTC	0	tgtagctgttaatgtgtgttgttgatcaattttagatgataacgtatcagccggcagtgggatggagatGGACGACCGTCTCTCTCACCTGGagcagagggtgcagctgcaggaggatgagattcagctgctaaaggcggcgctggccgatgctttgagacgactgggctgctgtgaggagatcacacaagccag
run1_Uninjected_eomesb	run1_Uninjected_eomesb	run1_Uninjected_eomesb_sim1.fq	run1_Uninjected_eomesb_sim2.fq	eomesb	TRUE	GGGAAGAGGGAGCACGGGCTGGG	AAGTTTCTCCGGTAGTTTGTGGT	TAGTGGAGCGAAGCCGAGTA	1	aagtttctccggtagtttgtggtgatgatctgtccagccggtatctcctggacgggctgagctccagccgctacttcatgcagacgcaggactcCCCCAGCCCGTGCTCCCTCTTCCcgtacagcgggcagaccggagccgtgtacgccgggtcggatgggtcccggtactcggcttcgctccacta
run1_Injected_eomesb	run1_Injected_eomesb	run1_Injected_eomesb_sim1.fq	run1_Injected_eomesb_sim2.fq	eomesb	FALSE	GGGAAGAGGGAGCACGGGCTGGG	AAGTTTCTCCGGTAGTTTGTGGT	TAGTGGAGCGAAGCCGAGTA	1	aagtttctccggtagtttgtggtgatgatctgtccagccggtatctcctggacgggctgagctccagccgctacttcatgcagacgcaggactcCCCCAGCCCGTGCTCCCTCTTCCcgtacagcgggcagaccggagccgtgtacgccgggtcggatgggtcccggtactcggcttcgctccacta
run1_Injected_ezh2.2	run1_Injected_ezh2.2	run1_Injected_ezh2.2_sim1.fq	run1_Injected_ezh2.2_sim2.fq	ezh2.2	FALSE	GGAGACCACGAGTACATGACAGG	CTGTTGACAGTGGCTTTTCTGA	GGTCTCATCTTCAACCTTAAACAGA	1	ctgttgacagtggcttttctgagttctccagacaagtcattcccctcaaaacactgaatgccgtggcctctgttCCTGTCATGTACTCGTGGTCTCCcctccagcaaaactttatggtaaagacagactcttactattgttttaccgaaaaatcaaagtattacattacaaaatgcatgcttttaatctcttattctgtttaaggttgaagatgagacc
run1_Uninjected_ezh2.2	run1_Uninjected_ezh2.2	run1_Uninjected_ezh2.2_sim1.fq	run1_Uninjected_ezh2.2_sim2.fq	ezh2.2	TRUE	GGAGACCACGAGTACATGACAGG	CTGTTGACAGTGGCTTTTCTGA	GGTCTCATCTTCAACCTTAAACAGA	1	ctgttgacagtggcttttctgagttctccagacaagtcattcccctcaaaacactgaatgccgtggcctctgttCCTGTCATGTACTCGTGGTCTCCcctccagcaaaactttatggtaaagacagactcttactattgttttaccgaaaaatcaaagtattacattacaaaatgcatgcttttaatctcttattctgtttaaggttgaagatgagacc
run1_Uninjected_fgf13b	run1_Uninjected_fgf13b	run1_Uninjected_fgf13b_sim1.fq	run1_Uninjected_fgf13b_sim2.fq	fgf13b	TRUE	GGAGTGCAAATTTAAAGAGTCGG	TCCCCTCATTCTCCCAGTCT	TTGACCCTCTTTGTTGAGACC	0	tcccctcattctcccagtctctaatgtttctgttgtcttctctgcccatttcactctcacaggagcacttcacgccGGAGTGCAAATTTAAAGAGTCGGtgtttgagaactattacgtgacctactcgtcaatgatctacagacaacagcagtcgggccgaggctggtacctgggtctcaacaaagagggtcaa
run1_Injected_fgf13b	run1_Injected_fgf13b	run1_Injected_fgf13b_sim1.fq	run1_Injected_fgf13b_sim2.fq	fgf13b	FALSE	GGAGTGCAAATTTAAAGAGTCGG	TCCCCTCATTCTCCCAGTCT	TTGACCCTCTTTGTTGAGACC	0	tcccctcattctcccagtctctaatgtttctgttgtcttctctgcccatttcactctcacaggagcacttcacgccGGAGTGCAAATTTAAAGAGTCGGtgtttgagaactattacgtgacctactcgtcaatgatctacagacaacagcagtcgggccgaggctggtacctgggtctcaacaaagagggtcaa
run1_Injected_h2afy	run1_Injected_h2afy	run1_Injected_h2afy_sim1.fq	run1_Injected_h2afy_sim2.fq	h2afy	FALSE	GGGAAGAAGAAGGTCAGTAGGGG	TCAAGCACTGGTGATCATAGTGT	GCCCACACTGATCCTGTATTT	0	tcaagcactggtgatcatagtgtgtgtgtgtgtgtgtgtgtgtgtgtgtgtgtgtgtgtactgactgtggtgtgtgtagagcctcaggatgtccagtcgtggaGGGAAGAAGAAGGTCAGTAGGGGctctcgctcggcccgtgctggagtgatcttccccgtgggccgcatgctgcgcttcttcaggagaggccttcccaaatacaggatcagtgtgggc
run1_Uninjected_h2afy	run1_Uninjected_h2afy	run1_Uninjected_h2afy_sim1.fq	run1_Uninjected_h2afy_sim2.fq	h2afy	TRUE	GGGAAGAAGAAGGTCAGTAGGGG	TCAAGCACTGGTGATCATAGTGT	GCCCACACTGATCCTGTATTT	0	tcaagcactggtgatcatagtgtgtgtgtgtgtgtgtgtgtgtgtgtgtgtgtgtgtgtactgactgtggtgtgtgtagagcctcaggatgtccagtcgtggaGGGAAGAAGAAGGTCAGTAGGGGctctcgctcggcccgtgctggagtgatcttccccgtgggccgcatgctgcgcttcttcaggagaggccttcccaaatacaggatcagtgtgggc
run1_Uninjected_h2afy2	run1_Uninjected_h2afy2	run1_Uninjected_h2afy2_sim1.fq	run1_Uninjected_h2afy2_sim2.fq	h2afy2	TRUE	GGCAGGATGTCAGCCAGAGGAGG	GATCGAACTGTAACCTTCACGTA	CGATACTTATGGGTTCCTGTGC	0	gatcgaactgtaaccttcacgtagaaatgatgatgatgattgatttttcactacagcaaaGGCAGGATGTCAGCCAGAGGAGGaaagaaaaagatcaccaagctgtcccgttccgcccgggcgggagtcatttttcctgtggggagaatgatgcgttacttgcgcacaggaacccataagtatcg
run1_Injected_h2afy2	run1_Injected_h2afy2	run1_Injected_h2afy2_sim1.fq	run1_Injected_h2afy2_sim2.fq	h2afy2	FALSE	GGCAGGATGTCAGCCAGAGGAGG	GATCGAACTGTAACCTTCACGTA	CGATACTTATGGGTTCCTGTGC	0	gatcgaactgtaaccttcacgtagaaatgatgatgatgattgatttttcactacagcaaaGGCAGGATGTCAGCCAGAGGAGGaaagaaaaagatcaccaagctgtcccgttccgcccgggcgggagtcatttttcctgtggggagaatgatgcgttacttgcgcacaggaacccataagtatcg
run1_Injected_kdm6ba_556678	run1_Injected_kdm6ba_556678	run1_Injected_kdm6ba_556678_sim1.fq	run1_Injected_kdm6ba_556678_sim2.fq	kdm6ba_556678	FALSE	GATGTGGACGGAGAGCACAGAGg	ATAGGTGAGAAAGGTCACGAGA	GCAGACAGACCCTACTCATTAAA	0	ataggtgagaaaggtcacgagacacttcatgtggaccaatggagcgactggattctatatctgcagccGATGTGGACGGAGAGCACAGAGGtcagttggcaatggcatgaacttgattgaattgaaggttgtctgcttcagtacactaatagtaccctattagctttaatgagtagggtctgtctgc
run1_Uninjected_kdm6ba_556678	run1_Uninjected_kdm6ba_556678	run1_Uninjected_kdm6ba_556678_sim1.fq	run1_Uninjected_kdm6ba_556678_sim2.fq	kdm6ba_556678	TRUE	GATGTGGACGGAGAGCACAGAGg	ATAGGTGAGAAAGGTCACGAGA	GCAGACAGACCCTACTCATTAAA	0	ataggtgagaaaggtcacgagacacttcatgtggaccaatggagcgactggattctatatctgcagccGATGTGGACGGAGAGCACAGAGGtcagttggcaatggcatgaacttgattgaattgaaggttgtctgcttcagtacactaatagtaccctattagctttaatgagtagggtctgtctgc
run1_Uninjected_kdm6bb_563644	run1_Uninjected_kdm6bb_563644	run1_Uninjected_kdm6bb_563644_sim1.fq	run1_Uninjected_kdm6bb_563644_sim2.fq	kdm6bb_563644	TRUE	GGGCCGTACAACCTATGAACTGG	GCAAAGTCAGAATATGAACCAATCA	TGACGGCTAATGTGTTTGGAT	0	gcaaagtcagaatatgaaccaatcaaaaagcaaattgcatatattagggtgttcttttcgtattagtttagacttgtgacatatttggtcatttgtttctctacaggagatGGGCCGTACAACCTATGAACTGGactcccatcagtctgtgggtggggacagaaaacgatcaagcggatccaaacacattagccgtca
run1_Injected_kdm6bb_563644	run1_Injected_kdm6bb_563644	run1_Injected_kdm6bb_563644_sim1.fq	run1_Injected_kdm6bb_563644_sim2.fq	kdm6bb_563644	FALSE	GGGCCGTACAACCTATGAACTGG	GCAAAGTCAGAATATGAACCAATCA	TGACGGCTAATGTGTTTGGAT	0	gcaaagtcagaatatgaaccaatcaaaaagcaaattgcatatattagggtgttcttttcgtattagtttagacttgtgacatatttggtcatttgtttctctacaggagatGGGCCGTACAACCTATGAACTGGactcccatcagtctgtgggtggggacagaaaacgatcaagcggatccaaacacattagccgtca
run1_Injected_klhl29	run1_Injected_klhl29	run1_Injected_klhl29_sim1.fq	run1_Injected_klhl29_sim2.fq	klhl29	FALSE	ggaaggcaaacCTTTTCACCAGG	ATAGTTGAAGGCAAAGAGTTTGAAG	GACACACAAATGCGCCCTAC	1	atagttgaaggcaaagagtttgaagtccaccaaaatgttctagcttcctgcagcttgtatttcaaggaCCTGGTGAAAAGGTTTGCCTTCCtcccttttcccccaccagccgtcgatccaaatctgttcttttcgtagggcgcatttgtgtgtc
run1_Uninjected_klhl29	run1_Uninjected_klhl29	run1_Uninjected_klhl29_sim1.fq	run1_Uninjected_klhl29_sim2.fq	klhl29	TRUE	ggaaggcaaacCTTTTCACCAGG	ATAGTTGAAGGCAAAGAGTTTGAAG	GACACACAAATGCGCCCTAC	1	atagttgaaggcaaagagtttgaagtccaccaaaatgttctagcttcctgcagcttgtatttcaaggaCCTGGTGAAAAGGTTTGCCTTCCtcccttttcccccaccagccgtcgatccaaatctgttcttttcgtagggcgcatttgtgtgtc
run1_Uninjected_lgi2a_updated	run1_Uninjected_lgi2a_updated	run1_Uninjected_lgi2a_updated_sim1.fq	run1_Uninjected_lgi2a_updated_sim2.fq	lgi2a_updated	TRUE	GGGCAAACGGCTCAATGACATGG	GTGGCTGATGATGTGGCTGAA	CTGTGATGCAAAGCCAGTGAAG	0	gtggctgatgatgtggctgaagagcacgaacgccactgtttcagacgtcctctgcgccggtcctgaggagatgaaGGGCAAACGGCTCAATGACATGGccagcttgcataacgagtgcatctccacaggtttgtcaatgaacacgtgcagctttagtactgtgtttgtgcggctcttcactggctttgcatcacag
run1_Injected_lgi2a_updated	run1_Injected_lgi2a_updated	run1_Injected_lgi2a_updated_sim1.fq	run1_Injected_lgi2a_updated_sim2.fq	lgi2a_updated	FALSE	GGGCAAACGGCTCAATGACATGG	GTGGCTGATGATGTGGCTGAA	CTGTGATGCAAAGCCAGTGAAG	0	gtggctgatgatgtggctgaagagcacgaacgccactgtttcagacgtcctctgcgccggtcctgaggagatgaaGGGCAAACGGCTCAATGACATGGccagcttgcataacgagtgcatctccacaggtttgtcaatgaacacgtgcagctttagtactgtgtttgtgcggctcttcactggctttgcatcacag
run1_Uninjected_lgi2b	run1_Uninjected_lgi2b	run1_Uninjected_lgi2b_sim1.fq	run1_Uninjected_lgi2b_sim2.fq	lgi2b	TRUE	GGACACCCTTCATGGCCGATGGG	TGTGACTGTGAGTCCATGTG	ATCGGAGGAACAGAAATAGTTACC	1	tgtgactgtgagtccatgtggctgatgctgtggttgaagcgatccaatgccacaatctcagatgtttactgtgccagCCCATCGGCCATGAAGGGTGTCCtattaaaggatgtcccagaaaaacacagcaagtgtgtctccacaggtaactatttctgttcctccgat
run1_Injected_lgi2b	run1_Injected_lgi2b	run1_Injected_lgi2b_sim1.fq	run1_Injected_lgi2b_sim2.fq	lgi2b	FALSE	GGACACCCTTCATGGCCGATGGG	TGTGACTGTGAGTCCATGTG	ATCGGAGGAACAGAAATAGTTACC	1	tgtgactgtgagtccatgtggctgatgctgtggttgaagcgatccaatgccacaatctcagatgtttactgtgccagCCCATCGGCCATGAAGGGTGTCCtattaaaggatgtcccagaaaaacacagcaagtgtgtctccacaggtaactatttctgttcctccgat
run1_Injected_ncORF1_megamind	run1_Injected_ncORF1_megamind	run1_Injected_ncORF1_megamind_sim1.fq	run1_Injected_ncORF1_megamind_sim2.fq	ncORF1_megamind	FALSE	GAGGTGGGGGGGTCAGAATGGGG	TATCATCTCATGCTGCTCTCCTG	AAGGTGCCTATGATCCCCAG	0	tatcatctcatgctgctctcctgtttctccacagataagcaccctggagacaGAGGTGGGGGGGTCAGAATGGGGacgaccactgtcagtatagaggaggttcgggcgcaagagggtaaagaggagcgagaggagtccatattggcccttctggggatcataggcacctt
run1_Uninjected_ncORF1_megamind	run1_Uninjected_ncORF1_megamind	run1_Uninjected_ncORF1_megamind_sim1.fq	run1_Uninjected_ncORF1_megamind_sim2.fq	ncORF1_megamind	TRUE	GAGGTGGGGGGGTCAGAATGGGG	TATCATCTCATGCTGCTCTCCTG	AAGGTGCCTATGATCCCCAG	0	tatcatctcatgctgctctcctgtttctccacagataagcaccctggagacaGAGGTGGGGGGGTCAGAATGGGGacgaccactgtcagtatagaggaggttcgggcgcaagagggtaaagaggagcgagaggagtccatattggcccttctggggatcataggcacctt
run1_Uninjected_oep.1	run1_Uninjected_oep.1	run1_Uninjected_oep.1_sim1.fq	run1_Uninjected_oep.1_sim2.fq	oep.1	TRUE	GGGTCAGAATGTGTGAAAGTTGG	TTTGTTTACATCCGTGCGTGAC	CGGCGTTTGCGTGTTCATTTC	0	tttgtttacatccgtgcgtgactgtatttccgtctttttttctaatatgtatttgtatttttctctcaggatgtgagGGGTCAGAATGTGTGAAAGTTGGggtttctggaaagccaaagcaatacgctgaattcttgaataaatttaacgaaatgaacacgcaaacgccg
run1_Injected_oep.1	run1_Injected_oep.1	run1_Injected_oep.1_sim1.fq	run1_Injected_oep.1_sim2.fq	oep.1	FALSE	GGGTCAGAATGTGTGAAAGTTGG	TTTGTTTACATCCGTGCGTGAC	CGGCGTTTGCGTGTTCATTTC	0	tttgtttacatccgtgcgtgactgtatttccgtctttttttctaatatgtatttgtatttttctctcaggatgtgagGGGTCAGAATGTGTGAAAGTTGGggtttctggaaagccaaagcaatacgctgaattcttgaataaatttaacgaaatgaacacgcaaacgccg
run1_Uninjected_olfm1b	run1_Uninjected_olfm1b	run1_Uninjected_olfm1b_sim1.fq	run1_Uninjected_olfm1b_sim2.fq	olfm1b	TRUE	gGTTTTACCCGCTAACCCAGAGG	GGGTTTTGTGTAATCTTGTGTCAT	GTACACACACATCTGCCCTC	0	gggttttgtgtaatcttgtgtcatgtgtttatagtgaagctctgaatgctgtaatgttttctgtttgtcctctgccaGGTTTTACCCGCTAACCCAGAGGagtcctggcaagtgtacagctcggctcaggacagcgagggcagatgtgtgtgtac
run1_Injected_olfm1b	run1_Injected_olfm1b	run1_Injected_olfm1b_sim1.fq	run1_Injected_olfm1b_sim2.fq	olfm1b	FALSE	gGTTTTACCCGCTAACCCAGAGG	GGGTTTTGTGTAATCTTGTGTCAT	GTACACACACATCTGCCCTC	0	gggttttgtgtaatcttgtgtcatgtgtttatagtgaagctctgaatgctgtaatgttttctgtttgtcctctgccaGGTTTTACCCGCTAACCCAGAGGagtcctggcaagtgtacagctcggctcaggacagcgagggcagatgtgtgtgtac
run1_Injected_pitx2	run1_Injected_pitx2	run1_Injected_pitx2_sim1.fq	run1_Injected_pitx2_sim2.fq	pitx2	FALSE	GGTCTGTGGACTCGAAACACAGG	CAATCACCACGTTACCGGGA	GGTCTTACCTACGGACTCTGGA	0	caatcaccacgttaccgggagtaaacacgcgccgctttcgatggcctctagtctgcaaccgcttcagcGGTCTGTGGACTCGAAACACAGGctggatgtgcacacggtttcagacacctccagtccagagtccgtaggtaagacc
run1_Uninjected_pitx2	run1_Uninjected_pitx2	run1_Uninjected_pitx2_sim1.fq	run1_Uninjected_pitx2_sim2.fq	pitx2	TRUE	GGTCTGTGGACTCGAAACACAGG	CAATCACCACGTTACCGGGA	GGTCTTACCTACGGACTCTGGA	0	caatcaccacgttaccgggagtaaacacgcgccgctttcgatggcctctagtctgcaaccgcttcagcGGTCTGTGGACTCGAAACACAGGctggatgtgcacacggtttcagacacctccagtccagagtccgtaggtaagacc
run1_Injected_postnb	run1_Injected_postnb	run1_Injected_postnb_sim1.fq	run1_Injected_postnb_sim2.fq	postnb	FALSE	GGTTCCAAAAACGTTGTCAATGG	GATGCTTTACCTGCACCACTCTC	CTTCAATCTCTTGCCGGAGT	1	gatgctttacctgcaccactctcttcgaaagccataattatgctgcaatttttatgtcactttccttatagttgctcCCATTGACAACGTTTTTGGAACCctgggtctagtcaaagcaaaaactactcaagactactcagatatttccaaactccggcaagagattgaag
run1_Uninjected_postnb	run1_Uninjected_postnb	run1_Uninjected_postnb_sim1.fq	run1_Uninjected_postnb_sim2.fq	postnb	TRUE	GGTTCCAAAAACGTTGTCAATGG	GATGCTTTACCTGCACCACTCTC	CTTCAATCTCTTGCCGGAGT	1	gatgctttacctgcaccactctcttcgaaagccataattatgctgcaatttttatgtcactttccttatagttgctcCCATTGACAACGTTTTTGGAACCctgggtctagtcaaagcaaaaactactcaagactactcagatatttccaaactccggcaagagattgaag
run1_Uninjected_spaw_updated	run1_Uninjected_spaw_updated	run1_Uninjected_spaw_updated_sim1.fq	run1_Uninjected_spaw_updated_sim2.fq	spaw_updated	TRUE	GGATGTTGTCACTCGCTGACAGG	TCAAACTGAAGAGCGATGGAC	AGTCAGATGCACAATGCTGTT	1	tcaaactgaagagcgatggaccgtctcctttgacatgtcttcCCTGTCAGCGAGTGACAACATCCagctctcggagcttcgcattcggctgccggcgttttctgcatccagacgcgtgactgtagacatcttccatcagcataaacagcattgtgcatctgact
run1_Injected_spaw_updated	run1_Injected_spaw_updated	run1_Injected_spaw_updated_sim1.fq	run1_Injected_spaw_updated_sim2.fq	spaw_updated	FALSE	GGATGTTGTCACTCGCTGACAGG	TCAAACTGAAGAGCGATGGAC	AGTCAGATGCACAATGCTGTT	1	tcaaactgaagagcgatggaccgtctcctttgacatgtcttcCCTGTCAGCGAGTGACAACATCCagctctcggagcttcgcattcggctgccggcgttttctgcatccagacgcgtgactgtagacatcttccatcagcataaacagcattgtgcatctgact
run1_Uninjected_spop	run1_Uninjected_spop	run1_Uninjected_spop_sim1.fq	run1_Uninjected_spop_sim2.fq	spop	TRUE	GGGCCAATGACAAACTCAAATGg	GTGGACCATCAACAACTTCAGC	AAACAAAGAGCCTCACATAAGCA	0	gtggaccatcaacaacttcagcttctgtcgggaggagatgggagaggtcatcaaaagctccaccttctcctcggGGGCCAATGACAAACTCAAATGGtgaaaaaaaggagcacatgtagatttgcgttaatattttgacttggttttgtcagaataaatgcttatgtgaggctctttgttt
run1_Injected_spop	run1_Injected_spop	run1_Injected_spop_sim1.fq	run1_Injected_spop_sim2.fq	spop	FALSE	GGGCCAATGACAAACTCAAATGg	GTGGACCATCAACAACTTCAGC	AAACAAAGAGCCTCACATAAGCA	0	gtggaccatcaacaacttcagcttctgtcgggaggagatgggagaggtcatcaaaagctccaccttctcctcggGGGCCAATGACAAACTCAAATGGtgaaaaaaaggagcacatgtagatttgcgttaatattttgacttggttttgtcagaataaatgcttatgtgaggctctttgttt
run1_Uninjected_suz12a	run1_Uninjected_suz12a	run1_Uninjected_suz12a_sim1.fq	run1_Uninjected_suz12a_sim2.fq	suz12a	TRUE	GGAAGAGTTGGTGGTCGGCTTGG	TTATGGCAACAGCGCGAGTAAA	TCCAAAGCAAACGGGGTAAA	1	ttatggcaacagcgcgagtaaagccgctaatggaggagctcacgcatcgtccggtgttgtgatgacttcagtcaagcgactcaagatggagcagatCCAAGCCGACCACCAACTCTTCCtggaggcgttcgagagtaagttggtctaattttaactttttaccccgtttgctttgga
run1_Injected_suz12a	run1_Injected_suz12a	run1_Injected_suz12a_sim1.fq	run1_Injected_suz12a_sim2.fq	suz12a	FALSE	GGAAGAGTTGGTGGTCGGCTTGG	TTATGGCAACAGCGCGAGTAAA	TCCAAAGCAAACGGGGTAAA	1	ttatggcaacagcgcgagtaaagccgctaatggaggagctcacgcatcgtccggtgttgtgatgacttcagtcaagcgactcaagatggagcagatCCAAGCCGACCACCAACTCTTCCtggaggcgttcgagagtaagttggtctaattttaactttttaccccgtttgctttgga
run1_Injected_syt9b	run1_Injected_syt9b	run1_Injected_syt9b_sim1.fq	run1_Injected_syt9b_sim2.fq	syt9b	FALSE	GGTGCACAATGAAAACTGCCTGG	TGCAGACAGAGAGGATGAGATT	TCGACATCAATCAAACAACCTCC	0	tgcagacagagaggatgagatttgtggaaaggcgttggagcttctgtccgacctgtgctcgaggggagaGGTGCACAATGAAAACTGCCTGGatttcacttactattttcgcgatctcgggagacccagatattcggactctggtaaggaggttgtttgattgatgtcga
run1_Uninjected_syt9b	run1_Uninjected_syt9b	run1_Uninjected_syt9b_sim1.fq	run1_Uninjected_syt9b_sim2.fq	syt9b	TRUE	GGTGCACAATGAAAACTGCCTGG	TGCAGACAGAGAGGATGAGATT	TCGACATCAATCAAACAACCTCC	0	tgcagacagagaggatgagatttgtggaaaggcgttggagcttctgtccgacctgtgctcgaggggagaGGTGCACAATGAAAACTGCCTGGatttcacttactattttcgcgatctcgggagacccagatattcggactctggtaaggaggttgtttgattgatgtcga
run1_Injected_thbs3a_updated	run1_Injected_thbs3a_updated	run1_Injected_thbs3a_updated_sim1.fq	run1_Injected_thbs3a_updated_sim2.fq	thbs3a_updated	FALSE	GGACGTCCATCCGCAACATTCGG	TTTGCTGTAGTTCTGGTCAGGTATG	AGCCAGACGACAGTTCACATAG	1	tttgctgtagttctggtcaggtatgtccgtgaggatggaaagctgcatacagtgaacatgcagagcCCGAATGTTGCGGATGGACGTCCtcagtcactgattctgcgtgtcggaggcctgcgccgggagtatctgagcctcgagctctatgtgaactgtcgtctggct
run1_Uninjected_thbs3a_updated	run1_Uninjected_thbs3a_updated	run1_Uninjected_thbs3a_updated_sim1.fq	run1_Uninjected_thbs3a_updated_sim2.fq	thbs3a_updated	TRUE	GGACGTCCATCCGCAACATTCGG	TTTGCTGTAGTTCTGGTCAGGTATG	AGCCAGACGACAGTTCACATAG	1	tttgctgtagttctggtcaggtatgtccgtgaggatggaaagctgcatacagtgaacatgcagagcCCGAATGTTGCGGATGGACGTCCtcagtcactgattctgcgtgtcggaggcctgcgccgggagtatctgagcctcgagctctatgtgaactgtcgtctggct
run1_Uninjected_upf1	run1_Uninjected_upf1	run1_Uninjected_upf1_sim1.fq	run1_Uninjected_upf1_sim2.fq	upf1	TRUE	GGCCGAGCTGAACTTTGAGGAGG	CTGATGGAGTTCTGCCCAATG	gagggcatgtgcgtcatcag	0	ctgatggagttctgcccaatggagaagatgcagtggggaaaaccagccaacttctGGCCGAGCTGAACTTTGAGGAGGacgaggaagacacttactacactaaagacctgccggtgcacgcctgcaggtactgatgacgcacatgccctc
run1_Injected_upf1	run1_Injected_upf1	run1_Injected_upf1_sim1.fq	run1_Injected_upf1_sim2.fq	upf1	FALSE	GGCCGAGCTGAACTTTGAGGAGG	CTGATGGAGTTCTGCCCAATG	gagggcatgtgcgtcatcag	0	ctgatggagttctgcccaatggagaagatgcagtggggaaaaccagccaacttctGGCCGAGCTGAACTTTGAGGAGGacgaggaagacacttactacactaaagacctgccggtgcacgcctgcaggtactgatgacgcacatgccctc
run1_Injected_utx2	run1_Injected_utx2	run1_Injected_utx2_sim1.fq	run1_Injected_utx2_sim2.fq	utx2	FALSE	GGGAAAAGCGAGAGAAACCGAGG	CTGCTGCTGGTGGTGATGAG	CGTGGCATGGAAACGGACTT	0	ctgctgctggtggtgatgaggaaaagaaaatggcggcGGGAAAAGCGAGAGAAACCGAGGaggactttccgaagcttacgccgcaagaaagggagcgcttagccagcatagacaggtcagttaaagtccgtttccatgccacg
run1_Uninjected_utx2	run1_Uninjected_utx2	run1_Uninjected_utx2_sim1.fq	run1_Uninjected_utx2_sim2.fq	utx2	TRUE	GGGAAAAGCGAGAGAAACCGAGG	CTGCTGCTGGTGGTGATGAG	CGTGGCATGGAAACGGACTT	0	ctgctgctggtggtgatgaggaaaagaaaatggcggcGGGAAAAGCGAGAGAAACCGAGGaggactttccgaagcttacgccgcaagaaagggagcgcttagccagcatagacaggtcagttaaagtccgtttccatgccacg
run1_Uninjected_wif1	run1_Uninjected_wif1	run1_Uninjected_wif1_sim1.fq	run1_Uninjected_wif1_sim2.fq	wif1	TRUE	GGACGGTGTGGCAGCATTTGAGG	TCTGTGGCATGTTGATGCTC	AGCTCACCTCTCTGGCATGT	0	tctgtggcatgttgatgctcaatgtttagtaatcaacagtggctttatatactcagtggttcaggtgggctttccatgcagaggtgaccaGGACGGTGTGGCAGCATTTGAGGtgaccatcctggtgatggatgctggaggaaatatcatcctgaggacgccacacaatgccatcttcttcaaaacatgccagagaggtgagct
run1_Injected_wif1	run1_Injected_wif1	run1_Injected_wif1_sim1.fq	run1_Injected_wif1_sim2.fq	wif1	FALSE	GGACGGTGTGGCAGCATTTGAGG	TCTGTGGCATGTTGATGCTC	AGCTCACCTCTCTGGCATGT	0	tctgtggcatgttgatgctcaatgtttagtaatcaacagtggctttatatactcagtggttcaggtgggctttccatgcagaggtgaccaGGACGGTGTGGCAGCATTTGAGGtgaccatcctggtgatggatgctggaggaaatatcatcctgaggacgccacacaatgccatcttcttcaaaacatgccagagaggtgagct
run1_Uninjected_wif1.2	run1_Uninjected_wif1.2	run1_Uninjected_wif1.2_sim1.fq	run1_Uninjected_wif1.2_sim2.fq	wif1.2	TRUE	GGTGGTCTGTGTATGAGTCCAGG	TGTCGGTGAACAATAAACTTGCT	TGTAGGAAACTCACCTCTCTCA	0	tgtcggtgaacaataaacttgcttaaacgttcgcctctttgctttgtttttagccctgtgctctccaagatgtctaaatGGTGGTCTGTGTATGAGTCCAGGcgtgtgtatttgtccaccaggctactttggatccagttgtgagagaggtgagtttcctaca
run1_Injected_wif1.2	run1_Injected_wif1.2	run1_Injected_wif1.2_sim1.fq	run1_Injected_wif1.2_sim2.fq	wif1.2	FALSE	GGTGGTCTGTGTATGAGTCCAGG	TGTCGGTGAACAATAAACTTGCT	TGTAGGAAACTCACCTCTCTCA	0	tgtcggtgaacaataaacttgcttaaacgttcgcctctttgctttgtttttagccctgtgctctccaagatgtctaaatGGTGGTCTGTGTATGAGTCCAGGcgtgtgtatttgtccaccaggctactttggatccagttgtgagagaggtgagtttcctaca
run1_Uninjected_wif1.3	run1_Uninjected_wif1.3	run1_Uninjected_wif1.3_sim1.fq	run1_Uninjected_wif1.3_sim2.fq	wif1.3	TRUE	GGTGGACAAATACACACGCCTGG	ACGTTCGCCTCTTTGCTTTGT	TGTAGGAAACTCACCTCTCTCA	1	acgttcgcctctttgctttgtttttagccctgtgctctccaagatgtctaaatggtggtctgtgtatgagtCCAGGCGTGTGTATTTGTCCACCaggctactttggatccagttgtgagagaggtgagtttcctaca
run1_Injected_wif1.3	run1_Injected_wif1.3	run1_Injected_wif1.3_sim1.fq	run1_Injected_wif1.3_sim2.fq	wif1.3	FALSE	GGTGGACAAATACACACGCCTGG	ACGTTCGCCTCTTTGCTTTGT	TGTAGGAAACTCACCTCTCTCA	1	acgttcgcctctttgctttgtttttagccctgtgctctccaagatgtctaaatggtggtctgtgtatgagtCCAGGCGTGTGTATTTGTCCACCaggctactttggatccagttgtgagagaggtgagtttcctaca
run5_guide1_htatip12	run5_guide1_htatip12	run5_guide1_htatip12_sim1.fq	run5_guide1_htatip12_sim2.fq	htatip12	FALSE	TGTTGAAGGCTGCCGTCTTCCGG	TCAGTCCCTGTCATTTCTAAAAGC	TTTGTTTACATTCGCTACGGAGC	0	tcagtccctgtcatttctaaaagcattttgtttttgcaggtggaaatTGTTGAAGGCTGCCGTCTTCCGGtgctgcgaaaaaaccaagaaaatgaagacgagtggcgtaagtgtcaagctgagagctccgtagcgaatgtaaacaaa
run5_guide1and2_htatip12	run5_guide1and2_htatip12	run5_guide1and2_htatip12_sim1.fq	run5_guide1and2_htatip12_sim2.fq	htatip12	FALSE	TGTTGAAGGCTGCCGTCTTCCGG	TCAGTCCCTGTCATTTCTAAAAGC	TTTGTTTACATTCGCTACGGAGC	0	tcagtccctgtcatttctaaaagcattttgtttttgcaggtggaaatTGTTGAAGGCTGCCGTCTTCCGGtgctgcgaaaaaaccaagaaaatgaagacgagtggcgtaagtgtcaagctgagagctccgtagcgaatgtaaacaaa
run5_uninjected_htatip12	run5_uninjected_htatip12	run5_uninjected_htatip12_sim1.fq	run5_uninjected_htatip12_sim2.fq	htatip12	TRUE	TGTTGAAGGCTGCCGTCTTCCGG	TCAGTCCCTGTCATTTCTAAAAGC	TTTGTTTACATTCGCTACGGAGC	0	tcagtccctgtcatttctaaaagcattttgtttttgcaggtggaaatTGTTGAAGGCTGCCGTCTTCCGGtgctgcgaaaaaaccaagaaaatgaagacgagtggcgtaagtgtcaagctgagagctccgtagcgaatgtaaacaaa
run5_guide3_htatip34	run5_guide3_htatip34	run5_guide3_htatip34_sim1.fq	run5_guide3_htatip34_sim2.fq	htatip34	FALSE	GGGGTCTTTGCCTCCTTTTTGGG	gtcaataagcgactggatgaatgg	cagtgcaagcagaggaacaag	1	gtcaataagcgactggatgaatgggtgactccagatcggctagacttgaagaagctccaatttCCCAAAAAGGAGGCAAAGACCCCtacaaagaatggcctgccggggtctcgtcccagctccccagaaagagaagtggtatgatttcttgttcctctgcttgcactg
run5_guide3and4_htatip34	run5_guide3and4_htatip34	run5_guide3and4_htatip34_sim1.fq	run5_guide3and4_htatip34_sim2.fq	htatip34	FALSE	GGGGTCTTTGCCTCCTTTTTGGG	gtcaataagcgactggatgaatgg	cagtgcaagcagaggaacaag	1	gtcaataagcgactggatgaatgggtgactccagatcggctagacttgaagaagctccaatttCCCAAAAAGGAGGCAAAGACCCCtacaaagaatggcctgccggggtctcgtcccagctccccagaaagagaagtggtatgatttcttgttcctctgcttgcactg
run5_uninjected_htatip34	run5_uninjected_htatip34	run5_uninjected_htatip34_sim1.fq	run5_uninjected_htatip34_sim2.fq	htatip34	TRUE	GGGGTCTTTGCCTCCTTTTTGGG	gtcaataagcgactggatgaatgg	cagtgcaagcagaggaacaag	1	gtcaataagcgactggatgaatgggtgactccagatcggctagacttgaagaagctccaatttCCCAAAAAGGAGGCAAAGACCCCtacaaagaatggcctgccggggtctcgtcccagctccccagaaagagaagtggtatgatttcttgttcctctgcttgcactg
run5_charon_lnc_3637_uninj_charon_lnc_mat	run5_charon_lnc_3637_uninj_charon_lnc_mat	run5_charon_lnc_3637_uninj_charon_lnc_mat_sim1.fq	run5_charon_lnc_3637_uninj_charon_lnc_mat_sim2.fq	charon-lnc-mat	TRUE	GTCAGCGCATGGAGTCCCCGCGG	GGCGGGTATTTTCGTTATGG	AGTAGTCCTCAGTGTTCCTGTGTAGTG	1	ggcgggtattttcgttatggcgtcggCCGCGGGGACTCCATGCGCTGACGtaacgtctgacgtgcgttcgaatttcgtcagaggaactgattttaaatgattacaactcaaatcggcgtaatttctcacacaaaaccgtcgaatatacagtatttagcagactgaacactacacaggaacactgaggactact
run5_charon_lnc_3637_inj_charon_lnc_mat	run5_charon_lnc_3637_inj_charon_lnc_mat	run5_charon_lnc_3637_inj_charon_lnc_mat_sim1.fq	run5_charon_lnc_3637_inj_charon_lnc_mat_sim2.fq	charon-lnc-mat	FALSE	GTCAGCGCATGGAGTCCCCGCGG	GGCGGGTATTTTCGTTATGG	AGTAGTCCTCAGTGTTCCTGTGTAGTG	1	ggcgggtattttcgttatggcgtcggCCGCGGGGACTCCATGCGCTGACGtaacgtctgacgtgcgttcgaatttcgtcagaggaactgattttaaatgattacaactcaaatcggcgtaatttctcacacaaaaccgtcgaatatacagtatttagcagactgaacactacacaggaacactgaggactact
run5_pitx2_lnc_B9_uninj_pitx2_lnc	run5_pitx2_lnc_B9_uninj_pitx2_lnc	run5_pitx2_lnc_B9_uninj_pitx2_lnc_sim1.fq	run5_pitx2_lnc_B9_uninj_pitx2_lnc_sim2.fq	pitx2-lnc	TRUE	agtttcacctgtccagcagGTGG	aatccagcagtaaagcagtagtaatg	tgtcaatcagtgcgagttaaaga	0	aatccagcagtaaagcagtagtaatgaaaagtactttcaaattaatcttgcgtgAGTTTCACCTGTCCAGCAGGTGGcgatgtcaaacagcaattatagaatgccgcagtctcgagaatgcaggtgtttactgtcctcgttgagcatcgacgagcccgtggaacaggtaggatacagtatttgaaacagcagtttgttaaatgtattattttctcatgtctttaactcgcactgattgaca
run5_pitx2_lnc_B9_inj_pitx2_lnc	run5_pitx2_lnc_B9_inj_pitx2_lnc	run5_pitx2_lnc_B9_inj_pitx2_lnc_sim1.fq	run5_pitx2_lnc_B9_inj_pitx2_lnc_sim2.fq	pitx2-lnc	FALSE	agtttcacctgtccagcagGTGG	aatccagcagtaaagcagtagtaatg	tgtcaatcagtgcgagttaaaga	0	aatccagcagtaaagcagtagtaatgaaaagtactttcaaattaatcttgcgtgAGTTTCACCTGTCCAGCAGGTGGcgatgtcaaacagcaattatagaatgccgcagtctcgagaatgcaggtgtttactgtcctcgttgagcatcgacgagcccgtggaacaggtaggatacagtatttgaaacagcagtttgttaaatgtattattttctcatgtctttaactcgcactgattgaca
run5_pitx2_lnc_B9B10_1_pitx2_lnc	run5_pitx2_lnc_B9B10_1_pitx2_lnc	run5_pitx2_lnc_B9B10_1_pitx2_lnc_sim1.fq	run5_pitx2_lnc_B9B10_1_pitx2_lnc_sim2.fq	pitx2-lnc	FALSE	agtttcacctgtccagcagGTGG	aatccagcagtaaagcagtagtaatg	gctgtttcaaatactgtatcctacCTG	0	aatccagcagtaaagcagtagtaatgaaaagtactttcaaattaatcttgcgtgAGTTTCACCTGTCCAGCAGGTGGcgatgtcaaacagcaattatagaatgccgcagtctcgagaatgcaggtgtttactgtcctcgttgagcatcgacgagcccgtggaacaggtaggatacagtatttgaaacagc
run5_pitx2_lnc_B9B10_2_pitx2_lnc	run5_pitx2_lnc_B9B10_2_pitx2_lnc	run5_pitx2_lnc_B9B10_2_pitx2_lnc_sim1.fq	run5_pitx2_lnc_B9B10_2_pitx2_lnc_sim2.fq	pitx2-lnc	FALSE	agtttcacctgtccagcagGTGG	aatccagcagtaaagcagtagtaatg	gctgtttcaaatactgtatcctacCTG	0	aatccagcagtaaagcagtagtaatgaaaagtactttcaaattaatcttgcgtgAGTTTCACCTGTCCAGCAGGTGGcgatgtcaaacagcaattatagaatgccgcagtctcgagaatgcaggtgtttactgtcctcgttgagcatcgacgagcccgtggaacaggtaggatacagtatttgaaacagc
run5_pitx2_lnc_B9B10_3_pitx2_lnc	run5_pitx2_lnc_B9B10_3_pitx2_lnc	run5_pitx2_lnc_B9B10_3_pitx2_lnc_sim1.fq	run5_pitx2_lnc_B9B10_3_pitx2_lnc_sim2.fq	pitx2-lnc	FALSE	agtttcacctgtccagcagGTGG	aatccagcagtaaagcagtagtaatg	gctgtttcaaatactgtatcctacCTG	0	aatccagcagtaaagcagtagtaatgaaaagtactttcaaattaatcttgcgtgAGTTTCACCTGTCCAGCAGGTGGcgatgtcaaacagcaattatagaatgccgcagtctcgagaatgcaggtgtttactgtcctcgttgagcatcgacgagcccgtggaacaggtaggatacagtatttgaaacagc
run5_F0x_NC12ab_setd1ba_1_1	run5_F0x_NC12ab_setd1ba_1_1	run5_F0x_NC12ab_setd1ba_1_1_sim1.fq	run5_F0x_NC12ab_setd1ba_1_1_sim2.fq	NC12ab_setd1ba_1	FALSE	GCCTTCTTTCTGCTCTCTGTAGG	GGCTGGTTAACAGCAGTTCTCTC	tagtccataaaaggctgatgaaatcaag	1	ggctggttaacagcagttctctctctggccaatcagattgaagcaccacggtggattcagctattagaagcacagccttcagttcttCCTACAGAGAGCAGAAAGAAGGCtgtatgcaggcgcagccattttctcctacattgggactcaatggtcaaaatgggtttcctttgttcctaaagggatctaaatcttgatttcatcagccttttatggacta
run5_F0x_NC12ab_setd1ba_1_2	run5_F0x_NC12ab_setd1ba_1_2	run5_F0x_NC12ab_setd1ba_1_2_sim1.fq	run5_F0x_NC12ab_setd1ba_1_2_sim2.fq	NC12ab_setd1ba_1	FALSE	GCCTTCTTTCTGCTCTCTGTAGG	GGCTGGTTAACAGCAGTTCTCTC	tagtccataaaaggctgatgaaatcaag	1	ggctggttaacagcagttctctctctggccaatcagattgaagcaccacggtggattcagctattagaagcacagccttcagttcttCCTACAGAGAGCAGAAAGAAGGCtgtatgcaggcgcagccattttctcctacattgggactcaatggtcaaaatgggtttcctttgttcctaaagggatctaaatcttgatttcatcagccttttatggacta
run5_F0x_NC12ab_setd1ba_1_3	run5_F0x_NC12ab_setd1ba_1_3	run5_F0x_NC12ab_setd1ba_1_3_sim1.fq	run5_F0x_NC12ab_setd1ba_1_3_sim2.fq	NC12ab_setd1ba_1	FALSE	GCCTTCTTTCTGCTCTCTGTAGG	GGCTGGTTAACAGCAGTTCTCTC	tagtccataaaaggctgatgaaatcaag	1	ggctggttaacagcagttctctctctggccaatcagattgaagcaccacggtggattcagctattagaagcacagccttcagttcttCCTACAGAGAGCAGAAAGAAGGCtgtatgcaggcgcagccattttctcctacattgggactcaatggtcaaaatgggtttcctttgttcctaaagggatctaaatcttgatttcatcagccttttatggacta
run5_F0x_NC12ab_setd1ba_1_4	run5_F0x_NC12ab_setd1ba_1_4	run5_F0x_NC12ab_setd1ba_1_4_sim1.fq	run5_F0x_NC12ab_setd1ba_1_4_sim2.fq	NC12ab_setd1ba_1	FALSE	GCCTTCTTTCTGCTCTCTGTAGG	ggtggattcagctattagaagcac	tagtccataaaaggctgatgaaatcaag	1	ggtggattcagctattagaagcacagccttcagttcttCCTACAGAGAGCAGAAAGAAGGCtgtatgcaggcgcagccattttctcctacattgggactcaatggtcaaaatgggtttcctttgttcctaaagggatctaaatcttgatttcatcagccttttatggacta
run5_Injected_NC12ab_setd1ba_SV40_g15ss	run5_Injected_NC12ab_setd1ba_SV40_g15ss	run5_Injected_NC12ab_setd1ba_SV40_g15ss_sim1.fq	run5_Injected_NC12ab_setd1ba_SV40_g15ss_sim2.fq	NC12ab_setd1ba_SV40_g15ss	FALSE	GCCTTCTTTCTGCTCTCTGTAGG	CTTGGGCAATTGGCTGGTTAAC	tagtccataaaaggctgatgaaatcaag	1	cttgggcaattggctggttaacagcagttctctctctggccaatcagattgaagcaccacggtggattcagctattagaagcacagccttcagttcttCCTACAGAGAGCAGAAAGAAGGCtgtatgcaggcgcagccattttctcctacattgggactcaatggtcaaaatgggtttcctttgttcctaaagggatctaaatcttgatttcatcagccttttatggacta
run5_Injected_NC12ab_setd1ba_SV40_g15ds	run5_Injected_NC12ab_setd1ba_SV40_g15ds	run5_Injected_NC12ab_setd1ba_SV40_g15ds_sim1.fq	run5_Injected_NC12ab_setd1ba_SV40_g15ds_sim2.fq	NC12ab_setd1ba_SV40_g15ds	FALSE	GCCTTCTTTCTGCTCTCTGTAGG	CTTGGGCAATTGGCTGGTTAAC	tagtccataaaaggctgatgaaatcaag	1	cttgggcaattggctggttaacagcagttctctctctggccaatcagattgaagcaccacggtggattcagctattagaagcacagccttcagttcttCCTACAGAGAGCAGAAAGAAGGCtgtatgcaggcgcagccattttctcctacattgggactcaatggtcaaaatgggtttcctttgttcctaaagggatctaaatcttgatttcatcagccttttatggacta
run5_Injected_NC12ab_setd1ba_SV40_g15+16ss_1	run5_Injected_NC12ab_setd1ba_SV40_g15+16ss_1	run5_Injected_NC12ab_setd1ba_SV40_g15+16ss_1_sim1.fq	run5_Injected_NC12ab_setd1ba_SV40_g15+16ss_1_sim2.fq	NC12ab_setd1ba_SV40_g15+16ss_1	FALSE	GCCTTCTTTCTGCTCTCTGTAGG	CTTGGGCAATTGGCTGGTTAAC	tagtccataaaaggctgatgaaatcaag	1	cttgggcaattggctggttaacagcagttctctctctggccaatcagattgaagcaccacggtggattcagctattagaagcacagccttcagttcttCCTACAGAGAGCAGAAAGAAGGCtgtatgcaggcgcagccattttctcctacattgggactcaatggtcaaaatgggtttcctttgttcctaaagggatctaaatcttgatttcatcagccttttatggacta
run5_Injected_NC12ab_setd1ba_SV40_g15+16ds_1	run5_Injected_NC12ab_setd1ba_SV40_g15+16ds_1	run5_Injected_NC12ab_setd1ba_SV40_g15+16ds_1_sim1.fq	run5_Injected_NC12ab_setd1ba_SV40_g15+16ds_1_sim2.fq	NC12ab_setd1ba_SV40_g15+16ds_1	FALSE	GCCTTCTTTCTGCTCTCTGTAGG	CTTGGGCAATTGGCTGGTTAAC	tagtccataaaaggctgatgaaatcaag	1	cttgggcaattggctggttaacagcagttctctctctggccaatcagattgaagcaccacggtggattcagctattagaagcacagccttcagttcttCCTACAGAGAGCAGAAAGAAGGCtgtatgcaggcgcagccattttctcctacattgggactcaatggtcaaaatgggtttcctttgttcctaaagggatctaaatcttgatttcatcagccttttatggacta
run5_Uninjected_NC12ab_setd1ba_SV40_uninjected_1	run5_Uninjected_NC12ab_setd1ba_SV40_uninjected_1	run5_Uninjected_NC12ab_setd1ba_SV40_uninjected_1_sim1.fq	run5_Uninjected_NC12ab_setd1ba_SV40_uninjected_1_sim2.fq	NC12ab_setd1ba_SV40_uninjected_1	TRUE	GCCTTCTTTCTGCTCTCTGTAGG	CTTGGGCAATTGGCTGGTTAAC	tagtccataaaaggctgatgaaatcaag	1	cttgggcaattggctggttaacagcagttctctctctggccaatcagattgaagcaccacggtggattcagctattagaagcacagccttcagttcttCCTACAGAGAGCAGAAAGAAGGCtgtatgcaggcgcagccattttctcctacattgggactcaatggtcaaaatgggtttcctttgttcctaaagggatctaaatcttgatttcatcagccttttatggacta
run5_Injected_NC3_dnd_sg71+72_1	run5_Injected_NC3_dnd_sg71+72_1	run5_Injected_NC3_dnd_sg71+72_1_sim1.fq	run5_Injected_NC3_dnd_sg71+72_1_sim2.fq	NC3_dnd_sg71+72_1	FALSE	tgcaaagcacaaaagaggcatgg	tctagctgagcagctgtgag	ttaagctttgcattttgcttcgtgg	0	tctagctgagcagctgtgagcagactgcagcctgattgacctccaggtgtccacgttttaaTGCAAAGCACAAAAGAGGCATGGctcaaactttcagaagatccttaaagtgcgttattaccacaagacaagctattttaatccccaaacgacgactttctgtttctgctcagtaccacgaagcaaaatgcaaagcttaa
run5_Injected_NC6_MALAT_sg73	run5_Injected_NC6_MALAT_sg73	run5_Injected_NC6_MALAT_sg73_sim1.fq	run5_Injected_NC6_MALAT_sg73_sim2.fq	NC6_MALAT_sg73	FALSE	aacaacattgtgcgtcacgacGG	aacactgttgagaggaactatctttc	CAGAACAAAATAAGAACATTTCACCAGATC	0	aacactgttgagaggaactatctttctcctaccgcggaaggactgcgagcgcatcactgcctcactataaaagacgaggcAACAACATTGTGCGTCACGACGGggtgaggcgctatggaaggcagggaggcttcgttgatctggtgaaatgttcttattttgttctg
run5_Injected_NC7_cyrano_sg10+74_1	run5_Injected_NC7_cyrano_sg10+74_1	run5_Injected_NC7_cyrano_sg10+74_1_sim1.fq	run5_Injected_NC7_cyrano_sg10+74_1_sim2.fq	NC7_cyrano_sg10+74_1	FALSE	GGTCCCGTGTGCTGCTACTGCGG	gagggcggttgttgtttgtg	tgcctgaccatctaccgagtg	1	gagggcggttgttgtttgtgtgagtgatggctcggctgtccaataagagcaaagatatcgatgtgcacgggtgtgcgccggaagagcagcgCCGCAGTAGCAGCACACGGGACCgaaatggcgtaacgcgcagtcgagcaccgcagcagcgcagaggggccaggctcagcgaacaccacagagcctggcccgaacaacttcaaccagcaaatttgttgaaaattactcttcactccagtccacatgtttccaaaccagcacgagatcaccgctgacggtaagtgcgggatgagtgttgacgtgcactacaggagcttgtctttgtctaatctttgtgttgcagtttcgcattccagcacttgcgtcactcggtagatggtcaggca
run5_Injected_NC7_cyranoC1_sg75	run5_Injected_NC7_cyranoC1_sg75	run5_Injected_NC7_cyranoC1_sg75_sim1.fq	run5_Injected_NC7_cyranoC1_sg75_sim2.fq	NC7_cyranoC1_sg75	FALSE	GAGTAGCGAGGCCTCAGTGTGGG	CGGATGGTAGATATTCAAGTGTTCTG	CGTACATGCATGTCCATGTCTAC	0	cggatggtagatattcaagtgttctgagttttcatgagaggaaGAGTAGCGAGGCCTCAGTGTGGGaaatgtgcaatatttgtttctttgtcttgttttgagatgaatatgtatattgtacaaacaagtgacaagttgttcgcaaaaacaacaaaatcaccaatgtcttccattaaatgatgtatagtttcatctgcttgctttagggtggcgggatttgtagtgccagcgtagacatggacatgcatgtacg
run5_Injected_NC7_cyranoC2_sg76+77_1	run5_Injected_NC7_cyranoC2_sg76+77_1	run5_Injected_NC7_cyranoC2_sg76+77_1_sim1.fq	run5_Injected_NC7_cyranoC2_sg76+77_1_sim2.fq	NC7_cyranoC2_sg76+77_1	FALSE	ATCCATTTCTACCATGCATCAGG	CATTTTACCACTTTACATTTACAAACCCC	CAGTAGAGATCAACTTTGGGATTCCAT	1	cattttaccactttacatttacaaaccccatttggagtaaagtattttttaaagagtgcaaaaaaaaCCTGATGCATGGTAGAAATGGATaagaaatgttttgtgctgcatgcaataattgagctttgcttgaaaatgtttatgcagaaatgtgatgacactaaatctatgagtggaccagtgttgtgactttctttttaaatgcatggaatcccaaagttgatctctactg
run5_Injected_NC14_hoxA1_11A_TSS1_1	run5_Injected_NC14_hoxA1_11A_TSS1_1	run5_Injected_NC14_hoxA1_11A_TSS1_1_sim1.fq	run5_Injected_NC14_hoxA1_11A_TSS1_1_sim2.fq	NC14_hoxA1-11A_TSS1_1	FALSE	ACGTGAGGCAGTCTGTTTTGCGG	catgaaatgcgaccagaccac	cagcttaaggtaaagcctaacgttaatag	1	catgaaatgcgaccagaccactagaaggcgctgtgaatgttgggggaatcgcgaatcggtcaattaataagcCCGCAAAACAGACTGCCTCACGTcacatttgaaaatgtgttccatgccgttttagaagtacaaacttcacgattttatgaaggacccagccccaggaaaatatccggcggactgttcggatcatacagcatacaattgtgagttaaacaatcaattcttatacaacatccatacataaacatcaacgaacacctttcacctattaacgttaggctttaccttaagctg
run5_Injected_NC14_hoxA1_11A_TSS2_1	run5_Injected_NC14_hoxA1_11A_TSS2_1	run5_Injected_NC14_hoxA1_11A_TSS2_1_sim1.fq	run5_Injected_NC14_hoxA1_11A_TSS2_1_sim2.fq	NC14_hoxA1-11A_TSS2_1	FALSE	tgaagtttgtacttctaaaacgg	catgaaatgcgaccagaccac	cagcttaaggtaaagcctaacgttaatag	1	catgaaatgcgaccagaccactagaaggcgctgtgaatgttgggggaatcgcgaatcggtcaattaataagcccgcaaaacagactgcctcacgtcacatttgaaaatgtgttccatgCCGTTTTAGAAGTACAAACTTCAcgattttatgaaggacccagccccaggaaaatatccggcggactgttcggatcatacagcatacaattgtgagttaaacaatcaattcttatacaacatccatacataaacatcaacgaacacctttcacctattaacgttaggctttaccttaagctg
run5_Injected_NC17_hoxAD3a_TSS1_1	run5_Injected_NC17_hoxAD3a_TSS1_1	run5_Injected_NC17_hoxAD3a_TSS1_1_sim1.fq	run5_Injected_NC17_hoxAD3a_TSS1_1_sim2.fq	NC17_hoxAD3a_TSS1_1	FALSE	atgttcgcgctctttacggcaGG	acggggaaaaggtgagcaaag	gaatacatctcataaatcacgactggc	0	acggggaaaaggtgagcaaagtaaaaatgttggggtgaattttgggtatccttttttatttttgtcatctgtcgctttaaATGTTCGCGCTCTTTACGGCAGGtggattctgattagctatcaccgtttgtactgttatggcatgaacttccttatattttaaactagaattgtttttagaggtataaatatttttatatgataattgtcgttagttttcctccttggtgtaaacgaacgttcaaacttaccaagtgagcgtccgccattttaagcaagtttgcaaacgctgttgaagtttccgaccgtgtctaccaccaccaccacagaagtgttgaacgctctctgaattaatgcagtgaaatgagcgatgttcccacatttatcatacactgtgtg…
run5_Injected_NC17_hoxAD3a_TSS2_1	run5_Injected_NC17_hoxAD3a_TSS2_1	run5_Injected_NC17_hoxAD3a_TSS2_1_sim1.fq	run5_Injected_NC17_hoxAD3a_TSS2_1_sim2.fq	NC17_hoxAD3a_TSS2_1	FALSE	tatcaccgtttgtactgttatgg	acggggaaaaggtgagcaaag	gaatacatctcataaatcacgactggc	0	acggggaaaaggtgagcaaagtaaaaatgttggggtgaattttgggtatccttttttatttttgtcatctgtcgctttaaatgttcgcgctctttacggcaggtggattctgattagcTATCACCGTTTGTACTGTTATGGcatgaacttccttatattttaaactagaattgtttttagaggtataaatatttttatatgataattgtcgttagttttcctccttggtgtaaacgaacgttcaaacttaccaagtgagcgtccgccattttaagcaagtttgcaaacgctgttgaagtttccgaccgtgtctaccaccaccaccacagaagtgttgaacgctctctgaattaatgcagtgaaatgagcgatgttcccacatttatcatacactgtgtg…
run5_Injected_NC18_2_nr2f1a_1	run5_Injected_NC18_2_nr2f1a_1	run5_Injected_NC18_2_nr2f1a_1_sim1.fq	run5_Injected_NC18_2_nr2f1a_1_sim2.fq	NC18_2_nr2f1a_1	FALSE	GAAACGGTAAAGTGGACACTTGG	gacagcgaatgggaacacaag	acaagtttacacacattgctgtctatatc	0	gacagcgaatgggaacacaaggcacgcatgaaaacagcactgaaGAAACGGTAAAGTGGACACTTGGacattcaaagtgcgagcgcccagcgactggttggtattagctacttaggatcggtgatttctcagtttggtccgtgttcgaaaggtaggtacttttaacactttatttaatcccaaatttagttgcaattcatatagatatagacagcaatgtgtgtaaacttgt
run5_Injected_NC21_1_ev1_e1i1	run5_Injected_NC21_1_ev1_e1i1	run5_Injected_NC21_1_ev1_e1i1_sim1.fq	run5_Injected_NC21_1_ev1_e1i1_sim2.fq	NC21_1_ev1_e1i1	FALSE	ACACACCAAAGTTGTCATGATGg	ctgtgatcctgtaggttacaataactcc	cagacggtgtacagtatgacaac	0	ctgtgatcctgtaggttacaataactccatcagatcgagcgcaggcactgcgcagcggactaaagtctaacacaagctACACACCAAAGTTGTCATGATGGtaagcagctgcgtgtttaaataggtcagatcaagactatttgttgtcaaactttatactttttacatgttgtcatactgtacaccgtctg
run5_Injected_NC24_mboatSall3	run5_Injected_NC24_mboatSall3	run5_Injected_NC24_mboatSall3_sim1.fq	run5_Injected_NC24_mboatSall3_sim2.fq	NC24_mboatSall3	FALSE	tcttatactcagatgtaagtagg	cctcaacctgcttaaaaggaggt	gccaacacctcacaaaacatatataca	0	cctcaacctgcttaaaaggaggtagagaagaagcagtggacaggaagtagtgtgctcagcacgtggaatggcttcttcacttcgctgtgctttgttggggctctcatttgagaaacatttttgtTCTTATACTCAGATGTAAGTAGGcctgttatttgtatatattttggttttgtatatatgttttgtgaggtgttggc
run5_Injected_NC25_mctp2_1_1	run5_Injected_NC25_mctp2_1_1	run5_Injected_NC25_mctp2_1_1_sim1.fq	run5_Injected_NC25_mctp2_1_1_sim2.fq	NC25_mctp2_1	FALSE	CGAAGTCATTGCATTTCCATGGG	CGAAGTCATTGCATTTCCATGGG	tttgactgacattttgtacatttgcatg	0	CGAAGTCATTGCATTTCCATGGGctatagcgccgctcagtggatatgtctgatcttttctgctcacttacacttcatggaaatcttagacgataataatcagagacgtcatgtgcttcactcctttattttcttgttcgaatgtttaaatttgtaatttcccggacgttatattatgttatattttctgtaatgatcccttaataagaagcattgcgcgtgactctgtaaactgaccacgcggtgtttgttgacgtagtgtgtagcctgttcacaaacacgactggaaggaaataacactgttgaaaaataaggtgagtgtaaacgcttgaaacatctgtttataatcatgcaaatgtacaaaatgtcagtcaaa
run5_Injected_NC25_mctp2_1_2	run5_Injected_NC25_mctp2_1_2	run5_Injected_NC25_mctp2_1_2_sim1.fq	run5_Injected_NC25_mctp2_1_2_sim2.fq	NC25_mctp2_1	FALSE	gatcagacatatccactgagcgg	CGAAGTCATTGCATTTCCATGGG	tttgactgacattttgtacatttgcatg	1	cgaagtcattgcatttccatgggctatagcgCCGCTCAGTGGATATGTCTGATCttttctgctcacttacacttcatggaaatcttagacgataataatcagagacgtcatgtgcttcactcctttattttcttgttcgaatgtttaaatttgtaatttcccggacgttatattatgttatattttctgtaatgatcccttaataagaagcattgcgcgtgactctgtaaactgaccacgcggtgtttgttgacgtagtgtgtagcctgttcacaaacacgactggaaggaaataacactgttgaaaaataaggtgagtgtaaacgcttgaaacatctgtttataatcatgcaaatgtacaaaatgtcagtcaaa
run5_Injected_Toddler_u1_1	run5_Injected_Toddler_u1_1	run5_Injected_Toddler_u1_1_sim1.fq	run5_Injected_Toddler_u1_1_sim2.fq	Toddler_u1_1	FALSE	ATGTGTCTGTCGCTCTCAGCAGG	agagagaagagagagtGAATaTCGCC	CTCGACTCTCCTCACAGGATATCC	1	agagagaagagagagtgaatatcgccatctcaaaccttgaaaaagttggagagaccgagagctggctagaactgcgcgtcttctatataactcaacttatatgagatctgagaacaCCTGCTGAGAGCGACAGACACATaagaggatttctacagtccgttacctgcacatccgacagaatttatcgtctgaggaaccgcggatatcctgtgaggagagtcgag
run5_Injected_Toddler_u2	run5_Injected_Toddler_u2	run5_Injected_Toddler_u2_sim1.fq	run5_Injected_Toddler_u2_sim2.fq	Toddler_u2	FALSE	GAATCTCATGGTGATGCTCAGGG	tttctacagtccgttacctgcac	ttatctgcgctgatgaggacc	1	tttctacagtccgttacctgcacatccgacagaatttatcgtctgaggaaccgcggatatcctgtgaggagagtcgagtctgcgccgcggaccaaaccaCCCTGAGCATCACCATGAGATTCttccacccgctgtatctgctgctgctgctgctgacagtgctggtcctcatcagcgcagataa
run5_Injected_NC16_hoxCa1a_6a_1	run5_Injected_NC16_hoxCa1a_6a_1	run5_Injected_NC16_hoxCa1a_6a_1_sim1.fq	run5_Injected_NC16_hoxCa1a_6a_1_sim2.fq	NC16_hoxCa1a-6a_1	FALSE	CGTGCGAGGAAAAGTCAGCGTGG	tgaacgagtcaatcaacaaaaaatattcag	gtaatttactcaaggaaatcttcacaagc	0	tgaacgagtcaatcaacaaaaaatattcagattatcagatcaaagattcgagtcactttagactcgttacttttagaccaatcatgtgactccaaatggcgttcgtCGTGCGAGGAAAAGTCAGCGTGGtcatgctatcatgtgagtcttattattttcaaacattttcgcaaacattttgtgtgcttgtgaagatttccttgagtaaattac
run5_Injected_NCorf4_Cingulinintronic	run5_Injected_NCorf4_Cingulinintronic	run5_Injected_NCorf4_Cingulinintronic_sim1.fq	run5_Injected_NCorf4_Cingulinintronic_sim2.fq	NCorf4_Cingulinintronic	FALSE	GACGAAGCACAGACATTTGCAGg	actgttgttctgacgctcttctc	cggtaatcttaactacatacacaaggc	0	actgttgttctgacgctcttctcggcgtcgatggaggatggacttgaaggacgcaaagaagctggaatacgctcgtgaaGACGAAGCACAGACATTTGCAGGtaagtttaatgttaaataacttattgtaaatatccgttgggtcatattcaattcatatttgacgttactttgccttgtgtatgtagttaagattaccg
run5_Injected_NCorf5_polycistronic	run5_Injected_NCorf5_polycistronic	run5_Injected_NCorf5_polycistronic_sim1.fq	run5_Injected_NCorf5_polycistronic_sim2.fq	NCorf5_polycistronic	FALSE	tgtaatagaatgcaacttacAGG	cttcaccgaagaggttgtgctg	ttcaacgtttttccaaacatttctctc	1	cttcaccgaagaggttgtgctgttgaacaatcaaagcagcgacgaggagactgagtttgaggacagtgatgaaagcgacgacgaaatgcatgtgcatgaaacacacgaacctattttataCCTGTAAGTTGCATTCTATTACAtgtccagttatagtgatatacaattattctgttttattttgagagaaatgtttggaaaaacgttgaa
run5_Injected_NC15_hoxB1a_6a	run5_Injected_NC15_hoxB1a_6a	run5_Injected_NC15_hoxB1a_6a_sim1.fq	run5_Injected_NC15_hoxB1a_6a_sim2.fq	NC15_hoxB1a-6a	FALSE	gttacggtttaaccggaagaTGG	ggtagtctgctgttaaaaacactgt	ccttcactgtacatattttactttcgttga	1	ggtagtctgctgttaaaaacactgttactgttgaattgctgccctctggtgtctggagtaatgccaacaaacctctgaaaagctgtgttattccgCCATCTTCCGGTTAAACCGTAACaacagtttcctgaacacgccaacgctcactgtctgctgctgacgatcacaAGGTAATTAAAAAACAACAAACActaaatataagttgacaactcaacgaaagtaaaatatgtacagtgaagg
run5_Injected_NC19_nr2f2	run5_Injected_NC19_nr2f2	run5_Injected_NC19_nr2f2_sim1.fq	run5_Injected_NC19_nr2f2_sim2.fq	NC19_nr2f2	FALSE	gaaaatattatcacttacCTTGG	CGACCATTCAAAAGCCAGTGAAC	gtgcgtctttgctcgtcctaatc	1	cgaccattcaaaagccagtgaacaacacagccgaaagcaatccagcagaagtaaattatatcgaaccaatgcaaagtggattttaccccaagaCCAAGGTAAGTGATAATATTTTCacactttaacttgcgaagccacttacgttttcttcccttttcaaagcaagattaggacgagcaaagacgcac
run5_Injected_NC22_tmem88b	run5_Injected_NC22_tmem88b	run5_Injected_NC22_tmem88b_sim1.fq	run5_Injected_NC22_tmem88b_sim2.fq	NC22_tmem88b	FALSE	GAGGTTAAAATCTAAGGATGTGG	ggcaatcctacaagcggtacc	cgacgaaacatctcaaaaacatctg	0	ggcaatcctacaagcggtacctttaagttacacctGAGGTTAAAATCTAAGGATGTGGaaaaagtatttgacctttagagaatgcacgtgcgcaaatttgtcgcgtcatagtatggtgtattacctgagttggcggacgcgggttttgtgatggtcggtgaaaaactacAGCTCGTGCTCCCAGGTGAGTGGcttaaagaattttatgtaacagtaatcgaaatcagatgtttttgagatgtttcgtcg
run5_Uninjected_NC3_dnd_sg71+72_1	run5_Uninjected_NC3_dnd_sg71+72_1	run5_Uninjected_NC3_dnd_sg71+72_1_sim1.fq	run5_Uninjected_NC3_dnd_sg71+72_1_sim2.fq	NC3_dnd_sg71+72_1	TRUE	tgcaaagcacaaaagaggcatgg	tctagctgagcagctgtgag	ttaagctttgcattttgcttcgtgg	0	tctagctgagcagctgtgagcagactgcagcctgattgacctccaggtgtccacgttttaaTGCAAAGCACAAAAGAGGCATGGctcaaactttcagaagatccttaaagtgcgttattaccacaagacaagctattttaatccccaaacgacgactttctgtttctgctcagtaccacgaagcaaaatgcaaagcttaa
run5_Uninjected_NC6_MALAT_sg73	run5_Uninjected_NC6_MALAT_sg73	run5_Uninjected_NC6_MALAT_sg73_sim1.fq	run5_Uninjected_NC6_MALAT_sg73_sim2.fq	NC6_MALAT_sg73	TRUE	aacaacattgtgcgtcacgacGG	aacactgttgagaggaactatctttc	CAGAACAAAATAAGAACATTTCACCAGATC	0	aacactgttgagaggaactatctttctcctaccgcggaaggactgcgagcgcatcactgcctcactataaaagacgaggcAACAACATTGTGCGTCACGACGGggtgaggcgctatggaaggcagggaggcttcgttgatctggtgaaatgttcttattttgttctg
run5_Uninjected_NC7_cyrano_sg10+74_1	run5_Uninjected_NC7_cyrano_sg10+74_1	run5_Uninjected_NC7_cyrano_sg10+74_1_sim1.fq	run5_Uninjected_NC7_cyrano_sg10+74_1_sim2.fq	NC7_cyrano_sg10+74_1	TRUE	GGTCCCGTGTGCTGCTACTGCGG	gagggcggttgttgtttgtg	tgcctgaccatctaccgagtg	1	gagggcggttgttgtttgtgtgagtgatggctcggctgtccaataagagcaaagatatcgatgtgcacgggtgtgcgccggaagagcagcgCCGCAGTAGCAGCACACGGGACCgaaatggcgtaacgcgcagtcgagcaccgcagcagcgcagaggggccaggctcagcgaacaccacagagcctggcccgaacaacttcaaccagcaaatttgttgaaaattactcttcactccagtccacatgtttccaaaccagcacgagatcaccgctgacggtaagtgcgggatgagtgttgacgtgcactacaggagcttgtctttgtctaatctttgtgttgcagtttcgcattccagcacttgcgtcactcggtagatggtcaggca
run5_Uninjected_NC7_cyranoC1_sg75	run5_Uninjected_NC7_cyranoC1_sg75	run5_Uninjected_NC7_cyranoC1_sg75_sim1.fq	run5_Uninjected_NC7_cyranoC1_sg75_sim2.fq	NC7_cyranoC1_sg75	TRUE	GAGTAGCGAGGCCTCAGTGTGGG	CGGATGGTAGATATTCAAGTGTTCTG	CGTACATGCATGTCCATGTCTAC	0	cggatggtagatattcaagtgttctgagttttcatgagaggaaGAGTAGCGAGGCCTCAGTGTGGGaaatgtgcaatatttgtttctttgtcttgttttgagatgaatatgtatattgtacaaacaagtgacaagttgttcgcaaaaacaacaaaatcaccaatgtcttccattaaatgatgtatagtttcatctgcttgctttagggtggcgggatttgtagtgccagcgtagacatggacatgcatgtacg
run5_Uninjected_NC7_cyranoC2_sg76+77_1	run5_Uninjected_NC7_cyranoC2_sg76+77_1	run5_Uninjected_NC7_cyranoC2_sg76+77_1_sim1.fq	run5_Uninjected_NC7_cyranoC2_sg76+77_1_sim2.fq	NC7_cyranoC2_sg76+77_1	TRUE	ATCCATTTCTACCATGCATCAGG	CATTTTACCACTTTACATTTACAAACCCC	CAGTAGAGATCAACTTTGGGATTCCAT	1	cattttaccactttacatttacaaaccccatttggagtaaagtattttttaaagagtgcaaaaaaaaCCTGATGCATGGTAGAAATGGATaagaaatgttttgtgctgcatgcaataattgagctttgcttgaaaatgtttatgcagaaatgtgatgacactaaatctatgagtggaccagtgttgtgactttctttttaaatgcatggaatcccaaagttgatctctactg
run5_Uninjected_NC14_hoxA1_11A_TSS1_1	run5_Uninjected_NC14_hoxA1_11A_TSS1_1	run5_Uninjected_NC14_hoxA1_11A_TSS1_1_sim1.fq	run5_Uninjected_NC14_hoxA1_11A_TSS1_1_sim2.fq	NC14_hoxA1-11A_TSS1_1	TRUE	ACGTGAGGCAGTCTGTTTTGCGG	catgaaatgcgaccagaccac	cagcttaaggtaaagcctaacgttaatag	1	catgaaatgcgaccagaccactagaaggcgctgtgaatgttgggggaatcgcgaatcggtcaattaataagcCCGCAAAACAGACTGCCTCACGTcacatttgaaaatgtgttccatgccgttttagaagtacaaacttcacgattttatgaaggacccagccccaggaaaatatccggcggactgttcggatcatacagcatacaattgtgagttaaacaatcaattcttatacaacatccatacataaacatcaacgaacacctttcacctattaacgttaggctttaccttaagctg
run5_Uninjected_NC14_hoxA1_11A_TSS2_1	run5_Uninjected_NC14_hoxA1_11A_TSS2_1	run5_Uninjected_NC14_hoxA1_11A_TSS2_1_sim1.fq	run5_Uninjected_NC14_hoxA1_11A_TSS2_1_sim2.fq	NC14_hoxA1-11A_TSS2_1	TRUE	tgaagtttgtacttctaaaacgg	catgaaatgcgaccagaccac	cagcttaaggtaaagcctaacgttaatag	1	catgaaatgcgaccagaccactagaaggcgctgtgaatgttgggggaatcgcgaatcggtcaattaataagcccgcaaaacagactgcctcacgtcacatttgaaaatgtgttccatgCCGTTTTAGAAGTACAAACTTCAcgattttatgaaggacccagccccaggaaaatatccggcggactgttcggatcatacagcatacaattgtgagttaaacaatcaattcttatacaacatccatacataaacatcaacgaacacctttcacctattaacgttaggctttaccttaagctg
run5_Uninjected_NC17_hoxAD3a_TSS1_1	run5_Uninjected_NC17_hoxAD3a_TSS1_1	run5_Uninjected_NC17_hoxAD3a_TSS1_1_sim1.fq	run5_Uninjected_NC17_hoxAD3a_TSS1_1_sim2.fq	NC17_hoxAD3a_TSS1_1	TRUE	atgttcgcgctctttacggcaGG	acggggaaaaggtgagcaaag	gaatacatctcataaatcacgactggc	0	acggggaaaaggtgagcaaagtaaaaatgttggggtgaattttgggtatccttttttatttttgtcatctgtcgctttaaATGTTCGCGCTCTTTACGGCAGGtggattctgattagctatcaccgtttgtactgttatggcatgaacttccttatattttaaactagaattgtttttagaggtataaatatttttatatgataattgtcgttagttttcctccttggtgtaaacgaacgttcaaacttaccaagtgagcgtccgccattttaagcaagtttgcaaacgctgttgaagtttccgaccgtgtctaccaccaccaccacagaagtgttgaacgctctctgaattaatgcagtgaaatgagcgatgttcccacatttatcatacactgtgtg…
run5_Uninjected_NC17_hoxAD3a_TSS2_1	run5_Uninjected_NC17_hoxAD3a_TSS2_1	run5_Uninjected_NC17_hoxAD3a_TSS2_1_sim1.fq	run5_Uninjected_NC17_hoxAD3a_TSS2_1_sim2.fq	NC17_hoxAD3a_TSS2_1	TRUE	tatcaccgtttgtactgttatgg	acggggaaaaggtgagcaaag	gaatacatctcataaatcacgactggc	0	acggggaaaaggtgagcaaagtaaaaatgttggggtgaattttgggtatccttttttatttttgtcatctgtcgctttaaatgttcgcgctctttacggcaggtggattctgattagcTATCACCGTTTGTACTGTTATGGcatgaacttccttatattttaaactagaattgtttttagaggtataaatatttttatatgataattgtcgttagttttcctccttggtgtaaacgaacgttcaaacttaccaagtgagcgtccgccattttaagcaagtttgcaaacgctgttgaagtttccgaccgtgtctaccaccaccaccacagaagtgttgaacgctctctgaattaatgcagtgaaatgagcgatgttcccacatttatcatacactgtgtg…
run5_Uninjected_NC18_2_nr2f1a_1	run5_Uninjected_NC18_2_nr2f1a_1	run5_Uninjected_NC18_2_nr2f1a_1_sim1.fq	run5_Uninjected_NC18_2_nr2f1a_1_sim2.fq	NC18_2_nr2f1a_1	TRUE	GAAACGGTAAAGTGGACACTTGG	gacagcgaatgggaacacaag	acaagtttacacacattgctgtctatatc	0	gacagcgaatgggaacacaaggcacgcatgaaaacagcactgaaGAAACGGTAAAGTGGACACTTGGacattcaaagtgcgagcgcccagcgactggttggtattagctacttaggatcggtgatttctcagtttggtccgtgttcgaaaggtaggtacttttaacactttatttaatcccaaatttagttgcaattcatatagatatagacagcaatgtgtgtaaacttgt
run5_Uninjected_NC21_1_ev1_e1i1	run5_Uninjected_NC21_1_ev1_e1i1	run5_Uninjected_NC21_1_ev1_e1i1_sim1.fq	run5_Uninjected_NC21_1_ev1_e1i1_sim2.fq	NC21_1_ev1_e1i1	TRUE	ACACACCAAAGTTGTCATGATGg	ctgtgatcctgtaggttacaataactcc	cagacggtgtacagtatgacaac	0	ctgtgatcctgtaggttacaataactccatcagatcgagcgcaggcactgcgcagcggactaaagtctaacacaagctACACACCAAAGTTGTCATGATGGtaagcagctgcgtgtttaaataggtcagatcaagactatttgttgtcaaactttatactttttacatgttgtcatactgtacaccgtctg
run5_Uninjected_NC24_mboatSall3	run5_Uninjected_NC24_mboatSall3	run5_Uninjected_NC24_mboatSall3_sim1.fq	run5_Uninjected_NC24_mboatSall3_sim2.fq	NC24_mboatSall3	TRUE	tcttatactcagatgtaagtagg	cctcaacctgcttaaaaggaggt	gccaacacctcacaaaacatatataca	0	cctcaacctgcttaaaaggaggtagagaagaagcagtggacaggaagtagtgtgctcagcacgtggaatggcttcttcacttcgctgtgctttgttggggctctcatttgagaaacatttttgtTCTTATACTCAGATGTAAGTAGGcctgttatttgtatatattttggttttgtatatatgttttgtgaggtgttggc
run5_Uninjected_NC25_mctp2_1_1	run5_Uninjected_NC25_mctp2_1_1	run5_Uninjected_NC25_mctp2_1_1_sim1.fq	run5_Uninjected_NC25_mctp2_1_1_sim2.fq	NC25_mctp2_1	TRUE	CGAAGTCATTGCATTTCCATGGG	CGAAGTCATTGCATTTCCATGGG	tttgactgacattttgtacatttgcatg	0	CGAAGTCATTGCATTTCCATGGGctatagcgccgctcagtggatatgtctgatcttttctgctcacttacacttcatggaaatcttagacgataataatcagagacgtcatgtgcttcactcctttattttcttgttcgaatgtttaaatttgtaatttcccggacgttatattatgttatattttctgtaatgatcccttaataagaagcattgcgcgtgactctgtaaactgaccacgcggtgtttgttgacgtagtgtgtagcctgttcacaaacacgactggaaggaaataacactgttgaaaaataaggtgagtgtaaacgcttgaaacatctgtttataatcatgcaaatgtacaaaatgtcagtcaaa
run5_Uninjected_NC25_mctp2_1_2	run5_Uninjected_NC25_mctp2_1_2	run5_Uninjected_NC25_mctp2_1_2_sim1.fq	run5_Uninjected_NC25_mctp2_1_2_sim2.fq	NC25_mctp2_1	TRUE	gatcagacatatccactgagcgg	CGAAGTCATTGCATTTCCATGGG	tttgactgacattttgtacatttgcatg	1	cgaagtcattgcatttccatgggctatagcgCCGCTCAGTGGATATGTCTGATCttttctgctcacttacacttcatggaaatcttagacgataataatcagagacgtcatgtgcttcactcctttattttcttgttcgaatgtttaaatttgtaatttcccggacgttatattatgttatattttctgtaatgatcccttaataagaagcattgcgcgtgactctgtaaactgaccacgcggtgtttgttgacgtagtgtgtagcctgttcacaaacacgactggaaggaaataacactgttgaaaaataaggtgagtgtaaacgcttgaaacatctgtttataatcatgcaaatgtacaaaatgtcagtcaaa
run5_Uninjected_Toddler_u1_1	run5_Uninjected_Toddler_u1_1	run5_Uninjected_Toddler_u1_1_sim1.fq	run5_Uninjected_Toddler_u1_1_sim2.fq	Toddler_u1_1	TRUE	ATGTGTCTGTCGCTCTCAGCAGG	agagagaagagagagtGAATaTCGCC	CTCGACTCTCCTCACAGGATATCC	1	agagagaagagagagtgaatatcgccatctcaaaccttgaaaaagttggagagaccgagagctggctagaactgcgcgtcttctatataactcaacttatatgagatctgagaacaCCTGCTGAGAGCGACAGACACATaagaggatttctacagtccgttacctgcacatccgacagaatttatcgtctgaggaaccgcggatatcctgtgaggagagtcgag
run5_Uninjected_Toddler_u2	run5_Uninjected_Toddler_u2	run5_Uninjected_Toddler_u2_sim1.fq	run5_Uninjected_Toddler_u2_sim2.fq	Toddler_u2	TRUE	GAATCTCATGGTGATGCTCAGGG	tttctacagtccgttacctgcac	ttatctgcgctgatgaggacc	1	tttctacagtccgttacctgcacatccgacagaatttatcgtctgaggaaccgcggatatcctgtgaggagagtcgagtctgcgccgcggaccaaaccaCCCTGAGCATCACCATGAGATTCttccacccgctgtatctgctgctgctgctgctgacagtgctggtcctcatcagcgcagataa
run5_Uninjected_NC16_hoxCa1a_6a_1	run5_Uninjected_NC16_hoxCa1a_6a_1	run5_Uninjected_NC16_hoxCa1a_6a_1_sim1.fq	run5_Uninjected_NC16_hoxCa1a_6a_1_sim2.fq	NC16_hoxCa1a-6a_1	TRUE	CGTGCGAGGAAAAGTCAGCGTGG	tgaacgagtcaatcaacaaaaaatattcag	gtaatttactcaaggaaatcttcacaagc	0	tgaacgagtcaatcaacaaaaaatattcagattatcagatcaaagattcgagtcactttagactcgttacttttagaccaatcatgtgactccaaatggcgttcgtCGTGCGAGGAAAAGTCAGCGTGGtcatgctatcatgtgagtcttattattttcaaacattttcgcaaacattttgtgtgcttgtgaagatttccttgagtaaattac
run5_Uninjected_NCorf4_Cingulinintronic	run5_Uninjected_NCorf4_Cingulinintronic	run5_Uninjected_NCorf4_Cingulinintronic_sim1.fq	run5_Uninjected_NCorf4_Cingulinintronic_sim2.fq	NCorf4_Cingulinintronic	TRUE	GACGAAGCACAGACATTTGCAGg	actgttgttctgacgctcttctc	cggtaatcttaactacatacacaaggc	0	actgttgttctgacgctcttctcggcgtcgatggaggatggacttgaaggacgcaaagaagctggaatacgctcgtgaaGACGAAGCACAGACATTTGCAGGtaagtttaatgttaaataacttattgtaaatatccgttgggtcatattcaattcatatttgacgttactttgccttgtgtatgtagttaagattaccg
run5_Uninjected_NCorf5_polycistronic	run5_Uninjected_NCorf5_polycistronic	run5_Uninjected_NCorf5_polycistronic_sim1.fq	run5_Uninjected_NCorf5_polycistronic_sim2.fq	NCorf5_polycistronic	TRUE	tgtaatagaatgcaacttacAGG	cttcaccgaagaggttgtgctg	ttcaacgtttttccaaacatttctctc	1	cttcaccgaagaggttgtgctgttgaacaatcaaagcagcgacgaggagactgagtttgaggacagtgatgaaagcgacgacgaaatgcatgtgcatgaaacacacgaacctattttataCCTGTAAGTTGCATTCTATTACAtgtccagttatagtgatatacaattattctgttttattttgagagaaatgtttggaaaaacgttgaa
run5_Uninjected_NC15_hoxB1a_6a	run5_Uninjected_NC15_hoxB1a_6a	run5_Uninjected_NC15_hoxB1a_6a_sim1.fq	run5_Uninjected_NC15_hoxB1a_6a_sim2.fq	NC15_hoxB1a-6a	TRUE	gttacggtttaaccggaagaTGG	ggtagtctgctgttaaaaacactgt	ccttcactgtacatattttactttcgttga	1	ggtagtctgctgttaaaaacactgttactgttgaattgctgccctctggtgtctggagtaatgccaacaaacctctgaaaagctgtgttattccgCCATCTTCCGGTTAAACCGTAACaacagtttcctgaacacgccaacgctcactgtctgctgctgacgatcacaAGGTAATTAAAAAACAACAAACActaaatataagttgacaactcaacgaaagtaaaatatgtacagtgaagg
run5_Uninjected_NC19_nr2f2	run5_Uninjected_NC19_nr2f2	run5_Uninjected_NC19_nr2f2_sim1.fq	run5_Uninjected_NC19_nr2f2_sim2.fq	NC19_nr2f2	TRUE	gaaaatattatcacttacCTTGG	CGACCATTCAAAAGCCAGTGAAC	gtgcgtctttgctcgtcctaatc	1	cgaccattcaaaagccagtgaacaacacagccgaaagcaatccagcagaagtaaattatatcgaaccaatgcaaagtggattttaccccaagaCCAAGGTAAGTGATAATATTTTCacactttaacttgcgaagccacttacgttttcttcccttttcaaagcaagattaggacgagcaaagacgcac
run5_Uninjected_NC22_tmem88b	run5_Uninjected_NC22_tmem88b	run5_Uninjected_NC22_tmem88b_sim1.fq	run5_Uninjected_NC22_tmem88b_sim2.fq	NC22_tmem88b	TRUE	GAGGTTAAAATCTAAGGATGTGG	ggcaatcctacaagcggtacc	cgacgaaacatctcaaaaacatctg	0	ggcaatcctacaagcggtacctttaagttacacctGAGGTTAAAATCTAAGGATGTGGaaaaagtatttgacctttagagaatgcacgtgcgcaaatttgtcgcgtcatagtatggtgtattacctgagttggcggacgcgggttttgtgatggtcggtgaaaaactacAGCTCGTGCTCCCAGGTGAGTGGcttaaagaattttatgtaacagtaatcgaaatcagatgtttttgagatgtttcgtcg
run5_F1_NC18_nr2f1a	run5_F1_NC18_nr2f1a	run5_F1_NC18_nr2f1a_sim1.fq	run5_F1_NC18_nr2f1a_sim2.fq	NC18_nr2f1a	FALSE	GAAACGGTAAAGTGGACACTTGG	AGAGAGGGAGAGGGACAGC	gttaaaagtacctacCTTTCGAACACG	0	agagagggagagggacagcgaatgggaacacaaggcacgcatgaaaacagcactgaaGAAACGGTAAAGTGGACACTTGGacattcaaagtgcgagcgcccagcgactggttggtattagctacttaggatcggtgatttctcagtttggtccgtgttcgaaaggtaggtacttttaac
run5_uninjected_charon_lnc_late_g80	run5_uninjected_charon_lnc_late_g80	run5_uninjected_charon_lnc_late_g80_sim1.fq	run5_uninjected_charon_lnc_late_g80_sim2.fq	charon_lnc_late_g80	TRUE	actggctccatttgccctgctgg	CCTCCTCTATGTTTTTGCTCTATGCTG	GCAATTTCTCTGTTGTGTTACAGTATATAGG	0	cctcctctatgtttttgctctatgctgcacaatACTGGCTCCATTTGCCCTGCTGGgtgacacacacataaacagacacgtcttttaccctgtcaatacgagttaatgtgttcagaacactagagaagagagcagtgtggtgagtaaatataaatatttgtattaattaaaatcagctactaaatattatatatgacatgtttaattttgacattgtttgtgagtaatttaatcctatatactgtaacacaacagagaaattgc
run5_injected_charon_lnc_late_g80	run5_injected_charon_lnc_late_g80	run5_injected_charon_lnc_late_g80_sim1.fq	run5_injected_charon_lnc_late_g80_sim2.fq	charon_lnc_late_g80	FALSE	actggctccatttgccctgctgg	CCTCCTCTATGTTTTTGCTCTATGCTG	GCAATTTCTCTGTTGTGTTACAGTATATAGG	0	cctcctctatgtttttgctctatgctgcacaatACTGGCTCCATTTGCCCTGCTGGgtgacacacacataaacagacacgtcttttaccctgtcaatacgagttaatgtgttcagaacactagagaagagagcagtgtggtgagtaaatataaatatttgtattaattaaaatcagctactaaatattatatatgacatgtttaattttgacattgtttgtgagtaatttaatcctatatactgtaacacaacagagaaattgc
run5_uninjected_spaw_lnc	run5_uninjected_spaw_lnc	run5_uninjected_spaw_lnc_sim1.fq	run5_uninjected_spaw_lnc_sim2.fq	spaw_lnc	TRUE	ACTCAGCTTGTAGTTATAAAAGG	GTCAAATAATATGTAAGAGTGTCGTTAATGAC	AACCAGTTTCTGTCTTTGTCATGACA	0	gtcaaataatatgtaagagtgtcgttaatgacattttaatgacaaACTCAGCTTGTAGTTATAAAAGGcatgacataactgtaatggcttcatgacagtcatgtttatgacaggtttatgacaagtttcattgtcttggtaatgtcaaattgtcatgacaaagacagaaactggtt
run5_injected_spaw_lnc	run5_injected_spaw_lnc	run5_injected_spaw_lnc_sim1.fq	run5_injected_spaw_lnc_sim2.fq	spaw_lnc	FALSE	ACTCAGCTTGTAGTTATAAAAGG	GTCAAATAATATGTAAGAGTGTCGTTAATGAC	AACCAGTTTCTGTCTTTGTCATGACA	0	gtcaaataatatgtaagagtgtcgttaatgacattttaatgacaaACTCAGCTTGTAGTTATAAAAGGcatgacataactgtaatggcttcatgacagtcatgtttatgacaggtttatgacaagtttcattgtcttggtaatgtcaaattgtcatgacaaagacagaaactggtt
run5_uninjected_pitx2_lnc_g103	run5_uninjected_pitx2_lnc_g103	run5_uninjected_pitx2_lnc_g103_sim1.fq	run5_uninjected_pitx2_lnc_g103_sim2.fq	pitx2_lnc_g103	TRUE	TGTTTGACATCGCCACctgctgg	aatccagcagtaaagcagtagtaatg	gctgtttcaaatactgtatcctacCTG	1	aatccagcagtaaagcagtagtaatgaaaagtactttcaaattaatcttgcgtgagtttcacctgtCCAGCAGGTGGCGATGTCAAACAgcaattatagaatgccgcagtctcgagaatgcaggtgtttactgtcctcgttgagcatcgacgagcccgtggaacaggtaggatacagtatttgaaacagc
run5_injected_pitx2_lnc_g103	run5_injected_pitx2_lnc_g103	run5_injected_pitx2_lnc_g103_sim1.fq	run5_injected_pitx2_lnc_g103_sim2.fq	pitx2_lnc_g103	FALSE	TGTTTGACATCGCCACctgctgg	aatccagcagtaaagcagtagtaatg	gctgtttcaaatactgtatcctacCTG	1	aatccagcagtaaagcagtagtaatgaaaagtactttcaaattaatcttgcgtgagtttcacctgtCCAGCAGGTGGCGATGTCAAACAgcaattatagaatgccgcagtctcgagaatgcaggtgtttactgtcctcgttgagcatcgacgagcccgtggaacaggtaggatacagtatttgaaacagc
run5_uninjected_cyrano_g105	run5_uninjected_cyrano_g105	run5_uninjected_cyrano_g105_sim1.fq	run5_uninjected_cyrano_g105_sim2.fq	cyrano_g105	TRUE	CGTCAGCGGTGATCTCGTGCTGG	CTGGCCCGAACAACTTCAAC	tgcctgaccatctaccgagtg	1	ctggcccgaacaacttcaaccagcaaatttgttgaaaattactcttcactccagtccacatgtttccaaaCCAGCACGAGATCACCGCTGACGgtaagtgcgggatgagtgttgacgtgcactacaggagcttgtctttgtctaatctttgtgttgcagtttcgcattccagcacttgcgtcactcggtagatggtcaggca
run5_injected_cyrano_g105	run5_injected_cyrano_g105	run5_injected_cyrano_g105_sim1.fq	run5_injected_cyrano_g105_sim2.fq	cyrano_g105	FALSE	CGTCAGCGGTGATCTCGTGCTGG	CTGGCCCGAACAACTTCAAC	tgcctgaccatctaccgagtg	1	ctggcccgaacaacttcaaccagcaaatttgttgaaaattactcttcactccagtccacatgtttccaaaCCAGCACGAGATCACCGCTGACGgtaagtgcgggatgagtgttgacgtgcactacaggagcttgtctttgtctaatctttgtgttgcagtttcgcattccagcacttgcgtcactcggtagatggtcaggca
run5_F0x_setd1ba_lnc_g15_1	run5_F0x_setd1ba_lnc_g15_1	run5_F0x_setd1ba_lnc_g15_1_sim1.fq	run5_F0x_setd1ba_lnc_g15_1_sim2.fq	setd1ba_lnc_g15	FALSE	GCCTTCTTTCTGCTCTCTGTAGG	GGCTGGTTAACAGCAGTTCTCTC	tagtccataaaaggctgatgaaatcaag	1	ggctggttaacagcagttctctctctggccaatcagattgaagcaccacggtggattcagctattagaagcacagccttcagttcttCCTACAGAGAGCAGAAAGAAGGCtgtatgcaggcgcagccattttctcctacattgggactcaatggtcaaaatgggtttcctttgttcctaaagggatctaaatcttgatttcatcagccttttatggacta
run5_F0x_setd1ba_lnc_g15_2	run5_F0x_setd1ba_lnc_g15_2	run5_F0x_setd1ba_lnc_g15_2_sim1.fq	run5_F0x_setd1ba_lnc_g15_2_sim2.fq	setd1ba_lnc_g15	FALSE	GCCTTCTTTCTGCTCTCTGTAGG	GGCTGGTTAACAGCAGTTCTCTC	tagtccataaaaggctgatgaaatcaag	1	ggctggttaacagcagttctctctctggccaatcagattgaagcaccacggtggattcagctattagaagcacagccttcagttcttCCTACAGAGAGCAGAAAGAAGGCtgtatgcaggcgcagccattttctcctacattgggactcaatggtcaaaatgggtttcctttgttcctaaagggatctaaatcttgatttcatcagccttttatggacta
run5_F0x_setd1ba_lnc_g15_3	run5_F0x_setd1ba_lnc_g15_3	run5_F0x_setd1ba_lnc_g15_3_sim1.fq	run5_F0x_setd1ba_lnc_g15_3_sim2.fq	setd1ba_lnc_g15	FALSE	GCCTTCTTTCTGCTCTCTGTAGG	GGCTGGTTAACAGCAGTTCTCTC	tagtccataaaaggctgatgaaatcaag	1	ggctggttaacagcagttctctctctggccaatcagattgaagcaccacggtggattcagctattagaagcacagccttcagttcttCCTACAGAGAGCAGAAAGAAGGCtgtatgcaggcgcagccattttctcctacattgggactcaatggtcaaaatgggtttcctttgttcctaaagggatctaaatcttgatttcatcagccttttatggacta
run6_pitx2_lnc_103+104+12_B935b_uninj	run6_pitx2_lnc_103+104+12_B935b_uninj	run6_pitx2_lnc_103+104+12_B935b_uninj_sim1.fq	run6_pitx2_lnc_103+104+12_B935b_uninj_sim2.fq	pitx2-lnc	TRUE	GACGAGCCCGTGGAACAGgtagg	aatccagcagtaaagcagtagtaatg	tgtcaatcagtgcgagttaaaga	0	aatccagcagtaaagcagtagtaatgaaaagtactttcaaattaatcttgcgtgagtttcacctgtccagcaggtggcgatgtcaaacagcaattatagaatgccgcagtctcgagaatgcaggtgtttactgtcctcgttgagcatcGACGAGCCCGTGGAACAGGTAGGatacagtatttgaaacagcagtttgttaaatgtattattttctcatgtctttaactcgcactgattgaca
run6_pitx2_lnc_103+104+12_B935b_inj	run6_pitx2_lnc_103+104+12_B935b_inj	run6_pitx2_lnc_103+104+12_B935b_inj_sim1.fq	run6_pitx2_lnc_103+104+12_B935b_inj_sim2.fq	pitx2-lnc	FALSE	GACGAGCCCGTGGAACAGgtagg	aatccagcagtaaagcagtagtaatg	tgtcaatcagtgcgagttaaaga	0	aatccagcagtaaagcagtagtaatgaaaagtactttcaaattaatcttgcgtgagtttcacctgtccagcaggtggcgatgtcaaacagcaattatagaatgccgcagtctcgagaatgcaggtgtttactgtcctcgttgagcatcGACGAGCCCGTGGAACAGGTAGGatacagtatttgaaacagcagtttgttaaatgtattattttctcatgtctttaactcgcactgattgaca
run6_charon_lnc_mat_78+79_3637_uninj	run6_charon_lnc_mat_78+79_3637_uninj	run6_charon_lnc_mat_78+79_3637_uninj_sim1.fq	run6_charon_lnc_mat_78+79_3637_uninj_sim2.fq	charon-lnc-mat_1	TRUE	GTCAGCGCATGGAGTCCCCGCGG	GGCGGGTATTTTCGTTATGG	AGTAGTCCTCAGTGTTCCTGTGTAGTG	1	ggcgggtattttcgttatggcgtcggCCGCGGGGACTCCATGCGCTGACgtaacgtctgacgtgcgttcgaatttcgtcagaggaactgattttaaatgattacaactcaaatcggcgtaatttctcacacaaaaccgtcgaatatacagtatttagcagactgaacactacacaggaacactgaggactact
run6_charon_lnc_mat_78+79_3637_inj	run6_charon_lnc_mat_78+79_3637_inj	run6_charon_lnc_mat_78+79_3637_inj_sim1.fq	run6_charon_lnc_mat_78+79_3637_inj_sim2.fq	charon-lnc-mat_1	FALSE	GTCAGCGCATGGAGTCCCCGCGG	GGCGGGTATTTTCGTTATGG	AGTAGTCCTCAGTGTTCCTGTGTAGTG	1	ggcgggtattttcgttatggcgtcggCCGCGGGGACTCCATGCGCTGACgtaacgtctgacgtgcgttcgaatttcgtcagaggaactgattttaaatgattacaactcaaatcggcgtaatttctcacacaaaaccgtcgaatatacagtatttagcagactgaacactacacaggaacactgaggactact
run6_elovl6_e1_1_2_7071_uninj	run6_elovl6_e1_1_2_7071_uninj	run6_elovl6_e1_1_2_7071_uninj_sim1.fq	run6_elovl6_e1_1_2_7071_uninj_sim2.fq	elovl6	TRUE	TGAGGCGATTCGGTGGATGCAGG	caactgacattcgagaacaactcac	atgcttcaaatagcctatagcatcg	0	caactgacattcgagaacaactcaccgagtgtgctggaggaggagagagagatgcgaggccacggctggagctgagcccgcgagacatagccagaaatcccttaatcacaactcactcgctcgctcaggctcacgttcttcagtaagcgttcagaggaccaccagagaccatgtcggtgctggcattgcaagaatacgaattcgagaggcagttcaatgaagaTGAGGCGATTCGGTGGATGCAGGagaactgatttcccccctcgagactcatcaatattgtctgagtctagcgttttattcagcatctccgctgatctgcgtggaatgagcgatgctataggctatttgaagcat
run6_elovl6_e1_1_2_7071_inj	run6_elovl6_e1_1_2_7071_inj	run6_elovl6_e1_1_2_7071_inj_sim1.fq	run6_elovl6_e1_1_2_7071_inj_sim2.fq	elovl6	FALSE	TGAGGCGATTCGGTGGATGCAGG	caactgacattcgagaacaactcac	atgcttcaaatagcctatagcatcg	0	caactgacattcgagaacaactcaccgagtgtgctggaggaggagagagagatgcgaggccacggctggagctgagcccgcgagacatagccagaaatcccttaatcacaactcactcgctcgctcaggctcacgttcttcagtaagcgttcagaggaccaccagagaccatgtcggtgctggcattgcaagaatacgaattcgagaggcagttcaatgaagaTGAGGCGATTCGGTGGATGCAGGagaactgatttcccccctcgagactcatcaatattgtctgagtctagcgttttattcagcatctccgctgatctgcgtggaatgagcgatgctataggctatttgaagcat
run6_dand5_JAG_uninj	run6_dand5_JAG_uninj	run6_dand5_JAG_uninj_sim1.fq	run6_dand5_JAG_uninj_sim2.fq	dand5	TRUE	GGACCAGACGAACCTGTTCGGGG	CAGCGGGAATTTCACCGACA	CGCCTCGACTTGGTGAATTT	0	cagcgggaatttcaccgacacgtggcgaaagactttgaatcctccgggaatGGACCAGACGAACCTGTTCGGGGatctgtccgaattgtcaaactaaaccctcattttctgcgccgggccgccgttagtcatgtgccgttcagaaattcaccaagtcgaggcg
run6_dand5_JAG_inj	run6_dand5_JAG_inj	run6_dand5_JAG_inj_sim1.fq	run6_dand5_JAG_inj_sim2.fq	dand5	FALSE	GGACCAGACGAACCTGTTCGGGG	CAGCGGGAATTTCACCGACA	CGCCTCGACTTGGTGAATTT	0	cagcgggaatttcaccgacacgtggcgaaagactttgaatcctccgggaatGGACCAGACGAACCTGTTCGGGGatctgtccgaattgtcaaactaaaccctcattttctgcgccgggccgccgttagtcatgtgccgttcagaaattcaccaagtcgaggcg
run6_spaw_e1_1_9091_uninj	run6_spaw_e1_1_9091_uninj	run6_spaw_e1_1_9091_uninj_sim1.fq	run6_spaw_e1_1_9091_uninj_sim2.fq	spaw	TRUE	GATCATCGCACAGCTTTCTTCGG	CGCTTCATTCGCGTTATTTG	ccacacaaggactcttgagactc	0	cgcttcattcgcgttatttgttttacgcgttgttgattgcgtgtggatcgataaaaatggcgcgtttattaaaGATCATCGCACAGCTTTCTTCGGtgcttactccagccagttttatccaaggtacccgctgtacatgatgcagttatacagagacttcagcgggaataagatgctgactactcctgctagtgttgacaacccggctctccatcagtctgacttcgtcctgagcttgattgcacaaggtaagcatgcacctgattgttactttgcaccttatgcaaagttgttacatgatccggtaacactttacaataatagtacatgaataatgatgtattaatataagcaatacattataataaatgaacgatatgtgtaaatcaagcgctaatc…
run6_spaw_e1_1_9091_inj	run6_spaw_e1_1_9091_inj	run6_spaw_e1_1_9091_inj_sim1.fq	run6_spaw_e1_1_9091_inj_sim2.fq	spaw	FALSE	GATCATCGCACAGCTTTCTTCGG	CGCTTCATTCGCGTTATTTG	ccacacaaggactcttgagactc	0	cgcttcattcgcgttatttgttttacgcgttgttgattgcgtgtggatcgataaaaatggcgcgtttattaaaGATCATCGCACAGCTTTCTTCGGtgcttactccagccagttttatccaaggtacccgctgtacatgatgcagttatacagagacttcagcgggaataagatgctgactactcctgctagtgttgacaacccggctctccatcagtctgacttcgtcctgagcttgattgcacaaggtaagcatgcacctgattgttactttgcaccttatgcaaagttgttacatgatccggtaacactttacaataatagtacatgaataatgatgtattaatataagcaatacattataataaatgaacgatatgtgtaaatcaagcgctaatc…
run6_charon_lnc_mat_e1_1_2_3685_uninj	run6_charon_lnc_mat_e1_1_2_3685_uninj	run6_charon_lnc_mat_e1_1_2_3685_uninj_sim1.fq	run6_charon_lnc_mat_e1_1_2_3685_uninj_sim2.fq	charon-lnc-mat_2	TRUE	ACGTCGTGAGTTTGGAGCGACGG	GGCGGGTATTTTCGTTATGG	gaatgcagctctcatcagtgc	0	ggcgggtattttcgttatggcgtcggccgcggggactccatgcgctgacgtaacgtctgacgtgcgttcgaatttcgtcagaggaactgattttaaatgattacaactcaaatcggcgtaatttctcacacaaaaccgtcgaatatacagtatttagcagactgaacactacacaggaacactgaggactactttgtgtgttttttcgcgcgctttataacgaactcctcatgtttttcatcaatgaaaACGTCGTGAGTTTGGAGCGACGGgtgagtacaaaataagtaacgattacttaatagtttctattttgcaaacagacaacacaataacaacaacatgacttaaagctgagacatcaataggaatatttaagcactgatgagagctgcattc
run6_charon_lnc_mat_e1_1_2_3685_inj	run6_charon_lnc_mat_e1_1_2_3685_inj	run6_charon_lnc_mat_e1_1_2_3685_inj_sim1.fq	run6_charon_lnc_mat_e1_1_2_3685_inj_sim2.fq	charon-lnc-mat_2	FALSE	ACGTCGTGAGTTTGGAGCGACGG	GGCGGGTATTTTCGTTATGG	gaatgcagctctcatcagtgc	0	ggcgggtattttcgttatggcgtcggccgcggggactccatgcgctgacgtaacgtctgacgtgcgttcgaatttcgtcagaggaactgattttaaatgattacaactcaaatcggcgtaatttctcacacaaaaccgtcgaatatacagtatttagcagactgaacactacacaggaacactgaggactactttgtgtgttttttcgcgcgctttataacgaactcctcatgtttttcatcaatgaaaACGTCGTGAGTTTGGAGCGACGGgtgagtacaaaataagtaacgattacttaatagtttctattttgcaaacagacaacacaataacaacaacatgacttaaagctgagacatcaataggaatatttaagcactgatgagagctgcattc
run6_charon_lnc_mat_e2_1_8687_uninj	run6_charon_lnc_mat_e2_1_8687_uninj	run6_charon_lnc_mat_e2_1_8687_uninj_sim1.fq	run6_charon_lnc_mat_e2_1_8687_uninj_sim2.fq	charon-lnc-mat_4	TRUE	GCGCTCTTATCCAGGGACTCAGG	caaatgctgtctcagctccac	ggacgttactcacAAAAACACTCAC	0	caaatgctgtctcagctccacccaatttatttaataaacgctctgttccttttaataaattgttcttgtattaactaatttaattggttaaatgttaaaaacataataataatcatattttccacttgtctgaaggtcagaagtcatgctattttctcaGCGCTCTTATCCAGGGACTCAGGaacgactacaggtcaccatcaggtcatgaaaagtgatgtcatttctctgatgtcgtgaggtcagagtgtatcagtgagtgtttttgtgagtaacgtcc
run6_charon_lnc_mat_e2_1_8687_inj	run6_charon_lnc_mat_e2_1_8687_inj	run6_charon_lnc_mat_e2_1_8687_inj_sim1.fq	run6_charon_lnc_mat_e2_1_8687_inj_sim2.fq	charon-lnc-mat_4	FALSE	GCGCTCTTATCCAGGGACTCAGG	caaatgctgtctcagctccac	ggacgttactcacAAAAACACTCAC	0	caaatgctgtctcagctccacccaatttatttaataaacgctctgttccttttaataaattgttcttgtattaactaatttaattggttaaatgttaaaaacataataataatcatattttccacttgtctgaaggtcagaagtcatgctattttctcaGCGCTCTTATCCAGGGACTCAGGaacgactacaggtcaccatcaggtcatgaaaagtgatgtcatttctctgatgtcgtgaggtcagagtgtatcagtgagtgtttttgtgagtaacgtcc
run6_insert_ctgfa_uninj_1	run6_insert_ctgfa_uninj_1	run6_insert_ctgfa_uninj_1_sim1.fq	run6_insert_ctgfa_uninj_1_sim2.fq	ctgfa	TRUE	GGGGCGGCACTTCAGGGCAGTGG	tgatcaagctaggcttaaaatggag	ggacggagatggaagattgtttac	1	tgatcaagctaggcttaaaatggagctctttagcaaatgtacaaactctcacaagaacattttgtcttattcctcaggctgtggctcaagagtgcagtggacaatgCCACTGCCCTGAAGTGCCGCCCCagtgttcacctggtgtaagcctagttctggacacctgtgggtgctgccgggtgtgtgccaagcagctgggcgagctgtgcacagaacgagatgtttgcgacccccacaaaggtctttactgtgactacggctccccaagtaaccgtcgtattggtgtctgcacaggtaaggatcttggctgttgaattacatgtgtcaaatctttacttgatgatcagagtcagaattgtaaacaatcttccatctccgtcc
run6_insert_ctgfa_my96ss_1	run6_insert_ctgfa_my96ss_1	run6_insert_ctgfa_my96ss_1_sim1.fq	run6_insert_ctgfa_my96ss_1_sim2.fq	ctgfa	FALSE	GGGGCGGCACTTCAGGGCAGTGG	tgatcaagctaggcttaaaatggag	ggacggagatggaagattgtttac	1	tgatcaagctaggcttaaaatggagctctttagcaaatgtacaaactctcacaagaacattttgtcttattcctcaggctgtggctcaagagtgcagtggacaatgCCACTGCCCTGAAGTGCCGCCCCagtgttcacctggtgtaagcctagttctggacacctgtgggtgctgccgggtgtgtgccaagcagctgggcgagctgtgcacagaacgagatgtttgcgacccccacaaaggtctttactgtgactacggctccccaagtaaccgtcgtattggtgtctgcacaggtaaggatcttggctgttgaattacatgtgtcaaatctttacttgatgatcagagtcagaattgtaaacaatcttccatctccgtcc
run6_insert_ctgfa_Invit96ss_1	run6_insert_ctgfa_Invit96ss_1	run6_insert_ctgfa_Invit96ss_1_sim1.fq	run6_insert_ctgfa_Invit96ss_1_sim2.fq	ctgfa	FALSE	GGGGCGGCACTTCAGGGCAGTGG	tgatcaagctaggcttaaaatggag	ggacggagatggaagattgtttac	1	tgatcaagctaggcttaaaatggagctctttagcaaatgtacaaactctcacaagaacattttgtcttattcctcaggctgtggctcaagagtgcagtggacaatgCCACTGCCCTGAAGTGCCGCCCCagtgttcacctggtgtaagcctagttctggacacctgtgggtgctgccgggtgtgtgccaagcagctgggcgagctgtgcacagaacgagatgtttgcgacccccacaaaggtctttactgtgactacggctccccaagtaaccgtcgtattggtgtctgcacaggtaaggatcttggctgttgaattacatgtgtcaaatctttacttgatgatcagagtcagaattgtaaacaatcttccatctccgtcc
run6_insert_ctgfa_uninj_2	run6_insert_ctgfa_uninj_2	run6_insert_ctgfa_uninj_2_sim1.fq	run6_insert_ctgfa_uninj_2_sim2.fq	ctgfa	TRUE	GGGGCGGCACTTCAGGGCAGTGG	tgatcaagctaggcttaaaatggag	ggacggagatggaagattgtttac	1	tgatcaagctaggcttaaaatggagctctttagcaaatgtacaaactctcacaagaacattttgtcttattcctcaggctgtggctcaagagtgcagtggacaatgCCACTGCCCTGAAGTGCCGCCCCagtgttcacctggtgtaagcctagttctggacacctgtgggtgctgccgggtgtgtgccaagcagctgggcgagctgtgcacagaacgagatgtttgcgacccccacaaaggtctttactgtgactacggctccccaagtaaccgtcgtattggtgtctgcacaggtaaggatcttggctgttgaattacatgtgtcaaatctttacttgatgatcagagtcagaattgtaaacaatcttccatctccgtcc
run6_insert_ctgfa_my96ds_3	run6_insert_ctgfa_my96ds_3	run6_insert_ctgfa_my96ds_3_sim1.fq	run6_insert_ctgfa_my96ds_3_sim2.fq	ctgfa	FALSE	GGGGCGGCACTTCAGGGCAGTGG	tgatcaagctaggcttaaaatggag	ggacggagatggaagattgtttac	1	tgatcaagctaggcttaaaatggagctctttagcaaatgtacaaactctcacaagaacattttgtcttattcctcaggctgtggctcaagagtgcagtggacaatgCCACTGCCCTGAAGTGCCGCCCCagtgttcacctggtgtaagcctagttctggacacctgtgggtgctgccgggtgtgtgccaagcagctgggcgagctgtgcacagaacgagatgtttgcgacccccacaaaggtctttactgtgactacggctccccaagtaaccgtcgtattggtgtctgcacaggtaaggatcttggctgttgaattacatgtgtcaaatctttacttgatgatcagagtcagaattgtaaacaatcttccatctccgtcc
run6_24C_1	run6_24C_1	run6_24C_1_sim1.fq	run6_24C_1_sim2.fq	ctgfa	FALSE	GGGGCGGCACTTCAGGGCAGTGG	TGATCAAGCTAGGCTTAAAATGGAG	GGTCGCAAACATCTCGTTCTG	1	tgatcaagctaggcttaaaatggagctctttagcaaatgtacaaactctcacaagaacattttgtcttattcctcaggctgtggctcaagagtgcagtggacAATGCCACTGCCCTGAAGTGCCGccccagtgttcacctggtgtaagcctagttctggacacctgtgggtgctgccgggtgtgtgccaagcagctgggcgagctgtgcacagaacgagatgtttgcgacc
run6_28C_1	run6_28C_1	run6_28C_1_sim1.fq	run6_28C_1_sim2.fq	ctgfa	FALSE	GGGGCGGCACTTCAGGGCAGTGG	TGATCAAGCTAGGCTTAAAATGGAG	GGTCGCAAACATCTCGTTCTG	1	tgatcaagctaggcttaaaatggagctctttagcaaatgtacaaactctcacaagaacattttgtcttattcctcaggctgtggctcaagagtgcagtggacAATGCCACTGCCCTGAAGTGCCGccccagtgttcacctggtgtaagcctagttctggacacctgtgggtgctgccgggtgtgtgccaagcagctgggcgagctgtgcacagaacgagatgtttgcgacc
run6_32C_1	run6_32C_1	run6_32C_1_sim1.fq	run6_32C_1_sim2.fq	ctgfa	FALSE	GGGGCGGCACTTCAGGGCAGTGG	TGATCAAGCTAGGCTTAAAATGGAG	GGTCGCAAACATCTCGTTCTG	1	tgatcaagctaggcttaaaatggagctctttagcaaatgtacaaactctcacaagaacattttgtcttattcctcaggctgtggctcaagagtgcagtggacAATGCCACTGCCCTGAAGTGCCGccccagtgttcacctggtgtaagcctagttctggacacctgtgggtgctgccgggtgtgtgccaagcagctgggcgagctgtgcacagaacgagatgtttgcgacc
run6_con_1	run6_con_1	run6_con_1_sim1.fq	run6_con_1_sim2.fq	ctgfa	FALSE	GGGGCGGCACTTCAGGGCAGTGG	TGATCAAGCTAGGCTTAAAATGGAG	GGTCGCAAACATCTCGTTCTG	1	tgatcaagctaggcttaaaatggagctctttagcaaatgtacaaactctcacaagaacattttgtcttattcctcaggctgtggctcaagagtgcagtggacAATGCCACTGCCCTGAAGTGCCGccccagtgttcacctggtgtaagcctagttctggacacctgtgggtgctgccgggtgtgtgccaagcagctgggcgagctgtgcacagaacgagatgtttgcgacc
run6_24C_2	run6_24C_2	run6_24C_2_sim1.fq	run6_24C_2_sim2.fq	ctgfa	FALSE	GGGGCGGCACTTCAGGGCAGTGG	TGATCAAGCTAGGCTTAAAATGGAG	GGTCGCAAACATCTCGTTCTG	1	tgatcaagctaggcttaaaatggagctctttagcaaatgtacaaactctcacaagaacattttgtcttattcctcaggctgtggctcaagagtgcagtggacAATGCCACTGCCCTGAAGTGCCGccccagtgttcacctggtgtaagcctagttctggacacctgtgggtgctgccgggtgtgtgccaagcagctgggcgagctgtgcacagaacgagatgtttgcgacc
run6_28C_2	run6_28C_2	run6_28C_2_sim1.fq	run6_28C_2_sim2.fq	ctgfa	FALSE	GGGGCGGCACTTCAGGGCAGTGG	TGATCAAGCTAGGCTTAAAATGGAG	GGTCGCAAACATCTCGTTCTG	1	tgatcaagctaggcttaaaatggagctctttagcaaatgtacaaactctcacaagaacattttgtcttattcctcaggctgtggctcaagagtgcagtggacAATGCCACTGCCCTGAAGTGCCGccccagtgttcacctggtgtaagcctagttctggacacctgtgggtgctgccgggtgtgtgccaagcagctgggcgagctgtgcacagaacgagatgtttgcgacc
run6_32C_2	run6_32C_2	run6_32C_2_sim1.fq	run6_32C_2_sim2.fq	ctgfa	FALSE	GGGGCGGCACTTCAGGGCAGTGG	TGATCAAGCTAGGCTTAAAATGGAG	GGTCGCAAACATCTCGTTCTG	1	tgatcaagctaggcttaaaatggagctctttagcaaatgtacaaactctcacaagaacattttgtcttattcctcaggctgtggctcaagagtgcagtggacAATGCCACTGCCCTGAAGTGCCGccccagtgttcacctggtgtaagcctagttctggacacctgtgggtgctgccgggtgtgtgccaagcagctgggcgagctgtgcacagaacgagatgtttgcgacc
run6_Con_1_2	run6_Con_1_2	run6_Con_1_2_sim1.fq	run6_Con_1_2_sim2.fq	ctgfa	FALSE	GGGGCGGCACTTCAGGGCAGTGG	TGATCAAGCTAGGCTTAAAATGGAG	GGTCGCAAACATCTCGTTCTG	1	tgatcaagctaggcttaaaatggagctctttagcaaatgtacaaactctcacaagaacattttgtcttattcctcaggctgtggctcaagagtgcagtggacAATGCCACTGCCCTGAAGTGCCGccccagtgttcacctggtgtaagcctagttctggacacctgtgggtgctgccgggtgtgtgccaagcagctgggcgagctgtgcacagaacgagatgtttgcgacc
run6_24C_3	run6_24C_3	run6_24C_3_sim1.fq	run6_24C_3_sim2.fq	ctgfa	FALSE	GGGGCGGCACTTCAGGGCAGTGG	TGATCAAGCTAGGCTTAAAATGGAG	GGTCGCAAACATCTCGTTCTG	1	tgatcaagctaggcttaaaatggagctctttagcaaatgtacaaactctcacaagaacattttgtcttattcctcaggctgtggctcaagagtgcagtggacAATGCCACTGCCCTGAAGTGCCGccccagtgttcacctggtgtaagcctagttctggacacctgtgggtgctgccgggtgtgtgccaagcagctgggcgagctgtgcacagaacgagatgtttgcgacc
run6_28C_3	run6_28C_3	run6_28C_3_sim1.fq	run6_28C_3_sim2.fq	ctgfa	FALSE	GGGGCGGCACTTCAGGGCAGTGG	TGATCAAGCTAGGCTTAAAATGGAG	GGTCGCAAACATCTCGTTCTG	1	tgatcaagctaggcttaaaatggagctctttagcaaatgtacaaactctcacaagaacattttgtcttattcctcaggctgtggctcaagagtgcagtggacAATGCCACTGCCCTGAAGTGCCGccccagtgttcacctggtgtaagcctagttctggacacctgtgggtgctgccgggtgtgtgccaagcagctgggcgagctgtgcacagaacgagatgtttgcgacc
run6_32C_3	run6_32C_3	run6_32C_3_sim1.fq	run6_32C_3_sim2.fq	ctgfa	FALSE	GGGGCGGCACTTCAGGGCAGTGG	TGATCAAGCTAGGCTTAAAATGGAG	GGTCGCAAACATCTCGTTCTG	1	tgatcaagctaggcttaaaatggagctctttagcaaatgtacaaactctcacaagaacattttgtcttattcctcaggctgtggctcaagagtgcagtggacAATGCCACTGCCCTGAAGTGCCGccccagtgttcacctggtgtaagcctagttctggacacctgtgggtgctgccgggtgtgtgccaagcagctgggcgagctgtgcacagaacgagatgtttgcgacc
run6_con_3	run6_con_3	run6_con_3_sim1.fq	run6_con_3_sim2.fq	ctgfa	FALSE	GGGGCGGCACTTCAGGGCAGTGG	TGATCAAGCTAGGCTTAAAATGGAG	GGTCGCAAACATCTCGTTCTG	1	tgatcaagctaggcttaaaatggagctctttagcaaatgtacaaactctcacaagaacattttgtcttattcctcaggctgtggctcaagagtgcagtggacAATGCCACTGCCCTGAAGTGCCGccccagtgttcacctggtgtaagcctagttctggacacctgtgggtgctgccgggtgtgtgccaagcagctgggcgagctgtgcacagaacgagatgtttgcgacc
run7_SP1_inj	run7_SP1_inj	run7_SP1_inj_sim1.fq	run7_SP1_inj_sim2.fq	SP1_g118	FALSE	TGGCTTCACTCTGGGGAACGTGG	attcactatgtatttgactaattgtgcctc	tgtagacaaacgtatacaatcacacg	0	attcactatgtatttgactaattgtgcctcatttgtgtttttccagctTGGCTTCACTCTGGGGAACGTGGttggcatgtatttagctcaaaactacgaggttataaatgtcatatttgttcatattaagttaataaccgtgtgattgtatacgtttgtctaca
run7_SP1_uninj	run7_SP1_uninj	run7_SP1_uninj_sim1.fq	run7_SP1_uninj_sim2.fq	SP1_g118	TRUE	TGGCTTCACTCTGGGGAACGTGG	attcactatgtatttgactaattgtgcctc	tgtagacaaacgtatacaatcacacg	0	attcactatgtatttgactaattgtgcctcatttgtgtttttccagctTGGCTTCACTCTGGGGAACGTGGttggcatgtatttagctcaaaactacgaggttataaatgtcatatttgttcatattaagttaataaccgtgtgattgtatacgtttgtctaca
run7_SP3_inj	run7_SP3_inj	run7_SP3_inj_sim1.fq	run7_SP3_inj_sim2.fq	SP3_g120	FALSE	acacagattcaaaccaaagccgg	gggataaactatcgcatgaagactgtc	acacttcagtctcacgctca	0	gggataaactatcgcatgaagactgtctgaaatctgtcttatgtttgttgactgcatcgtctccaACACAGATTCAAACCAAAGCCGGaaatgcctctcaagacaaaaacttgctttacaaaaataaggtaggctacaggctatgtggaaataccagttttcctgactgagcgtgagactgaagtgt
run7_SP3_uninj	run7_SP3_uninj	run7_SP3_uninj_sim1.fq	run7_SP3_uninj_sim2.fq	SP3_g120	TRUE	acacagattcaaaccaaagccgg	gggataaactatcgcatgaagactgtc	acacttcagtctcacgctca	0	gggataaactatcgcatgaagactgtctgaaatctgtcttatgtttgttgactgcatcgtctccaACACAGATTCAAACCAAAGCCGGaaatgcctctcaagacaaaaacttgctttacaaaaataaggtaggctacaggctatgtggaaataccagttttcctgactgagcgtgagactgaagtgt
run7_SP4_inj	run7_SP4_inj	run7_SP4_inj_sim1.fq	run7_SP4_inj_sim2.fq	SP4_g121	FALSE	TCATGTAAAGTGGGGATCCTAGG	tgttttctttctgtttttccagCT	tactttctcacCTGCTGAAGCAG	0	tgttttctttctgtttttccagctgaagcactaacgtgtaatTCATGTAAAGTGGGGATCCTAGGcaaatgcttgtatagttcccaagtcgcgtgcgcttcctctgagatcaattgctacactgcttcagcaggtgagaaagta
run7_SP4_uninj	run7_SP4_uninj	run7_SP4_uninj_sim1.fq	run7_SP4_uninj_sim2.fq	SP4_g121	TRUE	TCATGTAAAGTGGGGATCCTAGG	tgttttctttctgtttttccagCT	tactttctcacCTGCTGAAGCAG	0	tgttttctttctgtttttccagctgaagcactaacgtgtaatTCATGTAAAGTGGGGATCCTAGGcaaatgcttgtatagttcccaagtcgcgtgcgcttcctctgagatcaattgctacactgcttcagcaggtgagaaagta
run7_guide1	run7_guide1	run7_guide1_sim1.fq	run7_guide1_sim2.fq	eed	FALSE	GGTGGGAGTGTCGGGACGCTCGG	GTGCAGGATGATGCGGTCAG	CACACTTGAAGGAGTATTTGCAC	1	gtgcaggatgatgcggtcagcgtggagagcggcacacaccccgagcgtcccgacactcccaccaacacagcgagcgctccggGCAGGAAGAGCTGGGGGAAGGGGaagtggaagtccaagaagtgcaaatactccttcaagtgtg
run7_guide2	run7_guide2	run7_guide2_sim1.fq	run7_guide2_sim2.fq	eed	FALSE	GGTGGGAGTGTCGGGACGCTCGG	GTGCAGGATGATGCGGTCAG	CACACTTGAAGGAGTATTTGCAC	1	gtgcaggatgatgcggtcagcgtggagagcggcacacaccccgagcgtcccgacactcccaccaacacagcgagcgctccggGCAGGAAGAGCTGGGGGAAGGGGaagtggaagtccaagaagtgcaaatactccttcaagtgtg
run7_guide3	run7_guide3	run7_guide3_sim1.fq	run7_guide3_sim2.fq	eed	FALSE	GGTGGGAGTGTCGGGACGCTCGG	GTGCAGGATGATGCGGTCAG	CACACTTGAAGGAGTATTTGCAC	1	gtgcaggatgatgcggtcagcgtggagagcggcacacaccccgagcgtcccgacactcccaccaacacagcgagcgctccggGCAGGAAGAGCTGGGGGAAGGGGaagtggaagtccaagaagtgcaaatactccttcaagtgtg
run7_control	run7_control	run7_control_sim1.fq	run7_control_sim2.fq	eed	TRUE	GGTGGGAGTGTCGGGACGCTCGG	GTGCAGGATGATGCGGTCAG	CACACTTGAAGGAGTATTTGCAC	1	gtgcaggatgatgcggtcagcgtggagagcggcacacaccccgagcgtcccgacactcccaccaacacagcgagcgctccggGCAGGAAGAGCTGGGGGAAGGGGaagtggaagtccaagaagtgcaaatactccttcaagtgtg
run7_injected	run7_injected	run7_injected_sim1.fq	run7_injected_sim2.fq	ezh2O	FALSE	GGAGACCACGAGTACATGACAGG	CTGTTGACAGTGGCTTTTCTGA	GGTCTCATCTTCAACCTTAAACAGA	1	ctgttgacagtggcttttctgagttctccagacaagtcattcccctcaaaacactgaatgccgtggcctctgttcctgtcatgtactcgtggtctcccctccagcaaaactttatggtaaagACAGACTCTTACTATTGTTTTACcgaaaaatcaaagtattacattacaaaatgcatgcttttaatctcttattctgtttaaggttgaagatgagacc
run7_uninjected	run7_uninjected	run7_uninjected_sim1.fq	run7_uninjected_sim2.fq	ezh2O	TRUE	GGAGACCACGAGTACATGACAGG	CTGTTGACAGTGGCTTTTCTGA	GGTCTCATCTTCAACCTTAAACAGA	1	ctgttgacagtggcttttctgagttctccagacaagtcattcccctcaaaacactgaatgccgtggcctctgttcctgtcatgtactcgtggtctcccctccagcaaaactttatggtaaagACAGACTCTTACTATTGTTTTACcgaaaaatcaaagtattacattacaaaatgcatgcttttaatctcttattctgtttaaggttgaagatgagacc
run7_injected2	run7_injected2	run7_injected2_sim1.fq	run7_injected2_sim2.fq	ezh2_12	FALSE	GGGATTGACCGGGAGGAAATCGG	aagtcaaaaggaaaaccacctaacc	CGCATGTACTCAGACTTCACTCG	0	aagtcaaaaggaaaaccacctaaccttaatgttgaatggttctatattaatctaaagtgaaatctaaaactgtactctgtctatagggaaaccatGGGATTGACCGGGAGGAAATCGGagaagggtcctgtttgctggaggcggcgagtgaagtctgagtacatgcg
run7_Uninjected_1	run7_Uninjected_1	run7_Uninjected_1_sim1.fq	run7_Uninjected_1_sim2.fq	ezh2_12	TRUE	GGGATTGACCGGGAGGAAATCGG	aagtcaaaaggaaaaccacctaacc	CGCATGTACTCAGACTTCACTCG	0	aagtcaaaaggaaaaccacctaaccttaatgttgaatggttctatattaatctaaagtgaaatctaaaactgtactctgtctatagggaaaccatGGGATTGACCGGGAGGAAATCGGagaagggtcctgtttgctggaggcggcgagtgaagtctgagtacatgcg
run7_spaw_e2_1_uninj	run7_spaw_e2_1_uninj	run7_spaw_e2_1_uninj_sim1.fq	run7_spaw_e2_1_uninj_sim2.fq	spaw	TRUE	GATCATCGCACAGCTTTCTTCGG	CGCTTCATTCGCGTTATTTG	ccacacaaggactcttgagactc	0	cgcttcattcgcgttatttgttttacgcgttgttgattgcgtgtggatcgataaaaatggcgcgtttattaaaGATCATCGCACAGCTTTCTTCGGtgcttactccagccagttttatccaaggtacccgctgtacatgatgcagttatacagagacttcagcgggaataagatgctgactactcctgctagtgttgacaacccggctctccatcagtctgacttcgtcctgagcttgattgcacaaggtaagcatgcacctgattgttactttgcaccttatgcaaagttgttacatgatccggtaacactttacaataatagtacatgaataatgatgtattaatataagcaatacattataataaatgaacgatatgtgtaaatcaagcgctaatc…
run7_spaw_e2_1_inj	run7_spaw_e2_1_inj	run7_spaw_e2_1_inj_sim1.fq	run7_spaw_e2_1_inj_sim2.fq	spaw	FALSE	GATCATCGCACAGCTTTCTTCGG	CGCTTCATTCGCGTTATTTG	ccacacaaggactcttgagactc	0	cgcttcattcgcgttatttgttttacgcgttgttgattgcgtgtggatcgataaaaatggcgcgtttattaaaGATCATCGCACAGCTTTCTTCGGtgcttactccagccagttttatccaaggtacccgctgtacatgatgcagttatacagagacttcagcgggaataagatgctgactactcctgctagtgttgacaacccggctctccatcagtctgacttcgtcctgagcttgattgcacaaggtaagcatgcacctgattgttactttgcaccttatgcaaagttgttacatgatccggtaacactttacaataatagtacatgaataatgatgtattaatataagcaatacattataataaatgaacgatatgtgtaaatcaagcgctaatc…
run7_atp1a1.1_e2_1_uninj	run7_atp1a1.1_e2_1_uninj	run7_atp1a1.1_e2_1_uninj_sim1.fq	run7_atp1a1.1_e2_1_uninj_sim2.fq	atp1a1.1	TRUE	GGGCAAGAAGTCAAAGTCCAAGG	GAGAAGGCCGAGAACAATATG	ggatttatgctcataaactaactcacC	0	gagaaggccgagaacaatatgagctggcagccacctcagagcagggGGGCAAGAAGTCAAAGTCCAAGGgcaagaaagagaaggataaagacatggatgaactcaaaaaagaagtggacttggtgagttagtttatgagcataaatcc
run7_atp1a1.1_e2_1_inj	run7_atp1a1.1_e2_1_inj	run7_atp1a1.1_e2_1_inj_sim1.fq	run7_atp1a1.1_e2_1_inj_sim2.fq	atp1a1.1	FALSE	GGGCAAGAAGTCAAAGTCCAAGG	GAGAAGGCCGAGAACAATATG	ggatttatgctcataaactaactcacC	0	gagaaggccgagaacaatatgagctggcagccacctcagagcagggGGGCAAGAAGTCAAAGTCCAAGGgcaagaaagagaaggataaagacatggatgaactcaaaaaagaagtggacttggtgagttagtttatgagcataaatcc
run7_atp1a1.1_e4_1_uninj	run7_atp1a1.1_e4_1_uninj	run7_atp1a1.1_e4_1_uninj_sim1.fq	run7_atp1a1.1_e4_1_uninj_sim2.fq	atp1a1.1	TRUE	GGAGGTGGAGTCAAAGCGTTGGG	acccatcactttatctagGGATTG	gggttttctccttacATTATCATTG	1	acccatcactttatctagggattgtcaggcactcgtgctaaggagatcttggcacgtgatggaCCCAACGCTTTGACTCCACCTCCcacaaccccagaatgggtcaagttctgcaagcagctctttggaggattctcaactctcctgtggattggagccatcctttgttttcttgcctacggcatcctggcggcctctgaggaggagcctgccaatgataatgtaaggagaaaaccc
run7_atp1a1.1_e4_1_inj	run7_atp1a1.1_e4_1_inj	run7_atp1a1.1_e4_1_inj_sim1.fq	run7_atp1a1.1_e4_1_inj_sim2.fq	atp1a1.1	FALSE	GGAGGTGGAGTCAAAGCGTTGGG	acccatcactttatctagGGATTG	gggttttctccttacATTATCATTG	1	acccatcactttatctagggattgtcaggcactcgtgctaaggagatcttggcacgtgatggaCCCAACGCTTTGACTCCACCTCCcacaaccccagaatgggtcaagttctgcaagcagctctttggaggattctcaactctcctgtggattggagccatcctttgttttcttgcctacggcatcctggcggcctctgaggaggagcctgccaatgataatgtaaggagaaaaccc
run7_cx43.4_e1_1_uninj	run7_cx43.4_e1_1_uninj	run7_cx43.4_e1_1_uninj_sim1.fq	run7_cx43.4_e1_1_uninj_sim2.fq	cx43.4	TRUE	GCCCACGAAGGTGGAGTGGTTGG	CATGAGCTGGAGTTTTCTTACG	ATGCATCGTAGCAAACGTTC	1	catgagctggagttttcttacgcggttgttggatgaaatctCCAACCACTCCACCTTCGTGGGCaagatatggctcacgttattcatcatcttccgcattgttttgactgttgtggggggagaatcgatatactacgatgaacagagcaaatttgtgtgtaatacccagcaacctggttgtgagaacgtttgctacgatgcat
run7_cx43.4_e1_1_inj	run7_cx43.4_e1_1_inj	run7_cx43.4_e1_1_inj_sim1.fq	run7_cx43.4_e1_1_inj_sim2.fq	cx43.4	FALSE	GCCCACGAAGGTGGAGTGGTTGG	CATGAGCTGGAGTTTTCTTACG	ATGCATCGTAGCAAACGTTC	1	catgagctggagttttcttacgcggttgttggatgaaatctCCAACCACTCCACCTTCGTGGGCaagatatggctcacgttattcatcatcttccgcattgttttgactgttgtggggggagaatcgatatactacgatgaacagagcaaatttgtgtgtaatacccagcaacctggttgtgagaacgtttgctacgatgcat
run7_ablim1b_e2_1_uninj	run7_ablim1b_e2_1_uninj	run7_ablim1b_e2_1_uninj_sim1.fq	run7_ablim1b_e2_1_uninj_sim2.fq	ablim1b	TRUE	GGAAGTGCTTGGACTGTACCCGG	acttacatgactttgttccctgac	tcgttcatcattcttgtcttgag	1	acttacatgactttgttccctgacagtggctcatcctcaggatccacaccatcctccaggaaagctggtcatccagtgctataaatgtggggagccatgcaaaggagaggttctCCGGGTACAGTCCAAGCACTTCCatataaaatgtttcacatgcaaaggtaagatctgttttacaataaacaatgtgaaaattattcaatgccctatttctcaagacaagaatgatgaacga
run7_ablim1b_e2_1_inj	run7_ablim1b_e2_1_inj	run7_ablim1b_e2_1_inj_sim1.fq	run7_ablim1b_e2_1_inj_sim2.fq	ablim1b	FALSE	GGAAGTGCTTGGACTGTACCCGG	acttacatgactttgttccctgac	tcgttcatcattcttgtcttgag	1	acttacatgactttgttccctgacagtggctcatcctcaggatccacaccatcctccaggaaagctggtcatccagtgctataaatgtggggagccatgcaaaggagaggttctCCGGGTACAGTCCAAGCACTTCCatataaaatgtttcacatgcaaaggtaagatctgttttacaataaacaatgtgaaaattattcaatgccctatttctcaagacaagaatgatgaacga
run7_charon_lnc_larv_e1_1_2_uninj	run7_charon_lnc_larv_e1_1_2_uninj	run7_charon_lnc_larv_e1_1_2_uninj_sim1.fq	run7_charon_lnc_larv_e1_1_2_uninj_sim2.fq	charon-lnc-larv	TRUE	TGCTCTATgctgcacaatactgg	CAAGAGCACATGCTTGTATTTG	caaaactggtctctattctctgtctc	0	caagagcacatgcttgtatttgtgttgtggtgtgtgtgtatatgtgctctggtcagcatctcttctgttctctaaatcctcctctatgttttTGCTCTATGCTGCACAATACTGGctccatttgccctgctgggtgacacacacataaacagacacgtcttttaccctgtcaatacgagttaatgtgttcagaacactagagaagagagcagtgtggtgagtaaatataaatatttgtattaattaaaatcagctactaaatattatatatgacatgtttaattttgacattgtttgtgagtaatttaatcctatatactgtaacacaacagagaaattgcacagttcaaaggtgttcacatttattagagacagagaatagagaccagttttg
run7_charon_lnc_larv_e1_1_2_inj	run7_charon_lnc_larv_e1_1_2_inj	run7_charon_lnc_larv_e1_1_2_inj_sim1.fq	run7_charon_lnc_larv_e1_1_2_inj_sim2.fq	charon-lnc-larv	FALSE	TGCTCTATgctgcacaatactgg	CAAGAGCACATGCTTGTATTTG	caaaactggtctctattctctgtctc	0	caagagcacatgcttgtatttgtgttgtggtgtgtgtgtatatgtgctctggtcagcatctcttctgttctctaaatcctcctctatgttttTGCTCTATGCTGCACAATACTGGctccatttgccctgctgggtgacacacacataaacagacacgtcttttaccctgtcaatacgagttaatgtgttcagaacactagagaagagagcagtgtggtgagtaaatataaatatttgtattaattaaaatcagctactaaatattatatatgacatgtttaattttgacattgtttgtgagtaatttaatcctatatactgtaacacaacagagaaattgcacagttcaaaggtgttcacatttattagagacagagaatagagaccagttttg
run7_spaw_lnc_e1_1_uninj	run7_spaw_lnc_e1_1_uninj	run7_spaw_lnc_e1_1_uninj_sim1.fq	run7_spaw_lnc_e1_1_uninj_sim2.fq	spaw-lnc	TRUE	GGAGCAACTAGGTGTTCATAAGG	TTAAAACAGAGCGAATGGCAC	tGAAGGAGGCGTTCATAAGAC	1	ttaaaacagagcgaatggcactagttgtaataagcatgcataaaatctcattcacattcatggtatgtgtcgtgttgtgattataaaggtgtcatgacagCCTTATGAACACCTAGTTGCTCCctggacgaaagtgaagggggtggttatcatgacagtcttatgaacgcctccttca
run7_spaw_lnc_e1_1_inj	run7_spaw_lnc_e1_1_inj	run7_spaw_lnc_e1_1_inj_sim1.fq	run7_spaw_lnc_e1_1_inj_sim2.fq	spaw-lnc	FALSE	GGAGCAACTAGGTGTTCATAAGG	TTAAAACAGAGCGAATGGCAC	tGAAGGAGGCGTTCATAAGAC	1	ttaaaacagagcgaatggcactagttgtaataagcatgcataaaatctcattcacattcatggtatgtgtcgtgttgtgattataaaggtgtcatgacagCCTTATGAACACCTAGTTGCTCCctggacgaaagtgaagggggtggttatcatgacagtcttatgaacgcctccttca
run7_spaw_lnc_e2_1_uninj	run7_spaw_lnc_e2_1_uninj	run7_spaw_lnc_e2_1_uninj_sim1.fq	run7_spaw_lnc_e2_1_uninj_sim2.fq	spaw-lnc	TRUE	GTCATGACAAAGACAGAAACTGG	cagcttgtagttataaaaggcatgac	ACAGCTAAGTGTCATTTGCTCTG	0	cagcttgtagttataaaaggcatgacataactgtaatggcttcatgacagtcatgtttatgacaggtttatgacaagtttcattgtcttggtaatgtcaaattGTCATGACAAAGACAGAAACTGGttgtgatgtatttgtttatgtcaagttgtcatgaacaatgtcatctttgcattcaaaacagagcaaatgacacttagctgt
run7_spaw_lnc_e2_1_inj	run7_spaw_lnc_e2_1_inj	run7_spaw_lnc_e2_1_inj_sim1.fq	run7_spaw_lnc_e2_1_inj_sim2.fq	spaw-lnc	FALSE	GTCATGACAAAGACAGAAACTGG	cagcttgtagttataaaaggcatgac	ACAGCTAAGTGTCATTTGCTCTG	0	cagcttgtagttataaaaggcatgacataactgtaatggcttcatgacagtcatgtttatgacaggtttatgacaagtttcattgtcttggtaatgtcaaattGTCATGACAAAGACAGAAACTGGttgtgatgtatttgtttatgtcaagttgtcatgaacaatgtcatctttgcattcaaaacagagcaaatgacacttagctgt
run7_elovl6_e1_1_2_uninj	run7_elovl6_e1_1_2_uninj	run7_elovl6_e1_1_2_uninj_sim1.fq	run7_elovl6_e1_1_2_uninj_sim2.fq	elovl6	TRUE	TGAGGCGATTCGGTGGATGCAGG	caactgacattcgagaacaactcac	atgcttcaaatagcctatagcatcg	0	caactgacattcgagaacaactcaccgagtgtgctggaggaggagagagagatgcgaggccacggctggagctgagcccgcgagacatagccagaaatcccttaatcacaactcactcgctcgctcaggctcacgttcttcagtaagcgttcagaggaccaccagagaccatgtcggtgctggcattgcaagaatacgaattcgagaggcagttcaatgaagaTGAGGCGATTCGGTGGATGCAGGagaactgatttcccccctcgagactcatcaatattgtctgagtctagcgttttattcagcatctccgctgatctgcgtggaatgagcgatgctataggctatttgaagcat
run7_elovl6_e1_1_2_inj	run7_elovl6_e1_1_2_inj	run7_elovl6_e1_1_2_inj_sim1.fq	run7_elovl6_e1_1_2_inj_sim2.fq	elovl6	FALSE	TGAGGCGATTCGGTGGATGCAGG	caactgacattcgagaacaactcac	atgcttcaaatagcctatagcatcg	0	caactgacattcgagaacaactcaccgagtgtgctggaggaggagagagagatgcgaggccacggctggagctgagcccgcgagacatagccagaaatcccttaatcacaactcactcgctcgctcaggctcacgttcttcagtaagcgttcagaggaccaccagagaccatgtcggtgctggcattgcaagaatacgaattcgagaggcagttcaatgaagaTGAGGCGATTCGGTGGATGCAGGagaactgatttcccccctcgagactcatcaatattgtctgagtctagcgttttattcagcatctccgctgatctgcgtggaatgagcgatgctataggctatttgaagcat
run7_charon_lnc_mat_7879_uninj	run7_charon_lnc_mat_7879_uninj	run7_charon_lnc_mat_7879_uninj_sim1.fq	run7_charon_lnc_mat_7879_uninj_sim2.fq	charon-lnc-mat	TRUE	GTCAGCGCATGGAGTCCCCGCGG	GGCGGGTATTTTCGTTATGG	AGTAGTCCTCAGTGTTCCTGTGTAGTG	1	ggcgggtattttcgttatggcgtcggCCGCGGGGACTCCATGCGCTGACgtaacgtctgacgtgcgttcgaatttcgtcagaggaactgattttaaatgattacaactcaaatcggcgtaatttctcacacaaaaccgtcgaatatacagtatttagcagactgaacactacacaggaacactgaggactact
run7_charon_lnc_mat_7879_inj	run7_charon_lnc_mat_7879_inj	run7_charon_lnc_mat_7879_inj_sim1.fq	run7_charon_lnc_mat_7879_inj_sim2.fq	charon-lnc-mat	FALSE	GTCAGCGCATGGAGTCCCCGCGG	GGCGGGTATTTTCGTTATGG	AGTAGTCCTCAGTGTTCCTGTGTAGTG	1	ggcgggtattttcgttatggcgtcggCCGCGGGGACTCCATGCGCTGACgtaacgtctgacgtgcgttcgaatttcgtcagaggaactgattttaaatgattacaactcaaatcggcgtaatttctcacacaaaaccgtcgaatatacagtatttagcagactgaacactacacaggaacactgaggactact
run7_charon_lnc_mat_e1_1_2_uninj	run7_charon_lnc_mat_e1_1_2_uninj	run7_charon_lnc_mat_e1_1_2_uninj_sim1.fq	run7_charon_lnc_mat_e1_1_2_uninj_sim2.fq	charon-lnc-mat	TRUE	ACGTCGTGAGTTTGGAGCGACGG	GGCGGGTATTTTCGTTATGG	gaatgcagctctcatcagtgc	0	ggcgggtattttcgttatggcgtcggccgcggggactccatgcgctgacgtaacgtctgacgtgcgttcgaatttcgtcagaggaactgattttaaatgattacaactcaaatcggcgtaatttctcacacaaaaccgtcgaatatacagtatttagcagactgaacactacacaggaacactgaggactactttgtgtgttttttcgcgcgctttataacgaactcctcatgtttttcatcaatgaaaACGTCGTGAGTTTGGAGCGACGGgtgagtacaaaataagtaacgattacttaatagtttctattttgcaaacagacaacacaataacaacaacatgacttaaagctgagacatcaataggaatatttaagcactgatgagagctgcattc
run7_charon_lnc_mat_e1_1_2_inj	run7_charon_lnc_mat_e1_1_2_inj	run7_charon_lnc_mat_e1_1_2_inj_sim1.fq	run7_charon_lnc_mat_e1_1_2_inj_sim2.fq	charon-lnc-mat	FALSE	ACGTCGTGAGTTTGGAGCGACGG	GGCGGGTATTTTCGTTATGG	gaatgcagctctcatcagtgc	0	ggcgggtattttcgttatggcgtcggccgcggggactccatgcgctgacgtaacgtctgacgtgcgttcgaatttcgtcagaggaactgattttaaatgattacaactcaaatcggcgtaatttctcacacaaaaccgtcgaatatacagtatttagcagactgaacactacacaggaacactgaggactactttgtgtgttttttcgcgcgctttataacgaactcctcatgtttttcatcaatgaaaACGTCGTGAGTTTGGAGCGACGGgtgagtacaaaataagtaacgattacttaatagtttctattttgcaaacagacaacacaataacaacaacatgacttaaagctgagacatcaataggaatatttaagcactgatgagagctgcattc
run7_charon_lnc_mat_e3_1_4_uninj	run7_charon_lnc_mat_e3_1_4_uninj	run7_charon_lnc_mat_e3_1_4_uninj_sim1.fq	run7_charon_lnc_mat_e3_1_4_uninj_sim2.fq	charon-lnc-mat	TRUE	TAAATGATTACAACTCAAATCGG	GGCGGGTATTTTCGTTATGG	gaatgcagctctcatcagtgc	0	ggcgggtattttcgttatggcgtcggccgcggggactccatgcgctgacgtaacgtctgacgtgcgttcgaatttcgtcagaggaactgatttTAAATGATTACAACTCAAATCGGcgtaatttctcacacaaaaccgtcgaatatacagtatttagcagactgaacactacacaggaacactgaggactactttgtgtgttttttcgcgcgctttataacgaactcctcatgtttttcatcaatgaaaacgtcgtgagtttggagcgacgggtgagtacaaaataagtaacgattacttaatagtttctattttgcaaacagacaacacaataacaacaacatgacttaaagctgagacatcaataggaatatttaagcactgatgagagctgcattc
run7_charon_lnc_mat_e3_1_4_inj	run7_charon_lnc_mat_e3_1_4_inj	run7_charon_lnc_mat_e3_1_4_inj_sim1.fq	run7_charon_lnc_mat_e3_1_4_inj_sim2.fq	charon-lnc-mat	FALSE	TAAATGATTACAACTCAAATCGG	GGCGGGTATTTTCGTTATGG	gaatgcagctctcatcagtgc	0	ggcgggtattttcgttatggcgtcggccgcggggactccatgcgctgacgtaacgtctgacgtgcgttcgaatttcgtcagaggaactgatttTAAATGATTACAACTCAAATCGGcgtaatttctcacacaaaaccgtcgaatatacagtatttagcagactgaacactacacaggaacactgaggactactttgtgtgttttttcgcgcgctttataacgaactcctcatgtttttcatcaatgaaaacgtcgtgagtttggagcgacgggtgagtacaaaataagtaacgattacttaatagtttctattttgcaaacagacaacacaataacaacaacatgacttaaagctgagacatcaataggaatatttaagcactgatgagagctgcattc
run7_charon_lnc_mat_e2_1_uninj	run7_charon_lnc_mat_e2_1_uninj	run7_charon_lnc_mat_e2_1_uninj_sim1.fq	run7_charon_lnc_mat_e2_1_uninj_sim2.fq	charon-lnc-mat	TRUE	GCGCTCTTATCCAGGGACTCAGG	caaatgctgtctcagctccac	ggacgttactcacAAAAACACTCAC	0	caaatgctgtctcagctccacccaatttatttaataaacgctctgttccttttaataaattgttcttgtattaactaatttaattggttaaatgttaaaaacataataataatcatattttccacttgtctgaaggtcagaagtcatgctattttctcaGCGCTCTTATCCAGGGACTCAGGaacgactacaggtcaccatcaggtcatgaaaagtgatgtcatttctctgatgtcgtgaggtcagagtgtatcagtgagtgtttttgtgagtaacgtcc
run7_charon_lnc_mat_e2_1_inj	run7_charon_lnc_mat_e2_1_inj	run7_charon_lnc_mat_e2_1_inj_sim1.fq	run7_charon_lnc_mat_e2_1_inj_sim2.fq	charon-lnc-mat	FALSE	GCGCTCTTATCCAGGGACTCAGG	caaatgctgtctcagctccac	ggacgttactcacAAAAACACTCAC	0	caaatgctgtctcagctccacccaatttatttaataaacgctctgttccttttaataaattgttcttgtattaactaatttaattggttaaatgttaaaaacataataataatcatattttccacttgtctgaaggtcagaagtcatgctattttctcaGCGCTCTTATCCAGGGACTCAGGaacgactacaggtcaccatcaggtcatgaaaagtgatgtcatttctctgatgtcgtgaggtcagagtgtatcagtgagtgtttttgtgagtaacgtcc
run7_ctgfa_uninj1	run7_ctgfa_uninj1	run7_ctgfa_uninj1_sim1.fq	run7_ctgfa_uninj1_sim2.fq	ctgfa	TRUE	GGGGCGGCACTTCAGGGCAGTGG	tgatcaagctaggcttaaaatggag	ggacggagatggaagattgtttac	1	tgatcaagctaggcttaaaatggagctctttagcaaatgtacaaactctcacaagaacattttgtcttattcctcaggctgtggctcaagagtgcagtggacaatgCCACTGCCCTGAAGTGCCGCCCCagtgttcacctggtgtaagcctagttctggacacctgtgggtgctgccgggtgtgtgccaagcagctgggcgagctgtgcacagaacgagatgtttgcgacccccacaaaggtctttactgtgactacggctccccaagtaaccgtcgtattggtgtctgcacaggtaaggatcttggctgttgaattacatgtgtcaaatctttacttgatgatcagagtcagaattgtaaacaatcttccatctccgtcc
run7_ctgfa_my96ss	run7_ctgfa_my96ss	run7_ctgfa_my96ss_sim1.fq	run7_ctgfa_my96ss_sim2.fq	ctgfa	FALSE	GGGGCGGCACTTCAGGGCAGTGG	tgatcaagctaggcttaaaatggag	ggacggagatggaagattgtttac	1	tgatcaagctaggcttaaaatggagctctttagcaaatgtacaaactctcacaagaacattttgtcttattcctcaggctgtggctcaagagtgcagtggacaatgCCACTGCCCTGAAGTGCCGCCCCagtgttcacctggtgtaagcctagttctggacacctgtgggtgctgccgggtgtgtgccaagcagctgggcgagctgtgcacagaacgagatgtttgcgacccccacaaaggtctttactgtgactacggctccccaagtaaccgtcgtattggtgtctgcacaggtaaggatcttggctgttgaattacatgtgtcaaatctttacttgatgatcagagtcagaattgtaaacaatcttccatctccgtcc
run7_ctgfa_invit96ss	run7_ctgfa_invit96ss	run7_ctgfa_invit96ss_sim1.fq	run7_ctgfa_invit96ss_sim2.fq	ctgfa	FALSE	GGGGCGGCACTTCAGGGCAGTGG	tgatcaagctaggcttaaaatggag	ggacggagatggaagattgtttac	1	tgatcaagctaggcttaaaatggagctctttagcaaatgtacaaactctcacaagaacattttgtcttattcctcaggctgtggctcaagagtgcagtggacaatgCCACTGCCCTGAAGTGCCGCCCCagtgttcacctggtgtaagcctagttctggacacctgtgggtgctgccgggtgtgtgccaagcagctgggcgagctgtgcacagaacgagatgtttgcgacccccacaaaggtctttactgtgactacggctccccaagtaaccgtcgtattggtgtctgcacaggtaaggatcttggctgttgaattacatgtgtcaaatctttacttgatgatcagagtcagaattgtaaacaatcttccatctccgtcc
run7_ctgfa_uninj2	run7_ctgfa_uninj2	run7_ctgfa_uninj2_sim1.fq	run7_ctgfa_uninj2_sim2.fq	ctgfa	TRUE	GGGGCGGCACTTCAGGGCAGTGG	tgatcaagctaggcttaaaatggag	ggacggagatggaagattgtttac	1	tgatcaagctaggcttaaaatggagctctttagcaaatgtacaaactctcacaagaacattttgtcttattcctcaggctgtggctcaagagtgcagtggacaatgCCACTGCCCTGAAGTGCCGCCCCagtgttcacctggtgtaagcctagttctggacacctgtgggtgctgccgggtgtgtgccaagcagctgggcgagctgtgcacagaacgagatgtttgcgacccccacaaaggtctttactgtgactacggctccccaagtaaccgtcgtattggtgtctgcacaggtaaggatcttggctgttgaattacatgtgtcaaatctttacttgatgatcagagtcagaattgtaaacaatcttccatctccgtcc
run7_ctgfa_30ng56ds	run7_ctgfa_30ng56ds	run7_ctgfa_30ng56ds_sim1.fq	run7_ctgfa_30ng56ds_sim2.fq	ctgfa	FALSE	GGGGCGGCACTTCAGGGCAGTGG	tgatcaagctaggcttaaaatggag	ggacggagatggaagattgtttac	1	tgatcaagctaggcttaaaatggagctctttagcaaatgtacaaactctcacaagaacattttgtcttattcctcaggctgtggctcaagagtgcagtggacaatgCCACTGCCCTGAAGTGCCGCCCCagtgttcacctggtgtaagcctagttctggacacctgtgggtgctgccgggtgtgtgccaagcagctgggcgagctgtgcacagaacgagatgtttgcgacccccacaaaggtctttactgtgactacggctccccaagtaaccgtcgtattggtgtctgcacaggtaaggatcttggctgttgaattacatgtgtcaaatctttacttgatgatcagagtcagaattgtaaacaatcttccatctccgtcc
run7_ctgfa_60ng56ds	run7_ctgfa_60ng56ds	run7_ctgfa_60ng56ds_sim1.fq	run7_ctgfa_60ng56ds_sim2.fq	ctgfa	FALSE	GGGGCGGCACTTCAGGGCAGTGG	tgatcaagctaggcttaaaatggag	ggacggagatggaagattgtttac	1	tgatcaagctaggcttaaaatggagctctttagcaaatgtacaaactctcacaagaacattttgtcttattcctcaggctgtggctcaagagtgcagtggacaatgCCACTGCCCTGAAGTGCCGCCCCagtgttcacctggtgtaagcctagttctggacacctgtgggtgctgccgggtgtgtgccaagcagctgggcgagctgtgcacagaacgagatgtttgcgacccccacaaaggtctttactgtgactacggctccccaagtaaccgtcgtattggtgtctgcacaggtaaggatcttggctgttgaattacatgtgtcaaatctttacttgatgatcagagtcagaattgtaaacaatcttccatctccgtcc
run7_ctgfa_invit56ss	run7_ctgfa_invit56ss	run7_ctgfa_invit56ss_sim1.fq	run7_ctgfa_invit56ss_sim2.fq	ctgfa	FALSE	GGGGCGGCACTTCAGGGCAGTGG	tgatcaagctaggcttaaaatggag	ggacggagatggaagattgtttac	1	tgatcaagctaggcttaaaatggagctctttagcaaatgtacaaactctcacaagaacattttgtcttattcctcaggctgtggctcaagagtgcagtggacaatgCCACTGCCCTGAAGTGCCGCCCCagtgttcacctggtgtaagcctagttctggacacctgtgggtgctgccgggtgtgtgccaagcagctgggcgagctgtgcacagaacgagatgtttgcgacccccacaaaggtctttactgtgactacggctccccaagtaaccgtcgtattggtgtctgcacaggtaaggatcttggctgttgaattacatgtgtcaaatctttacttgatgatcagagtcagaattgtaaacaatcttccatctccgtcc
run7_ctgfa_uninj3	run7_ctgfa_uninj3	run7_ctgfa_uninj3_sim1.fq	run7_ctgfa_uninj3_sim2.fq	ctgfa	TRUE	GGGGCGGCACTTCAGGGCAGTGG	tgatcaagctaggcttaaaatggag	ggacggagatggaagattgtttac	1	tgatcaagctaggcttaaaatggagctctttagcaaatgtacaaactctcacaagaacattttgtcttattcctcaggctgtggctcaagagtgcagtggacaatgCCACTGCCCTGAAGTGCCGCCCCagtgttcacctggtgtaagcctagttctggacacctgtgggtgctgccgggtgtgtgccaagcagctgggcgagctgtgcacagaacgagatgtttgcgacccccacaaaggtctttactgtgactacggctccccaagtaaccgtcgtattggtgtctgcacaggtaaggatcttggctgttgaattacatgtgtcaaatctttacttgatgatcagagtcagaattgtaaacaatcttccatctccgtcc
run7_ctgfa_my96ss2	run7_ctgfa_my96ss2	run7_ctgfa_my96ss2_sim1.fq	run7_ctgfa_my96ss2_sim2.fq	ctgfa	FALSE	GGGGCGGCACTTCAGGGCAGTGG	tgatcaagctaggcttaaaatggag	ggacggagatggaagattgtttac	1	tgatcaagctaggcttaaaatggagctctttagcaaatgtacaaactctcacaagaacattttgtcttattcctcaggctgtggctcaagagtgcagtggacaatgCCACTGCCCTGAAGTGCCGCCCCagtgttcacctggtgtaagcctagttctggacacctgtgggtgctgccgggtgtgtgccaagcagctgggcgagctgtgcacagaacgagatgtttgcgacccccacaaaggtctttactgtgactacggctccccaagtaaccgtcgtattggtgtctgcacaggtaaggatcttggctgttgaattacatgtgtcaaatctttacttgatgatcagagtcagaattgtaaacaatcttccatctccgtcc
run7_ctgfa_my96ds2	run7_ctgfa_my96ds2	run7_ctgfa_my96ds2_sim1.fq	run7_ctgfa_my96ds2_sim2.fq	ctgfa	FALSE	GGGGCGGCACTTCAGGGCAGTGG	tgatcaagctaggcttaaaatggag	ggacggagatggaagattgtttac	1	tgatcaagctaggcttaaaatggagctctttagcaaatgtacaaactctcacaagaacattttgtcttattcctcaggctgtggctcaagagtgcagtggacaatgCCACTGCCCTGAAGTGCCGCCCCagtgttcacctggtgtaagcctagttctggacacctgtgggtgctgccgggtgtgtgccaagcagctgggcgagctgtgcacagaacgagatgtttgcgacccccacaaaggtctttactgtgactacggctccccaagtaaccgtcgtattggtgtctgcacaggtaaggatcttggctgttgaattacatgtgtcaaatctttacttgatgatcagagtcagaattgtaaacaatcttccatctccgtcc
run7_ctgfa_uninj4	run7_ctgfa_uninj4	run7_ctgfa_uninj4_sim1.fq	run7_ctgfa_uninj4_sim2.fq	ctgfa	TRUE	GGGGCGGCACTTCAGGGCAGTGG	tgatcaagctaggcttaaaatggag	ggacggagatggaagattgtttac	1	tgatcaagctaggcttaaaatggagctctttagcaaatgtacaaactctcacaagaacattttgtcttattcctcaggctgtggctcaagagtgcagtggacaatgCCACTGCCCTGAAGTGCCGCCCCagtgttcacctggtgtaagcctagttctggacacctgtgggtgctgccgggtgtgtgccaagcagctgggcgagctgtgcacagaacgagatgtttgcgacccccacaaaggtctttactgtgactacggctccccaagtaaccgtcgtattggtgtctgcacaggtaaggatcttggctgttgaattacatgtgtcaaatctttacttgatgatcagagtcagaattgtaaacaatcttccatctccgtcc
run7_ctgfa_173ss	run7_ctgfa_173ss	run7_ctgfa_173ss_sim1.fq	run7_ctgfa_173ss_sim2.fq	ctgfa	FALSE	GGGGCGGCACTTCAGGGCAGTGG	tgatcaagctaggcttaaaatggag	ggacggagatggaagattgtttac	1	tgatcaagctaggcttaaaatggagctctttagcaaatgtacaaactctcacaagaacattttgtcttattcctcaggctgtggctcaagagtgcagtggacaatgCCACTGCCCTGAAGTGCCGCCCCagtgttcacctggtgtaagcctagttctggacacctgtgggtgctgccgggtgtgtgccaagcagctgggcgagctgtgcacagaacgagatgtttgcgacccccacaaaggtctttactgtgactacggctccccaagtaaccgtcgtattggtgtctgcacaggtaaggatcttggctgttgaattacatgtgtcaaatctttacttgatgatcagagtcagaattgtaaacaatcttccatctccgtcc
run7_ctgfa_173ds	run7_ctgfa_173ds	run7_ctgfa_173ds_sim1.fq	run7_ctgfa_173ds_sim2.fq	ctgfa	FALSE	GGGGCGGCACTTCAGGGCAGTGG	tgatcaagctaggcttaaaatggag	ggacggagatggaagattgtttac	1	tgatcaagctaggcttaaaatggagctctttagcaaatgtacaaactctcacaagaacattttgtcttattcctcaggctgtggctcaagagtgcagtggacaatgCCACTGCCCTGAAGTGCCGCCCCagtgttcacctggtgtaagcctagttctggacacctgtgggtgctgccgggtgtgtgccaagcagctgggcgagctgtgcacagaacgagatgtttgcgacccccacaaaggtctttactgtgactacggctccccaagtaaccgtcgtattggtgtctgcacaggtaaggatcttggctgttgaattacatgtgtcaaatctttacttgatgatcagagtcagaattgtaaacaatcttccatctccgtcc
run7_ctgfa_uninj5	run7_ctgfa_uninj5	run7_ctgfa_uninj5_sim1.fq	run7_ctgfa_uninj5_sim2.fq	ctgfa	TRUE	GGGGCGGCACTTCAGGGCAGTGG	tgatcaagctaggcttaaaatggag	ggacggagatggaagattgtttac	1	tgatcaagctaggcttaaaatggagctctttagcaaatgtacaaactctcacaagaacattttgtcttattcctcaggctgtggctcaagagtgcagtggacaatgCCACTGCCCTGAAGTGCCGCCCCagtgttcacctggtgtaagcctagttctggacacctgtgggtgctgccgggtgtgtgccaagcagctgggcgagctgtgcacagaacgagatgtttgcgacccccacaaaggtctttactgtgactacggctccccaagtaaccgtcgtattggtgtctgcacaggtaaggatcttggctgttgaattacatgtgtcaaatctttacttgatgatcagagtcagaattgtaaacaatcttccatctccgtcc
run7_ctgfa_213ss	run7_ctgfa_213ss	run7_ctgfa_213ss_sim1.fq	run7_ctgfa_213ss_sim2.fq	ctgfa	FALSE	GGGGCGGCACTTCAGGGCAGTGG	tgatcaagctaggcttaaaatggag	ggacggagatggaagattgtttac	1	tgatcaagctaggcttaaaatggagctctttagcaaatgtacaaactctcacaagaacattttgtcttattcctcaggctgtggctcaagagtgcagtggacaatgCCACTGCCCTGAAGTGCCGCCCCagtgttcacctggtgtaagcctagttctggacacctgtgggtgctgccgggtgtgtgccaagcagctgggcgagctgtgcacagaacgagatgtttgcgacccccacaaaggtctttactgtgactacggctccccaagtaaccgtcgtattggtgtctgcacaggtaaggatcttggctgttgaattacatgtgtcaaatctttacttgatgatcagagtcagaattgtaaacaatcttccatctccgtcc
run7_ctgfa_213ds	run7_ctgfa_213ds	run7_ctgfa_213ds_sim1.fq	run7_ctgfa_213ds_sim2.fq	ctgfa	FALSE	GGGGCGGCACTTCAGGGCAGTGG	tgatcaagctaggcttaaaatggag	ggacggagatggaagattgtttac	1	tgatcaagctaggcttaaaatggagctctttagcaaatgtacaaactctcacaagaacattttgtcttattcctcaggctgtggctcaagagtgcagtggacaatgCCACTGCCCTGAAGTGCCGCCCCagtgttcacctggtgtaagcctagttctggacacctgtgggtgctgccgggtgtgtgccaagcagctgggcgagctgtgcacagaacgagatgtttgcgacccccacaaaggtctttactgtgactacggctccccaagtaaccgtcgtattggtgtctgcacaggtaaggatcttggctgttgaattacatgtgtcaaatctttacttgatgatcagagtcagaattgtaaacaatcttccatctccgtcc
run8_guide3	run8_guide3	run8_guide3_sim1.fq	run8_guide3_sim2.fq	eed	FALSE	GGTGGGAGTGTCGGGACGCTCGG	GTGCAGGATGATGCGGTCAG	CACACTTGAAGGAGTATTTGCAC	1	gtgcaggatgatgcggtcagcgtggagagcggcacacaccccgagcgtcccgacactcccaccaacacagcgagcgctccggGCAGGAAGAGCTGGGGGAAGGGGaagtggaagtccaagaagtgcaaatactccttcaagtgtg
run8_control	run8_control	run8_control_sim1.fq	run8_control_sim2.fq	eed	TRUE	GGTGGGAGTGTCGGGACGCTCGG	GTGCAGGATGATGCGGTCAG	CACACTTGAAGGAGTATTTGCAC	1	gtgcaggatgatgcggtcagcgtggagagcggcacacaccccgagcgtcccgacactcccaccaacacagcgagcgctccggGCAGGAAGAGCTGGGGGAAGGGGaagtggaagtccaagaagtgcaaatactccttcaagtgtg
run8_g125_36	run8_g125_36	run8_g125_36_sim1.fq	run8_g125_36_sim2.fq	SP1_g125	FALSE	TCGATTTTCTTTGAAATGTTTGG	gggcaacaaactagttaatctagtatag	TGGCCATATAATGATTATCTGTGTTTTC	1	gggcaacaaactagttaatctagtatagaaacatgtgtaaatgccattaaatgtggtgtcagtacgttaattaaattggtgtgtccatgCCTTGTTTTCAGGTACCAAACATttcaaagaaaatcgaggcctttaagaaggacgtggaagccaagaagaaacctccagaatgagggacacatcctgatgaaaacacagataatcattatatggcca
run8_un_37	run8_un_37	run8_un_37_sim1.fq	run8_un_37_sim2.fq	SP1_g125	TRUE	TCGATTTTCTTTGAAATGTTTGG	gggcaacaaactagttaatctagtatag	TGGCCATATAATGATTATCTGTGTTTTC	1	gggcaacaaactagttaatctagtatagaaacatgtgtaaatgccattaaatgtggtgtcagtacgttaattaaattggtgtgtccatgCCTTGTTTTCAGGTACCAAACATttcaaagaaaatcgaggcctttaagaaggacgtggaagccaagaagaaacctccagaatgagggacacatcctgatgaaaacacagataatcattatatggcca
run8_g126_38	run8_g126_38	run8_g126_38_sim1.fq	run8_g126_38_sim2.fq	SP1_g126	FALSE	tccagCTTGGCTTCACTCTGGGG	ATTCACTATGTATTTGACTAATTGTGCCTC	TGTAGACAAACGTATACAATCACACG	0	attcactatgtatttgactaattgtgcctcatttgtgttttTCCAGCTTGGCTTCACTCTGGGGaacgtggttggcatgtatttagctcaaaactacgaggttataaatgtcatatttgttcatattaagttaataaccgtgtgattgtatacgtttgtctaca
run8_un_39	run8_un_39	run8_un_39_sim1.fq	run8_un_39_sim2.fq	SP1_g126	TRUE	tccagCTTGGCTTCACTCTGGGG	ATTCACTATGTATTTGACTAATTGTGCCTC	TGTAGACAAACGTATACAATCACACG	0	attcactatgtatttgactaattgtgcctcatttgtgttttTCCAGCTTGGCTTCACTCTGGGGaacgtggttggcatgtatttagctcaaaactacgaggttataaatgtcatatttgttcatattaagttaataaccgtgtgattgtatacgtttgtctaca
run8_g127_40	run8_g127_40	run8_g127_40_sim1.fq	run8_g127_40_sim2.fq	SP1_g127	FALSE	CGAGGCCTTTAAGAAGGACGTGG	gggcaacaaactagttaatctagtatag	TGGCCATATAATGATTATCTGTGTTTTC	0	gggcaacaaactagttaatctagtatagaaacatgtgtaaatgccattaaatgtggtgtcagtacgttaattaaattggtgtgtccatgccttgttttcaggtaccaaacatttcaaagaaaatCGAGGCCTTTAAGAAGGACGTGGaagccaagaagaaacctccagaatgagggacacatcctgatgaaaacacagataatcattatatggcca
run8_un_41	run8_un_41	run8_un_41_sim1.fq	run8_un_41_sim2.fq	SP1_g127	TRUE	CGAGGCCTTTAAGAAGGACGTGG	gggcaacaaactagttaatctagtatag	TGGCCATATAATGATTATCTGTGTTTTC	0	gggcaacaaactagttaatctagtatagaaacatgtgtaaatgccattaaatgtggtgtcagtacgttaattaaattggtgtgtccatgccttgttttcaggtaccaaacatttcaaagaaaatCGAGGCCTTTAAGAAGGACGTGGaagccaagaagaaacctccagaatgagggacacatcctgatgaaaacacagataatcattatatggcca
run8_g128_42	run8_g128_42	run8_g128_42_sim1.fq	run8_g128_42_sim2.fq	SP3_g128	FALSE	gtgttggacagATTGTTTTGGGG	ctgagcaatgtatagtgacagaattt	CTATTAAATCCAGATGAACCAGTTTTGA	0	ctgagcaatgtatagtgacagaattttataacttttttttatttttttgtacttttgcaaagatttctaatgattattaaagtgttggtattggtGTGTTGGACAGATTGTTTTGGGGctcgttggcatcatcaagtgcatgtcacatggcctgagtcaggtgagaggaactgtttaattataagttcaaaactggttcatctggatttaatag
run8_un_43	run8_un_43	run8_un_43_sim1.fq	run8_un_43_sim2.fq	SP3_g128	TRUE	gtgttggacagATTGTTTTGGGG	ctgagcaatgtatagtgacagaattt	CTATTAAATCCAGATGAACCAGTTTTGA	0	ctgagcaatgtatagtgacagaattttataacttttttttatttttttgtacttttgcaaagatttctaatgattattaaagtgttggtattggtGTGTTGGACAGATTGTTTTGGGGctcgttggcatcatcaagtgcatgtcacatggcctgagtcaggtgagaggaactgtttaattataagttcaaaactggttcatctggatttaatag
run8_g129_44	run8_g129_44	run8_g129_44_sim1.fq	run8_g129_44_sim2.fq	Foxp2anti_g129	FALSE	GATGTTTGTCAAGACCACCGAGG	GCCGACCAACAACATGGCTCC	AAACTGTCCGTTCCGTGTGCG	0	gccgaccaacaacatggctcccaaaaacccaaatacacacatgattctctgctttttcctcatGATGTTTGTCAAGACCACCGAGGcgtttgacggaggagacgcggcggctttactgctgggcgcgagcgtgacgattgtgggactgtgcgcgtgcctgggctggtacgcgcgcacacggaacggacagttt
run8_un_45	run8_un_45	run8_un_45_sim1.fq	run8_un_45_sim2.fq	Foxp2anti_g129	TRUE	GATGTTTGTCAAGACCACCGAGG	GCCGACCAACAACATGGCTCC	AAACTGTCCGTTCCGTGTGCG	0	gccgaccaacaacatggctcccaaaaacccaaatacacacatgattctctgctttttcctcatGATGTTTGTCAAGACCACCGAGGcgtttgacggaggagacgcggcggctttactgctgggcgcgagcgtgacgattgtgggactgtgcgcgtgcctgggctggtacgcgcgcacacggaacggacagttt
run8_g130_46	run8_g130_46	run8_g130_46_sim1.fq	run8_g130_46_sim2.fq	Foxp2anti_g130	FALSE	GTCTCCTCCGTCAAACGCCTCGG	GCCGACCAACAACATGGCTCC	AAACTGTCCGTTCCGTGTGCG	1	gccgaccaacaacatggctcccaaaaacccaaatacacacatgattctctgctttttcctcatgatgtttgtcaagaccaccgaggcgttTGACGGAGGAGACGCGGCGGCTTtactgctgggcgcgagcgtgacgattgtgggactgtgcgcgtgcctgggctggtacgcgcgcacacggaacggacagttt
run8_un_47	run8_un_47	run8_un_47_sim1.fq	run8_un_47_sim2.fq	Foxp2anti_g130	TRUE	GTCTCCTCCGTCAAACGCCTCGG	GCCGACCAACAACATGGCTCC	AAACTGTCCGTTCCGTGTGCG	1	gccgaccaacaacatggctcccaaaaacccaaatacacacatgattctctgctttttcctcatgatgtttgtcaagaccaccgaggcgttTGACGGAGGAGACGCGGCGGCTTtactgctgggcgcgagcgtgacgattgtgggactgtgcgcgtgcctgggctggtacgcgcgcacacggaacggacagttt
run8_g131_48	run8_g131_48	run8_g131_48_sim1.fq	run8_g131_48_sim2.fq	Foxp2anti_g131	FALSE	GGCGTTTGACGGAGGAGACGCGG	GCCGACCAACAACATGGCTCC	AAACTGTCCGTTCCGTGTGCG	0	gccgaccaacaacatggctcccaaaaacccaaatacacacatgattctctgctttttcctcatgatgtttgtcaagaccaccgaGGCGTTTGACGGAGGAGACGCGGcggctttactgctgggcgcgagcgtgacgattgtgggactgtgcgcgtgcctgggctggtacgcgcgcacacggaacggacagttt
run8_un_49	run8_un_49	run8_un_49_sim1.fq	run8_un_49_sim2.fq	Foxp2anti_g131	TRUE	GGCGTTTGACGGAGGAGACGCGG	GCCGACCAACAACATGGCTCC	AAACTGTCCGTTCCGTGTGCG	0	gccgaccaacaacatggctcccaaaaacccaaatacacacatgattctctgctttttcctcatgatgtttgtcaagaccaccgaGGCGTTTGACGGAGGAGACGCGGcggctttactgctgggcgcgagcgtgacgattgtgggactgtgcgcgtgcctgggctggtacgcgcgcacacggaacggacagttt
run8_g132_50	run8_g132_50	run8_g132_50_sim1.fq	run8_g132_50_sim2.fq	Foxp2anti_g132	FALSE	GACGCGGCGGCTTTACTGCTGGG	GCCGACCAACAACATGGCTCC	AAACTGTCCGTTCCGTGTGCG	0	gccgaccaacaacatggctcccaaaaacccaaatacacacatgattctctgctttttcctcatgatgtttgtcaagaccaccgaggcgtttgacggaggaGACGCGGCGGCTTTACTGCTGGGcgcgagcgtgacgattgtgggactgtgcgcgtgcctgggctggtacgcgcgcacacggaacggacagttt
run8_un_51	run8_un_51	run8_un_51_sim1.fq	run8_un_51_sim2.fq	Foxp2anti_g132	TRUE	GACGCGGCGGCTTTACTGCTGGG	GCCGACCAACAACATGGCTCC	AAACTGTCCGTTCCGTGTGCG	0	gccgaccaacaacatggctcccaaaaacccaaatacacacatgattctctgctttttcctcatgatgtttgtcaagaccaccgaggcgtttgacggaggaGACGCGGCGGCTTTACTGCTGGGcgcgagcgtgacgattgtgggactgtgcgcgtgcctgggctggtacgcgcgcacacggaacggacagttt
run8_old_g118_1	run8_old_g118_1	run8_old_g118_1_sim1.fq	run8_old_g118_1_sim2.fq	SP1_g118	FALSE	TGGCTTCACTCTGGGGAACGTGG	ATTCACTATGTATTTGACTAATTGTGCCTC	TGTAGACAAACGTATACAATCACACG	0	attcactatgtatttgactaattgtgcctcatttgtgtttttccagctTGGCTTCACTCTGGGGAACGTGGttggcatgtatttagctcaaaactacgaggttataaatgtcatatttgttcatattaagttaataaccgtgtgattgtatacgtttgtctaca
run8_un_5	run8_un_5	run8_un_5_sim1.fq	run8_un_5_sim2.fq	SP1_g118	TRUE	TGGCTTCACTCTGGGGAACGTGG	ATTCACTATGTATTTGACTAATTGTGCCTC	TGTAGACAAACGTATACAATCACACG	0	attcactatgtatttgactaattgtgcctcatttgtgtttttccagctTGGCTTCACTCTGGGGAACGTGGttggcatgtatttagctcaaaactacgaggttataaatgtcatatttgttcatattaagttaataaccgtgtgattgtatacgtttgtctaca
run8_old_g119_2	run8_old_g119_2	run8_old_g119_2_sim1.fq	run8_old_g119_2_sim2.fq	SP1_g119	FALSE	GTATTTAGCTCAAAACTACGAGG	ATTCACTATGTATTTGACTAATTGTGCCTC	TGTAGACAAACGTATACAATCACACG	0	attcactatgtatttgactaattgtgcctcatttgtgtttttccagcttggcttcactctggggaacgtggttggcatGTATTTAGCTCAAAACTACGAGGttataaatgtcatatttgttcatattaagttaataaccgtgtgattgtatacgtttgtctaca
run8_Un_5_1	run8_Un_5_1	run8_Un_5_1_sim1.fq	run8_Un_5_1_sim2.fq	SP1_g119	TRUE	GTATTTAGCTCAAAACTACGAGG	ATTCACTATGTATTTGACTAATTGTGCCTC	TGTAGACAAACGTATACAATCACACG	0	attcactatgtatttgactaattgtgcctcatttgtgtttttccagcttggcttcactctggggaacgtggttggcatGTATTTAGCTCAAAACTACGAGGttataaatgtcatatttgttcatattaagttaataaccgtgtgattgtatacgtttgtctaca
run8_old_g121_4	run8_old_g121_4	run8_old_g121_4_sim1.fq	run8_old_g121_4_sim2.fq	SP4_g121	FALSE	TCATGTAAAGTGGGGATCCTAGG	TACTTTCTCACCTGCTGAAGCAG	TGTTTTCTTTCTGTTTTTCCAGCT	1	tactttctcacctgctgaagcagtgtagcaattgatctcagaGGAAGCGCACGCGACTTGGGAACtatacaagcatttgcctaggatccccactttacatgaattacacgttagtgcttcagctggaaaaacagaaagaaaaca
run8_Un_5_2	run8_Un_5_2	run8_Un_5_2_sim1.fq	run8_Un_5_2_sim2.fq	SP4_g121	TRUE	TCATGTAAAGTGGGGATCCTAGG	TACTTTCTCACCTGCTGAAGCAG	TGTTTTCTTTCTGTTTTTCCAGCT	1	tactttctcacctgctgaagcagtgtagcaattgatctcagaGGAAGCGCACGCGACTTGGGAACtatacaagcatttgcctaggatccccactttacatgaattacacgttagtgcttcagctggaaaaacagaaagaaaaca
run8_trpv4_uninj	run8_trpv4_uninj	run8_trpv4_uninj_sim1.fq	run8_trpv4_uninj_sim2.fq	trpv4	TRUE	GGTTGAAGACTTTGAGAACAGGG	tgtttgttaaagtgcatgttttcc	tcatcggtcagcctcttttc	1	tgtttgttaaagtgcatgttttccgctgcaggaaggcagagatcgggatgtcatgtgatgagggatccccggagccccctgttctcaaagtcttcaaCCGCTGGATGTTGTTCGAAGCTGtatctcgagcagatccaagagctctggacggccttctgcagtatcttcagtcccacgaaaagaggctgaccgatga
run8_trpv4_inj	run8_trpv4_inj	run8_trpv4_inj_sim1.fq	run8_trpv4_inj_sim2.fq	trpv4	FALSE	GGTTGAAGACTTTGAGAACAGGG	tgtttgttaaagtgcatgttttcc	tcatcggtcagcctcttttc	1	tgtttgttaaagtgcatgttttccgctgcaggaaggcagagatcgggatgtcatgtgatgagggatccccggagccccctgttctcaaagtcttcaaCCGCTGGATGTTGTTCGAAGCTGtatctcgagcagatccaagagctctggacggccttctgcagtatcttcagtcccacgaaaagaggctgaccgatga
run8_atp1a1.1_e2_1_uninj	run8_atp1a1.1_e2_1_uninj	run8_atp1a1.1_e2_1_uninj_sim1.fq	run8_atp1a1.1_e2_1_uninj_sim2.fq	atp1a1.1	TRUE	GGGCAAGAAGTCAAAGTCCAAGG	GAGAAGGCCGAGAACAATATG	ggatttatgctcataaactaactcacC	0	gagaaggccgagaacaatatgagctggcagccacctcagagcagggGGGCAAGAAGTCAAAGTCCAAGGgcaagaaagagaaggataaagacatggatgaactcaaaaaagaagtggacttggtgagttagtttatgagcataaatcc
run8_atp1a1.1_e2_1_inj	run8_atp1a1.1_e2_1_inj	run8_atp1a1.1_e2_1_inj_sim1.fq	run8_atp1a1.1_e2_1_inj_sim2.fq	atp1a1.1	FALSE	GGGCAAGAAGTCAAAGTCCAAGG	GAGAAGGCCGAGAACAATATG	ggatttatgctcataaactaactcacC	0	gagaaggccgagaacaatatgagctggcagccacctcagagcagggGGGCAAGAAGTCAAAGTCCAAGGgcaagaaagagaaggataaagacatggatgaactcaaaaaagaagtggacttggtgagttagtttatgagcataaatcc
run8_atp1a1.1_e4_1_uninj	run8_atp1a1.1_e4_1_uninj	run8_atp1a1.1_e4_1_uninj_sim1.fq	run8_atp1a1.1_e4_1_uninj_sim2.fq	atp1a1.1	TRUE	GGAGGTGGAGTCAAAGCGTTGGG	acccatcactttatctagGGATTG	gggttttctccttacATTATCATTG	1	acccatcactttatctagggattgtcaggcactcgtgctaaggagatcttggcacgtgatggaCCCAACGCTTTGACTCCACCTCCcacaaccccagaatgggtcaagttctgcaagcagctctttggaggattctcaactctcctgtggattggagccatcctttgttttcttgcctacggcatcctggcggcctctgaggaggagcctgccaatgataatgtaaggagaaaaccc
run8_atp1a1.1_e4_1_inj	run8_atp1a1.1_e4_1_inj	run8_atp1a1.1_e4_1_inj_sim1.fq	run8_atp1a1.1_e4_1_inj_sim2.fq	atp1a1.1	FALSE	GGAGGTGGAGTCAAAGCGTTGGG	acccatcactttatctagGGATTG	gggttttctccttacATTATCATTG	1	acccatcactttatctagggattgtcaggcactcgtgctaaggagatcttggcacgtgatggaCCCAACGCTTTGACTCCACCTCCcacaaccccagaatgggtcaagttctgcaagcagctctttggaggattctcaactctcctgtggattggagccatcctttgttttcttgcctacggcatcctggcggcctctgaggaggagcctgccaatgataatgtaaggagaaaaccc
run8_atp1a1.1_e2_1_	run8_atp1a1.1_e2_1_	run8_atp1a1.1_e2_1__sim1.fq	run8_atp1a1.1_e2_1__sim2.fq	atp1a1.1	FALSE	GGGCAAGAAGTCAAAGTCCAAGG	GAGAAGGCCGAGAACAATATG	ggatttatgctcataaactaactcacC	0	gagaaggccgagaacaatatgagctggcagccacctcagagcagggGGGCAAGAAGTCAAAGTCCAAGGgcaagaaagagaaggataaagacatggatgaactcaaaaaagaagtggacttggtgagttagtttatgagcataaatcc
run8_atp1a1.1_e2_2_	run8_atp1a1.1_e2_2_	run8_atp1a1.1_e2_2__sim1.fq	run8_atp1a1.1_e2_2__sim2.fq	atp1a1.1	FALSE	GGGCAAGAAGTCAAAGTCCAAGG	GAGAAGGCCGAGAACAATATG	ggatttatgctcataaactaactcacC	0	gagaaggccgagaacaatatgagctggcagccacctcagagcagggGGGCAAGAAGTCAAAGTCCAAGGgcaagaaagagaaggataaagacatggatgaactcaaaaaagaagtggacttggtgagttagtttatgagcataaatcc
run8_atp1a1.1_e2_3_	run8_atp1a1.1_e2_3_	run8_atp1a1.1_e2_3__sim1.fq	run8_atp1a1.1_e2_3__sim2.fq	atp1a1.1	FALSE	GGGCAAGAAGTCAAAGTCCAAGG	GAGAAGGCCGAGAACAATATG	ggatttatgctcataaactaactcacC	0	gagaaggccgagaacaatatgagctggcagccacctcagagcagggGGGCAAGAAGTCAAAGTCCAAGGgcaagaaagagaaggataaagacatggatgaactcaaaaaagaagtggacttggtgagttagtttatgagcataaatcc
run8_atp1a1.1_e2_3+	run8_atp1a1.1_e2_3+	run8_atp1a1.1_e2_3+_sim1.fq	run8_atp1a1.1_e2_3+_sim2.fq	atp1a1.1	FALSE	GGGCAAGAAGTCAAAGTCCAAGG	GAGAAGGCCGAGAACAATATG	ggatttatgctcataaactaactcacC	0	gagaaggccgagaacaatatgagctggcagccacctcagagcagggGGGCAAGAAGTCAAAGTCCAAGGgcaagaaagagaaggataaagacatggatgaactcaaaaaagaagtggacttggtgagttagtttatgagcataaatcc
run9_injected	run9_injected	run9_injected_sim1.fq	run9_injected_sim2.fq	smg8	FALSE	GGGGCAGCTCAAAGTGCTGGAGG	GGTCATGATAGAGAGTGTTGAGG	GTTTGACTGGTAGGCGCTGTG	0	ggtcatgatagagagtgttgaggaagacgcagccgagatttccctcaaggtgcaGGGGCAGCTCAAAGTGCTGGAGGgcttcctggatgcggatgccaagttctctgagaaccgctgtcagaaagccttgcccttggctcacagcgcctaccagtcaaac
run9_uninjected	run9_uninjected	run9_uninjected_sim1.fq	run9_uninjected_sim2.fq	smg8	TRUE	GGGGCAGCTCAAAGTGCTGGAGG	GGTCATGATAGAGAGTGTTGAGG	GTTTGACTGGTAGGCGCTGTG	0	ggtcatgatagagagtgttgaggaagacgcagccgagatttccctcaaggtgcaGGGGCAGCTCAAAGTGCTGGAGGgcttcctggatgcggatgccaagttctctgagaaccgctgtcagaaagccttgcccttggctcacagcgcctaccagtcaaac
run9_Injected_1	run9_Injected_1	run9_Injected_1_sim1.fq	run9_Injected_1_sim2.fq	smg9	FALSE	GAAGCACAGCATCAAACTTGTGG	gatttccagCTGTGATTGGCCAG	gcccttacCTCCATAGCACTG	0	gatttccagctgtgattggccagactaaactcctcccccctgagaagatGAAGCACAGCATCAAACTTGTGGatgatcaaatgaactggtgtgacagtgctatggaggtaagggc
run9_Uninjected_1	run9_Uninjected_1	run9_Uninjected_1_sim1.fq	run9_Uninjected_1_sim2.fq	smg9	TRUE	GAAGCACAGCATCAAACTTGTGG	gatttccagCTGTGATTGGCCAG	gcccttacCTCCATAGCACTG	0	gatttccagctgtgattggccagactaaactcctcccccctgagaagatGAAGCACAGCATCAAACTTGTGGatgatcaaatgaactggtgtgacagtgctatggaggtaagggc
run9_injected1	run9_injected1	run9_injected1_sim1.fq	run9_injected1_sim2.fq	ctgfa_f1r2	FALSE	GGGGCGGCACTTCAGGGCAGTGG	tgatcaagctaggcttaaaatggag	AACATCTCGTTCTGTGCACAG	1	tgatcaagctaggcttaaaatggagctctttagcaaatgtacaaactctcacaagaacattttgtcttattcctcaggctgtggctcaagagtgcAGTGGACAATGCCACTGCCCTGAagtgccgccccagtgttcacctggtgtaagcctagttctggacacctgtgggtgctgccgggtgtgtgccaagcagctgggcgagctgtgcacagaacgagatgtt
run9_injected2	run9_injected2	run9_injected2_sim1.fq	run9_injected2_sim2.fq	ctgfa_f1r2	FALSE	GGGGCGGCACTTCAGGGCAGTGG	tgatcaagctaggcttaaaatggag	AACATCTCGTTCTGTGCACAG	1	tgatcaagctaggcttaaaatggagctctttagcaaatgtacaaactctcacaagaacattttgtcttattcctcaggctgtggctcaagagtgcAGTGGACAATGCCACTGCCCTGAagtgccgccccagtgttcacctggtgtaagcctagttctggacacctgtgggtgctgccgggtgtgtgccaagcagctgggcgagctgtgcacagaacgagatgtt
run9_injected3	run9_injected3	run9_injected3_sim1.fq	run9_injected3_sim2.fq	ctgfa_f1r2	FALSE	GGGGCGGCACTTCAGGGCAGTGG	tgatcaagctaggcttaaaatggag	AACATCTCGTTCTGTGCACAG	1	tgatcaagctaggcttaaaatggagctctttagcaaatgtacaaactctcacaagaacattttgtcttattcctcaggctgtggctcaagagtgcAGTGGACAATGCCACTGCCCTGAagtgccgccccagtgttcacctggtgtaagcctagttctggacacctgtgggtgctgccgggtgtgtgccaagcagctgggcgagctgtgcacagaacgagatgtt
run9_injected4	run9_injected4	run9_injected4_sim1.fq	run9_injected4_sim2.fq	ctgfa_f1r2	FALSE	GGGGCGGCACTTCAGGGCAGTGG	tgatcaagctaggcttaaaatggag	AACATCTCGTTCTGTGCACAG	1	tgatcaagctaggcttaaaatggagctctttagcaaatgtacaaactctcacaagaacattttgtcttattcctcaggctgtggctcaagagtgcAGTGGACAATGCCACTGCCCTGAagtgccgccccagtgttcacctggtgtaagcctagttctggacacctgtgggtgctgccgggtgtgtgccaagcagctgggcgagctgtgcacagaacgagatgtt
run9_injected5	run9_injected5	run9_injected5_sim1.fq	run9_injected5_sim2.fq	ctgfa_f1r2	FALSE	GGGGCGGCACTTCAGGGCAGTGG	tgatcaagctaggcttaaaatggag	AACATCTCGTTCTGTGCACAG	1	tgatcaagctaggcttaaaatggagctctttagcaaatgtacaaactctcacaagaacattttgtcttattcctcaggctgtggctcaagagtgcAGTGGACAATGCCACTGCCCTGAagtgccgccccagtgttcacctggtgtaagcctagttctggacacctgtgggtgctgccgggtgtgtgccaagcagctgggcgagctgtgcacagaacgagatgtt
run9_injected6	run9_injected6	run9_injected6_sim1.fq	run9_injected6_sim2.fq	ctgfa_f1r2	FALSE	GGGGCGGCACTTCAGGGCAGTGG	tgatcaagctaggcttaaaatggag	AACATCTCGTTCTGTGCACAG	1	tgatcaagctaggcttaaaatggagctctttagcaaatgtacaaactctcacaagaacattttgtcttattcctcaggctgtggctcaagagtgcAGTGGACAATGCCACTGCCCTGAagtgccgccccagtgttcacctggtgtaagcctagttctggacacctgtgggtgctgccgggtgtgtgccaagcagctgggcgagctgtgcacagaacgagatgtt
run9_injected7	run9_injected7	run9_injected7_sim1.fq	run9_injected7_sim2.fq	ctgfa_f1r2	FALSE	GGGGCGGCACTTCAGGGCAGTGG	tgatcaagctaggcttaaaatggag	AACATCTCGTTCTGTGCACAG	1	tgatcaagctaggcttaaaatggagctctttagcaaatgtacaaactctcacaagaacattttgtcttattcctcaggctgtggctcaagagtgcAGTGGACAATGCCACTGCCCTGAagtgccgccccagtgttcacctggtgtaagcctagttctggacacctgtgggtgctgccgggtgtgtgccaagcagctgggcgagctgtgcacagaacgagatgtt
run9_injected8	run9_injected8	run9_injected8_sim1.fq	run9_injected8_sim2.fq	ctgfa_f1r2	FALSE	GGGGCGGCACTTCAGGGCAGTGG	tgatcaagctaggcttaaaatggag	AACATCTCGTTCTGTGCACAG	1	tgatcaagctaggcttaaaatggagctctttagcaaatgtacaaactctcacaagaacattttgtcttattcctcaggctgtggctcaagagtgcAGTGGACAATGCCACTGCCCTGAagtgccgccccagtgttcacctggtgtaagcctagttctggacacctgtgggtgctgccgggtgtgtgccaagcagctgggcgagctgtgcacagaacgagatgtt
run9_injected9	run9_injected9	run9_injected9_sim1.fq	run9_injected9_sim2.fq	ctgfa_f1r2	FALSE	GGGGCGGCACTTCAGGGCAGTGG	tgatcaagctaggcttaaaatggag	AACATCTCGTTCTGTGCACAG	1	tgatcaagctaggcttaaaatggagctctttagcaaatgtacaaactctcacaagaacattttgtcttattcctcaggctgtggctcaagagtgcAGTGGACAATGCCACTGCCCTGAagtgccgccccagtgttcacctggtgtaagcctagttctggacacctgtgggtgctgccgggtgtgtgccaagcagctgggcgagctgtgcacagaacgagatgtt
run9_injected10	run9_injected10	run9_injected10_sim1.fq	run9_injected10_sim2.fq	ctgfa_f1r2	FALSE	GGGGCGGCACTTCAGGGCAGTGG	tgatcaagctaggcttaaaatggag	AACATCTCGTTCTGTGCACAG	1	tgatcaagctaggcttaaaatggagctctttagcaaatgtacaaactctcacaagaacattttgtcttattcctcaggctgtggctcaagagtgcAGTGGACAATGCCACTGCCCTGAagtgccgccccagtgttcacctggtgtaagcctagttctggacacctgtgggtgctgccgggtgtgtgccaagcagctgggcgagctgtgcacagaacgagatgtt
run9_injected11	run9_injected11	run9_injected11_sim1.fq	run9_injected11_sim2.fq	ctgfa_f1r2	FALSE	GGGGCGGCACTTCAGGGCAGTGG	tgatcaagctaggcttaaaatggag	AACATCTCGTTCTGTGCACAG	1	tgatcaagctaggcttaaaatggagctctttagcaaatgtacaaactctcacaagaacattttgtcttattcctcaggctgtggctcaagagtgcAGTGGACAATGCCACTGCCCTGAagtgccgccccagtgttcacctggtgtaagcctagttctggacacctgtgggtgctgccgggtgtgtgccaagcagctgggcgagctgtgcacagaacgagatgtt
run9_injected12	run9_injected12	run9_injected12_sim1.fq	run9_injected12_sim2.fq	ctgfa_f1r2	FALSE	GGGGCGGCACTTCAGGGCAGTGG	tgatcaagctaggcttaaaatggag	AACATCTCGTTCTGTGCACAG	1	tgatcaagctaggcttaaaatggagctctttagcaaatgtacaaactctcacaagaacattttgtcttattcctcaggctgtggctcaagagtgcAGTGGACAATGCCACTGCCCTGAagtgccgccccagtgttcacctggtgtaagcctagttctggacacctgtgggtgctgccgggtgtgtgccaagcagctgggcgagctgtgcacagaacgagatgtt
run9_control1	run9_control1	run9_control1_sim1.fq	run9_control1_sim2.fq	ctgfa_f1r2	TRUE	GGGGCGGCACTTCAGGGCAGTGG	tgatcaagctaggcttaaaatggag	AACATCTCGTTCTGTGCACAG	1	tgatcaagctaggcttaaaatggagctctttagcaaatgtacaaactctcacaagaacattttgtcttattcctcaggctgtggctcaagagtgcAGTGGACAATGCCACTGCCCTGAagtgccgccccagtgttcacctggtgtaagcctagttctggacacctgtgggtgctgccgggtgtgtgccaagcagctgggcgagctgtgcacagaacgagatgtt
run9_control2	run9_control2	run9_control2_sim1.fq	run9_control2_sim2.fq	ctgfa_f1r2	TRUE	GGGGCGGCACTTCAGGGCAGTGG	tgatcaagctaggcttaaaatggag	AACATCTCGTTCTGTGCACAG	1	tgatcaagctaggcttaaaatggagctctttagcaaatgtacaaactctcacaagaacattttgtcttattcctcaggctgtggctcaagagtgcAGTGGACAATGCCACTGCCCTGAagtgccgccccagtgttcacctggtgtaagcctagttctggacacctgtgggtgctgccgggtgtgtgccaagcagctgggcgagctgtgcacagaacgagatgtt
run9_control3	run9_control3	run9_control3_sim1.fq	run9_control3_sim2.fq	ctgfa_f1r2	TRUE	GGGGCGGCACTTCAGGGCAGTGG	tgatcaagctaggcttaaaatggag	AACATCTCGTTCTGTGCACAG	1	tgatcaagctaggcttaaaatggagctctttagcaaatgtacaaactctcacaagaacattttgtcttattcctcaggctgtggctcaagagtgcAGTGGACAATGCCACTGCCCTGAagtgccgccccagtgttcacctggtgtaagcctagttctggacacctgtgggtgctgccgggtgtgtgccaagcagctgggcgagctgtgcacagaacgagatgtt
run9_control4	run9_control4	run9_control4_sim1.fq	run9_control4_sim2.fq	ctgfa_f1r2	TRUE	GGGGCGGCACTTCAGGGCAGTGG	tgatcaagctaggcttaaaatggag	AACATCTCGTTCTGTGCACAG	1	tgatcaagctaggcttaaaatggagctctttagcaaatgtacaaactctcacaagaacattttgtcttattcctcaggctgtggctcaagagtgcAGTGGACAATGCCACTGCCCTGAagtgccgccccagtgttcacctggtgtaagcctagttctggacacctgtgggtgctgccgggtgtgtgccaagcagctgggcgagctgtgcacagaacgagatgtt
run9_injected13	run9_injected13	run9_injected13_sim1.fq	run9_injected13_sim2.fq	ctgfa_f2r1	FALSE	GGGGCGGCACTTCAGGGCAGTGG	GCTAGGCTTAAAATGGAGCTCTTTAG	ggtcgcaaacatctcgttctg	1	gctaggcttaaaatggagctctttagcaaatgtacaaactctcacaagaacattttgtcttattcctcaggctgtggctcaagagtgcagtggacaatgccaCTGCCCTGAAGTGCCGCCCCAGTgttcacctggtgtaagcctagttctggacacctgtgggtgctgccgggtgtgtgccaagcagctgggcgagctgtgcacagaacgagatgtttgcgacc
run9_injected14	run9_injected14	run9_injected14_sim1.fq	run9_injected14_sim2.fq	ctgfa_f2r1	FALSE	GGGGCGGCACTTCAGGGCAGTGG	GCTAGGCTTAAAATGGAGCTCTTTAG	ggtcgcaaacatctcgttctg	1	gctaggcttaaaatggagctctttagcaaatgtacaaactctcacaagaacattttgtcttattcctcaggctgtggctcaagagtgcagtggacaatgccaCTGCCCTGAAGTGCCGCCCCAGTgttcacctggtgtaagcctagttctggacacctgtgggtgctgccgggtgtgtgccaagcagctgggcgagctgtgcacagaacgagatgtttgcgacc
run9_injected15	run9_injected15	run9_injected15_sim1.fq	run9_injected15_sim2.fq	ctgfa_f2r1	FALSE	GGGGCGGCACTTCAGGGCAGTGG	GCTAGGCTTAAAATGGAGCTCTTTAG	ggtcgcaaacatctcgttctg	1	gctaggcttaaaatggagctctttagcaaatgtacaaactctcacaagaacattttgtcttattcctcaggctgtggctcaagagtgcagtggacaatgccaCTGCCCTGAAGTGCCGCCCCAGTgttcacctggtgtaagcctagttctggacacctgtgggtgctgccgggtgtgtgccaagcagctgggcgagctgtgcacagaacgagatgtttgcgacc
run9_injected16	run9_injected16	run9_injected16_sim1.fq	run9_injected16_sim2.fq	ctgfa_f2r1	FALSE	GGGGCGGCACTTCAGGGCAGTGG	GCTAGGCTTAAAATGGAGCTCTTTAG	ggtcgcaaacatctcgttctg	1	gctaggcttaaaatggagctctttagcaaatgtacaaactctcacaagaacattttgtcttattcctcaggctgtggctcaagagtgcagtggacaatgccaCTGCCCTGAAGTGCCGCCCCAGTgttcacctggtgtaagcctagttctggacacctgtgggtgctgccgggtgtgtgccaagcagctgggcgagctgtgcacagaacgagatgtttgcgacc
run9_injected17	run9_injected17	run9_injected17_sim1.fq	run9_injected17_sim2.fq	ctgfa_f2r1	FALSE	GGGGCGGCACTTCAGGGCAGTGG	GCTAGGCTTAAAATGGAGCTCTTTAG	ggtcgcaaacatctcgttctg	1	gctaggcttaaaatggagctctttagcaaatgtacaaactctcacaagaacattttgtcttattcctcaggctgtggctcaagagtgcagtggacaatgccaCTGCCCTGAAGTGCCGCCCCAGTgttcacctggtgtaagcctagttctggacacctgtgggtgctgccgggtgtgtgccaagcagctgggcgagctgtgcacagaacgagatgtttgcgacc
run9_injected18	run9_injected18	run9_injected18_sim1.fq	run9_injected18_sim2.fq	ctgfa_f2r1	FALSE	GGGGCGGCACTTCAGGGCAGTGG	GCTAGGCTTAAAATGGAGCTCTTTAG	ggtcgcaaacatctcgttctg	1	gctaggcttaaaatggagctctttagcaaatgtacaaactctcacaagaacattttgtcttattcctcaggctgtggctcaagagtgcagtggacaatgccaCTGCCCTGAAGTGCCGCCCCAGTgttcacctggtgtaagcctagttctggacacctgtgggtgctgccgggtgtgtgccaagcagctgggcgagctgtgcacagaacgagatgtttgcgacc
run9_injected19	run9_injected19	run9_injected19_sim1.fq	run9_injected19_sim2.fq	ctgfa_f2r1	FALSE	GGGGCGGCACTTCAGGGCAGTGG	GCTAGGCTTAAAATGGAGCTCTTTAG	ggtcgcaaacatctcgttctg	1	gctaggcttaaaatggagctctttagcaaatgtacaaactctcacaagaacattttgtcttattcctcaggctgtggctcaagagtgcagtggacaatgccaCTGCCCTGAAGTGCCGCCCCAGTgttcacctggtgtaagcctagttctggacacctgtgggtgctgccgggtgtgtgccaagcagctgggcgagctgtgcacagaacgagatgtttgcgacc
run9_injected20	run9_injected20	run9_injected20_sim1.fq	run9_injected20_sim2.fq	ctgfa_f2r1	FALSE	GGGGCGGCACTTCAGGGCAGTGG	GCTAGGCTTAAAATGGAGCTCTTTAG	ggtcgcaaacatctcgttctg	1	gctaggcttaaaatggagctctttagcaaatgtacaaactctcacaagaacattttgtcttattcctcaggctgtggctcaagagtgcagtggacaatgccaCTGCCCTGAAGTGCCGCCCCAGTgttcacctggtgtaagcctagttctggacacctgtgggtgctgccgggtgtgtgccaagcagctgggcgagctgtgcacagaacgagatgtttgcgacc
run9_injected21	run9_injected21	run9_injected21_sim1.fq	run9_injected21_sim2.fq	ctgfa_f2r1	FALSE	GGGGCGGCACTTCAGGGCAGTGG	GCTAGGCTTAAAATGGAGCTCTTTAG	ggtcgcaaacatctcgttctg	1	gctaggcttaaaatggagctctttagcaaatgtacaaactctcacaagaacattttgtcttattcctcaggctgtggctcaagagtgcagtggacaatgccaCTGCCCTGAAGTGCCGCCCCAGTgttcacctggtgtaagcctagttctggacacctgtgggtgctgccgggtgtgtgccaagcagctgggcgagctgtgcacagaacgagatgtttgcgacc
run9_injected22	run9_injected22	run9_injected22_sim1.fq	run9_injected22_sim2.fq	ctgfa_f2r1	FALSE	GGGGCGGCACTTCAGGGCAGTGG	GCTAGGCTTAAAATGGAGCTCTTTAG	ggtcgcaaacatctcgttctg	1	gctaggcttaaaatggagctctttagcaaatgtacaaactctcacaagaacattttgtcttattcctcaggctgtggctcaagagtgcagtggacaatgccaCTGCCCTGAAGTGCCGCCCCAGTgttcacctggtgtaagcctagttctggacacctgtgggtgctgccgggtgtgtgccaagcagctgggcgagctgtgcacagaacgagatgtttgcgacc
run9_injected23	run9_injected23	run9_injected23_sim1.fq	run9_injected23_sim2.fq	ctgfa_f2r1	FALSE	GGGGCGGCACTTCAGGGCAGTGG	GCTAGGCTTAAAATGGAGCTCTTTAG	ggtcgcaaacatctcgttctg	1	gctaggcttaaaatggagctctttagcaaatgtacaaactctcacaagaacattttgtcttattcctcaggctgtggctcaagagtgcagtggacaatgccaCTGCCCTGAAGTGCCGCCCCAGTgttcacctggtgtaagcctagttctggacacctgtgggtgctgccgggtgtgtgccaagcagctgggcgagctgtgcacagaacgagatgtttgcgacc
run9_injected24	run9_injected24	run9_injected24_sim1.fq	run9_injected24_sim2.fq	ctgfa_f2r1	FALSE	GGGGCGGCACTTCAGGGCAGTGG	GCTAGGCTTAAAATGGAGCTCTTTAG	ggtcgcaaacatctcgttctg	1	gctaggcttaaaatggagctctttagcaaatgtacaaactctcacaagaacattttgtcttattcctcaggctgtggctcaagagtgcagtggacaatgccaCTGCCCTGAAGTGCCGCCCCAGTgttcacctggtgtaagcctagttctggacacctgtgggtgctgccgggtgtgtgccaagcagctgggcgagctgtgcacagaacgagatgtttgcgacc
run9_control5	run9_control5	run9_control5_sim1.fq	run9_control5_sim2.fq	ctgfa_f2r1	TRUE	GGGGCGGCACTTCAGGGCAGTGG	GCTAGGCTTAAAATGGAGCTCTTTAG	ggtcgcaaacatctcgttctg	1	gctaggcttaaaatggagctctttagcaaatgtacaaactctcacaagaacattttgtcttattcctcaggctgtggctcaagagtgcagtggacaatgccaCTGCCCTGAAGTGCCGCCCCAGTgttcacctggtgtaagcctagttctggacacctgtgggtgctgccgggtgtgtgccaagcagctgggcgagctgtgcacagaacgagatgtttgcgacc
run9_control6	run9_control6	run9_control6_sim1.fq	run9_control6_sim2.fq	ctgfa_f2r1	TRUE	GGGGCGGCACTTCAGGGCAGTGG	GCTAGGCTTAAAATGGAGCTCTTTAG	ggtcgcaaacatctcgttctg	1	gctaggcttaaaatggagctctttagcaaatgtacaaactctcacaagaacattttgtcttattcctcaggctgtggctcaagagtgcagtggacaatgccaCTGCCCTGAAGTGCCGCCCCAGTgttcacctggtgtaagcctagttctggacacctgtgggtgctgccgggtgtgtgccaagcagctgggcgagctgtgcacagaacgagatgtttgcgacc
run9_control7	run9_control7	run9_control7_sim1.fq	run9_control7_sim2.fq	ctgfa_f2r1	TRUE	GGGGCGGCACTTCAGGGCAGTGG	GCTAGGCTTAAAATGGAGCTCTTTAG	ggtcgcaaacatctcgttctg	1	gctaggcttaaaatggagctctttagcaaatgtacaaactctcacaagaacattttgtcttattcctcaggctgtggctcaagagtgcagtggacaatgccaCTGCCCTGAAGTGCCGCCCCAGTgttcacctggtgtaagcctagttctggacacctgtgggtgctgccgggtgtgtgccaagcagctgggcgagctgtgcacagaacgagatgtttgcgacc
run9_control8	run9_control8	run9_control8_sim1.fq	run9_control8_sim2.fq	ctgfa_f2r1	TRUE	GGGGCGGCACTTCAGGGCAGTGG	GCTAGGCTTAAAATGGAGCTCTTTAG	ggtcgcaaacatctcgttctg	1	gctaggcttaaaatggagctctttagcaaatgtacaaactctcacaagaacattttgtcttattcctcaggctgtggctcaagagtgcagtggacaatgccaCTGCCCTGAAGTGCCGCCCCAGTgttcacctggtgtaagcctagttctggacacctgtgggtgctgccgggtgtgtgccaagcagctgggcgagctgtgcacagaacgagatgtttgcgacc
run9_TSSe1i1_8687_uninj1	run9_TSSe1i1_8687_uninj1	run9_TSSe1i1_8687_uninj1_sim1.fq	run9_TSSe1i1_8687_uninj1_sim2.fq	charon-lnc-mat	TRUE	GCGCTCTTATCCAGGGACTCAGG	caaatgctgtctcagctccac	ggacgttactcacAAAAACACTCAC	0	caaatgctgtctcagctccacccaatttatttaataaacgctctgttccttttaataaattgttcttgtattaactaatttaattggttaaatgttaaaaacataataataatcatattttccacttgtctgaaggtcagaagtcatgctattttctcaGCGCTCTTATCCAGGGACTCAGGaacgactacaggtcaccatcaggtcatgaaaagtgatgtcatttctctgatgtcgtgaggtcagagtgtatcagtgagtgtttttgtgagtaacgtcc
run9_TSSe1i1_8687_78	run9_TSSe1i1_8687_78	run9_TSSe1i1_8687_78_sim1.fq	run9_TSSe1i1_8687_78_sim2.fq	charon-lnc-mat	FALSE	GCGCTCTTATCCAGGGACTCAGG	caaatgctgtctcagctccac	ggacgttactcacAAAAACACTCAC	0	caaatgctgtctcagctccacccaatttatttaataaacgctctgttccttttaataaattgttcttgtattaactaatttaattggttaaatgttaaaaacataataataatcatattttccacttgtctgaaggtcagaagtcatgctattttctcaGCGCTCTTATCCAGGGACTCAGGaacgactacaggtcaccatcaggtcatgaaaagtgatgtcatttctctgatgtcgtgaggtcagagtgtatcagtgagtgtttttgtgagtaacgtcc
run9_TSSe1i1_8687_uninj2	run9_TSSe1i1_8687_uninj2	run9_TSSe1i1_8687_uninj2_sim1.fq	run9_TSSe1i1_8687_uninj2_sim2.fq	charon-lnc-mat	TRUE	GCGCTCTTATCCAGGGACTCAGG	caaatgctgtctcagctccac	ggacgttactcacAAAAACACTCAC	0	caaatgctgtctcagctccacccaatttatttaataaacgctctgttccttttaataaattgttcttgtattaactaatttaattggttaaatgttaaaaacataataataatcatattttccacttgtctgaaggtcagaagtcatgctattttctcaGCGCTCTTATCCAGGGACTCAGGaacgactacaggtcaccatcaggtcatgaaaagtgatgtcatttctctgatgtcgtgaggtcagagtgtatcagtgagtgtttttgtgagtaacgtcc
run9_TSSe1i1_8687_79	run9_TSSe1i1_8687_79	run9_TSSe1i1_8687_79_sim1.fq	run9_TSSe1i1_8687_79_sim2.fq	charon-lnc-mat	FALSE	GCGCTCTTATCCAGGGACTCAGG	caaatgctgtctcagctccac	ggacgttactcacAAAAACACTCAC	0	caaatgctgtctcagctccacccaatttatttaataaacgctctgttccttttaataaattgttcttgtattaactaatttaattggttaaatgttaaaaacataataataatcatattttccacttgtctgaaggtcagaagtcatgctattttctcaGCGCTCTTATCCAGGGACTCAGGaacgactacaggtcaccatcaggtcatgaaaagtgatgtcatttctctgatgtcgtgaggtcagagtgtatcagtgagtgtttttgtgagtaacgtcc
run9_TSSe1i1_3637_uninj1	run9_TSSe1i1_3637_uninj1	run9_TSSe1i1_3637_uninj1_sim1.fq	run9_TSSe1i1_3637_uninj1_sim2.fq	charon-lnc-mat	TRUE	GTGCGTTCGAATTTCGTCAGAGG	GGCGGGTATTTTCGTTATGG	AGTAGTCCTCAGTGTTCCTGTGTAGTG	0	ggcgggtattttcgttatggcgtcggccgcggggactccatgcgctgacgtaacgtctgacGTGCGTTCGAATTTCGTCAGAGGaactgattttaaatgattacaactcaaatcggcgtaatttctcacacaaaaccgtcgaatatacagtatttagcagactgaacactacacaggaacactgaggactact
run9_TSSe1i1_3637_78	run9_TSSe1i1_3637_78	run9_TSSe1i1_3637_78_sim1.fq	run9_TSSe1i1_3637_78_sim2.fq	charon-lnc-mat	FALSE	GTGCGTTCGAATTTCGTCAGAGG	GGCGGGTATTTTCGTTATGG	AGTAGTCCTCAGTGTTCCTGTGTAGTG	0	ggcgggtattttcgttatggcgtcggccgcggggactccatgcgctgacgtaacgtctgacGTGCGTTCGAATTTCGTCAGAGGaactgattttaaatgattacaactcaaatcggcgtaatttctcacacaaaaccgtcgaatatacagtatttagcagactgaacactacacaggaacactgaggactact
run9_TSSe1i1_3637_uninj2	run9_TSSe1i1_3637_uninj2	run9_TSSe1i1_3637_uninj2_sim1.fq	run9_TSSe1i1_3637_uninj2_sim2.fq	charon-lnc-mat	TRUE	GTGCGTTCGAATTTCGTCAGAGG	GGCGGGTATTTTCGTTATGG	AGTAGTCCTCAGTGTTCCTGTGTAGTG	0	ggcgggtattttcgttatggcgtcggccgcggggactccatgcgctgacgtaacgtctgacGTGCGTTCGAATTTCGTCAGAGGaactgattttaaatgattacaactcaaatcggcgtaatttctcacacaaaaccgtcgaatatacagtatttagcagactgaacactacacaggaacactgaggactact
run9_TSSe1i1_3637_79	run9_TSSe1i1_3637_79	run9_TSSe1i1_3637_79_sim1.fq	run9_TSSe1i1_3637_79_sim2.fq	charon-lnc-mat	FALSE	GTGCGTTCGAATTTCGTCAGAGG	GGCGGGTATTTTCGTTATGG	AGTAGTCCTCAGTGTTCCTGTGTAGTG	0	ggcgggtattttcgttatggcgtcggccgcggggactccatgcgctgacgtaacgtctgacGTGCGTTCGAATTTCGTCAGAGGaactgattttaaatgattacaactcaaatcggcgtaatttctcacacaaaaccgtcgaatatacagtatttagcagactgaacactacacaggaacactgaggactact
run9_inj_uninj1	run9_inj_uninj1	run9_inj_uninj1_sim1.fq	run9_inj_uninj1_sim2.fq	charon-lnc-mat	TRUE	ACGTCGTGAGTTTGGAGCGACGG	GGCGGGTATTTTCGTTATGG	gaatgcagctctcatcagtgc	0	ggcgggtattttcgttatggcgtcggccgcggggactccatgcgctgacgtaacgtctgacgtgcgttcgaatttcgtcagaggaactgattttaaatgattacaactcaaatcggcgtaatttctcacacaaaaccgtcgaatatacagtatttagcagactgaacactacacaggaacactgaggactactttgtgtgttttttcgcgcgctttataacgaactcctcatgtttttcatcaatgaaaACGTCGTGAGTTTGGAGCGACGGgtgagtacaaaataagtaacgattacttaatagtttctattttgcaaacagacaacacaataacaacaacatgacttaaagctgagacatcaataggaatatttaagcactgatgagagctgcattc
run9_inj_charon_lnc_mat_e1_1_2	run9_inj_charon_lnc_mat_e1_1_2	run9_inj_charon_lnc_mat_e1_1_2_sim1.fq	run9_inj_charon_lnc_mat_e1_1_2_sim2.fq	charon-lnc-mat	FALSE	ACGTCGTGAGTTTGGAGCGACGG	GGCGGGTATTTTCGTTATGG	gaatgcagctctcatcagtgc	0	ggcgggtattttcgttatggcgtcggccgcggggactccatgcgctgacgtaacgtctgacgtgcgttcgaatttcgtcagaggaactgattttaaatgattacaactcaaatcggcgtaatttctcacacaaaaccgtcgaatatacagtatttagcagactgaacactacacaggaacactgaggactactttgtgtgttttttcgcgcgctttataacgaactcctcatgtttttcatcaatgaaaACGTCGTGAGTTTGGAGCGACGGgtgagtacaaaataagtaacgattacttaatagtttctattttgcaaacagacaacacaataacaacaacatgacttaaagctgagacatcaataggaatatttaagcactgatgagagctgcattc
run9_inj_uninj2	run9_inj_uninj2	run9_inj_uninj2_sim1.fq	run9_inj_uninj2_sim2.fq	charon-lnc-mat	TRUE	TAAATGATTACAACTCAAATCGG	GGCGGGTATTTTCGTTATGG	AGTAGTCCTCAGTGTTCCTGTGTAGTG	0	ggcgggtattttcgttatggcgtcggccgcggggactccatgcgctgacgtaacgtctgacgtgcgttcgaatttcgtcagaggaactgatttTAAATGATTACAACTCAAATCGGcgtaatttctcacacaaaaccgtcgaatatacagtatttagcagactgaacactacacaggaacactgaggactact
run9_inj_uninj3	run9_inj_uninj3	run9_inj_uninj3_sim1.fq	run9_inj_uninj3_sim2.fq	charon-lnc-mat	TRUE	GCGCTCTTATCCAGGGACTCAGG	caaatgctgtctcagctccac	ggacgttactcacAAAAACACTCAC	0	caaatgctgtctcagctccacccaatttatttaataaacgctctgttccttttaataaattgttcttgtattaactaatttaattggttaaatgttaaaaacataataataatcatattttccacttgtctgaaggtcagaagtcatgctattttctcaGCGCTCTTATCCAGGGACTCAGGaacgactacaggtcaccatcaggtcatgaaaagtgatgtcatttctctgatgtcgtgaggtcagagtgtatcagtgagtgtttttgtgagtaacgtcc
run9_GFPnoSTOP_uninj	run9_GFPnoSTOP_uninj	run9_GFPnoSTOP_uninj_sim1.fq	run9_GFPnoSTOP_uninj_sim2.fq	ctgfa_GFPnoSTOP	TRUE	GGGGCGGCACTTCAGGGCAGTGG	tgatcaagctaggcttaaaatggag	ggacggagatggaagattgtttac	1	tgatcaagctaggcttaaaatggagctctttagcaaatgtacaaactctcacaagaacattttgtcttattcctcaggctgtggctcaagagtgcagtggacaatgCCACTGCCCTGAAGTGCCGCCCCagtgttcacctggtgtaagcctagttctggacacctgtgggtgctgccgggtgtgtgccaagcagctgggcgagctgtgcacagaacgagatgtttgcgacccccacaaaggtctttactgtgactacggctccccaagtaaccgtcgtattggtgtctgcacaggtaaggatcttggctgttgaattacatgtgtcaaatctttacttgatgatcagagtcagaattgtaaacaatcttccatctccgtcc
run9_GFPnoSTOP_gRNA_	run9_GFPnoSTOP_gRNA_	run9_GFPnoSTOP_gRNA__sim1.fq	run9_GFPnoSTOP_gRNA__sim2.fq	ctgfa_GFPnoSTOP	FALSE	GGGGCGGCACTTCAGGGCAGTGG	tgatcaagctaggcttaaaatggag	ggacggagatggaagattgtttac	1	tgatcaagctaggcttaaaatggagctctttagcaaatgtacaaactctcacaagaacattttgtcttattcctcaggctgtggctcaagagtgcagtggacaatgCCACTGCCCTGAAGTGCCGCCCCagtgttcacctggtgtaagcctagttctggacacctgtgggtgctgccgggtgtgtgccaagcagctgggcgagctgtgcacagaacgagatgtttgcgacccccacaaaggtctttactgtgactacggctccccaagtaaccgtcgtattggtgtctgcacaggtaaggatcttggctgttgaattacatgtgtcaaatctttacttgatgatcagagtcagaattgtaaacaatcttccatctccgtcc
run9_GFPnoSTOP	run9_GFPnoSTOP	run9_GFPnoSTOP_sim1.fq	run9_GFPnoSTOP_sim2.fq	ctgfa_GFPnoSTOP	FALSE	GGGGCGGCACTTCAGGGCAGTGG	tgatcaagctaggcttaaaatggag	ggacggagatggaagattgtttac	1	tgatcaagctaggcttaaaatggagctctttagcaaatgtacaaactctcacaagaacattttgtcttattcctcaggctgtggctcaagagtgcagtggacaatgCCACTGCCCTGAAGTGCCGCCCCagtgttcacctggtgtaagcctagttctggacacctgtgggtgctgccgggtgtgtgccaagcagctgggcgagctgtgcacagaacgagatgtttgcgacccccacaaaggtctttactgtgactacggctccccaagtaaccgtcgtattggtgtctgcacaggtaaggatcttggctgttgaattacatgtgtcaaatctttacttgatgatcagagtcagaattgtaaacaatcttccatctccgtcc
run9_uninj	run9_uninj	run9_uninj_sim1.fq	run9_uninj_sim2.fq	ctgfa	TRUE	GGGGCGGCACTTCAGGGCAGTGG	tgatcaagctaggcttaaaatggag	ggacggagatggaagattgtttac	1	tgatcaagctaggcttaaaatggagctctttagcaaatgtacaaactctcacaagaacattttgtcttattcctcaggctgtggctcaagagtgcagtggacaatgCCACTGCCCTGAAGTGCCGCCCCagtgttcacctggtgtaagcctagttctggacacctgtgggtgctgccgggtgtgtgccaagcagctgggcgagctgtgcacagaacgagatgtttgcgacccccacaaaggtctttactgtgactacggctccccaagtaaccgtcgtattggtgtctgcacaggtaaggatcttggctgttgaattacatgtgtcaaatctttacttgatgatcagagtcagaattgtaaacaatcttccatctccgtcc
run9_my96ss	run9_my96ss	run9_my96ss_sim1.fq	run9_my96ss_sim2.fq	ctgfa	FALSE	GGGGCGGCACTTCAGGGCAGTGG	tgatcaagctaggcttaaaatggag	ggacggagatggaagattgtttac	1	tgatcaagctaggcttaaaatggagctctttagcaaatgtacaaactctcacaagaacattttgtcttattcctcaggctgtggctcaagagtgcagtggacaatgCCACTGCCCTGAAGTGCCGCCCCagtgttcacctggtgtaagcctagttctggacacctgtgggtgctgccgggtgtgtgccaagcagctgggcgagctgtgcacagaacgagatgtttgcgacccccacaaaggtctttactgtgactacggctccccaagtaaccgtcgtattggtgtctgcacaggtaaggatcttggctgttgaattacatgtgtcaaatctttacttgatgatcagagtcagaattgtaaacaatcttccatctccgtcc
run9_invit96ss	run9_invit96ss	run9_invit96ss_sim1.fq	run9_invit96ss_sim2.fq	ctgfa	FALSE	GGGGCGGCACTTCAGGGCAGTGG	tgatcaagctaggcttaaaatggag	ggacggagatggaagattgtttac	1	tgatcaagctaggcttaaaatggagctctttagcaaatgtacaaactctcacaagaacattttgtcttattcctcaggctgtggctcaagagtgcagtggacaatgCCACTGCCCTGAAGTGCCGCCCCagtgttcacctggtgtaagcctagttctggacacctgtgggtgctgccgggtgtgtgccaagcagctgggcgagctgtgcacagaacgagatgtttgcgacccccacaaaggtctttactgtgactacggctccccaagtaaccgtcgtattggtgtctgcacaggtaaggatcttggctgttgaattacatgtgtcaaatctttacttgatgatcagagtcagaattgtaaacaatcttccatctccgtcc
run9_Uninj_3	run9_Uninj_3	run9_Uninj_3_sim1.fq	run9_Uninj_3_sim2.fq	ctgfa	TRUE	GGGGCGGCACTTCAGGGCAGTGG	tgatcaagctaggcttaaaatggag	ggacggagatggaagattgtttac	1	tgatcaagctaggcttaaaatggagctctttagcaaatgtacaaactctcacaagaacattttgtcttattcctcaggctgtggctcaagagtgcagtggacaatgCCACTGCCCTGAAGTGCCGCCCCagtgttcacctggtgtaagcctagttctggacacctgtgggtgctgccgggtgtgtgccaagcagctgggcgagctgtgcacagaacgagatgtttgcgacccccacaaaggtctttactgtgactacggctccccaagtaaccgtcgtattggtgtctgcacaggtaaggatcttggctgttgaattacatgtgtcaaatctttacttgatgatcagagtcagaattgtaaacaatcttccatctccgtcc
run9_213ss	run9_213ss	run9_213ss_sim1.fq	run9_213ss_sim2.fq	ctgfa	FALSE	GGGGCGGCACTTCAGGGCAGTGG	tgatcaagctaggcttaaaatggag	ggacggagatggaagattgtttac	1	tgatcaagctaggcttaaaatggagctctttagcaaatgtacaaactctcacaagaacattttgtcttattcctcaggctgtggctcaagagtgcagtggacaatgCCACTGCCCTGAAGTGCCGCCCCagtgttcacctggtgtaagcctagttctggacacctgtgggtgctgccgggtgtgtgccaagcagctgggcgagctgtgcacagaacgagatgtttgcgacccccacaaaggtctttactgtgactacggctccccaagtaaccgtcgtattggtgtctgcacaggtaaggatcttggctgttgaattacatgtgtcaaatctttacttgatgatcagagtcagaattgtaaacaatcttccatctccgtcc
run9_213ds	run9_213ds	run9_213ds_sim1.fq	run9_213ds_sim2.fq	ctgfa	FALSE	GGGGCGGCACTTCAGGGCAGTGG	tgatcaagctaggcttaaaatggag	ggacggagatggaagattgtttac	1	tgatcaagctaggcttaaaatggagctctttagcaaatgtacaaactctcacaagaacattttgtcttattcctcaggctgtggctcaagagtgcagtggacaatgCCACTGCCCTGAAGTGCCGCCCCagtgttcacctggtgtaagcctagttctggacacctgtgggtgctgccgggtgtgtgccaagcagctgggcgagctgtgcacagaacgagatgtttgcgacccccacaaaggtctttactgtgactacggctccccaagtaaccgtcgtattggtgtctgcacaggtaaggatcttggctgttgaattacatgtgtcaaatctttacttgatgatcagagtcagaattgtaaacaatcttccatctccgtcc
run10_suz12b_4	run10_suz12b_4	run10_suz12b_4_sim1.fq	run10_suz12b_4_sim2.fq	suz12b	FALSE	agtgctaattctgctctctgtgg	GACCCACTTTGCAGTTCACTC	gtggaatcagacactttaccaagatc	1	gacccactttgcagttcactcttcgttggacagctgaccccagtgacccttcaacggcccctgtggcTAAACCTCTCTCAACCCGCAATTctgacaccagcaccacagagagcagaattagcactcttcgacctgcacctgttggtaagaaagcaaataaccggccgatcttggtaaagtgtctgattccac
run10_suz12b_C	run10_suz12b_C	run10_suz12b_C_sim1.fq	run10_suz12b_C_sim2.fq	suz12b	TRUE	agtgctaattctgctctctgtgg	GACCCACTTTGCAGTTCACTC	gtggaatcagacactttaccaagatc	1	gacccactttgcagttcactcttcgttggacagctgaccccagtgacccttcaacggcccctgtggcTAAACCTCTCTCAACCCGCAATTctgacaccagcaccacagagagcagaattagcactcttcgacctgcacctgttggtaagaaagcaaataaccggccgatcttggtaaagtgtctgattccac
run10_smg8_1	run10_smg8_1	run10_smg8_1_sim1.fq	run10_smg8_1_sim2.fq	smg8	FALSE	GGGGCAGCTCAAAGTGCTGGAGG	GGTCATGATAGAGAGTGTTGAGG	GTTTGACTGGTAGGCGCTGTG	0	ggtcatgatagagagtgttgaggaagacgcagccgagatttccctcaaggtgcaGGGGCAGCTCAAAGTGCTGGAGGgcttcctggatgcggatgccaagttctctgagaaccgctgtcagaaagccttgcccttggctcacagcgcctaccagtcaaac
run10_smg8_C	run10_smg8_C	run10_smg8_C_sim1.fq	run10_smg8_C_sim2.fq	smg8	TRUE	GGGGCAGCTCAAAGTGCTGGAGG	GGTCATGATAGAGAGTGTTGAGG	GTTTGACTGGTAGGCGCTGTG	0	ggtcatgatagagagtgttgaggaagacgcagccgagatttccctcaaggtgcaGGGGCAGCTCAAAGTGCTGGAGGgcttcctggatgcggatgccaagttctctgagaaccgctgtcagaaagccttgcccttggctcacagcgcctaccagtcaaac
run10_smg9_1	run10_smg9_1	run10_smg9_1_sim1.fq	run10_smg9_1_sim2.fq	smg9	FALSE	GAAGCACAGCATCAAACTTGTGG	gatttccagCTGTGATTGGCCAG	gcccttacCTCCATAGCACTG	0	gatttccagctgtgattggccagactaaactcctcccccctgagaagatGAAGCACAGCATCAAACTTGTGGatgatcaaatgaactggtgtgacagtgctatggaggtaagggc
run10_smg9_C	run10_smg9_C	run10_smg9_C_sim1.fq	run10_smg9_C_sim2.fq	smg9	TRUE	GAAGCACAGCATCAAACTTGTGG	gatttccagCTGTGATTGGCCAG	gcccttacCTCCATAGCACTG	0	gatttccagctgtgattggccagactaaactcctcccccctgagaagatGAAGCACAGCATCAAACTTGTGGatgatcaaatgaactggtgtgacagtgctatggaggtaagggc
run10_Drago_11	run10_Drago_11	run10_Drago_11_sim1.fq	run10_Drago_11_sim2.fq	SW1g1	FALSE	ggaagcatttccgaattgaaCGG	GACTCCACCAGGACACACAGAAG	GCAGGTAGAACGCCCATTTG	1	gactccaccaggacacacagaagaaggcctccaacggcacaaccatggacgcgtgggccgtTCAATTCGGAAATGCTTCCAAAGtcagccccttcgagggcgaacaataccacattgcccccaaatgggcgttctacctgc
run10_Drago_1C	run10_Drago_1C	run10_Drago_1C_sim1.fq	run10_Drago_1C_sim2.fq	SW1g1_C	TRUE	ggaagcatttccgaattgaaCGG	GACTCCACCAGGACACACAGAAG	GCAGGTAGAACGCCCATTTG	1	gactccaccaggacacacagaagaaggcctccaacggcacaaccatggacgcgtgggccgtTCAATTCGGAAATGCTTCCAAAGtcagccccttcgagggcgaacaataccacattgcccccaaatgggcgttctacctgc
run10_Drago_12	run10_Drago_12	run10_Drago_12_sim1.fq	run10_Drago_12_sim2.fq	SW1g2	FALSE	ggaagcatttccgaattgaaCGG	GACTCCACCAGGACACACAGAAG	GCAGGTAGAACGCCCATTTG	1	gactccaccaggacacacagaagaaggcctccaacggcacaaccatggacgcgtgggccgtTCAATTCGGAAATGCTTCCAAAGtcagccccttcgagggcgaacaataccacattgcccccaaatgggcgttctacctgc
run10_Drago_23	run10_Drago_23	run10_Drago_23_sim1.fq	run10_Drago_23_sim2.fq	SW1g3	FALSE	GGGATGGTCCTTGGCTGTTCTGG	AGGGTTGGAACAGGTCTAGG	TGATCCAGGTGAACACCACAG	0	agggttggaacaggtctaggaataattgaacttcacattcagataagtgtgctgatagacttattcttcttccaggtcttgtgacGGGATGGTCCTTGGCTGTTCTGGctttcgagagatatgtggtcatctgcaaacccttcggaagcttcaaattcggacaaggccaggctgttggagctgtggtgttcacctggatca
run10_Drago_2C	run10_Drago_2C	run10_Drago_2C_sim1.fq	run10_Drago_2C_sim2.fq	SW1g3_C	TRUE	GGGATGGTCCTTGGCTGTTCTGG	AGGGTTGGAACAGGTCTAGG	TGATCCAGGTGAACACCACAG	0	agggttggaacaggtctaggaataattgaacttcacattcagataagtgtgctgatagacttattcttcttccaggtcttgtgacGGGATGGTCCTTGGCTGTTCTGGctttcgagagatatgtggtcatctgcaaacccttcggaagcttcaaattcggacaaggccaggctgttggagctgtggtgttcacctggatca
run10_Drago_31	run10_Drago_31	run10_Drago_31_sim1.fq	run10_Drago_31_sim2.fq	SW2g1	FALSE	GGTCCTGTGGGACCAGGAAAGGG	ACATGCCCATCACTTTAGACG	CCACAAGTTGGAAATGGCAAG	1	acatgcccatcactttagacgtcagcaacatctcagcttacagccctttcctggtcccacaggaccacctgggacacagtggcgtattcatgggcatgtccgcttttatgctcttcctttttatcgcaggaactgccatcaacgttcttaccatagtttgcacaattCAATACAAGAAACTCAGATCTCAcctgaactatattcttgtgaaccttgccatttccaacttgtgg
run10_Drago_3C	run10_Drago_3C	run10_Drago_3C_sim1.fq	run10_Drago_3C_sim2.fq	SW2g1_C	TRUE	GGTCCTGTGGGACCAGGAAAGGG	ACATGCCCATCACTTTAGACG	CCACAAGTTGGAAATGGCAAG	1	acatgcccatcactttagacgtcagcaacatctcagcttacagccctttcctggtcccacaggaccacctgggacacagtggcgtattcatgggcatgtccgcttttatgctcttcctttttatcgcaggaactgccatcaacgttcttaccatagtttgcacaattCAATACAAGAAACTCAGATCTCAcctgaactatattcttgtgaaccttgccatttccaacttgtgg
run10_Drago_4	run10_Drago_4	run10_Drago_4_sim1.fq	run10_Drago_4_sim2.fq	SW2g3	FALSE	GGTTCACAAGAATATAGTTCAGG	GCGTATTCATGGGCATGTCC	AAGGCGTAGAACGCTACCGAG	1	gcgtattcatgggcatgtccgcttttatgctcttcctttttatcgcaggaactgccatCAACGTTCTTACCATAGTTTGCAcaattcaatacaagaaactcagatctcacctgaactatattcttgtgaaccttgccatttccaacttgtgggtgtccgttttcggttcctcggtagcgttctacgcctt
run10_Drago_4C	run10_Drago_4C	run10_Drago_4C_sim1.fq	run10_Drago_4C_sim2.fq	SW2g3_C	TRUE	GGTTCACAAGAATATAGTTCAGG	GCGTATTCATGGGCATGTCC	AAGGCGTAGAACGCTACCGAG	1	gcgtattcatgggcatgtccgcttttatgctcttcctttttatcgcaggaactgccatCAACGTTCTTACCATAGTTTGCAcaattcaatacaagaaactcagatctcacctgaactatattcttgtgaaccttgccatttccaacttgtgggtgtccgttttcggttcctcggtagcgttctacgcctt
run10_7879_1	run10_7879_1	run10_7879_1_sim1.fq	run10_7879_1_sim2.fq	charon-lnc-mat_TSS_outcross	FALSE	GTCAGCGCATGGAGTCCCCGCGG	aggcgatagttattggcggt	CAGTGTTCCTGTGTAGTGTTCAGTC	1	aggcgatagttattggcggtcatttttcgggcgggtattttcgttatggcgtcggCCGCGGGGACTCCATGCGCTGACgtaacgtctgacgtgcgttcgaatttcgtcagaggaactgattttaaatgattacaactcaaatcggcgtaatttctcacacaaaaccgtcgaatatacagtatttagcagactgaacactacacaggaacactg
run10_7879_2	run10_7879_2	run10_7879_2_sim1.fq	run10_7879_2_sim2.fq	charon-lnc-mat_TSS_outcross	FALSE	GTCAGCGCATGGAGTCCCCGCGG	aggcgatagttattggcggt	CAGTGTTCCTGTGTAGTGTTCAGTC	1	aggcgatagttattggcggtcatttttcgggcgggtattttcgttatggcgtcggCCGCGGGGACTCCATGCGCTGACgtaacgtctgacgtgcgttcgaatttcgtcagaggaactgattttaaatgattacaactcaaatcggcgtaatttctcacacaaaaccgtcgaatatacagtatttagcagactgaacactacacaggaacactg
run10_7879_3	run10_7879_3	run10_7879_3_sim1.fq	run10_7879_3_sim2.fq	charon-lnc-mat_TSS_outcross	FALSE	GTCAGCGCATGGAGTCCCCGCGG	aggcgatagttattggcggt	CAGTGTTCCTGTGTAGTGTTCAGTC	1	aggcgatagttattggcggtcatttttcgggcgggtattttcgttatggcgtcggCCGCGGGGACTCCATGCGCTGACgtaacgtctgacgtgcgttcgaatttcgtcagaggaactgattttaaatgattacaactcaaatcggcgtaatttctcacacaaaaccgtcgaatatacagtatttagcagactgaacactacacaggaacactg
run10_7879_4	run10_7879_4	run10_7879_4_sim1.fq	run10_7879_4_sim2.fq	charon-lnc-mat_TSS_outcross	FALSE	GTCAGCGCATGGAGTCCCCGCGG	aggcgatagttattggcggt	CAGTGTTCCTGTGTAGTGTTCAGTC	1	aggcgatagttattggcggtcatttttcgggcgggtattttcgttatggcgtcggCCGCGGGGACTCCATGCGCTGACgtaacgtctgacgtgcgttcgaatttcgtcagaggaactgattttaaatgattacaactcaaatcggcgtaatttctcacacaaaaccgtcgaatatacagtatttagcagactgaacactacacaggaacactg
run10_spaw_1	run10_spaw_1	run10_spaw_1_sim1.fq	run10_spaw_1_sim2.fq	spaw_control	TRUE	GGAAGACATGTCAAAGGAGACGG	agtcttgacccaaaatgattcc	TGTTTATGCTGATGGAAGATGTC	1	agtcttgacccaaaatgattccaaaggctgcggcctctcgtacatcaggaataaggtcaatactagcatgttttatttattttccagactgtcatcaaactgaagagcgatggaCCGTCTCCTTTGACATGTCTTCCctgtcagcgagtgacaacatccagctctcggagcttcgcattcggctaatacgactcactataggagcttcgcattcggctgcgttttagagctagaaatagcaagtgccggcgttttctgcatccagacgcgtgactgtagacatcttccatcagcataaaca
run10_spaw_2	run10_spaw_2	run10_spaw_2_sim1.fq	run10_spaw_2_sim2.fq	spaw_control	TRUE	GGAAGACATGTCAAAGGAGACGG	agtcttgacccaaaatgattcc	TGTTTATGCTGATGGAAGATGTC	1	agtcttgacccaaaatgattccaaaggctgcggcctctcgtacatcaggaataaggtcaatactagcatgttttatttattttccagactgtcatcaaactgaagagcgatggaCCGTCTCCTTTGACATGTCTTCCctgtcagcgagtgacaacatccagctctcggagcttcgcattcggctaatacgactcactataggagcttcgcattcggctgcgttttagagctagaaatagcaagtgccggcgttttctgcatccagacgcgtgactgtagacatcttccatcagcataaaca
run10_spaw_3	run10_spaw_3	run10_spaw_3_sim1.fq	run10_spaw_3_sim2.fq	spaw_control	TRUE	GGAAGACATGTCAAAGGAGACGG	agtcttgacccaaaatgattcc	TGTTTATGCTGATGGAAGATGTC	1	agtcttgacccaaaatgattccaaaggctgcggcctctcgtacatcaggaataaggtcaatactagcatgttttatttattttccagactgtcatcaaactgaagagcgatggaCCGTCTCCTTTGACATGTCTTCCctgtcagcgagtgacaacatccagctctcggagcttcgcattcggctaatacgactcactataggagcttcgcattcggctgcgttttagagctagaaatagcaagtgccggcgttttctgcatccagacgcgtgactgtagacatcttccatcagcataaaca
run10_TSSe1i1_191192_uninj1	run10_TSSe1i1_191192_uninj1	run10_TSSe1i1_191192_uninj1_sim1.fq	run10_TSSe1i1_191192_uninj1_sim2.fq	charon-lnc-mat_TSSe1i1_injections	TRUE	GTCAGCGCATGGAGTCCCCGCGG	aggcgatagttattggcggt	CAGTGTTCCTGTGTAGTGTTCAGTC	1	aggcgatagttattggcggtcatttttcgggcgggtattttcgttatggcgtcggCCGCGGGGACTCCATGCGCTGACgtaacgtctgacgtgcgttcgaatttcgtcagaggaactgattttaaatgattacaactcaaatcggcgtaatttctcacacaaaaccgtcgaatatacagtatttagcagactgaacactacacaggaacactg
run10_TSSe1i1_191192_78	run10_TSSe1i1_191192_78	run10_TSSe1i1_191192_78_sim1.fq	run10_TSSe1i1_191192_78_sim2.fq	charon-lnc-mat_TSSe1i1_injections	FALSE	GTCAGCGCATGGAGTCCCCGCGG	aggcgatagttattggcggt	CAGTGTTCCTGTGTAGTGTTCAGTC	1	aggcgatagttattggcggtcatttttcgggcgggtattttcgttatggcgtcggCCGCGGGGACTCCATGCGCTGACgtaacgtctgacgtgcgttcgaatttcgtcagaggaactgattttaaatgattacaactcaaatcggcgtaatttctcacacaaaaccgtcgaatatacagtatttagcagactgaacactacacaggaacactg
run10_TSSe1i1_191192_uninj2	run10_TSSe1i1_191192_uninj2	run10_TSSe1i1_191192_uninj2_sim1.fq	run10_TSSe1i1_191192_uninj2_sim2.fq	charon-lnc-mat_TSSe1i1_injections	TRUE	GTCAGCGCATGGAGTCCCCGCGG	aggcgatagttattggcggt	CAGTGTTCCTGTGTAGTGTTCAGTC	1	aggcgatagttattggcggtcatttttcgggcgggtattttcgttatggcgtcggCCGCGGGGACTCCATGCGCTGACgtaacgtctgacgtgcgttcgaatttcgtcagaggaactgattttaaatgattacaactcaaatcggcgtaatttctcacacaaaaccgtcgaatatacagtatttagcagactgaacactacacaggaacactg
run10_TSSe1i1_191192_79	run10_TSSe1i1_191192_79	run10_TSSe1i1_191192_79_sim1.fq	run10_TSSe1i1_191192_79_sim2.fq	charon-lnc-mat_TSSe1i1_injections	FALSE	GTCAGCGCATGGAGTCCCCGCGG	aggcgatagttattggcggt	CAGTGTTCCTGTGTAGTGTTCAGTC	1	aggcgatagttattggcggtcatttttcgggcgggtattttcgttatggcgtcggCCGCGGGGACTCCATGCGCTGACgtaacgtctgacgtgcgttcgaatttcgtcagaggaactgattttaaatgattacaactcaaatcggcgtaatttctcacacaaaaccgtcgaatatacagtatttagcagactgaacactacacaggaacactg
run10_TSSe1i1_19187_uninj1	run10_TSSe1i1_19187_uninj1	run10_TSSe1i1_19187_uninj1_sim1.fq	run10_TSSe1i1_19187_uninj1_sim2.fq	charon-lnc-mat_TSSe1i1_injections	TRUE	GCGCTCTTATCCAGGGACTCAGG	aggcgatagttattggcggt	ggacgttactcacAAAAACACTCAC	0	aggcgatagttattggcggtcatttttcgggcgggtattttcgttatggcgtcggccgcggggactccatgcgctgacgtaacgtctgacgtgcgttcgaatttcgtcagaggaactgattttaaatgattacaactcaaatcggcgtaatttctcacacaaaaccgtcgaatatacagtatttagcagactgaacactacacaggaacactgaggactactttgtgtgttttttcgcgcgctttataacgaactcctcatgtttttcatcaatgaaaacgtcgtgagtttggagcgacgggtgagtacaaaataagtaacgattacttaatagtttctattttgcaaacagacaacacaataacaacaacatgacttaaagctgagacatcaatagga…
run10_TSSe1i1_19187_78	run10_TSSe1i1_19187_78	run10_TSSe1i1_19187_78_sim1.fq	run10_TSSe1i1_19187_78_sim2.fq	charon-lnc-mat_TSSe1i1_injections	FALSE	GCGCTCTTATCCAGGGACTCAGG	aggcgatagttattggcggt	ggacgttactcacAAAAACACTCAC	0	aggcgatagttattggcggtcatttttcgggcgggtattttcgttatggcgtcggccgcggggactccatgcgctgacgtaacgtctgacgtgcgttcgaatttcgtcagaggaactgattttaaatgattacaactcaaatcggcgtaatttctcacacaaaaccgtcgaatatacagtatttagcagactgaacactacacaggaacactgaggactactttgtgtgttttttcgcgcgctttataacgaactcctcatgtttttcatcaatgaaaacgtcgtgagtttggagcgacgggtgagtacaaaataagtaacgattacttaatagtttctattttgcaaacagacaacacaataacaacaacatgacttaaagctgagacatcaatagga…
run10_TSSe1i1_19187_uninj2	run10_TSSe1i1_19187_uninj2	run10_TSSe1i1_19187_uninj2_sim1.fq	run10_TSSe1i1_19187_uninj2_sim2.fq	charon-lnc-mat_TSSe1i1_injections	TRUE	GCGCTCTTATCCAGGGACTCAGG	aggcgatagttattggcggt	ggacgttactcacAAAAACACTCAC	0	aggcgatagttattggcggtcatttttcgggcgggtattttcgttatggcgtcggccgcggggactccatgcgctgacgtaacgtctgacgtgcgttcgaatttcgtcagaggaactgattttaaatgattacaactcaaatcggcgtaatttctcacacaaaaccgtcgaatatacagtatttagcagactgaacactacacaggaacactgaggactactttgtgtgttttttcgcgcgctttataacgaactcctcatgtttttcatcaatgaaaacgtcgtgagtttggagcgacgggtgagtacaaaataagtaacgattacttaatagtttctattttgcaaacagacaacacaataacaacaacatgacttaaagctgagacatcaatagga…
run10_TSSe1i1_19187_79	run10_TSSe1i1_19187_79	run10_TSSe1i1_19187_79_sim1.fq	run10_TSSe1i1_19187_79_sim2.fq	charon-lnc-mat_TSSe1i1_injections	FALSE	GCGCTCTTATCCAGGGACTCAGG	aggcgatagttattggcggt	ggacgttactcacAAAAACACTCAC	0	aggcgatagttattggcggtcatttttcgggcgggtattttcgttatggcgtcggccgcggggactccatgcgctgacgtaacgtctgacgtgcgttcgaatttcgtcagaggaactgattttaaatgattacaactcaaatcggcgtaatttctcacacaaaaccgtcgaatatacagtatttagcagactgaacactacacaggaacactgaggactactttgtgtgttttttcgcgcgctttataacgaactcctcatgtttttcatcaatgaaaacgtcgtgagtttggagcgacgggtgagtacaaaataagtaacgattacttaatagtttctattttgcaaacagacaacacaataacaacaacatgacttaaagctgagacatcaatagga…
run10_inj_uninj3	run10_inj_uninj3	run10_inj_uninj3_sim1.fq	run10_inj_uninj3_sim2.fq	charon-lnc-mat_e2-1_injections	TRUE	GCGCTCTTATCCAGGGACTCAGG	caaatgctgtctcagctccac	ggacgttactcacAAAAACACTCAC	0	caaatgctgtctcagctccacccaatttatttaataaacgctctgttccttttaataaattgttcttgtattaactaatttaattggttaaatgttaaaaacataataataatcatattttccacttgtctgaaggtcagaagtcatgctattttctcaGCGCTCTTATCCAGGGACTCAGGaacgactacaggtcaccatcaggtcatgaaaagtgatgtcatttctctgatgtcgtgaggtcagagtgtatcagtgagtgtttttgtgagtaacgtcc
run10_charon_lnc_mat_e2_1	run10_charon_lnc_mat_e2_1	run10_charon_lnc_mat_e2_1_sim1.fq	run10_charon_lnc_mat_e2_1_sim2.fq	charon-lnc-mat_e2-1_injections	FALSE	GCGCTCTTATCCAGGGACTCAGG	caaatgctgtctcagctccac	ggacgttactcacAAAAACACTCAC	0	caaatgctgtctcagctccacccaatttatttaataaacgctctgttccttttaataaattgttcttgtattaactaatttaattggttaaatgttaaaaacataataataatcatattttccacttgtctgaaggtcagaagtcatgctattttctcaGCGCTCTTATCCAGGGACTCAGGaacgactacaggtcaccatcaggtcatgaaaagtgatgtcatttctctgatgtcgtgaggtcagagtgtatcagtgagtgtttttgtgagtaacgtcc
run10_lasp1n_g136STOP	run10_lasp1n_g136STOP	run10_lasp1n_g136STOP_sim1.fq	run10_lasp1n_g136STOP_sim2.fq	lasp1n_somatic	FALSE	CAGGACGTCCAGCATgatgaggg	GCAGTGTTGAGCAGCCGGGAAG	cgctgctcttcctccattatttgc	1	gcagtgttgagcagccgggaagggtttgcagtccgccggacacacagcccaacatttctcctctctggtgaccgaacgtcttccgcatctccctcatcatgctggacgtcctgatattgatgtttttcgccatcatcggcctcatgttccTGTCCTACATCATCTACATGCTGtgattgtgtcgacatggacgcgcctcgggacggatcgcgaaacacaaaggttggtgatgaaatgcagcaaataatggaggaagagcagcg
run10_lasp1n_uninjected	run10_lasp1n_uninjected	run10_lasp1n_uninjected_sim1.fq	run10_lasp1n_uninjected_sim2.fq	lasp1n_somatic	TRUE	CAGGACGTCCAGCATgatgaggg	GCAGTGTTGAGCAGCCGGGAAG	cgctgctcttcctccattatttgc	1	gcagtgttgagcagccgggaagggtttgcagtccgccggacacacagcccaacatttctcctctctggtgaccgaacgtcttccgcatctccctcatcatgctggacgtcctgatattgatgtttttcgccatcatcggcctcatgttccTGTCCTACATCATCTACATGCTGtgattgtgtcgacatggacgcgcctcgggacggatcgcgaaacacaaaggttggtgatgaaatgcagcaaataatggaggaagagcagcg
