# Supplementary material for: Accurate analysis of genuine CRISPR editing events with ampliCan
Source: Genome Res. 2019 May;29(5):843–7. doi: 10.1101/gr.244293.118 (PMC6499316; doi:10.1101/gr.244293.118)
Supplement: Supplemental Material [file supp_gr.244293.118_Supplemental_Code_S1.zip › amplican_manuscript/analysis/real_dataset/crispresso_pooled_commands.sh]

CRISPRessoPooled -r1 ./real_dataset/data/run1_Uninjected_Ash2l_sim1.fq -r2 ./real_dataset/data/run1_Uninjected_Ash2l_sim2.fq -f ./real_dataset/data/merged/run1_Uninjected_Ash2l_pooled_amplicons.txt -x ./idx/danRer7.fa --name run1_Uninjected_Ash2l -p 4 --window_around_sgrna 5
CRISPRessoPooled -r1 ./real_dataset/data/run1_Injected_Ash2l_sim1.fq -r2 ./real_dataset/data/run1_Injected_Ash2l_sim2.fq -f ./real_dataset/data/merged/run1_Injected_Ash2l_pooled_amplicons.txt -x ./idx/danRer7.fa --name run1_Injected_Ash2l -p 4 --window_around_sgrna 5
CRISPRessoPooled -r1 ./real_dataset/data/run1_Injected_DscamB_sim1.fq -r2 ./real_dataset/data/run1_Injected_DscamB_sim2.fq -f ./real_dataset/data/merged/run1_Injected_DscamB_pooled_amplicons.txt -x ./idx/danRer7.fa --name run1_Injected_DscamB -p 4 --window_around_sgrna 5
CRISPRessoPooled -r1 ./real_dataset/data/run1_Uninjected_DscamB_sim1.fq -r2 ./real_dataset/data/run1_Uninjected_DscamB_sim2.fq -f ./real_dataset/data/merged/run1_Uninjected_DscamB_pooled_amplicons.txt -x ./idx/danRer7.fa --name run1_Uninjected_DscamB -p 4 --window_around_sgrna 5
CRISPRessoPooled -r1 ./real_dataset/data/run1_Uninjected_FoxA_sim1.fq -r2 ./real_dataset/data/run1_Uninjected_FoxA_sim2.fq -f ./real_dataset/data/merged/run1_Uninjected_FoxA_pooled_amplicons.txt -x ./idx/danRer7.fa --name run1_Uninjected_FoxA -p 4 --window_around_sgrna 5
CRISPRessoPooled -r1 ./real_dataset/data/run1_Injected_FoxA_sim1.fq -r2 ./real_dataset/data/run1_Injected_FoxA_sim2.fq -f ./real_dataset/data/merged/run1_Injected_FoxA_pooled_amplicons.txt -x ./idx/danRer7.fa --name run1_Injected_FoxA -p 4 --window_around_sgrna 5
CRISPRessoPooled -r1 ./real_dataset/data/run1_Uninjected_Gria3a_sim1.fq -r2 ./real_dataset/data/run1_Uninjected_Gria3a_sim2.fq -f ./real_dataset/data/merged/run1_Uninjected_Gria3a_pooled_amplicons.txt -x ./idx/danRer7.fa --name run1_Uninjected_Gria3a -p 4 --window_around_sgrna 5
CRISPRessoPooled -r1 ./real_dataset/data/run1_Injected_Gria3a_sim1.fq -r2 ./real_dataset/data/run1_Injected_Gria3a_sim2.fq -f ./real_dataset/data/merged/run1_Injected_Gria3a_pooled_amplicons.txt -x ./idx/danRer7.fa --name run1_Injected_Gria3a -p 4 --window_around_sgrna 5
CRISPRessoPooled -r1 ./real_dataset/data/run1_Uninjected_Mll_sim1.fq -r2 ./real_dataset/data/run1_Uninjected_Mll_sim2.fq -f ./real_dataset/data/merged/run1_Uninjected_Mll_pooled_amplicons.txt -x ./idx/danRer7.fa --name run1_Uninjected_Mll -p 4 --window_around_sgrna 5
CRISPRessoPooled -r1 ./real_dataset/data/run1_Injected_Mll_sim1.fq -r2 ./real_dataset/data/run1_Injected_Mll_sim2.fq -f ./real_dataset/data/merged/run1_Injected_Mll_pooled_amplicons.txt -x ./idx/danRer7.fa --name run1_Injected_Mll -p 4 --window_around_sgrna 5
CRISPRessoPooled -r1 ./real_dataset/data/run1_Uninjected_NC10_gli1_nc_sim1.fq -r2 ./real_dataset/data/run1_Uninjected_NC10_gli1_nc_sim2.fq -f ./real_dataset/data/merged/run1_Uninjected_NC10_gli1_nc_pooled_amplicons.txt -x ./idx/danRer7.fa --name run1_Uninjected_NC10_gli1_nc -p 4 --window_around_sgrna 5
CRISPRessoPooled -r1 ./real_dataset/data/run1_Injected_NC10_gli1_nc_sim1.fq -r2 ./real_dataset/data/run1_Injected_NC10_gli1_nc_sim2.fq -f ./real_dataset/data/merged/run1_Injected_NC10_gli1_nc_pooled_amplicons.txt -x ./idx/danRer7.fa --name run1_Injected_NC10_gli1_nc -p 4 --window_around_sgrna 5
CRISPRessoPooled -r1 ./real_dataset/data/run1_Injected_NC11_foxA2_nc_sim1.fq -r2 ./real_dataset/data/run1_Injected_NC11_foxA2_nc_sim2.fq -f ./real_dataset/data/merged/run1_Injected_NC11_foxA2_nc_pooled_amplicons.txt -x ./idx/danRer7.fa --name run1_Injected_NC11_foxA2_nc -p 4 --window_around_sgrna 5
CRISPRessoPooled -r1 ./real_dataset/data/run1_Uninjected_NC11_foxA2_nc_sim1.fq -r2 ./real_dataset/data/run1_Uninjected_NC11_foxA2_nc_sim2.fq -f ./real_dataset/data/merged/run1_Uninjected_NC11_foxA2_nc_pooled_amplicons.txt -x ./idx/danRer7.fa --name run1_Uninjected_NC11_foxA2_nc -p 4 --window_around_sgrna 5
CRISPRessoPooled -r1 ./real_dataset/data/run1_Uninjected_NC12a_setd1ba_nc_sim1.fq -r2 ./real_dataset/data/run1_Uninjected_NC12a_setd1ba_nc_sim2.fq -f ./real_dataset/data/merged/run1_Uninjected_NC12a_setd1ba_nc_pooled_amplicons.txt -x ./idx/danRer7.fa --name run1_Uninjected_NC12a_setd1ba_nc -p 4 --window_around_sgrna 5
CRISPRessoPooled -r1 ./real_dataset/data/run1_Injected_NC12a_setd1ba_nc_sim1.fq -r2 ./real_dataset/data/run1_Injected_NC12a_setd1ba_nc_sim2.fq -f ./real_dataset/data/merged/run1_Injected_NC12a_setd1ba_nc_pooled_amplicons.txt -x ./idx/danRer7.fa --name run1_Injected_NC12a_setd1ba_nc -p 4 --window_around_sgrna 5
CRISPRessoPooled -r1 ./real_dataset/data/run1_Uninjected_NC12b_setd1ba_nc_sim1.fq -r2 ./real_dataset/data/run1_Uninjected_NC12b_setd1ba_nc_sim2.fq -f ./real_dataset/data/merged/run1_Uninjected_NC12b_setd1ba_nc_pooled_amplicons.txt -x ./idx/danRer7.fa --name run1_Uninjected_NC12b_setd1ba_nc -p 4 --window_around_sgrna 5
CRISPRessoPooled -r1 ./real_dataset/data/run1_Injected_NC12b_setd1ba_nc_sim1.fq -r2 ./real_dataset/data/run1_Injected_NC12b_setd1ba_nc_sim2.fq -f ./real_dataset/data/merged/run1_Injected_NC12b_setd1ba_nc_pooled_amplicons.txt -x ./idx/danRer7.fa --name run1_Injected_NC12b_setd1ba_nc -p 4 --window_around_sgrna 5
CRISPRessoPooled -r1 ./real_dataset/data/run1_Uninjected_NC16_hoxC1a_6a_sim1.fq -r2 ./real_dataset/data/run1_Uninjected_NC16_hoxC1a_6a_sim2.fq -f ./real_dataset/data/merged/run1_Uninjected_NC16_hoxC1a_6a_pooled_amplicons.txt -x ./idx/danRer7.fa --name run1_Uninjected_NC16_hoxC1a_6a -p 4 --window_around_sgrna 5
CRISPRessoPooled -r1 ./real_dataset/data/run1_Injected_NC16_hoxC1a_6a_sim1.fq -r2 ./real_dataset/data/run1_Injected_NC16_hoxC1a_6a_sim2.fq -f ./real_dataset/data/merged/run1_Injected_NC16_hoxC1a_6a_pooled_amplicons.txt -x ./idx/danRer7.fa --name run1_Injected_NC16_hoxC1a_6a -p 4 --window_around_sgrna 5
CRISPRessoPooled -r1 ./real_dataset/data/run1_Injected_NC18_nr2f1a_nc_sim1.fq -r2 ./real_dataset/data/run1_Injected_NC18_nr2f1a_nc_sim2.fq -f ./real_dataset/data/merged/run1_Injected_NC18_nr2f1a_nc_pooled_amplicons.txt -x ./idx/danRer7.fa --name run1_Injected_NC18_nr2f1a_nc -p 4 --window_around_sgrna 5
CRISPRessoPooled -r1 ./real_dataset/data/run1_Uninjected_NC18_nr2f1a_nc_sim1.fq -r2 ./real_dataset/data/run1_Uninjected_NC18_nr2f1a_nc_sim2.fq -f ./real_dataset/data/merged/run1_Uninjected_NC18_nr2f1a_nc_pooled_amplicons.txt -x ./idx/danRer7.fa --name run1_Uninjected_NC18_nr2f1a_nc -p 4 --window_around_sgrna 5
CRISPRessoPooled -r1 ./real_dataset/data/run1_Injected_NC19_nr2f2_nc_sim1.fq -r2 ./real_dataset/data/run1_Injected_NC19_nr2f2_nc_sim2.fq -f ./real_dataset/data/merged/run1_Injected_NC19_nr2f2_nc_pooled_amplicons.txt -x ./idx/danRer7.fa --name run1_Injected_NC19_nr2f2_nc -p 4 --window_around_sgrna 5
CRISPRessoPooled -r1 ./real_dataset/data/run1_Uninjected_NC19_nr2f2_nc_sim1.fq -r2 ./real_dataset/data/run1_Uninjected_NC19_nr2f2_nc_sim2.fq -f ./real_dataset/data/merged/run1_Uninjected_NC19_nr2f2_nc_pooled_amplicons.txt -x ./idx/danRer7.fa --name run1_Uninjected_NC19_nr2f2_nc -p 4 --window_around_sgrna 5
CRISPRessoPooled -r1 ./real_dataset/data/run1_Uninjected_NC1a_megamind_sim1.fq -r2 ./real_dataset/data/run1_Uninjected_NC1a_megamind_sim2.fq -f ./real_dataset/data/merged/run1_Uninjected_NC1a_megamind_pooled_amplicons.txt -x ./idx/danRer7.fa --name run1_Uninjected_NC1a_megamind -p 4 --window_around_sgrna 5
CRISPRessoPooled -r1 ./real_dataset/data/run1_Injected_NC1a_megamind_sim1.fq -r2 ./real_dataset/data/run1_Injected_NC1a_megamind_sim2.fq -f ./real_dataset/data/merged/run1_Injected_NC1a_megamind_pooled_amplicons.txt -x ./idx/danRer7.fa --name run1_Injected_NC1a_megamind -p 4 --window_around_sgrna 5
CRISPRessoPooled -r1 ./real_dataset/data/run1_Uninjected_NC1b_megamind_sim1.fq -r2 ./real_dataset/data/run1_Uninjected_NC1b_megamind_sim2.fq -f ./real_dataset/data/merged/run1_Uninjected_NC1b_megamind_pooled_amplicons.txt -x ./idx/danRer7.fa --name run1_Uninjected_NC1b_megamind -p 4 --window_around_sgrna 5
CRISPRessoPooled -r1 ./real_dataset/data/run1_Injected_NC1b_megamind_sim1.fq -r2 ./real_dataset/data/run1_Injected_NC1b_megamind_sim2.fq -f ./real_dataset/data/merged/run1_Injected_NC1b_megamind_pooled_amplicons.txt -x ./idx/danRer7.fa --name run1_Injected_NC1b_megamind -p 4 --window_around_sgrna 5
CRISPRessoPooled -r1 ./real_dataset/data/run1_Uninjected_NC1c_megamind_conservedsite_sim1.fq -r2 ./real_dataset/data/run1_Uninjected_NC1c_megamind_conservedsite_sim2.fq -f ./real_dataset/data/merged/run1_Uninjected_NC1c_megamind_conservedsite_pooled_amplicons.txt -x ./idx/danRer7.fa --name run1_Uninjected_NC1c_megamind_conservedsite -p 4 --window_around_sgrna 5
CRISPRessoPooled -r1 ./real_dataset/data/run1_Injected_NC1c_megamind_conservedsite_sim1.fq -r2 ./real_dataset/data/run1_Injected_NC1c_megamind_conservedsite_sim2.fq -f ./real_dataset/data/merged/run1_Injected_NC1c_megamind_conservedsite_pooled_amplicons.txt -x ./idx/danRer7.fa --name run1_Injected_NC1c_megamind_conservedsite -p 4 --window_around_sgrna 5
CRISPRessoPooled -r1 ./real_dataset/data/run1_Uninjected_NC20_mmd2_snoRNA_nc_sim1.fq -r2 ./real_dataset/data/run1_Uninjected_NC20_mmd2_snoRNA_nc_sim2.fq -f ./real_dataset/data/merged/run1_Uninjected_NC20_mmd2_snoRNA_nc_pooled_amplicons.txt -x ./idx/danRer7.fa --name run1_Uninjected_NC20_mmd2_snoRNA_nc -p 4 --window_around_sgrna 5
CRISPRessoPooled -r1 ./real_dataset/data/run1_Injected_NC20_mmd2_snoRNA_nc_sim1.fq -r2 ./real_dataset/data/run1_Injected_NC20_mmd2_snoRNA_nc_sim2.fq -f ./real_dataset/data/merged/run1_Injected_NC20_mmd2_snoRNA_nc_pooled_amplicons.txt -x ./idx/danRer7.fa --name run1_Injected_NC20_mmd2_snoRNA_nc -p 4 --window_around_sgrna 5
CRISPRessoPooled -r1 ./real_dataset/data/run1_Uninjected_NC26_sox9a_nc_sim1.fq -r2 ./real_dataset/data/run1_Uninjected_NC26_sox9a_nc_sim2.fq -f ./real_dataset/data/merged/run1_Uninjected_NC26_sox9a_nc_pooled_amplicons.txt -x ./idx/danRer7.fa --name run1_Uninjected_NC26_sox9a_nc -p 4 --window_around_sgrna 5
CRISPRessoPooled -r1 ./real_dataset/data/run1_Injected_NC26_sox9a_nc_sim1.fq -r2 ./real_dataset/data/run1_Injected_NC26_sox9a_nc_sim2.fq -f ./real_dataset/data/merged/run1_Injected_NC26_sox9a_nc_pooled_amplicons.txt -x ./idx/danRer7.fa --name run1_Injected_NC26_sox9a_nc -p 4 --window_around_sgrna 5
CRISPRessoPooled -r1 ./real_dataset/data/run1_Uninjected_NC27_sox9b_nc_sim1.fq -r2 ./real_dataset/data/run1_Uninjected_NC27_sox9b_nc_sim2.fq -f ./real_dataset/data/merged/run1_Uninjected_NC27_sox9b_nc_pooled_amplicons.txt -x ./idx/danRer7.fa --name run1_Uninjected_NC27_sox9b_nc -p 4 --window_around_sgrna 5
CRISPRessoPooled -r1 ./real_dataset/data/run1_Injected_NC27_sox9b_nc_sim1.fq -r2 ./real_dataset/data/run1_Injected_NC27_sox9b_nc_sim2.fq -f ./real_dataset/data/merged/run1_Injected_NC27_sox9b_nc_pooled_amplicons.txt -x ./idx/danRer7.fa --name run1_Injected_NC27_sox9b_nc -p 4 --window_around_sgrna 5
CRISPRessoPooled -r1 ./real_dataset/data/run1_Injected_NC2b_chd2_linc_sim1.fq -r2 ./real_dataset/data/run1_Injected_NC2b_chd2_linc_sim2.fq -f ./real_dataset/data/merged/run1_Injected_NC2b_chd2_linc_pooled_amplicons.txt -x ./idx/danRer7.fa --name run1_Injected_NC2b_chd2_linc -p 4 --window_around_sgrna 5
CRISPRessoPooled -r1 ./real_dataset/data/run1_Uninjected_NC2b_chd2_linc_sim1.fq -r2 ./real_dataset/data/run1_Uninjected_NC2b_chd2_linc_sim2.fq -f ./real_dataset/data/merged/run1_Uninjected_NC2b_chd2_linc_pooled_amplicons.txt -x ./idx/danRer7.fa --name run1_Uninjected_NC2b_chd2_linc -p 4 --window_around_sgrna 5
CRISPRessoPooled -r1 ./real_dataset/data/run1_Injected_NC31_magib_nc_sim1.fq -r2 ./real_dataset/data/run1_Injected_NC31_magib_nc_sim2.fq -f ./real_dataset/data/merged/run1_Injected_NC31_magib_nc_pooled_amplicons.txt -x ./idx/danRer7.fa --name run1_Injected_NC31_magib_nc -p 4 --window_around_sgrna 5
CRISPRessoPooled -r1 ./real_dataset/data/run1_Uninjected_NC31_magib_nc_sim1.fq -r2 ./real_dataset/data/run1_Uninjected_NC31_magib_nc_sim2.fq -f ./real_dataset/data/merged/run1_Uninjected_NC31_magib_nc_pooled_amplicons.txt -x ./idx/danRer7.fa --name run1_Uninjected_NC31_magib_nc -p 4 --window_around_sgrna 5
CRISPRessoPooled -r1 ./real_dataset/data/run1_Injected_NC5a_polycistronic_sim1.fq -r2 ./real_dataset/data/run1_Injected_NC5a_polycistronic_sim2.fq -f ./real_dataset/data/merged/run1_Injected_NC5a_polycistronic_pooled_amplicons.txt -x ./idx/danRer7.fa --name run1_Injected_NC5a_polycistronic -p 4 --window_around_sgrna 5
CRISPRessoPooled -r1 ./real_dataset/data/run1_Uninjected_NC5a_polycistronic_sim1.fq -r2 ./real_dataset/data/run1_Uninjected_NC5a_polycistronic_sim2.fq -f ./real_dataset/data/merged/run1_Uninjected_NC5a_polycistronic_pooled_amplicons.txt -x ./idx/danRer7.fa --name run1_Uninjected_NC5a_polycistronic -p 4 --window_around_sgrna 5
CRISPRessoPooled -r1 ./real_dataset/data/run1_Uninjected_NC6_F2R2_MALAT_sim1.fq -r2 ./real_dataset/data/run1_Uninjected_NC6_F2R2_MALAT_sim2.fq -f ./real_dataset/data/merged/run1_Uninjected_NC6_F2R2_MALAT_pooled_amplicons.txt -x ./idx/danRer7.fa --name run1_Uninjected_NC6_F2R2_MALAT -p 4 --window_around_sgrna 5
CRISPRessoPooled -r1 ./real_dataset/data/run1_Injected_NC6_F2R2_MALAT_sim1.fq -r2 ./real_dataset/data/run1_Injected_NC6_F2R2_MALAT_sim2.fq -f ./real_dataset/data/merged/run1_Injected_NC6_F2R2_MALAT_pooled_amplicons.txt -x ./idx/danRer7.fa --name run1_Injected_NC6_F2R2_MALAT -p 4 --window_around_sgrna 5
CRISPRessoPooled -r1 ./real_dataset/data/run1_Uninjected_NC7_cyrano_sim1.fq -r2 ./real_dataset/data/run1_Uninjected_NC7_cyrano_sim2.fq -f ./real_dataset/data/merged/run1_Uninjected_NC7_cyrano_pooled_amplicons.txt -x ./idx/danRer7.fa --name run1_Uninjected_NC7_cyrano -p 4 --window_around_sgrna 5
CRISPRessoPooled -r1 ./real_dataset/data/run1_Injected_NC7_cyrano_sim1.fq -r2 ./real_dataset/data/run1_Injected_NC7_cyrano_sim2.fq -f ./real_dataset/data/merged/run1_Injected_NC7_cyrano_pooled_amplicons.txt -x ./idx/danRer7.fa --name run1_Injected_NC7_cyrano -p 4 --window_around_sgrna 5
CRISPRessoPooled -r1 ./real_dataset/data/run1_Uninjected_NC8a_pitx2Elovl6_nc_sim1.fq -r2 ./real_dataset/data/run1_Uninjected_NC8a_pitx2Elovl6_nc_sim2.fq -f ./real_dataset/data/merged/run1_Uninjected_NC8a_pitx2Elovl6_nc_pooled_amplicons.txt -x ./idx/danRer7.fa --name run1_Uninjected_NC8a_pitx2Elovl6_nc -p 4 --window_around_sgrna 5
CRISPRessoPooled -r1 ./real_dataset/data/run1_Injected_NC8a_pitx2Elovl6_nc_sim1.fq -r2 ./real_dataset/data/run1_Injected_NC8a_pitx2Elovl6_nc_sim2.fq -f ./real_dataset/data/merged/run1_Injected_NC8a_pitx2Elovl6_nc_pooled_amplicons.txt -x ./idx/danRer7.fa --name run1_Injected_NC8a_pitx2Elovl6_nc -p 4 --window_around_sgrna 5
CRISPRessoPooled -r1 ./real_dataset/data/run1_Uninjected_NC8b_pitx2Elovl6_nc_sim1.fq -r2 ./real_dataset/data/run1_Uninjected_NC8b_pitx2Elovl6_nc_sim2.fq -f ./real_dataset/data/merged/run1_Uninjected_NC8b_pitx2Elovl6_nc_pooled_amplicons.txt -x ./idx/danRer7.fa --name run1_Uninjected_NC8b_pitx2Elovl6_nc -p 4 --window_around_sgrna 5
CRISPRessoPooled -r1 ./real_dataset/data/run1_Injected_NC8b_pitx2Elovl6_nc_sim1.fq -r2 ./real_dataset/data/run1_Injected_NC8b_pitx2Elovl6_nc_sim2.fq -f ./real_dataset/data/merged/run1_Injected_NC8b_pitx2Elovl6_nc_pooled_amplicons.txt -x ./idx/danRer7.fa --name run1_Injected_NC8b_pitx2Elovl6_nc -p 4 --window_around_sgrna 5
CRISPRessoPooled -r1 ./real_dataset/data/run1_Uninjected_NP001_NP006_sim1.fq -r2 ./real_dataset/data/run1_Uninjected_NP001_NP006_sim2.fq -f ./real_dataset/data/merged/run1_Uninjected_NP001_NP006_pooled_amplicons.txt -x ./idx/danRer7.fa --name run1_Uninjected_NP001_NP006 -p 4 --window_around_sgrna 5
CRISPRessoPooled -r1 ./real_dataset/data/run1_Injected_NP001_NP006_sim1.fq -r2 ./real_dataset/data/run1_Injected_NP001_NP006_sim2.fq -f ./real_dataset/data/merged/run1_Injected_NP001_NP006_pooled_amplicons.txt -x ./idx/danRer7.fa --name run1_Injected_NP001_NP006 -p 4 --window_around_sgrna 5
CRISPRessoPooled -r1 ./real_dataset/data/run1_Uninjected_NP003_sim1.fq -r2 ./real_dataset/data/run1_Uninjected_NP003_sim2.fq -f ./real_dataset/data/merged/run1_Uninjected_NP003_pooled_amplicons.txt -x ./idx/danRer7.fa --name run1_Uninjected_NP003 -p 4 --window_around_sgrna 5
CRISPRessoPooled -r1 ./real_dataset/data/run1_Injected_NP003_sim1.fq -r2 ./real_dataset/data/run1_Injected_NP003_sim2.fq -f ./real_dataset/data/merged/run1_Injected_NP003_pooled_amplicons.txt -x ./idx/danRer7.fa --name run1_Injected_NP003 -p 4 --window_around_sgrna 5
CRISPRessoPooled -r1 ./real_dataset/data/run1_Uninjected_NP004_sim1.fq -r2 ./real_dataset/data/run1_Uninjected_NP004_sim2.fq -f ./real_dataset/data/merged/run1_Uninjected_NP004_pooled_amplicons.txt -x ./idx/danRer7.fa --name run1_Uninjected_NP004 -p 4 --window_around_sgrna 5
CRISPRessoPooled -r1 ./real_dataset/data/run1_Injected_NP004_sim1.fq -r2 ./real_dataset/data/run1_Injected_NP004_sim2.fq -f ./real_dataset/data/merged/run1_Injected_NP004_pooled_amplicons.txt -x ./idx/danRer7.fa --name run1_Injected_NP004 -p 4 --window_around_sgrna 5
CRISPRessoPooled -r1 ./real_dataset/data/run1_Uninjected_NP005_sim1.fq -r2 ./real_dataset/data/run1_Uninjected_NP005_sim2.fq -f ./real_dataset/data/merged/run1_Uninjected_NP005_pooled_amplicons.txt -x ./idx/danRer7.fa --name run1_Uninjected_NP005 -p 4 --window_around_sgrna 5
CRISPRessoPooled -r1 ./real_dataset/data/run1_Injected_NP005_sim1.fq -r2 ./real_dataset/data/run1_Injected_NP005_sim2.fq -f ./real_dataset/data/merged/run1_Injected_NP005_pooled_amplicons.txt -x ./idx/danRer7.fa --name run1_Injected_NP005 -p 4 --window_around_sgrna 5
CRISPRessoPooled -r1 ./real_dataset/data/run1_Uninjected_NP007_sim1.fq -r2 ./real_dataset/data/run1_Uninjected_NP007_sim2.fq -f ./real_dataset/data/merged/run1_Uninjected_NP007_pooled_amplicons.txt -x ./idx/danRer7.fa --name run1_Uninjected_NP007 -p 4 --window_around_sgrna 5
CRISPRessoPooled -r1 ./real_dataset/data/run1_Injected_NP007_sim1.fq -r2 ./real_dataset/data/run1_Injected_NP007_sim2.fq -f ./real_dataset/data/merged/run1_Injected_NP007_pooled_amplicons.txt -x ./idx/danRer7.fa --name run1_Injected_NP007 -p 4 --window_around_sgrna 5
CRISPRessoPooled -r1 ./real_dataset/data/run1_Injected_NP008_sim1.fq -r2 ./real_dataset/data/run1_Injected_NP008_sim2.fq -f ./real_dataset/data/merged/run1_Injected_NP008_pooled_amplicons.txt -x ./idx/danRer7.fa --name run1_Injected_NP008 -p 4 --window_around_sgrna 5
CRISPRessoPooled -r1 ./real_dataset/data/run1_Uninjected_NP008_sim1.fq -r2 ./real_dataset/data/run1_Uninjected_NP008_sim2.fq -f ./real_dataset/data/merged/run1_Uninjected_NP008_pooled_amplicons.txt -x ./idx/danRer7.fa --name run1_Uninjected_NP008 -p 4 --window_around_sgrna 5
CRISPRessoPooled -r1 ./real_dataset/data/run1_Uninjected_NP009_sim1.fq -r2 ./real_dataset/data/run1_Uninjected_NP009_sim2.fq -f ./real_dataset/data/merged/run1_Uninjected_NP009_pooled_amplicons.txt -x ./idx/danRer7.fa --name run1_Uninjected_NP009 -p 4 --window_around_sgrna 5
CRISPRessoPooled -r1 ./real_dataset/data/run1_Injected_NP009_sim1.fq -r2 ./real_dataset/data/run1_Injected_NP009_sim2.fq -f ./real_dataset/data/merged/run1_Injected_NP009_pooled_amplicons.txt -x ./idx/danRer7.fa --name run1_Injected_NP009 -p 4 --window_around_sgrna 5
CRISPRessoPooled -r1 ./real_dataset/data/run1_Uninjected_NP010_sim1.fq -r2 ./real_dataset/data/run1_Uninjected_NP010_sim2.fq -f ./real_dataset/data/merged/run1_Uninjected_NP010_pooled_amplicons.txt -x ./idx/danRer7.fa --name run1_Uninjected_NP010 -p 4 --window_around_sgrna 5
CRISPRessoPooled -r1 ./real_dataset/data/run1_Injected_NP010_sim1.fq -r2 ./real_dataset/data/run1_Injected_NP010_sim2.fq -f ./real_dataset/data/merged/run1_Injected_NP010_pooled_amplicons.txt -x ./idx/danRer7.fa --name run1_Injected_NP010 -p 4 --window_around_sgrna 5
CRISPRessoPooled -r1 ./real_dataset/data/run1_Uninjected_NP011_sim1.fq -r2 ./real_dataset/data/run1_Uninjected_NP011_sim2.fq -f ./real_dataset/data/merged/run1_Uninjected_NP011_pooled_amplicons.txt -x ./idx/danRer7.fa --name run1_Uninjected_NP011 -p 4 --window_around_sgrna 5
CRISPRessoPooled -r1 ./real_dataset/data/run1_Injected_NP011_sim1.fq -r2 ./real_dataset/data/run1_Injected_NP011_sim2.fq -f ./real_dataset/data/merged/run1_Injected_NP011_pooled_amplicons.txt -x ./idx/danRer7.fa --name run1_Injected_NP011 -p 4 --window_around_sgrna 5
CRISPRessoPooled -r1 ./real_dataset/data/run1_Uninjected_NP012_sim1.fq -r2 ./real_dataset/data/run1_Uninjected_NP012_sim2.fq -f ./real_dataset/data/merged/run1_Uninjected_NP012_pooled_amplicons.txt -x ./idx/danRer7.fa --name run1_Uninjected_NP012 -p 4 --window_around_sgrna 5
CRISPRessoPooled -r1 ./real_dataset/data/run1_Injected_NP012_sim1.fq -r2 ./real_dataset/data/run1_Injected_NP012_sim2.fq -f ./real_dataset/data/merged/run1_Injected_NP012_pooled_amplicons.txt -x ./idx/danRer7.fa --name run1_Injected_NP012 -p 4 --window_around_sgrna 5
CRISPRessoPooled -r1 ./real_dataset/data/run1_Injected_NP013_sim1.fq -r2 ./real_dataset/data/run1_Injected_NP013_sim2.fq -f ./real_dataset/data/merged/run1_Injected_NP013_pooled_amplicons.txt -x ./idx/danRer7.fa --name run1_Injected_NP013 -p 4 --window_around_sgrna 5
CRISPRessoPooled -r1 ./real_dataset/data/run1_Uninjected_NP013_sim1.fq -r2 ./real_dataset/data/run1_Uninjected_NP013_sim2.fq -f ./real_dataset/data/merged/run1_Uninjected_NP013_pooled_amplicons.txt -x ./idx/danRer7.fa --name run1_Uninjected_NP013 -p 4 --window_around_sgrna 5
CRISPRessoPooled -r1 ./real_dataset/data/run1_Uninjected_NP014_sim1.fq -r2 ./real_dataset/data/run1_Uninjected_NP014_sim2.fq -f ./real_dataset/data/merged/run1_Uninjected_NP014_pooled_amplicons.txt -x ./idx/danRer7.fa --name run1_Uninjected_NP014 -p 4 --window_around_sgrna 5
CRISPRessoPooled -r1 ./real_dataset/data/run1_Injected_NP014_sim1.fq -r2 ./real_dataset/data/run1_Injected_NP014_sim2.fq -f ./real_dataset/data/merged/run1_Injected_NP014_pooled_amplicons.txt -x ./idx/danRer7.fa --name run1_Injected_NP014 -p 4 --window_around_sgrna 5
CRISPRessoPooled -r1 ./real_dataset/data/run1_Uninjected_NP015_sim1.fq -r2 ./real_dataset/data/run1_Uninjected_NP015_sim2.fq -f ./real_dataset/data/merged/run1_Uninjected_NP015_pooled_amplicons.txt -x ./idx/danRer7.fa --name run1_Uninjected_NP015 -p 4 --window_around_sgrna 5
CRISPRessoPooled -r1 ./real_dataset/data/run1_Injected_NP015_sim1.fq -r2 ./real_dataset/data/run1_Injected_NP015_sim2.fq -f ./real_dataset/data/merged/run1_Injected_NP015_pooled_amplicons.txt -x ./idx/danRer7.fa --name run1_Injected_NP015 -p 4 --window_around_sgrna 5
CRISPRessoPooled -r1 ./real_dataset/data/run1_Uninjected_NP016_sim1.fq -r2 ./real_dataset/data/run1_Uninjected_NP016_sim2.fq -f ./real_dataset/data/merged/run1_Uninjected_NP016_pooled_amplicons.txt -x ./idx/danRer7.fa --name run1_Uninjected_NP016 -p 4 --window_around_sgrna 5
CRISPRessoPooled -r1 ./real_dataset/data/run1_Injected_NP016_sim1.fq -r2 ./real_dataset/data/run1_Injected_NP016_sim2.fq -f ./real_dataset/data/merged/run1_Injected_NP016_pooled_amplicons.txt -x ./idx/danRer7.fa --name run1_Injected_NP016 -p 4 --window_around_sgrna 5
CRISPRessoPooled -r1 ./real_dataset/data/run1_Uninjected_NP017_sim1.fq -r2 ./real_dataset/data/run1_Uninjected_NP017_sim2.fq -f ./real_dataset/data/merged/run1_Uninjected_NP017_pooled_amplicons.txt -x ./idx/danRer7.fa --name run1_Uninjected_NP017 -p 4 --window_around_sgrna 5
CRISPRessoPooled -r1 ./real_dataset/data/run1_Injected_NP017_sim1.fq -r2 ./real_dataset/data/run1_Injected_NP017_sim2.fq -f ./real_dataset/data/merged/run1_Injected_NP017_pooled_amplicons.txt -x ./idx/danRer7.fa --name run1_Injected_NP017 -p 4 --window_around_sgrna 5
CRISPRessoPooled -r1 ./real_dataset/data/run1_Injected_NP018_sim1.fq -r2 ./real_dataset/data/run1_Injected_NP018_sim2.fq -f ./real_dataset/data/merged/run1_Injected_NP018_pooled_amplicons.txt -x ./idx/danRer7.fa --name run1_Injected_NP018 -p 4 --window_around_sgrna 5
CRISPRessoPooled -r1 ./real_dataset/data/run1_Uninjected_NP018_sim1.fq -r2 ./real_dataset/data/run1_Uninjected_NP018_sim2.fq -f ./real_dataset/data/merged/run1_Uninjected_NP018_pooled_amplicons.txt -x ./idx/danRer7.fa --name run1_Uninjected_NP018 -p 4 --window_around_sgrna 5
CRISPRessoPooled -r1 ./real_dataset/data/run1_Uninjected_NP019_sim1.fq -r2 ./real_dataset/data/run1_Uninjected_NP019_sim2.fq -f ./real_dataset/data/merged/run1_Uninjected_NP019_pooled_amplicons.txt -x ./idx/danRer7.fa --name run1_Uninjected_NP019 -p 4 --window_around_sgrna 5
CRISPRessoPooled -r1 ./real_dataset/data/run1_Injected_NP019_sim1.fq -r2 ./real_dataset/data/run1_Injected_NP019_sim2.fq -f ./real_dataset/data/merged/run1_Injected_NP019_pooled_amplicons.txt -x ./idx/danRer7.fa --name run1_Injected_NP019 -p 4 --window_around_sgrna 5
CRISPRessoPooled -r1 ./real_dataset/data/run1_Uninjected_NP020_sim1.fq -r2 ./real_dataset/data/run1_Uninjected_NP020_sim2.fq -f ./real_dataset/data/merged/run1_Uninjected_NP020_pooled_amplicons.txt -x ./idx/danRer7.fa --name run1_Uninjected_NP020 -p 4 --window_around_sgrna 5
CRISPRessoPooled -r1 ./real_dataset/data/run1_Injected_NP020_sim1.fq -r2 ./real_dataset/data/run1_Injected_NP020_sim2.fq -f ./real_dataset/data/merged/run1_Injected_NP020_pooled_amplicons.txt -x ./idx/danRer7.fa --name run1_Injected_NP020 -p 4 --window_around_sgrna 5
CRISPRessoPooled -r1 ./real_dataset/data/run1_Uninjected_SP1_sim1.fq -r2 ./real_dataset/data/run1_Uninjected_SP1_sim2.fq -f ./real_dataset/data/merged/run1_Uninjected_SP1_pooled_amplicons.txt -x ./idx/danRer7.fa --name run1_Uninjected_SP1 -p 4 --window_around_sgrna 5
CRISPRessoPooled -r1 ./real_dataset/data/run1_Injected_SP1_sim1.fq -r2 ./real_dataset/data/run1_Injected_SP1_sim2.fq -f ./real_dataset/data/merged/run1_Injected_SP1_pooled_amplicons.txt -x ./idx/danRer7.fa --name run1_Injected_SP1 -p 4 --window_around_sgrna 5
CRISPRessoPooled -r1 ./real_dataset/data/run1_Uninjected_SP10_sim1.fq -r2 ./real_dataset/data/run1_Uninjected_SP10_sim2.fq -f ./real_dataset/data/merged/run1_Uninjected_SP10_pooled_amplicons.txt -x ./idx/danRer7.fa --name run1_Uninjected_SP10 -p 4 --window_around_sgrna 5
CRISPRessoPooled -r1 ./real_dataset/data/run1_Injected_SP10_sim1.fq -r2 ./real_dataset/data/run1_Injected_SP10_sim2.fq -f ./real_dataset/data/merged/run1_Injected_SP10_pooled_amplicons.txt -x ./idx/danRer7.fa --name run1_Injected_SP10 -p 4 --window_around_sgrna 5
CRISPRessoPooled -r1 ./real_dataset/data/run1_Uninjected_SP12_sim1.fq -r2 ./real_dataset/data/run1_Uninjected_SP12_sim2.fq -f ./real_dataset/data/merged/run1_Uninjected_SP12_pooled_amplicons.txt -x ./idx/danRer7.fa --name run1_Uninjected_SP12 -p 4 --window_around_sgrna 5
CRISPRessoPooled -r1 ./real_dataset/data/run1_Injected_SP12_sim1.fq -r2 ./real_dataset/data/run1_Injected_SP12_sim2.fq -f ./real_dataset/data/merged/run1_Injected_SP12_pooled_amplicons.txt -x ./idx/danRer7.fa --name run1_Injected_SP12 -p 4 --window_around_sgrna 5
CRISPRessoPooled -r1 ./real_dataset/data/run1_Injected_SP13_sim1.fq -r2 ./real_dataset/data/run1_Injected_SP13_sim2.fq -f ./real_dataset/data/merged/run1_Injected_SP13_pooled_amplicons.txt -x ./idx/danRer7.fa --name run1_Injected_SP13 -p 4 --window_around_sgrna 5
CRISPRessoPooled -r1 ./real_dataset/data/run1_Uninjected_SP13_sim1.fq -r2 ./real_dataset/data/run1_Uninjected_SP13_sim2.fq -f ./real_dataset/data/merged/run1_Uninjected_SP13_pooled_amplicons.txt -x ./idx/danRer7.fa --name run1_Uninjected_SP13 -p 4 --window_around_sgrna 5
CRISPRessoPooled -r1 ./real_dataset/data/run1_Uninjected_SP14_sim1.fq -r2 ./real_dataset/data/run1_Uninjected_SP14_sim2.fq -f ./real_dataset/data/merged/run1_Uninjected_SP14_pooled_amplicons.txt -x ./idx/danRer7.fa --name run1_Uninjected_SP14 -p 4 --window_around_sgrna 5
CRISPRessoPooled -r1 ./real_dataset/data/run1_Injected_SP14_sim1.fq -r2 ./real_dataset/data/run1_Injected_SP14_sim2.fq -f ./real_dataset/data/merged/run1_Injected_SP14_pooled_amplicons.txt -x ./idx/danRer7.fa --name run1_Injected_SP14 -p 4 --window_around_sgrna 5
CRISPRessoPooled -r1 ./real_dataset/data/run1_Injected_SP15_sim1.fq -r2 ./real_dataset/data/run1_Injected_SP15_sim2.fq -f ./real_dataset/data/merged/run1_Injected_SP15_pooled_amplicons.txt -x ./idx/danRer7.fa --name run1_Injected_SP15 -p 4 --window_around_sgrna 5
CRISPRessoPooled -r1 ./real_dataset/data/run1_Uninjected_SP15_sim1.fq -r2 ./real_dataset/data/run1_Uninjected_SP15_sim2.fq -f ./real_dataset/data/merged/run1_Uninjected_SP15_pooled_amplicons.txt -x ./idx/danRer7.fa --name run1_Uninjected_SP15 -p 4 --window_around_sgrna 5
CRISPRessoPooled -r1 ./real_dataset/data/run1_Uninjected_SP16_sim1.fq -r2 ./real_dataset/data/run1_Uninjected_SP16_sim2.fq -f ./real_dataset/data/merged/run1_Uninjected_SP16_pooled_amplicons.txt -x ./idx/danRer7.fa --name run1_Uninjected_SP16 -p 4 --window_around_sgrna 5
CRISPRessoPooled -r1 ./real_dataset/data/run1_Injected_SP16_sim1.fq -r2 ./real_dataset/data/run1_Injected_SP16_sim2.fq -f ./real_dataset/data/merged/run1_Injected_SP16_pooled_amplicons.txt -x ./idx/danRer7.fa --name run1_Injected_SP16 -p 4 --window_around_sgrna 5
CRISPRessoPooled -r1 ./real_dataset/data/run1_Injected_SP17_sim1.fq -r2 ./real_dataset/data/run1_Injected_SP17_sim2.fq -f ./real_dataset/data/merged/run1_Injected_SP17_pooled_amplicons.txt -x ./idx/danRer7.fa --name run1_Injected_SP17 -p 4 --window_around_sgrna 5
CRISPRessoPooled -r1 ./real_dataset/data/run1_Uninjected_SP17_sim1.fq -r2 ./real_dataset/data/run1_Uninjected_SP17_sim2.fq -f ./real_dataset/data/merged/run1_Uninjected_SP17_pooled_amplicons.txt -x ./idx/danRer7.fa --name run1_Uninjected_SP17 -p 4 --window_around_sgrna 5
CRISPRessoPooled -r1 ./real_dataset/data/run1_Uninjected_SP18_sim1.fq -r2 ./real_dataset/data/run1_Uninjected_SP18_sim2.fq -f ./real_dataset/data/merged/run1_Uninjected_SP18_pooled_amplicons.txt -x ./idx/danRer7.fa --name run1_Uninjected_SP18 -p 4 --window_around_sgrna 5
CRISPRessoPooled -r1 ./real_dataset/data/run1_Injected_SP18_sim1.fq -r2 ./real_dataset/data/run1_Injected_SP18_sim2.fq -f ./real_dataset/data/merged/run1_Injected_SP18_pooled_amplicons.txt -x ./idx/danRer7.fa --name run1_Injected_SP18 -p 4 --window_around_sgrna 5
CRISPRessoPooled -r1 ./real_dataset/data/run1_Uninjected_SP2_sim1.fq -r2 ./real_dataset/data/run1_Uninjected_SP2_sim2.fq -f ./real_dataset/data/merged/run1_Uninjected_SP2_pooled_amplicons.txt -x ./idx/danRer7.fa --name run1_Uninjected_SP2 -p 4 --window_around_sgrna 5
CRISPRessoPooled -r1 ./real_dataset/data/run1_Injected_SP2_sim1.fq -r2 ./real_dataset/data/run1_Injected_SP2_sim2.fq -f ./real_dataset/data/merged/run1_Injected_SP2_pooled_amplicons.txt -x ./idx/danRer7.fa --name run1_Injected_SP2 -p 4 --window_around_sgrna 5
CRISPRessoPooled -r1 ./real_dataset/data/run1_Uninjected_SP3.SP11_updated_sim1.fq -r2 ./real_dataset/data/run1_Uninjected_SP3.SP11_updated_sim2.fq -f ./real_dataset/data/merged/run1_Uninjected_SP3.SP11_updated_pooled_amplicons.txt -x ./idx/danRer7.fa --name run1_Uninjected_SP3.SP11_updated -p 4 --window_around_sgrna 5
CRISPRessoPooled -r1 ./real_dataset/data/run1_Injected_SP3.SP11_updated_sim1.fq -r2 ./real_dataset/data/run1_Injected_SP3.SP11_updated_sim2.fq -f ./real_dataset/data/merged/run1_Injected_SP3.SP11_updated_pooled_amplicons.txt -x ./idx/danRer7.fa --name run1_Injected_SP3.SP11_updated -p 4 --window_around_sgrna 5
CRISPRessoPooled -r1 ./real_dataset/data/run1_Uninjected_SP4_sim1.fq -r2 ./real_dataset/data/run1_Uninjected_SP4_sim2.fq -f ./real_dataset/data/merged/run1_Uninjected_SP4_pooled_amplicons.txt -x ./idx/danRer7.fa --name run1_Uninjected_SP4 -p 4 --window_around_sgrna 5
CRISPRessoPooled -r1 ./real_dataset/data/run1_Injected_SP4_sim1.fq -r2 ./real_dataset/data/run1_Injected_SP4_sim2.fq -f ./real_dataset/data/merged/run1_Injected_SP4_pooled_amplicons.txt -x ./idx/danRer7.fa --name run1_Injected_SP4 -p 4 --window_around_sgrna 5
CRISPRessoPooled -r1 ./real_dataset/data/run1_Uninjected_SP5_sim1.fq -r2 ./real_dataset/data/run1_Uninjected_SP5_sim2.fq -f ./real_dataset/data/merged/run1_Uninjected_SP5_pooled_amplicons.txt -x ./idx/danRer7.fa --name run1_Uninjected_SP5 -p 4 --window_around_sgrna 5
CRISPRessoPooled -r1 ./real_dataset/data/run1_Injected_SP5_sim1.fq -r2 ./real_dataset/data/run1_Injected_SP5_sim2.fq -f ./real_dataset/data/merged/run1_Injected_SP5_pooled_amplicons.txt -x ./idx/danRer7.fa --name run1_Injected_SP5 -p 4 --window_around_sgrna 5
CRISPRessoPooled -r1 ./real_dataset/data/run1_Uninjected_SP6_sim1.fq -r2 ./real_dataset/data/run1_Uninjected_SP6_sim2.fq -f ./real_dataset/data/merged/run1_Uninjected_SP6_pooled_amplicons.txt -x ./idx/danRer7.fa --name run1_Uninjected_SP6 -p 4 --window_around_sgrna 5
CRISPRessoPooled -r1 ./real_dataset/data/run1_Injected_SP6_sim1.fq -r2 ./real_dataset/data/run1_Injected_SP6_sim2.fq -f ./real_dataset/data/merged/run1_Injected_SP6_pooled_amplicons.txt -x ./idx/danRer7.fa --name run1_Injected_SP6 -p 4 --window_around_sgrna 5
CRISPRessoPooled -r1 ./real_dataset/data/run1_Injected_SP7_sim1.fq -r2 ./real_dataset/data/run1_Injected_SP7_sim2.fq -f ./real_dataset/data/merged/run1_Injected_SP7_pooled_amplicons.txt -x ./idx/danRer7.fa --name run1_Injected_SP7 -p 4 --window_around_sgrna 5
CRISPRessoPooled -r1 ./real_dataset/data/run1_Uninjected_SP7_sim1.fq -r2 ./real_dataset/data/run1_Uninjected_SP7_sim2.fq -f ./real_dataset/data/merged/run1_Uninjected_SP7_pooled_amplicons.txt -x ./idx/danRer7.fa --name run1_Uninjected_SP7 -p 4 --window_around_sgrna 5
CRISPRessoPooled -r1 ./real_dataset/data/run1_Uninjected_SP8_updated2_sim1.fq -r2 ./real_dataset/data/run1_Uninjected_SP8_updated2_sim2.fq -f ./real_dataset/data/merged/run1_Uninjected_SP8_updated2_pooled_amplicons.txt -x ./idx/danRer7.fa --name run1_Uninjected_SP8_updated2 -p 4 --window_around_sgrna 5
CRISPRessoPooled -r1 ./real_dataset/data/run1_Injected_SP8_updated2_sim1.fq -r2 ./real_dataset/data/run1_Injected_SP8_updated2_sim2.fq -f ./real_dataset/data/merged/run1_Injected_SP8_updated2_pooled_amplicons.txt -x ./idx/danRer7.fa --name run1_Injected_SP8_updated2 -p 4 --window_around_sgrna 5
CRISPRessoPooled -r1 ./real_dataset/data/run1_Uninjected_SP9_sim1.fq -r2 ./real_dataset/data/run1_Uninjected_SP9_sim2.fq -f ./real_dataset/data/merged/run1_Uninjected_SP9_pooled_amplicons.txt -x ./idx/danRer7.fa --name run1_Uninjected_SP9 -p 4 --window_around_sgrna 5
CRISPRessoPooled -r1 ./real_dataset/data/run1_Injected_SP9_sim1.fq -r2 ./real_dataset/data/run1_Injected_SP9_sim2.fq -f ./real_dataset/data/merged/run1_Injected_SP9_pooled_amplicons.txt -x ./idx/danRer7.fa --name run1_Injected_SP9 -p 4 --window_around_sgrna 5
CRISPRessoPooled -r1 ./real_dataset/data/run1_Uninjected_Trpv1_sim1.fq -r2 ./real_dataset/data/run1_Uninjected_Trpv1_sim2.fq -f ./real_dataset/data/merged/run1_Uninjected_Trpv1_pooled_amplicons.txt -x ./idx/danRer7.fa --name run1_Uninjected_Trpv1 -p 4 --window_around_sgrna 5
CRISPRessoPooled -r1 ./real_dataset/data/run1_Injected_Trpv1_sim1.fq -r2 ./real_dataset/data/run1_Injected_Trpv1_sim2.fq -f ./real_dataset/data/merged/run1_Injected_Trpv1_pooled_amplicons.txt -x ./idx/danRer7.fa --name run1_Injected_Trpv1 -p 4 --window_around_sgrna 5
CRISPRessoPooled -r1 ./real_dataset/data/run1_Uninjected_Utx1_sim1.fq -r2 ./real_dataset/data/run1_Uninjected_Utx1_sim2.fq -f ./real_dataset/data/merged/run1_Uninjected_Utx1_pooled_amplicons.txt -x ./idx/danRer7.fa --name run1_Uninjected_Utx1 -p 4 --window_around_sgrna 5
CRISPRessoPooled -r1 ./real_dataset/data/run1_Injected_Utx1_sim1.fq -r2 ./real_dataset/data/run1_Injected_Utx1_sim2.fq -f ./real_dataset/data/merged/run1_Injected_Utx1_pooled_amplicons.txt -x ./idx/danRer7.fa --name run1_Injected_Utx1 -p 4 --window_around_sgrna 5
CRISPRessoPooled -r1 ./real_dataset/data/run1_Uninjected_aim1b_sim1.fq -r2 ./real_dataset/data/run1_Uninjected_aim1b_sim2.fq -f ./real_dataset/data/merged/run1_Uninjected_aim1b_pooled_amplicons.txt -x ./idx/danRer7.fa --name run1_Uninjected_aim1b -p 4 --window_around_sgrna 5
CRISPRessoPooled -r1 ./real_dataset/data/run1_Injected_aim1b_sim1.fq -r2 ./real_dataset/data/run1_Injected_aim1b_sim2.fq -f ./real_dataset/data/merged/run1_Injected_aim1b_pooled_amplicons.txt -x ./idx/danRer7.fa --name run1_Injected_aim1b -p 4 --window_around_sgrna 5
CRISPRessoPooled -r1 ./real_dataset/data/run1_Injected_apln_sim1.fq -r2 ./real_dataset/data/run1_Injected_apln_sim2.fq -f ./real_dataset/data/merged/run1_Injected_apln_pooled_amplicons.txt -x ./idx/danRer7.fa --name run1_Injected_apln -p 4 --window_around_sgrna 5
CRISPRessoPooled -r1 ./real_dataset/data/run1_Uninjected_apln_sim1.fq -r2 ./real_dataset/data/run1_Uninjected_apln_sim2.fq -f ./real_dataset/data/merged/run1_Uninjected_apln_pooled_amplicons.txt -x ./idx/danRer7.fa --name run1_Uninjected_apln -p 4 --window_around_sgrna 5
CRISPRessoPooled -r1 ./real_dataset/data/run1_Uninjected_aplnrA_sim1.fq -r2 ./real_dataset/data/run1_Uninjected_aplnrA_sim2.fq -f ./real_dataset/data/merged/run1_Uninjected_aplnrA_pooled_amplicons.txt -x ./idx/danRer7.fa --name run1_Uninjected_aplnrA -p 4 --window_around_sgrna 5
CRISPRessoPooled -r1 ./real_dataset/data/run1_Injected_aplnrA_sim1.fq -r2 ./real_dataset/data/run1_Injected_aplnrA_sim2.fq -f ./real_dataset/data/merged/run1_Injected_aplnrA_pooled_amplicons.txt -x ./idx/danRer7.fa --name run1_Injected_aplnrA -p 4 --window_around_sgrna 5
CRISPRessoPooled -r1 ./real_dataset/data/run1_Uninjected_aplnrB_sim1.fq -r2 ./real_dataset/data/run1_Uninjected_aplnrB_sim2.fq -f ./real_dataset/data/merged/run1_Uninjected_aplnrB_pooled_amplicons.txt -x ./idx/danRer7.fa --name run1_Uninjected_aplnrB -p 4 --window_around_sgrna 5
CRISPRessoPooled -r1 ./real_dataset/data/run1_Injected_aplnrB_sim1.fq -r2 ./real_dataset/data/run1_Injected_aplnrB_sim2.fq -f ./real_dataset/data/merged/run1_Injected_aplnrB_pooled_amplicons.txt -x ./idx/danRer7.fa --name run1_Injected_aplnrB -p 4 --window_around_sgrna 5
CRISPRessoPooled -r1 ./real_dataset/data/run1_Uninjected_atp1a1_sim1.fq -r2 ./real_dataset/data/run1_Uninjected_atp1a1_sim2.fq -f ./real_dataset/data/merged/run1_Uninjected_atp1a1_pooled_amplicons.txt -x ./idx/danRer7.fa --name run1_Uninjected_atp1a1 -p 4 --window_around_sgrna 5
CRISPRessoPooled -r1 ./real_dataset/data/run1_Injected_atp1a1_sim1.fq -r2 ./real_dataset/data/run1_Injected_atp1a1_sim2.fq -f ./real_dataset/data/merged/run1_Injected_atp1a1_pooled_amplicons.txt -x ./idx/danRer7.fa --name run1_Injected_atp1a1 -p 4 --window_around_sgrna 5
CRISPRessoPooled -r1 ./real_dataset/data/run1_Injected_bag2_sim1.fq -r2 ./real_dataset/data/run1_Injected_bag2_sim2.fq -f ./real_dataset/data/merged/run1_Injected_bag2_pooled_amplicons.txt -x ./idx/danRer7.fa --name run1_Injected_bag2 -p 4 --window_around_sgrna 5
CRISPRessoPooled -r1 ./real_dataset/data/run1_Uninjected_bag2_sim1.fq -r2 ./real_dataset/data/run1_Uninjected_bag2_sim2.fq -f ./real_dataset/data/merged/run1_Uninjected_bag2_pooled_amplicons.txt -x ./idx/danRer7.fa --name run1_Uninjected_bag2 -p 4 --window_around_sgrna 5
CRISPRessoPooled -r1 ./real_dataset/data/run1_Uninjected_cartb_sim1.fq -r2 ./real_dataset/data/run1_Uninjected_cartb_sim2.fq -f ./real_dataset/data/merged/run1_Uninjected_cartb_pooled_amplicons.txt -x ./idx/danRer7.fa --name run1_Uninjected_cartb -p 4 --window_around_sgrna 5
CRISPRessoPooled -r1 ./real_dataset/data/run1_Injected_cartb_sim1.fq -r2 ./real_dataset/data/run1_Injected_cartb_sim2.fq -f ./real_dataset/data/merged/run1_Injected_cartb_pooled_amplicons.txt -x ./idx/danRer7.fa --name run1_Injected_cartb -p 4 --window_around_sgrna 5
CRISPRessoPooled -r1 ./real_dataset/data/run1_Injected_cartc_sim1.fq -r2 ./real_dataset/data/run1_Injected_cartc_sim2.fq -f ./real_dataset/data/merged/run1_Injected_cartc_pooled_amplicons.txt -x ./idx/danRer7.fa --name run1_Injected_cartc -p 4 --window_around_sgrna 5
CRISPRessoPooled -r1 ./real_dataset/data/run1_Uninjected_cartc_sim1.fq -r2 ./real_dataset/data/run1_Uninjected_cartc_sim2.fq -f ./real_dataset/data/merged/run1_Uninjected_cartc_pooled_amplicons.txt -x ./idx/danRer7.fa --name run1_Uninjected_cartc -p 4 --window_around_sgrna 5
CRISPRessoPooled -r1 ./real_dataset/data/run1_Injected_cartd_sim1.fq -r2 ./real_dataset/data/run1_Injected_cartd_sim2.fq -f ./real_dataset/data/merged/run1_Injected_cartd_pooled_amplicons.txt -x ./idx/danRer7.fa --name run1_Injected_cartd -p 4 --window_around_sgrna 5
CRISPRessoPooled -r1 ./real_dataset/data/run1_Uninjected_cartd_sim1.fq -r2 ./real_dataset/data/run1_Uninjected_cartd_sim2.fq -f ./real_dataset/data/merged/run1_Uninjected_cartd_pooled_amplicons.txt -x ./idx/danRer7.fa --name run1_Uninjected_cartd -p 4 --window_around_sgrna 5
CRISPRessoPooled -r1 ./real_dataset/data/run1_Uninjected_carte_sim1.fq -r2 ./real_dataset/data/run1_Uninjected_carte_sim2.fq -f ./real_dataset/data/merged/run1_Uninjected_carte_pooled_amplicons.txt -x ./idx/danRer7.fa --name run1_Uninjected_carte -p 4 --window_around_sgrna 5
CRISPRessoPooled -r1 ./real_dataset/data/run1_Injected_carte_sim1.fq -r2 ./real_dataset/data/run1_Injected_carte_sim2.fq -f ./real_dataset/data/merged/run1_Injected_carte_pooled_amplicons.txt -x ./idx/danRer7.fa --name run1_Injected_carte -p 4 --window_around_sgrna 5
CRISPRessoPooled -r1 ./real_dataset/data/run1_Uninjected_col5al_sim1.fq -r2 ./real_dataset/data/run1_Uninjected_col5al_sim2.fq -f ./real_dataset/data/merged/run1_Uninjected_col5al_pooled_amplicons.txt -x ./idx/danRer7.fa --name run1_Uninjected_col5al -p 4 --window_around_sgrna 5
CRISPRessoPooled -r1 ./real_dataset/data/run1_Injected_col5al_sim1.fq -r2 ./real_dataset/data/run1_Injected_col5al_sim2.fq -f ./real_dataset/data/merged/run1_Injected_col5al_pooled_amplicons.txt -x ./idx/danRer7.fa --name run1_Injected_col5al -p 4 --window_around_sgrna 5
CRISPRessoPooled -r1 ./real_dataset/data/run1_Uninjected_ctgfa_sim1.fq -r2 ./real_dataset/data/run1_Uninjected_ctgfa_sim2.fq -f ./real_dataset/data/merged/run1_Uninjected_ctgfa_pooled_amplicons.txt -x ./idx/danRer7.fa --name run1_Uninjected_ctgfa -p 4 --window_around_sgrna 5
CRISPRessoPooled -r1 ./real_dataset/data/run1_Injected_ctgfa_sim1.fq -r2 ./real_dataset/data/run1_Injected_ctgfa_sim2.fq -f ./real_dataset/data/merged/run1_Injected_ctgfa_pooled_amplicons.txt -x ./idx/danRer7.fa --name run1_Injected_ctgfa -p 4 --window_around_sgrna 5
CRISPRessoPooled -r1 ./real_dataset/data/run1_Injected_cx43.4_sim1.fq -r2 ./real_dataset/data/run1_Injected_cx43.4_sim2.fq -f ./real_dataset/data/merged/run1_Injected_cx43.4_pooled_amplicons.txt -x ./idx/danRer7.fa --name run1_Injected_cx43.4 -p 4 --window_around_sgrna 5
CRISPRessoPooled -r1 ./real_dataset/data/run1_Uninjected_cx43.4_sim1.fq -r2 ./real_dataset/data/run1_Uninjected_cx43.4_sim2.fq -f ./real_dataset/data/merged/run1_Uninjected_cx43.4_pooled_amplicons.txt -x ./idx/danRer7.fa --name run1_Uninjected_cx43.4 -p 4 --window_around_sgrna 5
CRISPRessoPooled -r1 ./real_dataset/data/run1_Injected_dand5_sim1.fq -r2 ./real_dataset/data/run1_Injected_dand5_sim2.fq -f ./real_dataset/data/merged/run1_Injected_dand5_pooled_amplicons.txt -x ./idx/danRer7.fa --name run1_Injected_dand5 -p 4 --window_around_sgrna 5
CRISPRessoPooled -r1 ./real_dataset/data/run1_Uninjected_dand5_sim1.fq -r2 ./real_dataset/data/run1_Uninjected_dand5_sim2.fq -f ./real_dataset/data/merged/run1_Uninjected_dand5_pooled_amplicons.txt -x ./idx/danRer7.fa --name run1_Uninjected_dand5 -p 4 --window_around_sgrna 5
CRISPRessoPooled -r1 ./real_dataset/data/run1_Injected_eed_sim1.fq -r2 ./real_dataset/data/run1_Injected_eed_sim2.fq -f ./real_dataset/data/merged/run1_Injected_eed_pooled_amplicons.txt -x ./idx/danRer7.fa --name run1_Injected_eed -p 4 --window_around_sgrna 5
CRISPRessoPooled -r1 ./real_dataset/data/run1_Uninjected_eed_sim1.fq -r2 ./real_dataset/data/run1_Uninjected_eed_sim2.fq -f ./real_dataset/data/merged/run1_Uninjected_eed_pooled_amplicons.txt -x ./idx/danRer7.fa --name run1_Uninjected_eed -p 4 --window_around_sgrna 5
CRISPRessoPooled -r1 ./real_dataset/data/run1_Uninjected_elovl6_sim1.fq -r2 ./real_dataset/data/run1_Uninjected_elovl6_sim2.fq -f ./real_dataset/data/merged/run1_Uninjected_elovl6_pooled_amplicons.txt -x ./idx/danRer7.fa --name run1_Uninjected_elovl6 -p 4 --window_around_sgrna 5
CRISPRessoPooled -r1 ./real_dataset/data/run1_Injected_elovl6_sim1.fq -r2 ./real_dataset/data/run1_Injected_elovl6_sim2.fq -f ./real_dataset/data/merged/run1_Injected_elovl6_pooled_amplicons.txt -x ./idx/danRer7.fa --name run1_Injected_elovl6 -p 4 --window_around_sgrna 5
CRISPRessoPooled -r1 ./real_dataset/data/run1_Uninjected_eml2_sim1.fq -r2 ./real_dataset/data/run1_Uninjected_eml2_sim2.fq -f ./real_dataset/data/merged/run1_Uninjected_eml2_pooled_amplicons.txt -x ./idx/danRer7.fa --name run1_Uninjected_eml2 -p 4 --window_around_sgrna 5
CRISPRessoPooled -r1 ./real_dataset/data/run1_Injected_eml2_sim1.fq -r2 ./real_dataset/data/run1_Injected_eml2_sim2.fq -f ./real_dataset/data/merged/run1_Injected_eml2_pooled_amplicons.txt -x ./idx/danRer7.fa --name run1_Injected_eml2 -p 4 --window_around_sgrna 5
CRISPRessoPooled -r1 ./real_dataset/data/run1_Uninjected_eomesb_sim1.fq -r2 ./real_dataset/data/run1_Uninjected_eomesb_sim2.fq -f ./real_dataset/data/merged/run1_Uninjected_eomesb_pooled_amplicons.txt -x ./idx/danRer7.fa --name run1_Uninjected_eomesb -p 4 --window_around_sgrna 5
CRISPRessoPooled -r1 ./real_dataset/data/run1_Injected_eomesb_sim1.fq -r2 ./real_dataset/data/run1_Injected_eomesb_sim2.fq -f ./real_dataset/data/merged/run1_Injected_eomesb_pooled_amplicons.txt -x ./idx/danRer7.fa --name run1_Injected_eomesb -p 4 --window_around_sgrna 5
CRISPRessoPooled -r1 ./real_dataset/data/run1_Injected_ezh2.2_sim1.fq -r2 ./real_dataset/data/run1_Injected_ezh2.2_sim2.fq -f ./real_dataset/data/merged/run1_Injected_ezh2.2_pooled_amplicons.txt -x ./idx/danRer7.fa --name run1_Injected_ezh2.2 -p 4 --window_around_sgrna 5
CRISPRessoPooled -r1 ./real_dataset/data/run1_Uninjected_ezh2.2_sim1.fq -r2 ./real_dataset/data/run1_Uninjected_ezh2.2_sim2.fq -f ./real_dataset/data/merged/run1_Uninjected_ezh2.2_pooled_amplicons.txt -x ./idx/danRer7.fa --name run1_Uninjected_ezh2.2 -p 4 --window_around_sgrna 5
CRISPRessoPooled -r1 ./real_dataset/data/run1_Uninjected_fgf13b_sim1.fq -r2 ./real_dataset/data/run1_Uninjected_fgf13b_sim2.fq -f ./real_dataset/data/merged/run1_Uninjected_fgf13b_pooled_amplicons.txt -x ./idx/danRer7.fa --name run1_Uninjected_fgf13b -p 4 --window_around_sgrna 5
CRISPRessoPooled -r1 ./real_dataset/data/run1_Injected_fgf13b_sim1.fq -r2 ./real_dataset/data/run1_Injected_fgf13b_sim2.fq -f ./real_dataset/data/merged/run1_Injected_fgf13b_pooled_amplicons.txt -x ./idx/danRer7.fa --name run1_Injected_fgf13b -p 4 --window_around_sgrna 5
CRISPRessoPooled -r1 ./real_dataset/data/run1_Injected_h2afy_sim1.fq -r2 ./real_dataset/data/run1_Injected_h2afy_sim2.fq -f ./real_dataset/data/merged/run1_Injected_h2afy_pooled_amplicons.txt -x ./idx/danRer7.fa --name run1_Injected_h2afy -p 4 --window_around_sgrna 5
CRISPRessoPooled -r1 ./real_dataset/data/run1_Uninjected_h2afy_sim1.fq -r2 ./real_dataset/data/run1_Uninjected_h2afy_sim2.fq -f ./real_dataset/data/merged/run1_Uninjected_h2afy_pooled_amplicons.txt -x ./idx/danRer7.fa --name run1_Uninjected_h2afy -p 4 --window_around_sgrna 5
CRISPRessoPooled -r1 ./real_dataset/data/run1_Uninjected_h2afy2_sim1.fq -r2 ./real_dataset/data/run1_Uninjected_h2afy2_sim2.fq -f ./real_dataset/data/merged/run1_Uninjected_h2afy2_pooled_amplicons.txt -x ./idx/danRer7.fa --name run1_Uninjected_h2afy2 -p 4 --window_around_sgrna 5
CRISPRessoPooled -r1 ./real_dataset/data/run1_Injected_h2afy2_sim1.fq -r2 ./real_dataset/data/run1_Injected_h2afy2_sim2.fq -f ./real_dataset/data/merged/run1_Injected_h2afy2_pooled_amplicons.txt -x ./idx/danRer7.fa --name run1_Injected_h2afy2 -p 4 --window_around_sgrna 5
CRISPRessoPooled -r1 ./real_dataset/data/run1_Injected_kdm6ba_556678_sim1.fq -r2 ./real_dataset/data/run1_Injected_kdm6ba_556678_sim2.fq -f ./real_dataset/data/merged/run1_Injected_kdm6ba_556678_pooled_amplicons.txt -x ./idx/danRer7.fa --name run1_Injected_kdm6ba_556678 -p 4 --window_around_sgrna 5
CRISPRessoPooled -r1 ./real_dataset/data/run1_Uninjected_kdm6ba_556678_sim1.fq -r2 ./real_dataset/data/run1_Uninjected_kdm6ba_556678_sim2.fq -f ./real_dataset/data/merged/run1_Uninjected_kdm6ba_556678_pooled_amplicons.txt -x ./idx/danRer7.fa --name run1_Uninjected_kdm6ba_556678 -p 4 --window_around_sgrna 5
CRISPRessoPooled -r1 ./real_dataset/data/run1_Uninjected_kdm6bb_563644_sim1.fq -r2 ./real_dataset/data/run1_Uninjected_kdm6bb_563644_sim2.fq -f ./real_dataset/data/merged/run1_Uninjected_kdm6bb_563644_pooled_amplicons.txt -x ./idx/danRer7.fa --name run1_Uninjected_kdm6bb_563644 -p 4 --window_around_sgrna 5
CRISPRessoPooled -r1 ./real_dataset/data/run1_Injected_kdm6bb_563644_sim1.fq -r2 ./real_dataset/data/run1_Injected_kdm6bb_563644_sim2.fq -f ./real_dataset/data/merged/run1_Injected_kdm6bb_563644_pooled_amplicons.txt -x ./idx/danRer7.fa --name run1_Injected_kdm6bb_563644 -p 4 --window_around_sgrna 5
CRISPRessoPooled -r1 ./real_dataset/data/run1_Injected_klhl29_sim1.fq -r2 ./real_dataset/data/run1_Injected_klhl29_sim2.fq -f ./real_dataset/data/merged/run1_Injected_klhl29_pooled_amplicons.txt -x ./idx/danRer7.fa --name run1_Injected_klhl29 -p 4 --window_around_sgrna 5
CRISPRessoPooled -r1 ./real_dataset/data/run1_Uninjected_klhl29_sim1.fq -r2 ./real_dataset/data/run1_Uninjected_klhl29_sim2.fq -f ./real_dataset/data/merged/run1_Uninjected_klhl29_pooled_amplicons.txt -x ./idx/danRer7.fa --name run1_Uninjected_klhl29 -p 4 --window_around_sgrna 5
CRISPRessoPooled -r1 ./real_dataset/data/run1_Uninjected_lgi2a_updated_sim1.fq -r2 ./real_dataset/data/run1_Uninjected_lgi2a_updated_sim2.fq -f ./real_dataset/data/merged/run1_Uninjected_lgi2a_updated_pooled_amplicons.txt -x ./idx/danRer7.fa --name run1_Uninjected_lgi2a_updated -p 4 --window_around_sgrna 5
CRISPRessoPooled -r1 ./real_dataset/data/run1_Injected_lgi2a_updated_sim1.fq -r2 ./real_dataset/data/run1_Injected_lgi2a_updated_sim2.fq -f ./real_dataset/data/merged/run1_Injected_lgi2a_updated_pooled_amplicons.txt -x ./idx/danRer7.fa --name run1_Injected_lgi2a_updated -p 4 --window_around_sgrna 5
CRISPRessoPooled -r1 ./real_dataset/data/run1_Uninjected_lgi2b_sim1.fq -r2 ./real_dataset/data/run1_Uninjected_lgi2b_sim2.fq -f ./real_dataset/data/merged/run1_Uninjected_lgi2b_pooled_amplicons.txt -x ./idx/danRer7.fa --name run1_Uninjected_lgi2b -p 4 --window_around_sgrna 5
CRISPRessoPooled -r1 ./real_dataset/data/run1_Injected_lgi2b_sim1.fq -r2 ./real_dataset/data/run1_Injected_lgi2b_sim2.fq -f ./real_dataset/data/merged/run1_Injected_lgi2b_pooled_amplicons.txt -x ./idx/danRer7.fa --name run1_Injected_lgi2b -p 4 --window_around_sgrna 5
CRISPRessoPooled -r1 ./real_dataset/data/run1_Injected_ncORF1_megamind_sim1.fq -r2 ./real_dataset/data/run1_Injected_ncORF1_megamind_sim2.fq -f ./real_dataset/data/merged/run1_Injected_ncORF1_megamind_pooled_amplicons.txt -x ./idx/danRer7.fa --name run1_Injected_ncORF1_megamind -p 4 --window_around_sgrna 5
CRISPRessoPooled -r1 ./real_dataset/data/run1_Uninjected_ncORF1_megamind_sim1.fq -r2 ./real_dataset/data/run1_Uninjected_ncORF1_megamind_sim2.fq -f ./real_dataset/data/merged/run1_Uninjected_ncORF1_megamind_pooled_amplicons.txt -x ./idx/danRer7.fa --name run1_Uninjected_ncORF1_megamind -p 4 --window_around_sgrna 5
CRISPRessoPooled -r1 ./real_dataset/data/run1_Uninjected_oep.1_sim1.fq -r2 ./real_dataset/data/run1_Uninjected_oep.1_sim2.fq -f ./real_dataset/data/merged/run1_Uninjected_oep.1_pooled_amplicons.txt -x ./idx/danRer7.fa --name run1_Uninjected_oep.1 -p 4 --window_around_sgrna 5
CRISPRessoPooled -r1 ./real_dataset/data/run1_Injected_oep.1_sim1.fq -r2 ./real_dataset/data/run1_Injected_oep.1_sim2.fq -f ./real_dataset/data/merged/run1_Injected_oep.1_pooled_amplicons.txt -x ./idx/danRer7.fa --name run1_Injected_oep.1 -p 4 --window_around_sgrna 5
CRISPRessoPooled -r1 ./real_dataset/data/run1_Uninjected_olfm1b_sim1.fq -r2 ./real_dataset/data/run1_Uninjected_olfm1b_sim2.fq -f ./real_dataset/data/merged/run1_Uninjected_olfm1b_pooled_amplicons.txt -x ./idx/danRer7.fa --name run1_Uninjected_olfm1b -p 4 --window_around_sgrna 5
CRISPRessoPooled -r1 ./real_dataset/data/run1_Injected_olfm1b_sim1.fq -r2 ./real_dataset/data/run1_Injected_olfm1b_sim2.fq -f ./real_dataset/data/merged/run1_Injected_olfm1b_pooled_amplicons.txt -x ./idx/danRer7.fa --name run1_Injected_olfm1b -p 4 --window_around_sgrna 5
CRISPRessoPooled -r1 ./real_dataset/data/run1_Injected_pitx2_sim1.fq -r2 ./real_dataset/data/run1_Injected_pitx2_sim2.fq -f ./real_dataset/data/merged/run1_Injected_pitx2_pooled_amplicons.txt -x ./idx/danRer7.fa --name run1_Injected_pitx2 -p 4 --window_around_sgrna 5
CRISPRessoPooled -r1 ./real_dataset/data/run1_Uninjected_pitx2_sim1.fq -r2 ./real_dataset/data/run1_Uninjected_pitx2_sim2.fq -f ./real_dataset/data/merged/run1_Uninjected_pitx2_pooled_amplicons.txt -x ./idx/danRer7.fa --name run1_Uninjected_pitx2 -p 4 --window_around_sgrna 5
CRISPRessoPooled -r1 ./real_dataset/data/run1_Injected_postnb_sim1.fq -r2 ./real_dataset/data/run1_Injected_postnb_sim2.fq -f ./real_dataset/data/merged/run1_Injected_postnb_pooled_amplicons.txt -x ./idx/danRer7.fa --name run1_Injected_postnb -p 4 --window_around_sgrna 5
CRISPRessoPooled -r1 ./real_dataset/data/run1_Uninjected_postnb_sim1.fq -r2 ./real_dataset/data/run1_Uninjected_postnb_sim2.fq -f ./real_dataset/data/merged/run1_Uninjected_postnb_pooled_amplicons.txt -x ./idx/danRer7.fa --name run1_Uninjected_postnb -p 4 --window_around_sgrna 5
CRISPRessoPooled -r1 ./real_dataset/data/run1_Uninjected_spaw_updated_sim1.fq -r2 ./real_dataset/data/run1_Uninjected_spaw_updated_sim2.fq -f ./real_dataset/data/merged/run1_Uninjected_spaw_updated_pooled_amplicons.txt -x ./idx/danRer7.fa --name run1_Uninjected_spaw_updated -p 4 --window_around_sgrna 5
CRISPRessoPooled -r1 ./real_dataset/data/run1_Injected_spaw_updated_sim1.fq -r2 ./real_dataset/data/run1_Injected_spaw_updated_sim2.fq -f ./real_dataset/data/merged/run1_Injected_spaw_updated_pooled_amplicons.txt -x ./idx/danRer7.fa --name run1_Injected_spaw_updated -p 4 --window_around_sgrna 5
CRISPRessoPooled -r1 ./real_dataset/data/run1_Uninjected_spop_sim1.fq -r2 ./real_dataset/data/run1_Uninjected_spop_sim2.fq -f ./real_dataset/data/merged/run1_Uninjected_spop_pooled_amplicons.txt -x ./idx/danRer7.fa --name run1_Uninjected_spop -p 4 --window_around_sgrna 5
CRISPRessoPooled -r1 ./real_dataset/data/run1_Injected_spop_sim1.fq -r2 ./real_dataset/data/run1_Injected_spop_sim2.fq -f ./real_dataset/data/merged/run1_Injected_spop_pooled_amplicons.txt -x ./idx/danRer7.fa --name run1_Injected_spop -p 4 --window_around_sgrna 5
CRISPRessoPooled -r1 ./real_dataset/data/run1_Uninjected_suz12a_sim1.fq -r2 ./real_dataset/data/run1_Uninjected_suz12a_sim2.fq -f ./real_dataset/data/merged/run1_Uninjected_suz12a_pooled_amplicons.txt -x ./idx/danRer7.fa --name run1_Uninjected_suz12a -p 4 --window_around_sgrna 5
CRISPRessoPooled -r1 ./real_dataset/data/run1_Injected_suz12a_sim1.fq -r2 ./real_dataset/data/run1_Injected_suz12a_sim2.fq -f ./real_dataset/data/merged/run1_Injected_suz12a_pooled_amplicons.txt -x ./idx/danRer7.fa --name run1_Injected_suz12a -p 4 --window_around_sgrna 5
CRISPRessoPooled -r1 ./real_dataset/data/run1_Injected_syt9b_sim1.fq -r2 ./real_dataset/data/run1_Injected_syt9b_sim2.fq -f ./real_dataset/data/merged/run1_Injected_syt9b_pooled_amplicons.txt -x ./idx/danRer7.fa --name run1_Injected_syt9b -p 4 --window_around_sgrna 5
CRISPRessoPooled -r1 ./real_dataset/data/run1_Uninjected_syt9b_sim1.fq -r2 ./real_dataset/data/run1_Uninjected_syt9b_sim2.fq -f ./real_dataset/data/merged/run1_Uninjected_syt9b_pooled_amplicons.txt -x ./idx/danRer7.fa --name run1_Uninjected_syt9b -p 4 --window_around_sgrna 5
CRISPRessoPooled -r1 ./real_dataset/data/run1_Injected_thbs3a_updated_sim1.fq -r2 ./real_dataset/data/run1_Injected_thbs3a_updated_sim2.fq -f ./real_dataset/data/merged/run1_Injected_thbs3a_updated_pooled_amplicons.txt -x ./idx/danRer7.fa --name run1_Injected_thbs3a_updated -p 4 --window_around_sgrna 5
CRISPRessoPooled -r1 ./real_dataset/data/run1_Uninjected_thbs3a_updated_sim1.fq -r2 ./real_dataset/data/run1_Uninjected_thbs3a_updated_sim2.fq -f ./real_dataset/data/merged/run1_Uninjected_thbs3a_updated_pooled_amplicons.txt -x ./idx/danRer7.fa --name run1_Uninjected_thbs3a_updated -p 4 --window_around_sgrna 5
CRISPRessoPooled -r1 ./real_dataset/data/run1_Uninjected_upf1_sim1.fq -r2 ./real_dataset/data/run1_Uninjected_upf1_sim2.fq -f ./real_dataset/data/merged/run1_Uninjected_upf1_pooled_amplicons.txt -x ./idx/danRer7.fa --name run1_Uninjected_upf1 -p 4 --window_around_sgrna 5
CRISPRessoPooled -r1 ./real_dataset/data/run1_Injected_upf1_sim1.fq -r2 ./real_dataset/data/run1_Injected_upf1_sim2.fq -f ./real_dataset/data/merged/run1_Injected_upf1_pooled_amplicons.txt -x ./idx/danRer7.fa --name run1_Injected_upf1 -p 4 --window_around_sgrna 5
CRISPRessoPooled -r1 ./real_dataset/data/run1_Injected_utx2_sim1.fq -r2 ./real_dataset/data/run1_Injected_utx2_sim2.fq -f ./real_dataset/data/merged/run1_Injected_utx2_pooled_amplicons.txt -x ./idx/danRer7.fa --name run1_Injected_utx2 -p 4 --window_around_sgrna 5
CRISPRessoPooled -r1 ./real_dataset/data/run1_Uninjected_utx2_sim1.fq -r2 ./real_dataset/data/run1_Uninjected_utx2_sim2.fq -f ./real_dataset/data/merged/run1_Uninjected_utx2_pooled_amplicons.txt -x ./idx/danRer7.fa --name run1_Uninjected_utx2 -p 4 --window_around_sgrna 5
CRISPRessoPooled -r1 ./real_dataset/data/run1_Uninjected_wif1_sim1.fq -r2 ./real_dataset/data/run1_Uninjected_wif1_sim2.fq -f ./real_dataset/data/merged/run1_Uninjected_wif1_pooled_amplicons.txt -x ./idx/danRer7.fa --name run1_Uninjected_wif1 -p 4 --window_around_sgrna 5
CRISPRessoPooled -r1 ./real_dataset/data/run1_Injected_wif1_sim1.fq -r2 ./real_dataset/data/run1_Injected_wif1_sim2.fq -f ./real_dataset/data/merged/run1_Injected_wif1_pooled_amplicons.txt -x ./idx/danRer7.fa --name run1_Injected_wif1 -p 4 --window_around_sgrna 5
CRISPRessoPooled -r1 ./real_dataset/data/run1_Uninjected_wif1.2_sim1.fq -r2 ./real_dataset/data/run1_Uninjected_wif1.2_sim2.fq -f ./real_dataset/data/merged/run1_Uninjected_wif1.2_pooled_amplicons.txt -x ./idx/danRer7.fa --name run1_Uninjected_wif1.2 -p 4 --window_around_sgrna 5
CRISPRessoPooled -r1 ./real_dataset/data/run1_Injected_wif1.2_sim1.fq -r2 ./real_dataset/data/run1_Injected_wif1.2_sim2.fq -f ./real_dataset/data/merged/run1_Injected_wif1.2_pooled_amplicons.txt -x ./idx/danRer7.fa --name run1_Injected_wif1.2 -p 4 --window_around_sgrna 5
CRISPRessoPooled -r1 ./real_dataset/data/run1_Uninjected_wif1.3_sim1.fq -r2 ./real_dataset/data/run1_Uninjected_wif1.3_sim2.fq -f ./real_dataset/data/merged/run1_Uninjected_wif1.3_pooled_amplicons.txt -x ./idx/danRer7.fa --name run1_Uninjected_wif1.3 -p 4 --window_around_sgrna 5
CRISPRessoPooled -r1 ./real_dataset/data/run1_Injected_wif1.3_sim1.fq -r2 ./real_dataset/data/run1_Injected_wif1.3_sim2.fq -f ./real_dataset/data/merged/run1_Injected_wif1.3_pooled_amplicons.txt -x ./idx/danRer7.fa --name run1_Injected_wif1.3 -p 4 --window_around_sgrna 5
CRISPRessoPooled -r1 ./real_dataset/data/run5_guide1_htatip12_sim1.fq -r2 ./real_dataset/data/run5_guide1_htatip12_sim2.fq -f ./real_dataset/data/merged/run5_guide1_htatip12_pooled_amplicons.txt -x ./idx/danRer7.fa --name run5_guide1_htatip12 -p 4 --window_around_sgrna 5
CRISPRessoPooled -r1 ./real_dataset/data/run5_guide1and2_htatip12_sim1.fq -r2 ./real_dataset/data/run5_guide1and2_htatip12_sim2.fq -f ./real_dataset/data/merged/run5_guide1and2_htatip12_pooled_amplicons.txt -x ./idx/danRer7.fa --name run5_guide1and2_htatip12 -p 4 --window_around_sgrna 5
CRISPRessoPooled -r1 ./real_dataset/data/run5_uninjected_htatip12_sim1.fq -r2 ./real_dataset/data/run5_uninjected_htatip12_sim2.fq -f ./real_dataset/data/merged/run5_uninjected_htatip12_pooled_amplicons.txt -x ./idx/danRer7.fa --name run5_uninjected_htatip12 -p 4 --window_around_sgrna 5
CRISPRessoPooled -r1 ./real_dataset/data/run5_guide3_htatip34_sim1.fq -r2 ./real_dataset/data/run5_guide3_htatip34_sim2.fq -f ./real_dataset/data/merged/run5_guide3_htatip34_pooled_amplicons.txt -x ./idx/danRer7.fa --name run5_guide3_htatip34 -p 4 --window_around_sgrna 5
CRISPRessoPooled -r1 ./real_dataset/data/run5_guide3and4_htatip34_sim1.fq -r2 ./real_dataset/data/run5_guide3and4_htatip34_sim2.fq -f ./real_dataset/data/merged/run5_guide3and4_htatip34_pooled_amplicons.txt -x ./idx/danRer7.fa --name run5_guide3and4_htatip34 -p 4 --window_around_sgrna 5
CRISPRessoPooled -r1 ./real_dataset/data/run5_uninjected_htatip34_sim1.fq -r2 ./real_dataset/data/run5_uninjected_htatip34_sim2.fq -f ./real_dataset/data/merged/run5_uninjected_htatip34_pooled_amplicons.txt -x ./idx/danRer7.fa --name run5_uninjected_htatip34 -p 4 --window_around_sgrna 5
CRISPRessoPooled -r1 ./real_dataset/data/run5_charon_lnc_3637_uninj_charon_lnc_mat_sim1.fq -r2 ./real_dataset/data/run5_charon_lnc_3637_uninj_charon_lnc_mat_sim2.fq -f ./real_dataset/data/merged/run5_charon_lnc_3637_uninj_charon_lnc_mat_pooled_amplicons.txt -x ./idx/danRer7.fa --name run5_charon_lnc_3637_uninj_charon_lnc_mat -p 4 --window_around_sgrna 5
CRISPRessoPooled -r1 ./real_dataset/data/run5_charon_lnc_3637_inj_charon_lnc_mat_sim1.fq -r2 ./real_dataset/data/run5_charon_lnc_3637_inj_charon_lnc_mat_sim2.fq -f ./real_dataset/data/merged/run5_charon_lnc_3637_inj_charon_lnc_mat_pooled_amplicons.txt -x ./idx/danRer7.fa --name run5_charon_lnc_3637_inj_charon_lnc_mat -p 4 --window_around_sgrna 5
CRISPRessoPooled -r1 ./real_dataset/data/run5_pitx2_lnc_B9_uninj_pitx2_lnc_sim1.fq -r2 ./real_dataset/data/run5_pitx2_lnc_B9_uninj_pitx2_lnc_sim2.fq -f ./real_dataset/data/merged/run5_pitx2_lnc_B9_uninj_pitx2_lnc_pooled_amplicons.txt -x ./idx/danRer7.fa --name run5_pitx2_lnc_B9_uninj_pitx2_lnc -p 4 --window_around_sgrna 5
CRISPRessoPooled -r1 ./real_dataset/data/run5_pitx2_lnc_B9_inj_pitx2_lnc_sim1.fq -r2 ./real_dataset/data/run5_pitx2_lnc_B9_inj_pitx2_lnc_sim2.fq -f ./real_dataset/data/merged/run5_pitx2_lnc_B9_inj_pitx2_lnc_pooled_amplicons.txt -x ./idx/danRer7.fa --name run5_pitx2_lnc_B9_inj_pitx2_lnc -p 4 --window_around_sgrna 5
CRISPRessoPooled -r1 ./real_dataset/data/run5_pitx2_lnc_B9B10_1_pitx2_lnc_sim1.fq -r2 ./real_dataset/data/run5_pitx2_lnc_B9B10_1_pitx2_lnc_sim2.fq -f ./real_dataset/data/merged/run5_pitx2_lnc_B9B10_1_pitx2_lnc_pooled_amplicons.txt -x ./idx/danRer7.fa --name run5_pitx2_lnc_B9B10_1_pitx2_lnc -p 4 --window_around_sgrna 5
CRISPRessoPooled -r1 ./real_dataset/data/run5_pitx2_lnc_B9B10_2_pitx2_lnc_sim1.fq -r2 ./real_dataset/data/run5_pitx2_lnc_B9B10_2_pitx2_lnc_sim2.fq -f ./real_dataset/data/merged/run5_pitx2_lnc_B9B10_2_pitx2_lnc_pooled_amplicons.txt -x ./idx/danRer7.fa --name run5_pitx2_lnc_B9B10_2_pitx2_lnc -p 4 --window_around_sgrna 5
CRISPRessoPooled -r1 ./real_dataset/data/run5_pitx2_lnc_B9B10_3_pitx2_lnc_sim1.fq -r2 ./real_dataset/data/run5_pitx2_lnc_B9B10_3_pitx2_lnc_sim2.fq -f ./real_dataset/data/merged/run5_pitx2_lnc_B9B10_3_pitx2_lnc_pooled_amplicons.txt -x ./idx/danRer7.fa --name run5_pitx2_lnc_B9B10_3_pitx2_lnc -p 4 --window_around_sgrna 5
CRISPRessoPooled -r1 ./real_dataset/data/run5_F0x_NC12ab_setd1ba_1_1_sim1.fq -r2 ./real_dataset/data/run5_F0x_NC12ab_setd1ba_1_1_sim2.fq -f ./real_dataset/data/merged/run5_F0x_NC12ab_setd1ba_1_1_pooled_amplicons.txt -x ./idx/danRer7.fa --name run5_F0x_NC12ab_setd1ba_1_1 -p 4 --window_around_sgrna 5
CRISPRessoPooled -r1 ./real_dataset/data/run5_F0x_NC12ab_setd1ba_1_2_sim1.fq -r2 ./real_dataset/data/run5_F0x_NC12ab_setd1ba_1_2_sim2.fq -f ./real_dataset/data/merged/run5_F0x_NC12ab_setd1ba_1_2_pooled_amplicons.txt -x ./idx/danRer7.fa --name run5_F0x_NC12ab_setd1ba_1_2 -p 4 --window_around_sgrna 5
CRISPRessoPooled -r1 ./real_dataset/data/run5_F0x_NC12ab_setd1ba_1_3_sim1.fq -r2 ./real_dataset/data/run5_F0x_NC12ab_setd1ba_1_3_sim2.fq -f ./real_dataset/data/merged/run5_F0x_NC12ab_setd1ba_1_3_pooled_amplicons.txt -x ./idx/danRer7.fa --name run5_F0x_NC12ab_setd1ba_1_3 -p 4 --window_around_sgrna 5
CRISPRessoPooled -r1 ./real_dataset/data/run5_F0x_NC12ab_setd1ba_1_4_sim1.fq -r2 ./real_dataset/data/run5_F0x_NC12ab_setd1ba_1_4_sim2.fq -f ./real_dataset/data/merged/run5_F0x_NC12ab_setd1ba_1_4_pooled_amplicons.txt -x ./idx/danRer7.fa --name run5_F0x_NC12ab_setd1ba_1_4 -p 4 --window_around_sgrna 5
CRISPRessoPooled -r1 ./real_dataset/data/run5_Injected_NC12ab_setd1ba_SV40_g15ss_sim1.fq -r2 ./real_dataset/data/run5_Injected_NC12ab_setd1ba_SV40_g15ss_sim2.fq -f ./real_dataset/data/merged/run5_Injected_NC12ab_setd1ba_SV40_g15ss_pooled_amplicons.txt -x ./idx/danRer7.fa --name run5_Injected_NC12ab_setd1ba_SV40_g15ss -p 4 --window_around_sgrna 5
CRISPRessoPooled -r1 ./real_dataset/data/run5_Injected_NC12ab_setd1ba_SV40_g15ds_sim1.fq -r2 ./real_dataset/data/run5_Injected_NC12ab_setd1ba_SV40_g15ds_sim2.fq -f ./real_dataset/data/merged/run5_Injected_NC12ab_setd1ba_SV40_g15ds_pooled_amplicons.txt -x ./idx/danRer7.fa --name run5_Injected_NC12ab_setd1ba_SV40_g15ds -p 4 --window_around_sgrna 5
CRISPRessoPooled -r1 ./real_dataset/data/run5_Injected_NC12ab_setd1ba_SV40_g15+16ss_1_sim1.fq -r2 ./real_dataset/data/run5_Injected_NC12ab_setd1ba_SV40_g15+16ss_1_sim2.fq -f ./real_dataset/data/merged/run5_Injected_NC12ab_setd1ba_SV40_g15+16ss_1_pooled_amplicons.txt -x ./idx/danRer7.fa --name run5_Injected_NC12ab_setd1ba_SV40_g15+16ss_1 -p 4 --window_around_sgrna 5
CRISPRessoPooled -r1 ./real_dataset/data/run5_Injected_NC12ab_setd1ba_SV40_g15+16ds_1_sim1.fq -r2 ./real_dataset/data/run5_Injected_NC12ab_setd1ba_SV40_g15+16ds_1_sim2.fq -f ./real_dataset/data/merged/run5_Injected_NC12ab_setd1ba_SV40_g15+16ds_1_pooled_amplicons.txt -x ./idx/danRer7.fa --name run5_Injected_NC12ab_setd1ba_SV40_g15+16ds_1 -p 4 --window_around_sgrna 5
CRISPRessoPooled -r1 ./real_dataset/data/run5_Uninjected_NC12ab_setd1ba_SV40_uninjected_1_sim1.fq -r2 ./real_dataset/data/run5_Uninjected_NC12ab_setd1ba_SV40_uninjected_1_sim2.fq -f ./real_dataset/data/merged/run5_Uninjected_NC12ab_setd1ba_SV40_uninjected_1_pooled_amplicons.txt -x ./idx/danRer7.fa --name run5_Uninjected_NC12ab_setd1ba_SV40_uninjected_1 -p 4 --window_around_sgrna 5
CRISPRessoPooled -r1 ./real_dataset/data/run5_Injected_NC3_dnd_sg71+72_1_sim1.fq -r2 ./real_dataset/data/run5_Injected_NC3_dnd_sg71+72_1_sim2.fq -f ./real_dataset/data/merged/run5_Injected_NC3_dnd_sg71+72_1_pooled_amplicons.txt -x ./idx/danRer7.fa --name run5_Injected_NC3_dnd_sg71+72_1 -p 4 --window_around_sgrna 5
CRISPRessoPooled -r1 ./real_dataset/data/run5_Injected_NC6_MALAT_sg73_sim1.fq -r2 ./real_dataset/data/run5_Injected_NC6_MALAT_sg73_sim2.fq -f ./real_dataset/data/merged/run5_Injected_NC6_MALAT_sg73_pooled_amplicons.txt -x ./idx/danRer7.fa --name run5_Injected_NC6_MALAT_sg73 -p 4 --window_around_sgrna 5
CRISPRessoPooled -r1 ./real_dataset/data/run5_Injected_NC7_cyrano_sg10+74_1_sim1.fq -r2 ./real_dataset/data/run5_Injected_NC7_cyrano_sg10+74_1_sim2.fq -f ./real_dataset/data/merged/run5_Injected_NC7_cyrano_sg10+74_1_pooled_amplicons.txt -x ./idx/danRer7.fa --name run5_Injected_NC7_cyrano_sg10+74_1 -p 4 --window_around_sgrna 5
CRISPRessoPooled -r1 ./real_dataset/data/run5_Injected_NC7_cyranoC1_sg75_sim1.fq -r2 ./real_dataset/data/run5_Injected_NC7_cyranoC1_sg75_sim2.fq -f ./real_dataset/data/merged/run5_Injected_NC7_cyranoC1_sg75_pooled_amplicons.txt -x ./idx/danRer7.fa --name run5_Injected_NC7_cyranoC1_sg75 -p 4 --window_around_sgrna 5
CRISPRessoPooled -r1 ./real_dataset/data/run5_Injected_NC7_cyranoC2_sg76+77_1_sim1.fq -r2 ./real_dataset/data/run5_Injected_NC7_cyranoC2_sg76+77_1_sim2.fq -f ./real_dataset/data/merged/run5_Injected_NC7_cyranoC2_sg76+77_1_pooled_amplicons.txt -x ./idx/danRer7.fa --name run5_Injected_NC7_cyranoC2_sg76+77_1 -p 4 --window_around_sgrna 5
CRISPRessoPooled -r1 ./real_dataset/data/run5_Injected_NC14_hoxA1_11A_TSS1_1_sim1.fq -r2 ./real_dataset/data/run5_Injected_NC14_hoxA1_11A_TSS1_1_sim2.fq -f ./real_dataset/data/merged/run5_Injected_NC14_hoxA1_11A_TSS1_1_pooled_amplicons.txt -x ./idx/danRer7.fa --name run5_Injected_NC14_hoxA1_11A_TSS1_1 -p 4 --window_around_sgrna 5
CRISPRessoPooled -r1 ./real_dataset/data/run5_Injected_NC14_hoxA1_11A_TSS2_1_sim1.fq -r2 ./real_dataset/data/run5_Injected_NC14_hoxA1_11A_TSS2_1_sim2.fq -f ./real_dataset/data/merged/run5_Injected_NC14_hoxA1_11A_TSS2_1_pooled_amplicons.txt -x ./idx/danRer7.fa --name run5_Injected_NC14_hoxA1_11A_TSS2_1 -p 4 --window_around_sgrna 5
CRISPRessoPooled -r1 ./real_dataset/data/run5_Injected_NC17_hoxAD3a_TSS1_1_sim1.fq -r2 ./real_dataset/data/run5_Injected_NC17_hoxAD3a_TSS1_1_sim2.fq -f ./real_dataset/data/merged/run5_Injected_NC17_hoxAD3a_TSS1_1_pooled_amplicons.txt -x ./idx/danRer7.fa --name run5_Injected_NC17_hoxAD3a_TSS1_1 -p 4 --window_around_sgrna 5
CRISPRessoPooled -r1 ./real_dataset/data/run5_Injected_NC17_hoxAD3a_TSS2_1_sim1.fq -r2 ./real_dataset/data/run5_Injected_NC17_hoxAD3a_TSS2_1_sim2.fq -f ./real_dataset/data/merged/run5_Injected_NC17_hoxAD3a_TSS2_1_pooled_amplicons.txt -x ./idx/danRer7.fa --name run5_Injected_NC17_hoxAD3a_TSS2_1 -p 4 --window_around_sgrna 5
CRISPRessoPooled -r1 ./real_dataset/data/run5_Injected_NC18_2_nr2f1a_1_sim1.fq -r2 ./real_dataset/data/run5_Injected_NC18_2_nr2f1a_1_sim2.fq -f ./real_dataset/data/merged/run5_Injected_NC18_2_nr2f1a_1_pooled_amplicons.txt -x ./idx/danRer7.fa --name run5_Injected_NC18_2_nr2f1a_1 -p 4 --window_around_sgrna 5
CRISPRessoPooled -r1 ./real_dataset/data/run5_Injected_NC21_1_ev1_e1i1_sim1.fq -r2 ./real_dataset/data/run5_Injected_NC21_1_ev1_e1i1_sim2.fq -f ./real_dataset/data/merged/run5_Injected_NC21_1_ev1_e1i1_pooled_amplicons.txt -x ./idx/danRer7.fa --name run5_Injected_NC21_1_ev1_e1i1 -p 4 --window_around_sgrna 5
CRISPRessoPooled -r1 ./real_dataset/data/run5_Injected_NC24_mboatSall3_sim1.fq -r2 ./real_dataset/data/run5_Injected_NC24_mboatSall3_sim2.fq -f ./real_dataset/data/merged/run5_Injected_NC24_mboatSall3_pooled_amplicons.txt -x ./idx/danRer7.fa --name run5_Injected_NC24_mboatSall3 -p 4 --window_around_sgrna 5
CRISPRessoPooled -r1 ./real_dataset/data/run5_Injected_NC25_mctp2_1_1_sim1.fq -r2 ./real_dataset/data/run5_Injected_NC25_mctp2_1_1_sim2.fq -f ./real_dataset/data/merged/run5_Injected_NC25_mctp2_1_1_pooled_amplicons.txt -x ./idx/danRer7.fa --name run5_Injected_NC25_mctp2_1_1 -p 4 --window_around_sgrna 5
CRISPRessoPooled -r1 ./real_dataset/data/run5_Injected_NC25_mctp2_1_2_sim1.fq -r2 ./real_dataset/data/run5_Injected_NC25_mctp2_1_2_sim2.fq -f ./real_dataset/data/merged/run5_Injected_NC25_mctp2_1_2_pooled_amplicons.txt -x ./idx/danRer7.fa --name run5_Injected_NC25_mctp2_1_2 -p 4 --window_around_sgrna 5
CRISPRessoPooled -r1 ./real_dataset/data/run5_Injected_Toddler_u1_1_sim1.fq -r2 ./real_dataset/data/run5_Injected_Toddler_u1_1_sim2.fq -f ./real_dataset/data/merged/run5_Injected_Toddler_u1_1_pooled_amplicons.txt -x ./idx/danRer7.fa --name run5_Injected_Toddler_u1_1 -p 4 --window_around_sgrna 5
CRISPRessoPooled -r1 ./real_dataset/data/run5_Injected_Toddler_u2_sim1.fq -r2 ./real_dataset/data/run5_Injected_Toddler_u2_sim2.fq -f ./real_dataset/data/merged/run5_Injected_Toddler_u2_pooled_amplicons.txt -x ./idx/danRer7.fa --name run5_Injected_Toddler_u2 -p 4 --window_around_sgrna 5
CRISPRessoPooled -r1 ./real_dataset/data/run5_Injected_NC16_hoxCa1a_6a_1_sim1.fq -r2 ./real_dataset/data/run5_Injected_NC16_hoxCa1a_6a_1_sim2.fq -f ./real_dataset/data/merged/run5_Injected_NC16_hoxCa1a_6a_1_pooled_amplicons.txt -x ./idx/danRer7.fa --name run5_Injected_NC16_hoxCa1a_6a_1 -p 4 --window_around_sgrna 5
CRISPRessoPooled -r1 ./real_dataset/data/run5_Injected_NCorf4_Cingulinintronic_sim1.fq -r2 ./real_dataset/data/run5_Injected_NCorf4_Cingulinintronic_sim2.fq -f ./real_dataset/data/merged/run5_Injected_NCorf4_Cingulinintronic_pooled_amplicons.txt -x ./idx/danRer7.fa --name run5_Injected_NCorf4_Cingulinintronic -p 4 --window_around_sgrna 5
CRISPRessoPooled -r1 ./real_dataset/data/run5_Injected_NCorf5_polycistronic_sim1.fq -r2 ./real_dataset/data/run5_Injected_NCorf5_polycistronic_sim2.fq -f ./real_dataset/data/merged/run5_Injected_NCorf5_polycistronic_pooled_amplicons.txt -x ./idx/danRer7.fa --name run5_Injected_NCorf5_polycistronic -p 4 --window_around_sgrna 5
CRISPRessoPooled -r1 ./real_dataset/data/run5_Injected_NC15_hoxB1a_6a_sim1.fq -r2 ./real_dataset/data/run5_Injected_NC15_hoxB1a_6a_sim2.fq -f ./real_dataset/data/merged/run5_Injected_NC15_hoxB1a_6a_pooled_amplicons.txt -x ./idx/danRer7.fa --name run5_Injected_NC15_hoxB1a_6a -p 4 --window_around_sgrna 5
CRISPRessoPooled -r1 ./real_dataset/data/run5_Injected_NC19_nr2f2_sim1.fq -r2 ./real_dataset/data/run5_Injected_NC19_nr2f2_sim2.fq -f ./real_dataset/data/merged/run5_Injected_NC19_nr2f2_pooled_amplicons.txt -x ./idx/danRer7.fa --name run5_Injected_NC19_nr2f2 -p 4 --window_around_sgrna 5
CRISPRessoPooled -r1 ./real_dataset/data/run5_Injected_NC22_tmem88b_sim1.fq -r2 ./real_dataset/data/run5_Injected_NC22_tmem88b_sim2.fq -f ./real_dataset/data/merged/run5_Injected_NC22_tmem88b_pooled_amplicons.txt -x ./idx/danRer7.fa --name run5_Injected_NC22_tmem88b -p 4 --window_around_sgrna 5
CRISPRessoPooled -r1 ./real_dataset/data/run5_Uninjected_NC3_dnd_sg71+72_1_sim1.fq -r2 ./real_dataset/data/run5_Uninjected_NC3_dnd_sg71+72_1_sim2.fq -f ./real_dataset/data/merged/run5_Uninjected_NC3_dnd_sg71+72_1_pooled_amplicons.txt -x ./idx/danRer7.fa --name run5_Uninjected_NC3_dnd_sg71+72_1 -p 4 --window_around_sgrna 5
CRISPRessoPooled -r1 ./real_dataset/data/run5_Uninjected_NC6_MALAT_sg73_sim1.fq -r2 ./real_dataset/data/run5_Uninjected_NC6_MALAT_sg73_sim2.fq -f ./real_dataset/data/merged/run5_Uninjected_NC6_MALAT_sg73_pooled_amplicons.txt -x ./idx/danRer7.fa --name run5_Uninjected_NC6_MALAT_sg73 -p 4 --window_around_sgrna 5
CRISPRessoPooled -r1 ./real_dataset/data/run5_Uninjected_NC7_cyrano_sg10+74_1_sim1.fq -r2 ./real_dataset/data/run5_Uninjected_NC7_cyrano_sg10+74_1_sim2.fq -f ./real_dataset/data/merged/run5_Uninjected_NC7_cyrano_sg10+74_1_pooled_amplicons.txt -x ./idx/danRer7.fa --name run5_Uninjected_NC7_cyrano_sg10+74_1 -p 4 --window_around_sgrna 5
CRISPRessoPooled -r1 ./real_dataset/data/run5_Uninjected_NC7_cyranoC1_sg75_sim1.fq -r2 ./real_dataset/data/run5_Uninjected_NC7_cyranoC1_sg75_sim2.fq -f ./real_dataset/data/merged/run5_Uninjected_NC7_cyranoC1_sg75_pooled_amplicons.txt -x ./idx/danRer7.fa --name run5_Uninjected_NC7_cyranoC1_sg75 -p 4 --window_around_sgrna 5
CRISPRessoPooled -r1 ./real_dataset/data/run5_Uninjected_NC7_cyranoC2_sg76+77_1_sim1.fq -r2 ./real_dataset/data/run5_Uninjected_NC7_cyranoC2_sg76+77_1_sim2.fq -f ./real_dataset/data/merged/run5_Uninjected_NC7_cyranoC2_sg76+77_1_pooled_amplicons.txt -x ./idx/danRer7.fa --name run5_Uninjected_NC7_cyranoC2_sg76+77_1 -p 4 --window_around_sgrna 5
CRISPRessoPooled -r1 ./real_dataset/data/run5_Uninjected_NC14_hoxA1_11A_TSS1_1_sim1.fq -r2 ./real_dataset/data/run5_Uninjected_NC14_hoxA1_11A_TSS1_1_sim2.fq -f ./real_dataset/data/merged/run5_Uninjected_NC14_hoxA1_11A_TSS1_1_pooled_amplicons.txt -x ./idx/danRer7.fa --name run5_Uninjected_NC14_hoxA1_11A_TSS1_1 -p 4 --window_around_sgrna 5
CRISPRessoPooled -r1 ./real_dataset/data/run5_Uninjected_NC14_hoxA1_11A_TSS2_1_sim1.fq -r2 ./real_dataset/data/run5_Uninjected_NC14_hoxA1_11A_TSS2_1_sim2.fq -f ./real_dataset/data/merged/run5_Uninjected_NC14_hoxA1_11A_TSS2_1_pooled_amplicons.txt -x ./idx/danRer7.fa --name run5_Uninjected_NC14_hoxA1_11A_TSS2_1 -p 4 --window_around_sgrna 5
CRISPRessoPooled -r1 ./real_dataset/data/run5_Uninjected_NC17_hoxAD3a_TSS1_1_sim1.fq -r2 ./real_dataset/data/run5_Uninjected_NC17_hoxAD3a_TSS1_1_sim2.fq -f ./real_dataset/data/merged/run5_Uninjected_NC17_hoxAD3a_TSS1_1_pooled_amplicons.txt -x ./idx/danRer7.fa --name run5_Uninjected_NC17_hoxAD3a_TSS1_1 -p 4 --window_around_sgrna 5
CRISPRessoPooled -r1 ./real_dataset/data/run5_Uninjected_NC17_hoxAD3a_TSS2_1_sim1.fq -r2 ./real_dataset/data/run5_Uninjected_NC17_hoxAD3a_TSS2_1_sim2.fq -f ./real_dataset/data/merged/run5_Uninjected_NC17_hoxAD3a_TSS2_1_pooled_amplicons.txt -x ./idx/danRer7.fa --name run5_Uninjected_NC17_hoxAD3a_TSS2_1 -p 4 --window_around_sgrna 5
CRISPRessoPooled -r1 ./real_dataset/data/run5_Uninjected_NC18_2_nr2f1a_1_sim1.fq -r2 ./real_dataset/data/run5_Uninjected_NC18_2_nr2f1a_1_sim2.fq -f ./real_dataset/data/merged/run5_Uninjected_NC18_2_nr2f1a_1_pooled_amplicons.txt -x ./idx/danRer7.fa --name run5_Uninjected_NC18_2_nr2f1a_1 -p 4 --window_around_sgrna 5
CRISPRessoPooled -r1 ./real_dataset/data/run5_Uninjected_NC21_1_ev1_e1i1_sim1.fq -r2 ./real_dataset/data/run5_Uninjected_NC21_1_ev1_e1i1_sim2.fq -f ./real_dataset/data/merged/run5_Uninjected_NC21_1_ev1_e1i1_pooled_amplicons.txt -x ./idx/danRer7.fa --name run5_Uninjected_NC21_1_ev1_e1i1 -p 4 --window_around_sgrna 5
CRISPRessoPooled -r1 ./real_dataset/data/run5_Uninjected_NC24_mboatSall3_sim1.fq -r2 ./real_dataset/data/run5_Uninjected_NC24_mboatSall3_sim2.fq -f ./real_dataset/data/merged/run5_Uninjected_NC24_mboatSall3_pooled_amplicons.txt -x ./idx/danRer7.fa --name run5_Uninjected_NC24_mboatSall3 -p 4 --window_around_sgrna 5
CRISPRessoPooled -r1 ./real_dataset/data/run5_Uninjected_NC25_mctp2_1_1_sim1.fq -r2 ./real_dataset/data/run5_Uninjected_NC25_mctp2_1_1_sim2.fq -f ./real_dataset/data/merged/run5_Uninjected_NC25_mctp2_1_1_pooled_amplicons.txt -x ./idx/danRer7.fa --name run5_Uninjected_NC25_mctp2_1_1 -p 4 --window_around_sgrna 5
CRISPRessoPooled -r1 ./real_dataset/data/run5_Uninjected_NC25_mctp2_1_2_sim1.fq -r2 ./real_dataset/data/run5_Uninjected_NC25_mctp2_1_2_sim2.fq -f ./real_dataset/data/merged/run5_Uninjected_NC25_mctp2_1_2_pooled_amplicons.txt -x ./idx/danRer7.fa --name run5_Uninjected_NC25_mctp2_1_2 -p 4 --window_around_sgrna 5
CRISPRessoPooled -r1 ./real_dataset/data/run5_Uninjected_Toddler_u1_1_sim1.fq -r2 ./real_dataset/data/run5_Uninjected_Toddler_u1_1_sim2.fq -f ./real_dataset/data/merged/run5_Uninjected_Toddler_u1_1_pooled_amplicons.txt -x ./idx/danRer7.fa --name run5_Uninjected_Toddler_u1_1 -p 4 --window_around_sgrna 5
CRISPRessoPooled -r1 ./real_dataset/data/run5_Uninjected_Toddler_u2_sim1.fq -r2 ./real_dataset/data/run5_Uninjected_Toddler_u2_sim2.fq -f ./real_dataset/data/merged/run5_Uninjected_Toddler_u2_pooled_amplicons.txt -x ./idx/danRer7.fa --name run5_Uninjected_Toddler_u2 -p 4 --window_around_sgrna 5
CRISPRessoPooled -r1 ./real_dataset/data/run5_Uninjected_NC16_hoxCa1a_6a_1_sim1.fq -r2 ./real_dataset/data/run5_Uninjected_NC16_hoxCa1a_6a_1_sim2.fq -f ./real_dataset/data/merged/run5_Uninjected_NC16_hoxCa1a_6a_1_pooled_amplicons.txt -x ./idx/danRer7.fa --name run5_Uninjected_NC16_hoxCa1a_6a_1 -p 4 --window_around_sgrna 5
CRISPRessoPooled -r1 ./real_dataset/data/run5_Uninjected_NCorf4_Cingulinintronic_sim1.fq -r2 ./real_dataset/data/run5_Uninjected_NCorf4_Cingulinintronic_sim2.fq -f ./real_dataset/data/merged/run5_Uninjected_NCorf4_Cingulinintronic_pooled_amplicons.txt -x ./idx/danRer7.fa --name run5_Uninjected_NCorf4_Cingulinintronic -p 4 --window_around_sgrna 5
CRISPRessoPooled -r1 ./real_dataset/data/run5_Uninjected_NCorf5_polycistronic_sim1.fq -r2 ./real_dataset/data/run5_Uninjected_NCorf5_polycistronic_sim2.fq -f ./real_dataset/data/merged/run5_Uninjected_NCorf5_polycistronic_pooled_amplicons.txt -x ./idx/danRer7.fa --name run5_Uninjected_NCorf5_polycistronic -p 4 --window_around_sgrna 5
CRISPRessoPooled -r1 ./real_dataset/data/run5_Uninjected_NC15_hoxB1a_6a_sim1.fq -r2 ./real_dataset/data/run5_Uninjected_NC15_hoxB1a_6a_sim2.fq -f ./real_dataset/data/merged/run5_Uninjected_NC15_hoxB1a_6a_pooled_amplicons.txt -x ./idx/danRer7.fa --name run5_Uninjected_NC15_hoxB1a_6a -p 4 --window_around_sgrna 5
CRISPRessoPooled -r1 ./real_dataset/data/run5_Uninjected_NC19_nr2f2_sim1.fq -r2 ./real_dataset/data/run5_Uninjected_NC19_nr2f2_sim2.fq -f ./real_dataset/data/merged/run5_Uninjected_NC19_nr2f2_pooled_amplicons.txt -x ./idx/danRer7.fa --name run5_Uninjected_NC19_nr2f2 -p 4 --window_around_sgrna 5
CRISPRessoPooled -r1 ./real_dataset/data/run5_Uninjected_NC22_tmem88b_sim1.fq -r2 ./real_dataset/data/run5_Uninjected_NC22_tmem88b_sim2.fq -f ./real_dataset/data/merged/run5_Uninjected_NC22_tmem88b_pooled_amplicons.txt -x ./idx/danRer7.fa --name run5_Uninjected_NC22_tmem88b -p 4 --window_around_sgrna 5
CRISPRessoPooled -r1 ./real_dataset/data/run5_F1_NC18_nr2f1a_sim1.fq -r2 ./real_dataset/data/run5_F1_NC18_nr2f1a_sim2.fq -f ./real_dataset/data/merged/run5_F1_NC18_nr2f1a_pooled_amplicons.txt -x ./idx/danRer7.fa --name run5_F1_NC18_nr2f1a -p 4 --window_around_sgrna 5
CRISPRessoPooled -r1 ./real_dataset/data/run5_uninjected_charon_lnc_late_g80_sim1.fq -r2 ./real_dataset/data/run5_uninjected_charon_lnc_late_g80_sim2.fq -f ./real_dataset/data/merged/run5_uninjected_charon_lnc_late_g80_pooled_amplicons.txt -x ./idx/danRer7.fa --name run5_uninjected_charon_lnc_late_g80 -p 4 --window_around_sgrna 5
CRISPRessoPooled -r1 ./real_dataset/data/run5_injected_charon_lnc_late_g80_sim1.fq -r2 ./real_dataset/data/run5_injected_charon_lnc_late_g80_sim2.fq -f ./real_dataset/data/merged/run5_injected_charon_lnc_late_g80_pooled_amplicons.txt -x ./idx/danRer7.fa --name run5_injected_charon_lnc_late_g80 -p 4 --window_around_sgrna 5
CRISPRessoPooled -r1 ./real_dataset/data/run5_uninjected_spaw_lnc_sim1.fq -r2 ./real_dataset/data/run5_uninjected_spaw_lnc_sim2.fq -f ./real_dataset/data/merged/run5_uninjected_spaw_lnc_pooled_amplicons.txt -x ./idx/danRer7.fa --name run5_uninjected_spaw_lnc -p 4 --window_around_sgrna 5
CRISPRessoPooled -r1 ./real_dataset/data/run5_injected_spaw_lnc_sim1.fq -r2 ./real_dataset/data/run5_injected_spaw_lnc_sim2.fq -f ./real_dataset/data/merged/run5_injected_spaw_lnc_pooled_amplicons.txt -x ./idx/danRer7.fa --name run5_injected_spaw_lnc -p 4 --window_around_sgrna 5
CRISPRessoPooled -r1 ./real_dataset/data/run5_uninjected_pitx2_lnc_g103_sim1.fq -r2 ./real_dataset/data/run5_uninjected_pitx2_lnc_g103_sim2.fq -f ./real_dataset/data/merged/run5_uninjected_pitx2_lnc_g103_pooled_amplicons.txt -x ./idx/danRer7.fa --name run5_uninjected_pitx2_lnc_g103 -p 4 --window_around_sgrna 5
CRISPRessoPooled -r1 ./real_dataset/data/run5_injected_pitx2_lnc_g103_sim1.fq -r2 ./real_dataset/data/run5_injected_pitx2_lnc_g103_sim2.fq -f ./real_dataset/data/merged/run5_injected_pitx2_lnc_g103_pooled_amplicons.txt -x ./idx/danRer7.fa --name run5_injected_pitx2_lnc_g103 -p 4 --window_around_sgrna 5
CRISPRessoPooled -r1 ./real_dataset/data/run5_uninjected_cyrano_g105_sim1.fq -r2 ./real_dataset/data/run5_uninjected_cyrano_g105_sim2.fq -f ./real_dataset/data/merged/run5_uninjected_cyrano_g105_pooled_amplicons.txt -x ./idx/danRer7.fa --name run5_uninjected_cyrano_g105 -p 4 --window_around_sgrna 5
CRISPRessoPooled -r1 ./real_dataset/data/run5_injected_cyrano_g105_sim1.fq -r2 ./real_dataset/data/run5_injected_cyrano_g105_sim2.fq -f ./real_dataset/data/merged/run5_injected_cyrano_g105_pooled_amplicons.txt -x ./idx/danRer7.fa --name run5_injected_cyrano_g105 -p 4 --window_around_sgrna 5
CRISPRessoPooled -r1 ./real_dataset/data/run5_F0x_setd1ba_lnc_g15_1_sim1.fq -r2 ./real_dataset/data/run5_F0x_setd1ba_lnc_g15_1_sim2.fq -f ./real_dataset/data/merged/run5_F0x_setd1ba_lnc_g15_1_pooled_amplicons.txt -x ./idx/danRer7.fa --name run5_F0x_setd1ba_lnc_g15_1 -p 4 --window_around_sgrna 5
CRISPRessoPooled -r1 ./real_dataset/data/run5_F0x_setd1ba_lnc_g15_2_sim1.fq -r2 ./real_dataset/data/run5_F0x_setd1ba_lnc_g15_2_sim2.fq -f ./real_dataset/data/merged/run5_F0x_setd1ba_lnc_g15_2_pooled_amplicons.txt -x ./idx/danRer7.fa --name run5_F0x_setd1ba_lnc_g15_2 -p 4 --window_around_sgrna 5
CRISPRessoPooled -r1 ./real_dataset/data/run5_F0x_setd1ba_lnc_g15_3_sim1.fq -r2 ./real_dataset/data/run5_F0x_setd1ba_lnc_g15_3_sim2.fq -f ./real_dataset/data/merged/run5_F0x_setd1ba_lnc_g15_3_pooled_amplicons.txt -x ./idx/danRer7.fa --name run5_F0x_setd1ba_lnc_g15_3 -p 4 --window_around_sgrna 5
CRISPRessoPooled -r1 ./real_dataset/data/run6_pitx2_lnc_103+104+12_B935b_uninj_sim1.fq -r2 ./real_dataset/data/run6_pitx2_lnc_103+104+12_B935b_uninj_sim2.fq -f ./real_dataset/data/merged/run6_pitx2_lnc_103+104+12_B935b_uninj_pooled_amplicons.txt -x ./idx/danRer7.fa --name run6_pitx2_lnc_103+104+12_B935b_uninj -p 4 --window_around_sgrna 5
CRISPRessoPooled -r1 ./real_dataset/data/run6_pitx2_lnc_103+104+12_B935b_inj_sim1.fq -r2 ./real_dataset/data/run6_pitx2_lnc_103+104+12_B935b_inj_sim2.fq -f ./real_dataset/data/merged/run6_pitx2_lnc_103+104+12_B935b_inj_pooled_amplicons.txt -x ./idx/danRer7.fa --name run6_pitx2_lnc_103+104+12_B935b_inj -p 4 --window_around_sgrna 5
CRISPRessoPooled -r1 ./real_dataset/data/run6_charon_lnc_mat_78+79_3637_uninj_sim1.fq -r2 ./real_dataset/data/run6_charon_lnc_mat_78+79_3637_uninj_sim2.fq -f ./real_dataset/data/merged/run6_charon_lnc_mat_78+79_3637_uninj_pooled_amplicons.txt -x ./idx/danRer7.fa --name run6_charon_lnc_mat_78+79_3637_uninj -p 4 --window_around_sgrna 5
CRISPRessoPooled -r1 ./real_dataset/data/run6_charon_lnc_mat_78+79_3637_inj_sim1.fq -r2 ./real_dataset/data/run6_charon_lnc_mat_78+79_3637_inj_sim2.fq -f ./real_dataset/data/merged/run6_charon_lnc_mat_78+79_3637_inj_pooled_amplicons.txt -x ./idx/danRer7.fa --name run6_charon_lnc_mat_78+79_3637_inj -p 4 --window_around_sgrna 5
CRISPRessoPooled -r1 ./real_dataset/data/run6_elovl6_e1_1_2_7071_uninj_sim1.fq -r2 ./real_dataset/data/run6_elovl6_e1_1_2_7071_uninj_sim2.fq -f ./real_dataset/data/merged/run6_elovl6_e1_1_2_7071_uninj_pooled_amplicons.txt -x ./idx/danRer7.fa --name run6_elovl6_e1_1_2_7071_uninj -p 4 --window_around_sgrna 5
CRISPRessoPooled -r1 ./real_dataset/data/run6_elovl6_e1_1_2_7071_inj_sim1.fq -r2 ./real_dataset/data/run6_elovl6_e1_1_2_7071_inj_sim2.fq -f ./real_dataset/data/merged/run6_elovl6_e1_1_2_7071_inj_pooled_amplicons.txt -x ./idx/danRer7.fa --name run6_elovl6_e1_1_2_7071_inj -p 4 --window_around_sgrna 5
CRISPRessoPooled -r1 ./real_dataset/data/run6_dand5_JAG_uninj_sim1.fq -r2 ./real_dataset/data/run6_dand5_JAG_uninj_sim2.fq -f ./real_dataset/data/merged/run6_dand5_JAG_uninj_pooled_amplicons.txt -x ./idx/danRer7.fa --name run6_dand5_JAG_uninj -p 4 --window_around_sgrna 5
CRISPRessoPooled -r1 ./real_dataset/data/run6_dand5_JAG_inj_sim1.fq -r2 ./real_dataset/data/run6_dand5_JAG_inj_sim2.fq -f ./real_dataset/data/merged/run6_dand5_JAG_inj_pooled_amplicons.txt -x ./idx/danRer7.fa --name run6_dand5_JAG_inj -p 4 --window_around_sgrna 5
CRISPRessoPooled -r1 ./real_dataset/data/run6_spaw_e1_1_9091_uninj_sim1.fq -r2 ./real_dataset/data/run6_spaw_e1_1_9091_uninj_sim2.fq -f ./real_dataset/data/merged/run6_spaw_e1_1_9091_uninj_pooled_amplicons.txt -x ./idx/danRer7.fa --name run6_spaw_e1_1_9091_uninj -p 4 --window_around_sgrna 5
CRISPRessoPooled -r1 ./real_dataset/data/run6_spaw_e1_1_9091_inj_sim1.fq -r2 ./real_dataset/data/run6_spaw_e1_1_9091_inj_sim2.fq -f ./real_dataset/data/merged/run6_spaw_e1_1_9091_inj_pooled_amplicons.txt -x ./idx/danRer7.fa --name run6_spaw_e1_1_9091_inj -p 4 --window_around_sgrna 5
CRISPRessoPooled -r1 ./real_dataset/data/run6_charon_lnc_mat_e1_1_2_3685_uninj_sim1.fq -r2 ./real_dataset/data/run6_charon_lnc_mat_e1_1_2_3685_uninj_sim2.fq -f ./real_dataset/data/merged/run6_charon_lnc_mat_e1_1_2_3685_uninj_pooled_amplicons.txt -x ./idx/danRer7.fa --name run6_charon_lnc_mat_e1_1_2_3685_uninj -p 4 --window_around_sgrna 5
CRISPRessoPooled -r1 ./real_dataset/data/run6_charon_lnc_mat_e1_1_2_3685_inj_sim1.fq -r2 ./real_dataset/data/run6_charon_lnc_mat_e1_1_2_3685_inj_sim2.fq -f ./real_dataset/data/merged/run6_charon_lnc_mat_e1_1_2_3685_inj_pooled_amplicons.txt -x ./idx/danRer7.fa --name run6_charon_lnc_mat_e1_1_2_3685_inj -p 4 --window_around_sgrna 5
CRISPRessoPooled -r1 ./real_dataset/data/run6_charon_lnc_mat_e2_1_8687_uninj_sim1.fq -r2 ./real_dataset/data/run6_charon_lnc_mat_e2_1_8687_uninj_sim2.fq -f ./real_dataset/data/merged/run6_charon_lnc_mat_e2_1_8687_uninj_pooled_amplicons.txt -x ./idx/danRer7.fa --name run6_charon_lnc_mat_e2_1_8687_uninj -p 4 --window_around_sgrna 5
CRISPRessoPooled -r1 ./real_dataset/data/run6_charon_lnc_mat_e2_1_8687_inj_sim1.fq -r2 ./real_dataset/data/run6_charon_lnc_mat_e2_1_8687_inj_sim2.fq -f ./real_dataset/data/merged/run6_charon_lnc_mat_e2_1_8687_inj_pooled_amplicons.txt -x ./idx/danRer7.fa --name run6_charon_lnc_mat_e2_1_8687_inj -p 4 --window_around_sgrna 5
CRISPRessoPooled -r1 ./real_dataset/data/run6_insert_ctgfa_uninj_1_sim1.fq -r2 ./real_dataset/data/run6_insert_ctgfa_uninj_1_sim2.fq -f ./real_dataset/data/merged/run6_insert_ctgfa_uninj_1_pooled_amplicons.txt -x ./idx/danRer7.fa --name run6_insert_ctgfa_uninj_1 -p 4 --window_around_sgrna 5
CRISPRessoPooled -r1 ./real_dataset/data/run6_insert_ctgfa_my96ss_1_sim1.fq -r2 ./real_dataset/data/run6_insert_ctgfa_my96ss_1_sim2.fq -f ./real_dataset/data/merged/run6_insert_ctgfa_my96ss_1_pooled_amplicons.txt -x ./idx/danRer7.fa --name run6_insert_ctgfa_my96ss_1 -p 4 --window_around_sgrna 5
CRISPRessoPooled -r1 ./real_dataset/data/run6_insert_ctgfa_Invit96ss_1_sim1.fq -r2 ./real_dataset/data/run6_insert_ctgfa_Invit96ss_1_sim2.fq -f ./real_dataset/data/merged/run6_insert_ctgfa_Invit96ss_1_pooled_amplicons.txt -x ./idx/danRer7.fa --name run6_insert_ctgfa_Invit96ss_1 -p 4 --window_around_sgrna 5
CRISPRessoPooled -r1 ./real_dataset/data/run6_insert_ctgfa_uninj_2_sim1.fq -r2 ./real_dataset/data/run6_insert_ctgfa_uninj_2_sim2.fq -f ./real_dataset/data/merged/run6_insert_ctgfa_uninj_2_pooled_amplicons.txt -x ./idx/danRer7.fa --name run6_insert_ctgfa_uninj_2 -p 4 --window_around_sgrna 5
CRISPRessoPooled -r1 ./real_dataset/data/run6_insert_ctgfa_my96ds_3_sim1.fq -r2 ./real_dataset/data/run6_insert_ctgfa_my96ds_3_sim2.fq -f ./real_dataset/data/merged/run6_insert_ctgfa_my96ds_3_pooled_amplicons.txt -x ./idx/danRer7.fa --name run6_insert_ctgfa_my96ds_3 -p 4 --window_around_sgrna 5
CRISPRessoPooled -r1 ./real_dataset/data/run6_24C_1_sim1.fq -r2 ./real_dataset/data/run6_24C_1_sim2.fq -f ./real_dataset/data/merged/run6_24C_1_pooled_amplicons.txt -x ./idx/danRer7.fa --name run6_24C_1 -p 4 --window_around_sgrna 5
CRISPRessoPooled -r1 ./real_dataset/data/run6_28C_1_sim1.fq -r2 ./real_dataset/data/run6_28C_1_sim2.fq -f ./real_dataset/data/merged/run6_28C_1_pooled_amplicons.txt -x ./idx/danRer7.fa --name run6_28C_1 -p 4 --window_around_sgrna 5
CRISPRessoPooled -r1 ./real_dataset/data/run6_32C_1_sim1.fq -r2 ./real_dataset/data/run6_32C_1_sim2.fq -f ./real_dataset/data/merged/run6_32C_1_pooled_amplicons.txt -x ./idx/danRer7.fa --name run6_32C_1 -p 4 --window_around_sgrna 5
CRISPRessoPooled -r1 ./real_dataset/data/run6_con_1_sim1.fq -r2 ./real_dataset/data/run6_con_1_sim2.fq -f ./real_dataset/data/merged/run6_con_1_pooled_amplicons.txt -x ./idx/danRer7.fa --name run6_con_1 -p 4 --window_around_sgrna 5
CRISPRessoPooled -r1 ./real_dataset/data/run6_24C_2_sim1.fq -r2 ./real_dataset/data/run6_24C_2_sim2.fq -f ./real_dataset/data/merged/run6_24C_2_pooled_amplicons.txt -x ./idx/danRer7.fa --name run6_24C_2 -p 4 --window_around_sgrna 5
CRISPRessoPooled -r1 ./real_dataset/data/run6_28C_2_sim1.fq -r2 ./real_dataset/data/run6_28C_2_sim2.fq -f ./real_dataset/data/merged/run6_28C_2_pooled_amplicons.txt -x ./idx/danRer7.fa --name run6_28C_2 -p 4 --window_around_sgrna 5
CRISPRessoPooled -r1 ./real_dataset/data/run6_32C_2_sim1.fq -r2 ./real_dataset/data/run6_32C_2_sim2.fq -f ./real_dataset/data/merged/run6_32C_2_pooled_amplicons.txt -x ./idx/danRer7.fa --name run6_32C_2 -p 4 --window_around_sgrna 5
CRISPRessoPooled -r1 ./real_dataset/data/run6_Con_1_2_sim1.fq -r2 ./real_dataset/data/run6_Con_1_2_sim2.fq -f ./real_dataset/data/merged/run6_Con_1_2_pooled_amplicons.txt -x ./idx/danRer7.fa --name run6_Con_1_2 -p 4 --window_around_sgrna 5
CRISPRessoPooled -r1 ./real_dataset/data/run6_24C_3_sim1.fq -r2 ./real_dataset/data/run6_24C_3_sim2.fq -f ./real_dataset/data/merged/run6_24C_3_pooled_amplicons.txt -x ./idx/danRer7.fa --name run6_24C_3 -p 4 --window_around_sgrna 5
CRISPRessoPooled -r1 ./real_dataset/data/run6_28C_3_sim1.fq -r2 ./real_dataset/data/run6_28C_3_sim2.fq -f ./real_dataset/data/merged/run6_28C_3_pooled_amplicons.txt -x ./idx/danRer7.fa --name run6_28C_3 -p 4 --window_around_sgrna 5
CRISPRessoPooled -r1 ./real_dataset/data/run6_32C_3_sim1.fq -r2 ./real_dataset/data/run6_32C_3_sim2.fq -f ./real_dataset/data/merged/run6_32C_3_pooled_amplicons.txt -x ./idx/danRer7.fa --name run6_32C_3 -p 4 --window_around_sgrna 5
CRISPRessoPooled -r1 ./real_dataset/data/run6_con_3_sim1.fq -r2 ./real_dataset/data/run6_con_3_sim2.fq -f ./real_dataset/data/merged/run6_con_3_pooled_amplicons.txt -x ./idx/danRer7.fa --name run6_con_3 -p 4 --window_around_sgrna 5
CRISPRessoPooled -r1 ./real_dataset/data/run7_SP1_inj_sim1.fq -r2 ./real_dataset/data/run7_SP1_inj_sim2.fq -f ./real_dataset/data/merged/run7_SP1_inj_pooled_amplicons.txt -x ./idx/danRer7.fa --name run7_SP1_inj -p 4 --window_around_sgrna 5
CRISPRessoPooled -r1 ./real_dataset/data/run7_SP1_uninj_sim1.fq -r2 ./real_dataset/data/run7_SP1_uninj_sim2.fq -f ./real_dataset/data/merged/run7_SP1_uninj_pooled_amplicons.txt -x ./idx/danRer7.fa --name run7_SP1_uninj -p 4 --window_around_sgrna 5
CRISPRessoPooled -r1 ./real_dataset/data/run7_SP3_inj_sim1.fq -r2 ./real_dataset/data/run7_SP3_inj_sim2.fq -f ./real_dataset/data/merged/run7_SP3_inj_pooled_amplicons.txt -x ./idx/danRer7.fa --name run7_SP3_inj -p 4 --window_around_sgrna 5
CRISPRessoPooled -r1 ./real_dataset/data/run7_SP3_uninj_sim1.fq -r2 ./real_dataset/data/run7_SP3_uninj_sim2.fq -f ./real_dataset/data/merged/run7_SP3_uninj_pooled_amplicons.txt -x ./idx/danRer7.fa --name run7_SP3_uninj -p 4 --window_around_sgrna 5
CRISPRessoPooled -r1 ./real_dataset/data/run7_SP4_inj_sim1.fq -r2 ./real_dataset/data/run7_SP4_inj_sim2.fq -f ./real_dataset/data/merged/run7_SP4_inj_pooled_amplicons.txt -x ./idx/danRer7.fa --name run7_SP4_inj -p 4 --window_around_sgrna 5
CRISPRessoPooled -r1 ./real_dataset/data/run7_SP4_uninj_sim1.fq -r2 ./real_dataset/data/run7_SP4_uninj_sim2.fq -f ./real_dataset/data/merged/run7_SP4_uninj_pooled_amplicons.txt -x ./idx/danRer7.fa --name run7_SP4_uninj -p 4 --window_around_sgrna 5
CRISPRessoPooled -r1 ./real_dataset/data/run7_guide1_sim1.fq -r2 ./real_dataset/data/run7_guide1_sim2.fq -f ./real_dataset/data/merged/run7_guide1_pooled_amplicons.txt -x ./idx/danRer7.fa --name run7_guide1 -p 4 --window_around_sgrna 5
CRISPRessoPooled -r1 ./real_dataset/data/run7_guide2_sim1.fq -r2 ./real_dataset/data/run7_guide2_sim2.fq -f ./real_dataset/data/merged/run7_guide2_pooled_amplicons.txt -x ./idx/danRer7.fa --name run7_guide2 -p 4 --window_around_sgrna 5
CRISPRessoPooled -r1 ./real_dataset/data/run7_guide3_sim1.fq -r2 ./real_dataset/data/run7_guide3_sim2.fq -f ./real_dataset/data/merged/run7_guide3_pooled_amplicons.txt -x ./idx/danRer7.fa --name run7_guide3 -p 4 --window_around_sgrna 5
CRISPRessoPooled -r1 ./real_dataset/data/run7_control_sim1.fq -r2 ./real_dataset/data/run7_control_sim2.fq -f ./real_dataset/data/merged/run7_control_pooled_amplicons.txt -x ./idx/danRer7.fa --name run7_control -p 4 --window_around_sgrna 5
CRISPRessoPooled -r1 ./real_dataset/data/run7_injected_sim1.fq -r2 ./real_dataset/data/run7_injected_sim2.fq -f ./real_dataset/data/merged/run7_injected_pooled_amplicons.txt -x ./idx/danRer7.fa --name run7_injected -p 4 --window_around_sgrna 5
CRISPRessoPooled -r1 ./real_dataset/data/run7_uninjected_sim1.fq -r2 ./real_dataset/data/run7_uninjected_sim2.fq -f ./real_dataset/data/merged/run7_uninjected_pooled_amplicons.txt -x ./idx/danRer7.fa --name run7_uninjected -p 4 --window_around_sgrna 5
CRISPRessoPooled -r1 ./real_dataset/data/run7_injected2_sim1.fq -r2 ./real_dataset/data/run7_injected2_sim2.fq -f ./real_dataset/data/merged/run7_injected2_pooled_amplicons.txt -x ./idx/danRer7.fa --name run7_injected2 -p 4 --window_around_sgrna 5
CRISPRessoPooled -r1 ./real_dataset/data/run7_Uninjected_1_sim1.fq -r2 ./real_dataset/data/run7_Uninjected_1_sim2.fq -f ./real_dataset/data/merged/run7_Uninjected_1_pooled_amplicons.txt -x ./idx/danRer7.fa --name run7_Uninjected_1 -p 4 --window_around_sgrna 5
CRISPRessoPooled -r1 ./real_dataset/data/run7_spaw_e2_1_uninj_sim1.fq -r2 ./real_dataset/data/run7_spaw_e2_1_uninj_sim2.fq -f ./real_dataset/data/merged/run7_spaw_e2_1_uninj_pooled_amplicons.txt -x ./idx/danRer7.fa --name run7_spaw_e2_1_uninj -p 4 --window_around_sgrna 5
CRISPRessoPooled -r1 ./real_dataset/data/run7_spaw_e2_1_inj_sim1.fq -r2 ./real_dataset/data/run7_spaw_e2_1_inj_sim2.fq -f ./real_dataset/data/merged/run7_spaw_e2_1_inj_pooled_amplicons.txt -x ./idx/danRer7.fa --name run7_spaw_e2_1_inj -p 4 --window_around_sgrna 5
CRISPRessoPooled -r1 ./real_dataset/data/run7_atp1a1.1_e2_1_uninj_sim1.fq -r2 ./real_dataset/data/run7_atp1a1.1_e2_1_uninj_sim2.fq -f ./real_dataset/data/merged/run7_atp1a1.1_e2_1_uninj_pooled_amplicons.txt -x ./idx/danRer7.fa --name run7_atp1a1.1_e2_1_uninj -p 4 --window_around_sgrna 5
CRISPRessoPooled -r1 ./real_dataset/data/run7_atp1a1.1_e2_1_inj_sim1.fq -r2 ./real_dataset/data/run7_atp1a1.1_e2_1_inj_sim2.fq -f ./real_dataset/data/merged/run7_atp1a1.1_e2_1_inj_pooled_amplicons.txt -x ./idx/danRer7.fa --name run7_atp1a1.1_e2_1_inj -p 4 --window_around_sgrna 5
CRISPRessoPooled -r1 ./real_dataset/data/run7_atp1a1.1_e4_1_uninj_sim1.fq -r2 ./real_dataset/data/run7_atp1a1.1_e4_1_uninj_sim2.fq -f ./real_dataset/data/merged/run7_atp1a1.1_e4_1_uninj_pooled_amplicons.txt -x ./idx/danRer7.fa --name run7_atp1a1.1_e4_1_uninj -p 4 --window_around_sgrna 5
CRISPRessoPooled -r1 ./real_dataset/data/run7_atp1a1.1_e4_1_inj_sim1.fq -r2 ./real_dataset/data/run7_atp1a1.1_e4_1_inj_sim2.fq -f ./real_dataset/data/merged/run7_atp1a1.1_e4_1_inj_pooled_amplicons.txt -x ./idx/danRer7.fa --name run7_atp1a1.1_e4_1_inj -p 4 --window_around_sgrna 5
CRISPRessoPooled -r1 ./real_dataset/data/run7_cx43.4_e1_1_uninj_sim1.fq -r2 ./real_dataset/data/run7_cx43.4_e1_1_uninj_sim2.fq -f ./real_dataset/data/merged/run7_cx43.4_e1_1_uninj_pooled_amplicons.txt -x ./idx/danRer7.fa --name run7_cx43.4_e1_1_uninj -p 4 --window_around_sgrna 5
CRISPRessoPooled -r1 ./real_dataset/data/run7_cx43.4_e1_1_inj_sim1.fq -r2 ./real_dataset/data/run7_cx43.4_e1_1_inj_sim2.fq -f ./real_dataset/data/merged/run7_cx43.4_e1_1_inj_pooled_amplicons.txt -x ./idx/danRer7.fa --name run7_cx43.4_e1_1_inj -p 4 --window_around_sgrna 5
CRISPRessoPooled -r1 ./real_dataset/data/run7_ablim1b_e2_1_uninj_sim1.fq -r2 ./real_dataset/data/run7_ablim1b_e2_1_uninj_sim2.fq -f ./real_dataset/data/merged/run7_ablim1b_e2_1_uninj_pooled_amplicons.txt -x ./idx/danRer7.fa --name run7_ablim1b_e2_1_uninj -p 4 --window_around_sgrna 5
CRISPRessoPooled -r1 ./real_dataset/data/run7_ablim1b_e2_1_inj_sim1.fq -r2 ./real_dataset/data/run7_ablim1b_e2_1_inj_sim2.fq -f ./real_dataset/data/merged/run7_ablim1b_e2_1_inj_pooled_amplicons.txt -x ./idx/danRer7.fa --name run7_ablim1b_e2_1_inj -p 4 --window_around_sgrna 5
CRISPRessoPooled -r1 ./real_dataset/data/run7_charon_lnc_larv_e1_1_2_uninj_sim1.fq -r2 ./real_dataset/data/run7_charon_lnc_larv_e1_1_2_uninj_sim2.fq -f ./real_dataset/data/merged/run7_charon_lnc_larv_e1_1_2_uninj_pooled_amplicons.txt -x ./idx/danRer7.fa --name run7_charon_lnc_larv_e1_1_2_uninj -p 4 --window_around_sgrna 5
CRISPRessoPooled -r1 ./real_dataset/data/run7_charon_lnc_larv_e1_1_2_inj_sim1.fq -r2 ./real_dataset/data/run7_charon_lnc_larv_e1_1_2_inj_sim2.fq -f ./real_dataset/data/merged/run7_charon_lnc_larv_e1_1_2_inj_pooled_amplicons.txt -x ./idx/danRer7.fa --name run7_charon_lnc_larv_e1_1_2_inj -p 4 --window_around_sgrna 5
CRISPRessoPooled -r1 ./real_dataset/data/run7_spaw_lnc_e1_1_uninj_sim1.fq -r2 ./real_dataset/data/run7_spaw_lnc_e1_1_uninj_sim2.fq -f ./real_dataset/data/merged/run7_spaw_lnc_e1_1_uninj_pooled_amplicons.txt -x ./idx/danRer7.fa --name run7_spaw_lnc_e1_1_uninj -p 4 --window_around_sgrna 5
CRISPRessoPooled -r1 ./real_dataset/data/run7_spaw_lnc_e1_1_inj_sim1.fq -r2 ./real_dataset/data/run7_spaw_lnc_e1_1_inj_sim2.fq -f ./real_dataset/data/merged/run7_spaw_lnc_e1_1_inj_pooled_amplicons.txt -x ./idx/danRer7.fa --name run7_spaw_lnc_e1_1_inj -p 4 --window_around_sgrna 5
CRISPRessoPooled -r1 ./real_dataset/data/run7_spaw_lnc_e2_1_uninj_sim1.fq -r2 ./real_dataset/data/run7_spaw_lnc_e2_1_uninj_sim2.fq -f ./real_dataset/data/merged/run7_spaw_lnc_e2_1_uninj_pooled_amplicons.txt -x ./idx/danRer7.fa --name run7_spaw_lnc_e2_1_uninj -p 4 --window_around_sgrna 5
CRISPRessoPooled -r1 ./real_dataset/data/run7_spaw_lnc_e2_1_inj_sim1.fq -r2 ./real_dataset/data/run7_spaw_lnc_e2_1_inj_sim2.fq -f ./real_dataset/data/merged/run7_spaw_lnc_e2_1_inj_pooled_amplicons.txt -x ./idx/danRer7.fa --name run7_spaw_lnc_e2_1_inj -p 4 --window_around_sgrna 5
CRISPRessoPooled -r1 ./real_dataset/data/run7_elovl6_e1_1_2_uninj_sim1.fq -r2 ./real_dataset/data/run7_elovl6_e1_1_2_uninj_sim2.fq -f ./real_dataset/data/merged/run7_elovl6_e1_1_2_uninj_pooled_amplicons.txt -x ./idx/danRer7.fa --name run7_elovl6_e1_1_2_uninj -p 4 --window_around_sgrna 5
CRISPRessoPooled -r1 ./real_dataset/data/run7_elovl6_e1_1_2_inj_sim1.fq -r2 ./real_dataset/data/run7_elovl6_e1_1_2_inj_sim2.fq -f ./real_dataset/data/merged/run7_elovl6_e1_1_2_inj_pooled_amplicons.txt -x ./idx/danRer7.fa --name run7_elovl6_e1_1_2_inj -p 4 --window_around_sgrna 5
CRISPRessoPooled -r1 ./real_dataset/data/run7_charon_lnc_mat_7879_uninj_sim1.fq -r2 ./real_dataset/data/run7_charon_lnc_mat_7879_uninj_sim2.fq -f ./real_dataset/data/merged/run7_charon_lnc_mat_7879_uninj_pooled_amplicons.txt -x ./idx/danRer7.fa --name run7_charon_lnc_mat_7879_uninj -p 4 --window_around_sgrna 5
CRISPRessoPooled -r1 ./real_dataset/data/run7_charon_lnc_mat_7879_inj_sim1.fq -r2 ./real_dataset/data/run7_charon_lnc_mat_7879_inj_sim2.fq -f ./real_dataset/data/merged/run7_charon_lnc_mat_7879_inj_pooled_amplicons.txt -x ./idx/danRer7.fa --name run7_charon_lnc_mat_7879_inj -p 4 --window_around_sgrna 5
CRISPRessoPooled -r1 ./real_dataset/data/run7_charon_lnc_mat_e1_1_2_uninj_sim1.fq -r2 ./real_dataset/data/run7_charon_lnc_mat_e1_1_2_uninj_sim2.fq -f ./real_dataset/data/merged/run7_charon_lnc_mat_e1_1_2_uninj_pooled_amplicons.txt -x ./idx/danRer7.fa --name run7_charon_lnc_mat_e1_1_2_uninj -p 4 --window_around_sgrna 5
CRISPRessoPooled -r1 ./real_dataset/data/run7_charon_lnc_mat_e1_1_2_inj_sim1.fq -r2 ./real_dataset/data/run7_charon_lnc_mat_e1_1_2_inj_sim2.fq -f ./real_dataset/data/merged/run7_charon_lnc_mat_e1_1_2_inj_pooled_amplicons.txt -x ./idx/danRer7.fa --name run7_charon_lnc_mat_e1_1_2_inj -p 4 --window_around_sgrna 5
CRISPRessoPooled -r1 ./real_dataset/data/run7_charon_lnc_mat_e3_1_4_uninj_sim1.fq -r2 ./real_dataset/data/run7_charon_lnc_mat_e3_1_4_uninj_sim2.fq -f ./real_dataset/data/merged/run7_charon_lnc_mat_e3_1_4_uninj_pooled_amplicons.txt -x ./idx/danRer7.fa --name run7_charon_lnc_mat_e3_1_4_uninj -p 4 --window_around_sgrna 5
CRISPRessoPooled -r1 ./real_dataset/data/run7_charon_lnc_mat_e3_1_4_inj_sim1.fq -r2 ./real_dataset/data/run7_charon_lnc_mat_e3_1_4_inj_sim2.fq -f ./real_dataset/data/merged/run7_charon_lnc_mat_e3_1_4_inj_pooled_amplicons.txt -x ./idx/danRer7.fa --name run7_charon_lnc_mat_e3_1_4_inj -p 4 --window_around_sgrna 5
CRISPRessoPooled -r1 ./real_dataset/data/run7_charon_lnc_mat_e2_1_uninj_sim1.fq -r2 ./real_dataset/data/run7_charon_lnc_mat_e2_1_uninj_sim2.fq -f ./real_dataset/data/merged/run7_charon_lnc_mat_e2_1_uninj_pooled_amplicons.txt -x ./idx/danRer7.fa --name run7_charon_lnc_mat_e2_1_uninj -p 4 --window_around_sgrna 5
CRISPRessoPooled -r1 ./real_dataset/data/run7_charon_lnc_mat_e2_1_inj_sim1.fq -r2 ./real_dataset/data/run7_charon_lnc_mat_e2_1_inj_sim2.fq -f ./real_dataset/data/merged/run7_charon_lnc_mat_e2_1_inj_pooled_amplicons.txt -x ./idx/danRer7.fa --name run7_charon_lnc_mat_e2_1_inj -p 4 --window_around_sgrna 5
CRISPRessoPooled -r1 ./real_dataset/data/run7_ctgfa_uninj1_sim1.fq -r2 ./real_dataset/data/run7_ctgfa_uninj1_sim2.fq -f ./real_dataset/data/merged/run7_ctgfa_uninj1_pooled_amplicons.txt -x ./idx/danRer7.fa --name run7_ctgfa_uninj1 -p 4 --window_around_sgrna 5
CRISPRessoPooled -r1 ./real_dataset/data/run7_ctgfa_my96ss_sim1.fq -r2 ./real_dataset/data/run7_ctgfa_my96ss_sim2.fq -f ./real_dataset/data/merged/run7_ctgfa_my96ss_pooled_amplicons.txt -x ./idx/danRer7.fa --name run7_ctgfa_my96ss -p 4 --window_around_sgrna 5
CRISPRessoPooled -r1 ./real_dataset/data/run7_ctgfa_invit96ss_sim1.fq -r2 ./real_dataset/data/run7_ctgfa_invit96ss_sim2.fq -f ./real_dataset/data/merged/run7_ctgfa_invit96ss_pooled_amplicons.txt -x ./idx/danRer7.fa --name run7_ctgfa_invit96ss -p 4 --window_around_sgrna 5
CRISPRessoPooled -r1 ./real_dataset/data/run7_ctgfa_uninj2_sim1.fq -r2 ./real_dataset/data/run7_ctgfa_uninj2_sim2.fq -f ./real_dataset/data/merged/run7_ctgfa_uninj2_pooled_amplicons.txt -x ./idx/danRer7.fa --name run7_ctgfa_uninj2 -p 4 --window_around_sgrna 5
CRISPRessoPooled -r1 ./real_dataset/data/run7_ctgfa_30ng56ds_sim1.fq -r2 ./real_dataset/data/run7_ctgfa_30ng56ds_sim2.fq -f ./real_dataset/data/merged/run7_ctgfa_30ng56ds_pooled_amplicons.txt -x ./idx/danRer7.fa --name run7_ctgfa_30ng56ds -p 4 --window_around_sgrna 5
CRISPRessoPooled -r1 ./real_dataset/data/run7_ctgfa_60ng56ds_sim1.fq -r2 ./real_dataset/data/run7_ctgfa_60ng56ds_sim2.fq -f ./real_dataset/data/merged/run7_ctgfa_60ng56ds_pooled_amplicons.txt -x ./idx/danRer7.fa --name run7_ctgfa_60ng56ds -p 4 --window_around_sgrna 5
CRISPRessoPooled -r1 ./real_dataset/data/run7_ctgfa_invit56ss_sim1.fq -r2 ./real_dataset/data/run7_ctgfa_invit56ss_sim2.fq -f ./real_dataset/data/merged/run7_ctgfa_invit56ss_pooled_amplicons.txt -x ./idx/danRer7.fa --name run7_ctgfa_invit56ss -p 4 --window_around_sgrna 5
CRISPRessoPooled -r1 ./real_dataset/data/run7_ctgfa_uninj3_sim1.fq -r2 ./real_dataset/data/run7_ctgfa_uninj3_sim2.fq -f ./real_dataset/data/merged/run7_ctgfa_uninj3_pooled_amplicons.txt -x ./idx/danRer7.fa --name run7_ctgfa_uninj3 -p 4 --window_around_sgrna 5
CRISPRessoPooled -r1 ./real_dataset/data/run7_ctgfa_my96ss2_sim1.fq -r2 ./real_dataset/data/run7_ctgfa_my96ss2_sim2.fq -f ./real_dataset/data/merged/run7_ctgfa_my96ss2_pooled_amplicons.txt -x ./idx/danRer7.fa --name run7_ctgfa_my96ss2 -p 4 --window_around_sgrna 5
CRISPRessoPooled -r1 ./real_dataset/data/run7_ctgfa_my96ds2_sim1.fq -r2 ./real_dataset/data/run7_ctgfa_my96ds2_sim2.fq -f ./real_dataset/data/merged/run7_ctgfa_my96ds2_pooled_amplicons.txt -x ./idx/danRer7.fa --name run7_ctgfa_my96ds2 -p 4 --window_around_sgrna 5
CRISPRessoPooled -r1 ./real_dataset/data/run7_ctgfa_uninj4_sim1.fq -r2 ./real_dataset/data/run7_ctgfa_uninj4_sim2.fq -f ./real_dataset/data/merged/run7_ctgfa_uninj4_pooled_amplicons.txt -x ./idx/danRer7.fa --name run7_ctgfa_uninj4 -p 4 --window_around_sgrna 5
CRISPRessoPooled -r1 ./real_dataset/data/run7_ctgfa_173ss_sim1.fq -r2 ./real_dataset/data/run7_ctgfa_173ss_sim2.fq -f ./real_dataset/data/merged/run7_ctgfa_173ss_pooled_amplicons.txt -x ./idx/danRer7.fa --name run7_ctgfa_173ss -p 4 --window_around_sgrna 5
CRISPRessoPooled -r1 ./real_dataset/data/run7_ctgfa_173ds_sim1.fq -r2 ./real_dataset/data/run7_ctgfa_173ds_sim2.fq -f ./real_dataset/data/merged/run7_ctgfa_173ds_pooled_amplicons.txt -x ./idx/danRer7.fa --name run7_ctgfa_173ds -p 4 --window_around_sgrna 5
CRISPRessoPooled -r1 ./real_dataset/data/run7_ctgfa_uninj5_sim1.fq -r2 ./real_dataset/data/run7_ctgfa_uninj5_sim2.fq -f ./real_dataset/data/merged/run7_ctgfa_uninj5_pooled_amplicons.txt -x ./idx/danRer7.fa --name run7_ctgfa_uninj5 -p 4 --window_around_sgrna 5
CRISPRessoPooled -r1 ./real_dataset/data/run7_ctgfa_213ss_sim1.fq -r2 ./real_dataset/data/run7_ctgfa_213ss_sim2.fq -f ./real_dataset/data/merged/run7_ctgfa_213ss_pooled_amplicons.txt -x ./idx/danRer7.fa --name run7_ctgfa_213ss -p 4 --window_around_sgrna 5
CRISPRessoPooled -r1 ./real_dataset/data/run7_ctgfa_213ds_sim1.fq -r2 ./real_dataset/data/run7_ctgfa_213ds_sim2.fq -f ./real_dataset/data/merged/run7_ctgfa_213ds_pooled_amplicons.txt -x ./idx/danRer7.fa --name run7_ctgfa_213ds -p 4 --window_around_sgrna 5
CRISPRessoPooled -r1 ./real_dataset/data/run8_guide3_sim1.fq -r2 ./real_dataset/data/run8_guide3_sim2.fq -f ./real_dataset/data/merged/run8_guide3_pooled_amplicons.txt -x ./idx/danRer7.fa --name run8_guide3 -p 4 --window_around_sgrna 5
CRISPRessoPooled -r1 ./real_dataset/data/run8_control_sim1.fq -r2 ./real_dataset/data/run8_control_sim2.fq -f ./real_dataset/data/merged/run8_control_pooled_amplicons.txt -x ./idx/danRer7.fa --name run8_control -p 4 --window_around_sgrna 5
CRISPRessoPooled -r1 ./real_dataset/data/run8_g125_36_sim1.fq -r2 ./real_dataset/data/run8_g125_36_sim2.fq -f ./real_dataset/data/merged/run8_g125_36_pooled_amplicons.txt -x ./idx/danRer7.fa --name run8_g125_36 -p 4 --window_around_sgrna 5
CRISPRessoPooled -r1 ./real_dataset/data/run8_un_37_sim1.fq -r2 ./real_dataset/data/run8_un_37_sim2.fq -f ./real_dataset/data/merged/run8_un_37_pooled_amplicons.txt -x ./idx/danRer7.fa --name run8_un_37 -p 4 --window_around_sgrna 5
CRISPRessoPooled -r1 ./real_dataset/data/run8_g126_38_sim1.fq -r2 ./real_dataset/data/run8_g126_38_sim2.fq -f ./real_dataset/data/merged/run8_g126_38_pooled_amplicons.txt -x ./idx/danRer7.fa --name run8_g126_38 -p 4 --window_around_sgrna 5
CRISPRessoPooled -r1 ./real_dataset/data/run8_un_39_sim1.fq -r2 ./real_dataset/data/run8_un_39_sim2.fq -f ./real_dataset/data/merged/run8_un_39_pooled_amplicons.txt -x ./idx/danRer7.fa --name run8_un_39 -p 4 --window_around_sgrna 5
CRISPRessoPooled -r1 ./real_dataset/data/run8_g127_40_sim1.fq -r2 ./real_dataset/data/run8_g127_40_sim2.fq -f ./real_dataset/data/merged/run8_g127_40_pooled_amplicons.txt -x ./idx/danRer7.fa --name run8_g127_40 -p 4 --window_around_sgrna 5
CRISPRessoPooled -r1 ./real_dataset/data/run8_un_41_sim1.fq -r2 ./real_dataset/data/run8_un_41_sim2.fq -f ./real_dataset/data/merged/run8_un_41_pooled_amplicons.txt -x ./idx/danRer7.fa --name run8_un_41 -p 4 --window_around_sgrna 5
CRISPRessoPooled -r1 ./real_dataset/data/run8_g128_42_sim1.fq -r2 ./real_dataset/data/run8_g128_42_sim2.fq -f ./real_dataset/data/merged/run8_g128_42_pooled_amplicons.txt -x ./idx/danRer7.fa --name run8_g128_42 -p 4 --window_around_sgrna 5
CRISPRessoPooled -r1 ./real_dataset/data/run8_un_43_sim1.fq -r2 ./real_dataset/data/run8_un_43_sim2.fq -f ./real_dataset/data/merged/run8_un_43_pooled_amplicons.txt -x ./idx/danRer7.fa --name run8_un_43 -p 4 --window_around_sgrna 5
CRISPRessoPooled -r1 ./real_dataset/data/run8_g129_44_sim1.fq -r2 ./real_dataset/data/run8_g129_44_sim2.fq -f ./real_dataset/data/merged/run8_g129_44_pooled_amplicons.txt -x ./idx/danRer7.fa --name run8_g129_44 -p 4 --window_around_sgrna 5
CRISPRessoPooled -r1 ./real_dataset/data/run8_un_45_sim1.fq -r2 ./real_dataset/data/run8_un_45_sim2.fq -f ./real_dataset/data/merged/run8_un_45_pooled_amplicons.txt -x ./idx/danRer7.fa --name run8_un_45 -p 4 --window_around_sgrna 5
CRISPRessoPooled -r1 ./real_dataset/data/run8_g130_46_sim1.fq -r2 ./real_dataset/data/run8_g130_46_sim2.fq -f ./real_dataset/data/merged/run8_g130_46_pooled_amplicons.txt -x ./idx/danRer7.fa --name run8_g130_46 -p 4 --window_around_sgrna 5
CRISPRessoPooled -r1 ./real_dataset/data/run8_un_47_sim1.fq -r2 ./real_dataset/data/run8_un_47_sim2.fq -f ./real_dataset/data/merged/run8_un_47_pooled_amplicons.txt -x ./idx/danRer7.fa --name run8_un_47 -p 4 --window_around_sgrna 5
CRISPRessoPooled -r1 ./real_dataset/data/run8_g131_48_sim1.fq -r2 ./real_dataset/data/run8_g131_48_sim2.fq -f ./real_dataset/data/merged/run8_g131_48_pooled_amplicons.txt -x ./idx/danRer7.fa --name run8_g131_48 -p 4 --window_around_sgrna 5
CRISPRessoPooled -r1 ./real_dataset/data/run8_un_49_sim1.fq -r2 ./real_dataset/data/run8_un_49_sim2.fq -f ./real_dataset/data/merged/run8_un_49_pooled_amplicons.txt -x ./idx/danRer7.fa --name run8_un_49 -p 4 --window_around_sgrna 5
CRISPRessoPooled -r1 ./real_dataset/data/run8_g132_50_sim1.fq -r2 ./real_dataset/data/run8_g132_50_sim2.fq -f ./real_dataset/data/merged/run8_g132_50_pooled_amplicons.txt -x ./idx/danRer7.fa --name run8_g132_50 -p 4 --window_around_sgrna 5
CRISPRessoPooled -r1 ./real_dataset/data/run8_un_51_sim1.fq -r2 ./real_dataset/data/run8_un_51_sim2.fq -f ./real_dataset/data/merged/run8_un_51_pooled_amplicons.txt -x ./idx/danRer7.fa --name run8_un_51 -p 4 --window_around_sgrna 5
CRISPRessoPooled -r1 ./real_dataset/data/run8_old_g118_1_sim1.fq -r2 ./real_dataset/data/run8_old_g118_1_sim2.fq -f ./real_dataset/data/merged/run8_old_g118_1_pooled_amplicons.txt -x ./idx/danRer7.fa --name run8_old_g118_1 -p 4 --window_around_sgrna 5
CRISPRessoPooled -r1 ./real_dataset/data/run8_un_5_sim1.fq -r2 ./real_dataset/data/run8_un_5_sim2.fq -f ./real_dataset/data/merged/run8_un_5_pooled_amplicons.txt -x ./idx/danRer7.fa --name run8_un_5 -p 4 --window_around_sgrna 5
CRISPRessoPooled -r1 ./real_dataset/data/run8_old_g119_2_sim1.fq -r2 ./real_dataset/data/run8_old_g119_2_sim2.fq -f ./real_dataset/data/merged/run8_old_g119_2_pooled_amplicons.txt -x ./idx/danRer7.fa --name run8_old_g119_2 -p 4 --window_around_sgrna 5
CRISPRessoPooled -r1 ./real_dataset/data/run8_Un_5_1_sim1.fq -r2 ./real_dataset/data/run8_Un_5_1_sim2.fq -f ./real_dataset/data/merged/run8_Un_5_1_pooled_amplicons.txt -x ./idx/danRer7.fa --name run8_Un_5_1 -p 4 --window_around_sgrna 5
CRISPRessoPooled -r1 ./real_dataset/data/run8_old_g121_4_sim1.fq -r2 ./real_dataset/data/run8_old_g121_4_sim2.fq -f ./real_dataset/data/merged/run8_old_g121_4_pooled_amplicons.txt -x ./idx/danRer7.fa --name run8_old_g121_4 -p 4 --window_around_sgrna 5
CRISPRessoPooled -r1 ./real_dataset/data/run8_Un_5_2_sim1.fq -r2 ./real_dataset/data/run8_Un_5_2_sim2.fq -f ./real_dataset/data/merged/run8_Un_5_2_pooled_amplicons.txt -x ./idx/danRer7.fa --name run8_Un_5_2 -p 4 --window_around_sgrna 5
CRISPRessoPooled -r1 ./real_dataset/data/run8_trpv4_uninj_sim1.fq -r2 ./real_dataset/data/run8_trpv4_uninj_sim2.fq -f ./real_dataset/data/merged/run8_trpv4_uninj_pooled_amplicons.txt -x ./idx/danRer7.fa --name run8_trpv4_uninj -p 4 --window_around_sgrna 5
CRISPRessoPooled -r1 ./real_dataset/data/run8_trpv4_inj_sim1.fq -r2 ./real_dataset/data/run8_trpv4_inj_sim2.fq -f ./real_dataset/data/merged/run8_trpv4_inj_pooled_amplicons.txt -x ./idx/danRer7.fa --name run8_trpv4_inj -p 4 --window_around_sgrna 5
CRISPRessoPooled -r1 ./real_dataset/data/run8_atp1a1.1_e2_1_uninj_sim1.fq -r2 ./real_dataset/data/run8_atp1a1.1_e2_1_uninj_sim2.fq -f ./real_dataset/data/merged/run8_atp1a1.1_e2_1_uninj_pooled_amplicons.txt -x ./idx/danRer7.fa --name run8_atp1a1.1_e2_1_uninj -p 4 --window_around_sgrna 5
CRISPRessoPooled -r1 ./real_dataset/data/run8_atp1a1.1_e2_1_inj_sim1.fq -r2 ./real_dataset/data/run8_atp1a1.1_e2_1_inj_sim2.fq -f ./real_dataset/data/merged/run8_atp1a1.1_e2_1_inj_pooled_amplicons.txt -x ./idx/danRer7.fa --name run8_atp1a1.1_e2_1_inj -p 4 --window_around_sgrna 5
CRISPRessoPooled -r1 ./real_dataset/data/run8_atp1a1.1_e4_1_uninj_sim1.fq -r2 ./real_dataset/data/run8_atp1a1.1_e4_1_uninj_sim2.fq -f ./real_dataset/data/merged/run8_atp1a1.1_e4_1_uninj_pooled_amplicons.txt -x ./idx/danRer7.fa --name run8_atp1a1.1_e4_1_uninj -p 4 --window_around_sgrna 5
CRISPRessoPooled -r1 ./real_dataset/data/run8_atp1a1.1_e4_1_inj_sim1.fq -r2 ./real_dataset/data/run8_atp1a1.1_e4_1_inj_sim2.fq -f ./real_dataset/data/merged/run8_atp1a1.1_e4_1_inj_pooled_amplicons.txt -x ./idx/danRer7.fa --name run8_atp1a1.1_e4_1_inj -p 4 --window_around_sgrna 5
CRISPRessoPooled -r1 ./real_dataset/data/run8_atp1a1.1_e2_1__sim1.fq -r2 ./real_dataset/data/run8_atp1a1.1_e2_1__sim2.fq -f ./real_dataset/data/merged/run8_atp1a1.1_e2_1__pooled_amplicons.txt -x ./idx/danRer7.fa --name run8_atp1a1.1_e2_1_ -p 4 --window_around_sgrna 5
CRISPRessoPooled -r1 ./real_dataset/data/run8_atp1a1.1_e2_2__sim1.fq -r2 ./real_dataset/data/run8_atp1a1.1_e2_2__sim2.fq -f ./real_dataset/data/merged/run8_atp1a1.1_e2_2__pooled_amplicons.txt -x ./idx/danRer7.fa --name run8_atp1a1.1_e2_2_ -p 4 --window_around_sgrna 5
CRISPRessoPooled -r1 ./real_dataset/data/run8_atp1a1.1_e2_3__sim1.fq -r2 ./real_dataset/data/run8_atp1a1.1_e2_3__sim2.fq -f ./real_dataset/data/merged/run8_atp1a1.1_e2_3__pooled_amplicons.txt -x ./idx/danRer7.fa --name run8_atp1a1.1_e2_3_ -p 4 --window_around_sgrna 5
CRISPRessoPooled -r1 ./real_dataset/data/run8_atp1a1.1_e2_3+_sim1.fq -r2 ./real_dataset/data/run8_atp1a1.1_e2_3+_sim2.fq -f ./real_dataset/data/merged/run8_atp1a1.1_e2_3+_pooled_amplicons.txt -x ./idx/danRer7.fa --name run8_atp1a1.1_e2_3+ -p 4 --window_around_sgrna 5
CRISPRessoPooled -r1 ./real_dataset/data/run9_injected_sim1.fq -r2 ./real_dataset/data/run9_injected_sim2.fq -f ./real_dataset/data/merged/run9_injected_pooled_amplicons.txt -x ./idx/danRer7.fa --name run9_injected -p 4 --window_around_sgrna 5
CRISPRessoPooled -r1 ./real_dataset/data/run9_uninjected_sim1.fq -r2 ./real_dataset/data/run9_uninjected_sim2.fq -f ./real_dataset/data/merged/run9_uninjected_pooled_amplicons.txt -x ./idx/danRer7.fa --name run9_uninjected -p 4 --window_around_sgrna 5
CRISPRessoPooled -r1 ./real_dataset/data/run9_Injected_1_sim1.fq -r2 ./real_dataset/data/run9_Injected_1_sim2.fq -f ./real_dataset/data/merged/run9_Injected_1_pooled_amplicons.txt -x ./idx/danRer7.fa --name run9_Injected_1 -p 4 --window_around_sgrna 5
CRISPRessoPooled -r1 ./real_dataset/data/run9_Uninjected_1_sim1.fq -r2 ./real_dataset/data/run9_Uninjected_1_sim2.fq -f ./real_dataset/data/merged/run9_Uninjected_1_pooled_amplicons.txt -x ./idx/danRer7.fa --name run9_Uninjected_1 -p 4 --window_around_sgrna 5
CRISPRessoPooled -r1 ./real_dataset/data/run9_injected1_sim1.fq -r2 ./real_dataset/data/run9_injected1_sim2.fq -f ./real_dataset/data/merged/run9_injected1_pooled_amplicons.txt -x ./idx/danRer7.fa --name run9_injected1 -p 4 --window_around_sgrna 5
CRISPRessoPooled -r1 ./real_dataset/data/run9_injected2_sim1.fq -r2 ./real_dataset/data/run9_injected2_sim2.fq -f ./real_dataset/data/merged/run9_injected2_pooled_amplicons.txt -x ./idx/danRer7.fa --name run9_injected2 -p 4 --window_around_sgrna 5
CRISPRessoPooled -r1 ./real_dataset/data/run9_injected3_sim1.fq -r2 ./real_dataset/data/run9_injected3_sim2.fq -f ./real_dataset/data/merged/run9_injected3_pooled_amplicons.txt -x ./idx/danRer7.fa --name run9_injected3 -p 4 --window_around_sgrna 5
CRISPRessoPooled -r1 ./real_dataset/data/run9_injected4_sim1.fq -r2 ./real_dataset/data/run9_injected4_sim2.fq -f ./real_dataset/data/merged/run9_injected4_pooled_amplicons.txt -x ./idx/danRer7.fa --name run9_injected4 -p 4 --window_around_sgrna 5
CRISPRessoPooled -r1 ./real_dataset/data/run9_injected5_sim1.fq -r2 ./real_dataset/data/run9_injected5_sim2.fq -f ./real_dataset/data/merged/run9_injected5_pooled_amplicons.txt -x ./idx/danRer7.fa --name run9_injected5 -p 4 --window_around_sgrna 5
CRISPRessoPooled -r1 ./real_dataset/data/run9_injected6_sim1.fq -r2 ./real_dataset/data/run9_injected6_sim2.fq -f ./real_dataset/data/merged/run9_injected6_pooled_amplicons.txt -x ./idx/danRer7.fa --name run9_injected6 -p 4 --window_around_sgrna 5
CRISPRessoPooled -r1 ./real_dataset/data/run9_injected7_sim1.fq -r2 ./real_dataset/data/run9_injected7_sim2.fq -f ./real_dataset/data/merged/run9_injected7_pooled_amplicons.txt -x ./idx/danRer7.fa --name run9_injected7 -p 4 --window_around_sgrna 5
CRISPRessoPooled -r1 ./real_dataset/data/run9_injected8_sim1.fq -r2 ./real_dataset/data/run9_injected8_sim2.fq -f ./real_dataset/data/merged/run9_injected8_pooled_amplicons.txt -x ./idx/danRer7.fa --name run9_injected8 -p 4 --window_around_sgrna 5
CRISPRessoPooled -r1 ./real_dataset/data/run9_injected9_sim1.fq -r2 ./real_dataset/data/run9_injected9_sim2.fq -f ./real_dataset/data/merged/run9_injected9_pooled_amplicons.txt -x ./idx/danRer7.fa --name run9_injected9 -p 4 --window_around_sgrna 5
CRISPRessoPooled -r1 ./real_dataset/data/run9_injected10_sim1.fq -r2 ./real_dataset/data/run9_injected10_sim2.fq -f ./real_dataset/data/merged/run9_injected10_pooled_amplicons.txt -x ./idx/danRer7.fa --name run9_injected10 -p 4 --window_around_sgrna 5
CRISPRessoPooled -r1 ./real_dataset/data/run9_injected11_sim1.fq -r2 ./real_dataset/data/run9_injected11_sim2.fq -f ./real_dataset/data/merged/run9_injected11_pooled_amplicons.txt -x ./idx/danRer7.fa --name run9_injected11 -p 4 --window_around_sgrna 5
CRISPRessoPooled -r1 ./real_dataset/data/run9_injected12_sim1.fq -r2 ./real_dataset/data/run9_injected12_sim2.fq -f ./real_dataset/data/merged/run9_injected12_pooled_amplicons.txt -x ./idx/danRer7.fa --name run9_injected12 -p 4 --window_around_sgrna 5
CRISPRessoPooled -r1 ./real_dataset/data/run9_control1_sim1.fq -r2 ./real_dataset/data/run9_control1_sim2.fq -f ./real_dataset/data/merged/run9_control1_pooled_amplicons.txt -x ./idx/danRer7.fa --name run9_control1 -p 4 --window_around_sgrna 5
CRISPRessoPooled -r1 ./real_dataset/data/run9_control2_sim1.fq -r2 ./real_dataset/data/run9_control2_sim2.fq -f ./real_dataset/data/merged/run9_control2_pooled_amplicons.txt -x ./idx/danRer7.fa --name run9_control2 -p 4 --window_around_sgrna 5
CRISPRessoPooled -r1 ./real_dataset/data/run9_control3_sim1.fq -r2 ./real_dataset/data/run9_control3_sim2.fq -f ./real_dataset/data/merged/run9_control3_pooled_amplicons.txt -x ./idx/danRer7.fa --name run9_control3 -p 4 --window_around_sgrna 5
CRISPRessoPooled -r1 ./real_dataset/data/run9_control4_sim1.fq -r2 ./real_dataset/data/run9_control4_sim2.fq -f ./real_dataset/data/merged/run9_control4_pooled_amplicons.txt -x ./idx/danRer7.fa --name run9_control4 -p 4 --window_around_sgrna 5
CRISPRessoPooled -r1 ./real_dataset/data/run9_injected13_sim1.fq -r2 ./real_dataset/data/run9_injected13_sim2.fq -f ./real_dataset/data/merged/run9_injected13_pooled_amplicons.txt -x ./idx/danRer7.fa --name run9_injected13 -p 4 --window_around_sgrna 5
CRISPRessoPooled -r1 ./real_dataset/data/run9_injected14_sim1.fq -r2 ./real_dataset/data/run9_injected14_sim2.fq -f ./real_dataset/data/merged/run9_injected14_pooled_amplicons.txt -x ./idx/danRer7.fa --name run9_injected14 -p 4 --window_around_sgrna 5
CRISPRessoPooled -r1 ./real_dataset/data/run9_injected15_sim1.fq -r2 ./real_dataset/data/run9_injected15_sim2.fq -f ./real_dataset/data/merged/run9_injected15_pooled_amplicons.txt -x ./idx/danRer7.fa --name run9_injected15 -p 4 --window_around_sgrna 5
CRISPRessoPooled -r1 ./real_dataset/data/run9_injected16_sim1.fq -r2 ./real_dataset/data/run9_injected16_sim2.fq -f ./real_dataset/data/merged/run9_injected16_pooled_amplicons.txt -x ./idx/danRer7.fa --name run9_injected16 -p 4 --window_around_sgrna 5
CRISPRessoPooled -r1 ./real_dataset/data/run9_injected17_sim1.fq -r2 ./real_dataset/data/run9_injected17_sim2.fq -f ./real_dataset/data/merged/run9_injected17_pooled_amplicons.txt -x ./idx/danRer7.fa --name run9_injected17 -p 4 --window_around_sgrna 5
CRISPRessoPooled -r1 ./real_dataset/data/run9_injected18_sim1.fq -r2 ./real_dataset/data/run9_injected18_sim2.fq -f ./real_dataset/data/merged/run9_injected18_pooled_amplicons.txt -x ./idx/danRer7.fa --name run9_injected18 -p 4 --window_around_sgrna 5
CRISPRessoPooled -r1 ./real_dataset/data/run9_injected19_sim1.fq -r2 ./real_dataset/data/run9_injected19_sim2.fq -f ./real_dataset/data/merged/run9_injected19_pooled_amplicons.txt -x ./idx/danRer7.fa --name run9_injected19 -p 4 --window_around_sgrna 5
CRISPRessoPooled -r1 ./real_dataset/data/run9_injected20_sim1.fq -r2 ./real_dataset/data/run9_injected20_sim2.fq -f ./real_dataset/data/merged/run9_injected20_pooled_amplicons.txt -x ./idx/danRer7.fa --name run9_injected20 -p 4 --window_around_sgrna 5
CRISPRessoPooled -r1 ./real_dataset/data/run9_injected21_sim1.fq -r2 ./real_dataset/data/run9_injected21_sim2.fq -f ./real_dataset/data/merged/run9_injected21_pooled_amplicons.txt -x ./idx/danRer7.fa --name run9_injected21 -p 4 --window_around_sgrna 5
CRISPRessoPooled -r1 ./real_dataset/data/run9_injected22_sim1.fq -r2 ./real_dataset/data/run9_injected22_sim2.fq -f ./real_dataset/data/merged/run9_injected22_pooled_amplicons.txt -x ./idx/danRer7.fa --name run9_injected22 -p 4 --window_around_sgrna 5
CRISPRessoPooled -r1 ./real_dataset/data/run9_injected23_sim1.fq -r2 ./real_dataset/data/run9_injected23_sim2.fq -f ./real_dataset/data/merged/run9_injected23_pooled_amplicons.txt -x ./idx/danRer7.fa --name run9_injected23 -p 4 --window_around_sgrna 5
CRISPRessoPooled -r1 ./real_dataset/data/run9_injected24_sim1.fq -r2 ./real_dataset/data/run9_injected24_sim2.fq -f ./real_dataset/data/merged/run9_injected24_pooled_amplicons.txt -x ./idx/danRer7.fa --name run9_injected24 -p 4 --window_around_sgrna 5
CRISPRessoPooled -r1 ./real_dataset/data/run9_control5_sim1.fq -r2 ./real_dataset/data/run9_control5_sim2.fq -f ./real_dataset/data/merged/run9_control5_pooled_amplicons.txt -x ./idx/danRer7.fa --name run9_control5 -p 4 --window_around_sgrna 5
CRISPRessoPooled -r1 ./real_dataset/data/run9_control6_sim1.fq -r2 ./real_dataset/data/run9_control6_sim2.fq -f ./real_dataset/data/merged/run9_control6_pooled_amplicons.txt -x ./idx/danRer7.fa --name run9_control6 -p 4 --window_around_sgrna 5
CRISPRessoPooled -r1 ./real_dataset/data/run9_control7_sim1.fq -r2 ./real_dataset/data/run9_control7_sim2.fq -f ./real_dataset/data/merged/run9_control7_pooled_amplicons.txt -x ./idx/danRer7.fa --name run9_control7 -p 4 --window_around_sgrna 5
CRISPRessoPooled -r1 ./real_dataset/data/run9_control8_sim1.fq -r2 ./real_dataset/data/run9_control8_sim2.fq -f ./real_dataset/data/merged/run9_control8_pooled_amplicons.txt -x ./idx/danRer7.fa --name run9_control8 -p 4 --window_around_sgrna 5
CRISPRessoPooled -r1 ./real_dataset/data/run9_TSSe1i1_8687_uninj1_sim1.fq -r2 ./real_dataset/data/run9_TSSe1i1_8687_uninj1_sim2.fq -f ./real_dataset/data/merged/run9_TSSe1i1_8687_uninj1_pooled_amplicons.txt -x ./idx/danRer7.fa --name run9_TSSe1i1_8687_uninj1 -p 4 --window_around_sgrna 5
CRISPRessoPooled -r1 ./real_dataset/data/run9_TSSe1i1_8687_78_sim1.fq -r2 ./real_dataset/data/run9_TSSe1i1_8687_78_sim2.fq -f ./real_dataset/data/merged/run9_TSSe1i1_8687_78_pooled_amplicons.txt -x ./idx/danRer7.fa --name run9_TSSe1i1_8687_78 -p 4 --window_around_sgrna 5
CRISPRessoPooled -r1 ./real_dataset/data/run9_TSSe1i1_8687_uninj2_sim1.fq -r2 ./real_dataset/data/run9_TSSe1i1_8687_uninj2_sim2.fq -f ./real_dataset/data/merged/run9_TSSe1i1_8687_uninj2_pooled_amplicons.txt -x ./idx/danRer7.fa --name run9_TSSe1i1_8687_uninj2 -p 4 --window_around_sgrna 5
CRISPRessoPooled -r1 ./real_dataset/data/run9_TSSe1i1_8687_79_sim1.fq -r2 ./real_dataset/data/run9_TSSe1i1_8687_79_sim2.fq -f ./real_dataset/data/merged/run9_TSSe1i1_8687_79_pooled_amplicons.txt -x ./idx/danRer7.fa --name run9_TSSe1i1_8687_79 -p 4 --window_around_sgrna 5
CRISPRessoPooled -r1 ./real_dataset/data/run9_TSSe1i1_3637_uninj1_sim1.fq -r2 ./real_dataset/data/run9_TSSe1i1_3637_uninj1_sim2.fq -f ./real_dataset/data/merged/run9_TSSe1i1_3637_uninj1_pooled_amplicons.txt -x ./idx/danRer7.fa --name run9_TSSe1i1_3637_uninj1 -p 4 --window_around_sgrna 5
CRISPRessoPooled -r1 ./real_dataset/data/run9_TSSe1i1_3637_78_sim1.fq -r2 ./real_dataset/data/run9_TSSe1i1_3637_78_sim2.fq -f ./real_dataset/data/merged/run9_TSSe1i1_3637_78_pooled_amplicons.txt -x ./idx/danRer7.fa --name run9_TSSe1i1_3637_78 -p 4 --window_around_sgrna 5
CRISPRessoPooled -r1 ./real_dataset/data/run9_TSSe1i1_3637_uninj2_sim1.fq -r2 ./real_dataset/data/run9_TSSe1i1_3637_uninj2_sim2.fq -f ./real_dataset/data/merged/run9_TSSe1i1_3637_uninj2_pooled_amplicons.txt -x ./idx/danRer7.fa --name run9_TSSe1i1_3637_uninj2 -p 4 --window_around_sgrna 5
CRISPRessoPooled -r1 ./real_dataset/data/run9_TSSe1i1_3637_79_sim1.fq -r2 ./real_dataset/data/run9_TSSe1i1_3637_79_sim2.fq -f ./real_dataset/data/merged/run9_TSSe1i1_3637_79_pooled_amplicons.txt -x ./idx/danRer7.fa --name run9_TSSe1i1_3637_79 -p 4 --window_around_sgrna 5
CRISPRessoPooled -r1 ./real_dataset/data/run9_inj_uninj1_sim1.fq -r2 ./real_dataset/data/run9_inj_uninj1_sim2.fq -f ./real_dataset/data/merged/run9_inj_uninj1_pooled_amplicons.txt -x ./idx/danRer7.fa --name run9_inj_uninj1 -p 4 --window_around_sgrna 5
CRISPRessoPooled -r1 ./real_dataset/data/run9_inj_charon_lnc_mat_e1_1_2_sim1.fq -r2 ./real_dataset/data/run9_inj_charon_lnc_mat_e1_1_2_sim2.fq -f ./real_dataset/data/merged/run9_inj_charon_lnc_mat_e1_1_2_pooled_amplicons.txt -x ./idx/danRer7.fa --name run9_inj_charon_lnc_mat_e1_1_2 -p 4 --window_around_sgrna 5
CRISPRessoPooled -r1 ./real_dataset/data/run9_inj_uninj2_sim1.fq -r2 ./real_dataset/data/run9_inj_uninj2_sim2.fq -f ./real_dataset/data/merged/run9_inj_uninj2_pooled_amplicons.txt -x ./idx/danRer7.fa --name run9_inj_uninj2 -p 4 --window_around_sgrna 5
CRISPRessoPooled -r1 ./real_dataset/data/run9_inj_uninj3_sim1.fq -r2 ./real_dataset/data/run9_inj_uninj3_sim2.fq -f ./real_dataset/data/merged/run9_inj_uninj3_pooled_amplicons.txt -x ./idx/danRer7.fa --name run9_inj_uninj3 -p 4 --window_around_sgrna 5
CRISPRessoPooled -r1 ./real_dataset/data/run9_GFPnoSTOP_uninj_sim1.fq -r2 ./real_dataset/data/run9_GFPnoSTOP_uninj_sim2.fq -f ./real_dataset/data/merged/run9_GFPnoSTOP_uninj_pooled_amplicons.txt -x ./idx/danRer7.fa --name run9_GFPnoSTOP_uninj -p 4 --window_around_sgrna 5
CRISPRessoPooled -r1 ./real_dataset/data/run9_GFPnoSTOP_gRNA__sim1.fq -r2 ./real_dataset/data/run9_GFPnoSTOP_gRNA__sim2.fq -f ./real_dataset/data/merged/run9_GFPnoSTOP_gRNA__pooled_amplicons.txt -x ./idx/danRer7.fa --name run9_GFPnoSTOP_gRNA_ -p 4 --window_around_sgrna 5
CRISPRessoPooled -r1 ./real_dataset/data/run9_GFPnoSTOP_sim1.fq -r2 ./real_dataset/data/run9_GFPnoSTOP_sim2.fq -f ./real_dataset/data/merged/run9_GFPnoSTOP_pooled_amplicons.txt -x ./idx/danRer7.fa --name run9_GFPnoSTOP -p 4 --window_around_sgrna 5
CRISPRessoPooled -r1 ./real_dataset/data/run9_uninj_sim1.fq -r2 ./real_dataset/data/run9_uninj_sim2.fq -f ./real_dataset/data/merged/run9_uninj_pooled_amplicons.txt -x ./idx/danRer7.fa --name run9_uninj -p 4 --window_around_sgrna 5
CRISPRessoPooled -r1 ./real_dataset/data/run9_my96ss_sim1.fq -r2 ./real_dataset/data/run9_my96ss_sim2.fq -f ./real_dataset/data/merged/run9_my96ss_pooled_amplicons.txt -x ./idx/danRer7.fa --name run9_my96ss -p 4 --window_around_sgrna 5
CRISPRessoPooled -r1 ./real_dataset/data/run9_invit96ss_sim1.fq -r2 ./real_dataset/data/run9_invit96ss_sim2.fq -f ./real_dataset/data/merged/run9_invit96ss_pooled_amplicons.txt -x ./idx/danRer7.fa --name run9_invit96ss -p 4 --window_around_sgrna 5
CRISPRessoPooled -r1 ./real_dataset/data/run9_Uninj_3_sim1.fq -r2 ./real_dataset/data/run9_Uninj_3_sim2.fq -f ./real_dataset/data/merged/run9_Uninj_3_pooled_amplicons.txt -x ./idx/danRer7.fa --name run9_Uninj_3 -p 4 --window_around_sgrna 5
CRISPRessoPooled -r1 ./real_dataset/data/run9_213ss_sim1.fq -r2 ./real_dataset/data/run9_213ss_sim2.fq -f ./real_dataset/data/merged/run9_213ss_pooled_amplicons.txt -x ./idx/danRer7.fa --name run9_213ss -p 4 --window_around_sgrna 5
CRISPRessoPooled -r1 ./real_dataset/data/run9_213ds_sim1.fq -r2 ./real_dataset/data/run9_213ds_sim2.fq -f ./real_dataset/data/merged/run9_213ds_pooled_amplicons.txt -x ./idx/danRer7.fa --name run9_213ds -p 4 --window_around_sgrna 5
CRISPRessoPooled -r1 ./real_dataset/data/run10_suz12b_4_sim1.fq -r2 ./real_dataset/data/run10_suz12b_4_sim2.fq -f ./real_dataset/data/merged/run10_suz12b_4_pooled_amplicons.txt -x ./idx/danRer7.fa --name run10_suz12b_4 -p 4 --window_around_sgrna 5
CRISPRessoPooled -r1 ./real_dataset/data/run10_suz12b_C_sim1.fq -r2 ./real_dataset/data/run10_suz12b_C_sim2.fq -f ./real_dataset/data/merged/run10_suz12b_C_pooled_amplicons.txt -x ./idx/danRer7.fa --name run10_suz12b_C -p 4 --window_around_sgrna 5
CRISPRessoPooled -r1 ./real_dataset/data/run10_smg8_1_sim1.fq -r2 ./real_dataset/data/run10_smg8_1_sim2.fq -f ./real_dataset/data/merged/run10_smg8_1_pooled_amplicons.txt -x ./idx/danRer7.fa --name run10_smg8_1 -p 4 --window_around_sgrna 5
CRISPRessoPooled -r1 ./real_dataset/data/run10_smg8_C_sim1.fq -r2 ./real_dataset/data/run10_smg8_C_sim2.fq -f ./real_dataset/data/merged/run10_smg8_C_pooled_amplicons.txt -x ./idx/danRer7.fa --name run10_smg8_C -p 4 --window_around_sgrna 5
CRISPRessoPooled -r1 ./real_dataset/data/run10_smg9_1_sim1.fq -r2 ./real_dataset/data/run10_smg9_1_sim2.fq -f ./real_dataset/data/merged/run10_smg9_1_pooled_amplicons.txt -x ./idx/danRer7.fa --name run10_smg9_1 -p 4 --window_around_sgrna 5
CRISPRessoPooled -r1 ./real_dataset/data/run10_smg9_C_sim1.fq -r2 ./real_dataset/data/run10_smg9_C_sim2.fq -f ./real_dataset/data/merged/run10_smg9_C_pooled_amplicons.txt -x ./idx/danRer7.fa --name run10_smg9_C -p 4 --window_around_sgrna 5
CRISPRessoPooled -r1 ./real_dataset/data/run10_Drago_11_sim1.fq -r2 ./real_dataset/data/run10_Drago_11_sim2.fq -f ./real_dataset/data/merged/run10_Drago_11_pooled_amplicons.txt -x ./idx/danRer7.fa --name run10_Drago_11 -p 4 --window_around_sgrna 5
CRISPRessoPooled -r1 ./real_dataset/data/run10_Drago_1C_sim1.fq -r2 ./real_dataset/data/run10_Drago_1C_sim2.fq -f ./real_dataset/data/merged/run10_Drago_1C_pooled_amplicons.txt -x ./idx/danRer7.fa --name run10_Drago_1C -p 4 --window_around_sgrna 5
CRISPRessoPooled -r1 ./real_dataset/data/run10_Drago_12_sim1.fq -r2 ./real_dataset/data/run10_Drago_12_sim2.fq -f ./real_dataset/data/merged/run10_Drago_12_pooled_amplicons.txt -x ./idx/danRer7.fa --name run10_Drago_12 -p 4 --window_around_sgrna 5
CRISPRessoPooled -r1 ./real_dataset/data/run10_Drago_23_sim1.fq -r2 ./real_dataset/data/run10_Drago_23_sim2.fq -f ./real_dataset/data/merged/run10_Drago_23_pooled_amplicons.txt -x ./idx/danRer7.fa --name run10_Drago_23 -p 4 --window_around_sgrna 5
CRISPRessoPooled -r1 ./real_dataset/data/run10_Drago_2C_sim1.fq -r2 ./real_dataset/data/run10_Drago_2C_sim2.fq -f ./real_dataset/data/merged/run10_Drago_2C_pooled_amplicons.txt -x ./idx/danRer7.fa --name run10_Drago_2C -p 4 --window_around_sgrna 5
CRISPRessoPooled -r1 ./real_dataset/data/run10_Drago_31_sim1.fq -r2 ./real_dataset/data/run10_Drago_31_sim2.fq -f ./real_dataset/data/merged/run10_Drago_31_pooled_amplicons.txt -x ./idx/danRer7.fa --name run10_Drago_31 -p 4 --window_around_sgrna 5
CRISPRessoPooled -r1 ./real_dataset/data/run10_Drago_3C_sim1.fq -r2 ./real_dataset/data/run10_Drago_3C_sim2.fq -f ./real_dataset/data/merged/run10_Drago_3C_pooled_amplicons.txt -x ./idx/danRer7.fa --name run10_Drago_3C -p 4 --window_around_sgrna 5
CRISPRessoPooled -r1 ./real_dataset/data/run10_Drago_4_sim1.fq -r2 ./real_dataset/data/run10_Drago_4_sim2.fq -f ./real_dataset/data/merged/run10_Drago_4_pooled_amplicons.txt -x ./idx/danRer7.fa --name run10_Drago_4 -p 4 --window_around_sgrna 5
CRISPRessoPooled -r1 ./real_dataset/data/run10_Drago_4C_sim1.fq -r2 ./real_dataset/data/run10_Drago_4C_sim2.fq -f ./real_dataset/data/merged/run10_Drago_4C_pooled_amplicons.txt -x ./idx/danRer7.fa --name run10_Drago_4C -p 4 --window_around_sgrna 5
CRISPRessoPooled -r1 ./real_dataset/data/run10_7879_1_sim1.fq -r2 ./real_dataset/data/run10_7879_1_sim2.fq -f ./real_dataset/data/merged/run10_7879_1_pooled_amplicons.txt -x ./idx/danRer7.fa --name run10_7879_1 -p 4 --window_around_sgrna 5
CRISPRessoPooled -r1 ./real_dataset/data/run10_7879_2_sim1.fq -r2 ./real_dataset/data/run10_7879_2_sim2.fq -f ./real_dataset/data/merged/run10_7879_2_pooled_amplicons.txt -x ./idx/danRer7.fa --name run10_7879_2 -p 4 --window_around_sgrna 5
CRISPRessoPooled -r1 ./real_dataset/data/run10_7879_3_sim1.fq -r2 ./real_dataset/data/run10_7879_3_sim2.fq -f ./real_dataset/data/merged/run10_7879_3_pooled_amplicons.txt -x ./idx/danRer7.fa --name run10_7879_3 -p 4 --window_around_sgrna 5
CRISPRessoPooled -r1 ./real_dataset/data/run10_7879_4_sim1.fq -r2 ./real_dataset/data/run10_7879_4_sim2.fq -f ./real_dataset/data/merged/run10_7879_4_pooled_amplicons.txt -x ./idx/danRer7.fa --name run10_7879_4 -p 4 --window_around_sgrna 5
CRISPRessoPooled -r1 ./real_dataset/data/run10_spaw_1_sim1.fq -r2 ./real_dataset/data/run10_spaw_1_sim2.fq -f ./real_dataset/data/merged/run10_spaw_1_pooled_amplicons.txt -x ./idx/danRer7.fa --name run10_spaw_1 -p 4 --window_around_sgrna 5
CRISPRessoPooled -r1 ./real_dataset/data/run10_spaw_2_sim1.fq -r2 ./real_dataset/data/run10_spaw_2_sim2.fq -f ./real_dataset/data/merged/run10_spaw_2_pooled_amplicons.txt -x ./idx/danRer7.fa --name run10_spaw_2 -p 4 --window_around_sgrna 5
CRISPRessoPooled -r1 ./real_dataset/data/run10_spaw_3_sim1.fq -r2 ./real_dataset/data/run10_spaw_3_sim2.fq -f ./real_dataset/data/merged/run10_spaw_3_pooled_amplicons.txt -x ./idx/danRer7.fa --name run10_spaw_3 -p 4 --window_around_sgrna 5
CRISPRessoPooled -r1 ./real_dataset/data/run10_TSSe1i1_191192_uninj1_sim1.fq -r2 ./real_dataset/data/run10_TSSe1i1_191192_uninj1_sim2.fq -f ./real_dataset/data/merged/run10_TSSe1i1_191192_uninj1_pooled_amplicons.txt -x ./idx/danRer7.fa --name run10_TSSe1i1_191192_uninj1 -p 4 --window_around_sgrna 5
CRISPRessoPooled -r1 ./real_dataset/data/run10_TSSe1i1_191192_78_sim1.fq -r2 ./real_dataset/data/run10_TSSe1i1_191192_78_sim2.fq -f ./real_dataset/data/merged/run10_TSSe1i1_191192_78_pooled_amplicons.txt -x ./idx/danRer7.fa --name run10_TSSe1i1_191192_78 -p 4 --window_around_sgrna 5
CRISPRessoPooled -r1 ./real_dataset/data/run10_TSSe1i1_191192_uninj2_sim1.fq -r2 ./real_dataset/data/run10_TSSe1i1_191192_uninj2_sim2.fq -f ./real_dataset/data/merged/run10_TSSe1i1_191192_uninj2_pooled_amplicons.txt -x ./idx/danRer7.fa --name run10_TSSe1i1_191192_uninj2 -p 4 --window_around_sgrna 5
CRISPRessoPooled -r1 ./real_dataset/data/run10_TSSe1i1_191192_79_sim1.fq -r2 ./real_dataset/data/run10_TSSe1i1_191192_79_sim2.fq -f ./real_dataset/data/merged/run10_TSSe1i1_191192_79_pooled_amplicons.txt -x ./idx/danRer7.fa --name run10_TSSe1i1_191192_79 -p 4 --window_around_sgrna 5
CRISPRessoPooled -r1 ./real_dataset/data/run10_TSSe1i1_19187_uninj1_sim1.fq -r2 ./real_dataset/data/run10_TSSe1i1_19187_uninj1_sim2.fq -f ./real_dataset/data/merged/run10_TSSe1i1_19187_uninj1_pooled_amplicons.txt -x ./idx/danRer7.fa --name run10_TSSe1i1_19187_uninj1 -p 4 --window_around_sgrna 5
CRISPRessoPooled -r1 ./real_dataset/data/run10_TSSe1i1_19187_78_sim1.fq -r2 ./real_dataset/data/run10_TSSe1i1_19187_78_sim2.fq -f ./real_dataset/data/merged/run10_TSSe1i1_19187_78_pooled_amplicons.txt -x ./idx/danRer7.fa --name run10_TSSe1i1_19187_78 -p 4 --window_around_sgrna 5
CRISPRessoPooled -r1 ./real_dataset/data/run10_TSSe1i1_19187_uninj2_sim1.fq -r2 ./real_dataset/data/run10_TSSe1i1_19187_uninj2_sim2.fq -f ./real_dataset/data/merged/run10_TSSe1i1_19187_uninj2_pooled_amplicons.txt -x ./idx/danRer7.fa --name run10_TSSe1i1_19187_uninj2 -p 4 --window_around_sgrna 5
CRISPRessoPooled -r1 ./real_dataset/data/run10_TSSe1i1_19187_79_sim1.fq -r2 ./real_dataset/data/run10_TSSe1i1_19187_79_sim2.fq -f ./real_dataset/data/merged/run10_TSSe1i1_19187_79_pooled_amplicons.txt -x ./idx/danRer7.fa --name run10_TSSe1i1_19187_79 -p 4 --window_around_sgrna 5
CRISPRessoPooled -r1 ./real_dataset/data/run10_inj_uninj3_sim1.fq -r2 ./real_dataset/data/run10_inj_uninj3_sim2.fq -f ./real_dataset/data/merged/run10_inj_uninj3_pooled_amplicons.txt -x ./idx/danRer7.fa --name run10_inj_uninj3 -p 4 --window_around_sgrna 5
CRISPRessoPooled -r1 ./real_dataset/data/run10_charon_lnc_mat_e2_1_sim1.fq -r2 ./real_dataset/data/run10_charon_lnc_mat_e2_1_sim2.fq -f ./real_dataset/data/merged/run10_charon_lnc_mat_e2_1_pooled_amplicons.txt -x ./idx/danRer7.fa --name run10_charon_lnc_mat_e2_1 -p 4 --window_around_sgrna 5
CRISPRessoPooled -r1 ./real_dataset/data/run10_lasp1n_g136STOP_sim1.fq -r2 ./real_dataset/data/run10_lasp1n_g136STOP_sim2.fq -f ./real_dataset/data/merged/run10_lasp1n_g136STOP_pooled_amplicons.txt -x ./idx/danRer7.fa --name run10_lasp1n_g136STOP -p 4 --window_around_sgrna 5
CRISPRessoPooled -r1 ./real_dataset/data/run10_lasp1n_uninjected_sim1.fq -r2 ./real_dataset/data/run10_lasp1n_uninjected_sim2.fq -f ./real_dataset/data/merged/run10_lasp1n_uninjected_pooled_amplicons.txt -x ./idx/danRer7.fa --name run10_lasp1n_uninjected -p 4 --window_around_sgrna 5

mv CRISPRessoPooled_on_* ./real_dataset/data/merged/
