# Supplementary material for: Accurate analysis of genuine CRISPR editing events with ampliCan
Source: Genome Res. 2019 May;29(5):843–7. doi: 10.1101/gr.244293.118 (PMC6499316; doi:10.1101/gr.244293.118)
Supplement: Supplemental Material [file supp_gr.244293.118_Supplemental_Code_S1.zip › amplican_manuscript/analysis/real_dataset/crispresso_simulation_commands.sh]

CRISPResso -r1 ./real_dataset/data/run1_Uninjected_Ash2l_sim1.fq -r2 ./real_dataset/data/run1_Uninjected_Ash2l_sim2.fq -a GAATCTCGCCGTACTCCAGCGAAGAAGCTCCGAGTCATCGCGAGATTTGCGTCTTTAGCTGCTGCTATTTGAAAGATGGCTGCAGAGGCGCGATCTGTGACTGAGAGAGACACCGCGGACGGGTGAGAATCAACAAAAATAAACATTCAATGAACAACAAGTCTAACTTT -g CCATCTTTCAAATAGCAGCAGCT -o crispresso -w 5
CRISPResso -r1 ./real_dataset/data/run1_Injected_Ash2l_sim1.fq -r2 ./real_dataset/data/run1_Injected_Ash2l_sim2.fq -a GAATCTCGCCGTACTCCAGCGAAGAAGCTCCGAGTCATCGCGAGATTTGCGTCTTTAGCTGCTGCTATTTGAAAGATGGCTGCAGAGGCGCGATCTGTGACTGAGAGAGACACCGCGGACGGGTGAGAATCAACAAAAATAAACATTCAATGAACAACAAGTCTAACTTT -g AGCTGCTGCTATTTGAAAGATGG -o crispresso -w 5
CRISPResso -r1 ./real_dataset/data/run1_Injected_DscamB_sim1.fq -r2 ./real_dataset/data/run1_Injected_DscamB_sim2.fq -a TCGTTCTGGAGGAAAAGTGCGCGGTGGGCAAAAGACAAATCTTAGTTTGGAGATTGAAAGGAGCGGGGCATGTGGATATTGGCCATCATCTTTTTCCAGTGCATTTTGAATGGTGAGCAGTGCTTTTTTCTTTTACTGTTGTGCGTTTTGGAGATTTATT -g GGAGCGGGGCATGTGGATATTGG -o crispresso -w 5
CRISPResso -r1 ./real_dataset/data/run1_Uninjected_DscamB_sim1.fq -r2 ./real_dataset/data/run1_Uninjected_DscamB_sim2.fq -a TCGTTCTGGAGGAAAAGTGCGCGGTGGGCAAAAGACAAATCTTAGTTTGGAGATTGAAAGGAGCGGGGCATGTGGATATTGGCCATCATCTTTTTCCAGTGCATTTTGAATGGTGAGCAGTGCTTTTTTCTTTTACTGTTGTGCGTTTTGGAGATTTATT -g GGAGCGGGGCATGTGGATATTGG -o crispresso -w 5
CRISPResso -r1 ./real_dataset/data/run1_Uninjected_FoxA_sim1.fq -r2 ./real_dataset/data/run1_Uninjected_FoxA_sim2.fq -a CCAGATTCCCACATTAGAGTTGAAATAAAAGAAAAAATGTCTGTGTATATGATGTTAAAATAATGTTTTGTCTTTTTTGCAGATGTATTATGGCTCAGACAGCCTGCCATTGGGCCCCAGAGGATATTCTCCCCCAGAGCATCACTACCAGAGTTACGGGGTGCAGTGCGACTCAGCACCTGCAGTAAACCCTGGGAGACTCGGA -g GGCTCAGACAGCCTGCCATTGGG -o crispresso -w 5
CRISPResso -r1 ./real_dataset/data/run1_Injected_FoxA_sim1.fq -r2 ./real_dataset/data/run1_Injected_FoxA_sim2.fq -a CCAGATTCCCACATTAGAGTTGAAATAAAAGAAAAAATGTCTGTGTATATGATGTTAAAATAATGTTTTGTCTTTTTTGCAGATGTATTATGGCTCAGACAGCCTGCCATTGGGCCCCAGAGGATATTCTCCCCCAGAGCATCACTACCAGAGTTACGGGGTGCAGTGCGACTCAGCACCTGCAGTAAACCCTGGGAGACTCGGA -g GGCTCAGACAGCCTGCCATTGGG -o crispresso -w 5
CRISPResso -r1 ./real_dataset/data/run1_Uninjected_Gria3a_sim1.fq -r2 ./real_dataset/data/run1_Uninjected_Gria3a_sim2.fq -a CCGTTCAGCTCTACAACACCAATCAGAACATCACTGAGAAACCTTTCCATCTCAATTACAACGTGGACAATCTGGAGTCGTCCAATAGCTTCTCAGTCACGCACGCCTGTGAGTTTCTGCTCTTTATCTTTCCCCCACACTCAAAAAAATACCACCACCACCATCAAAAATAAAACAAATCTCACCACAGTC -g GATAAAGAGCAGAAACTCACAGG -o crispresso -w 5
CRISPResso -r1 ./real_dataset/data/run1_Injected_Gria3a_sim1.fq -r2 ./real_dataset/data/run1_Injected_Gria3a_sim2.fq -a CCGTTCAGCTCTACAACACCAATCAGAACATCACTGAGAAACCTTTCCATCTCAATTACAACGTGGACAATCTGGAGTCGTCCAATAGCTTCTCAGTCACGCACGCCTGTGAGTTTCTGCTCTTTATCTTTCCCCCACACTCAAAAAAATACCACCACCACCATCAAAAATAAAACAAATCTCACCACAGTC -g GATAAAGAGCAGAAACTCACAGG -o crispresso -w 5
CRISPResso -r1 ./real_dataset/data/run1_Uninjected_Mll_sim1.fq -r2 ./real_dataset/data/run1_Uninjected_Mll_sim2.fq -a AGTGTAAAATGGCGCACAGCTGTCGGTGGCGGTTCCCTGCTCGGCCCGGAGGGAGCAGCAGCTCGGGCACCGGGAGGAAAGCGGGCCGAATTCGAGTCAATGCTTCCCTCCTTATCAGCGCGGGAACAAATCCGAACGCGAACGGGCTCGGGCCCGGTTTCGACGCTGCGTTGCAAGTGTCCGCTGCCATCGGCAGCAACCTGCAGAAATTTCGGG -g TGCTTCCCTCCTTATCAGCGCGG -o crispresso -w 5
CRISPResso -r1 ./real_dataset/data/run1_Injected_Mll_sim1.fq -r2 ./real_dataset/data/run1_Injected_Mll_sim2.fq -a AGTGTAAAATGGCGCACAGCTGTCGGTGGCGGTTCCCTGCTCGGCCCGGAGGGAGCAGCAGCTCGGGCACCGGGAGGAAAGCGGGCCGAATTCGAGTCAATGCTTCCCTCCTTATCAGCGCGGGAACAAATCCGAACGCGAACGGGCTCGGGCCCGGTTTCGACGCTGCGTTGCAAGTGTCCGCTGCCATCGGCAGCAACCTGCAGAAATTTCGGG -g TGCTTCCCTCCTTATCAGCGCGG -o crispresso -w 5
CRISPResso -r1 ./real_dataset/data/run1_Uninjected_NC10_gli1_nc_sim1.fq -r2 ./real_dataset/data/run1_Uninjected_NC10_gli1_nc_sim2.fq -a GAGATGGAATGGGTCATAAACCGACACCCTGCTGTGGATCTTGGATAAGAGGAGTAGAAGACACAAAGAAAAGCCTCATTTACCATTTCACCTCTGCCCTGTGGATGATAGTAAGAACTTTTTTTTTTTTTTACATGAATGTTATAAAGGGGTATACTTTTGTCTCATTGCAGTGCTGGCAAAAAAGTAGGTAACACTTAAC -g AGTTCTTACTATCATCCACAGGG -o crispresso -w 5
CRISPResso -r1 ./real_dataset/data/run1_Injected_NC10_gli1_nc_sim1.fq -r2 ./real_dataset/data/run1_Injected_NC10_gli1_nc_sim2.fq -a GAGATGGAATGGGTCATAAACCGACACCCTGCTGTGGATCTTGGATAAGAGGAGTAGAAGACACAAAGAAAAGCCTCATTTACCATTTCACCTCTGCCCTGTGGATGATAGTAAGAACTTTTTTTTTTTTTTACATGAATGTTATAAAGGGGTATACTTTTGTCTCATTGCAGTGCTGGCAAAAAAGTAGGTAACACTTAAC -g AGTTCTTACTATCATCCACAGGG -o crispresso -w 5
CRISPResso -r1 ./real_dataset/data/run1_Injected_NC11_foxA2_nc_sim1.fq -r2 ./real_dataset/data/run1_Injected_NC11_foxA2_nc_sim2.fq -a AAACTAGCGGGGCAGTGAAATCTTTGCTTTGTTGCTAAAGTCAACAATGACAGAGTTTGAGCTCAAATAAATGCCGTGAGGCTTCCAGCCTTGTGCAGAAGGCAGCGGGAGAGACAACGAATACCGTCCTACGGGCATCAGGTACGCATATTTTTATGATTAAATTAATTTAATGGTGAAGTTTTCGATGCATTCTGTG -g GGCTTCCAGCCTTGTGCAGAAGG -o crispresso -w 5
CRISPResso -r1 ./real_dataset/data/run1_Uninjected_NC11_foxA2_nc_sim1.fq -r2 ./real_dataset/data/run1_Uninjected_NC11_foxA2_nc_sim2.fq -a AAACTAGCGGGGCAGTGAAATCTTTGCTTTGTTGCTAAAGTCAACAATGACAGAGTTTGAGCTCAAATAAATGCCGTGAGGCTTCCAGCCTTGTGCAGAAGGCAGCGGGAGAGACAACGAATACCGTCCTACGGGCATCAGGTACGCATATTTTTATGATTAAATTAATTTAATGGTGAAGTTTTCGATGCATTCTGTG -g GGCTTCCAGCCTTGTGCAGAAGG -o crispresso -w 5
CRISPResso -r1 ./real_dataset/data/run1_Uninjected_NC12a_setd1ba_nc_sim1.fq -r2 ./real_dataset/data/run1_Uninjected_NC12a_setd1ba_nc_sim2.fq -a CTTGGGCAATTGGCTGGTTAACAGCAGTTCTCTCTCTGGCCAATCAGATTGAAGCACCACGGTGGATTCAGCTATTAGAAGCACAGCCTTCAGTTCTTCCTACAGAGAGCAGAAAGAAGGCTGTATGCAGGCGCAGCCATTTTCTCCTACATTGGGACTCAATGGTCAAAATGGGTTTCCTTTGTTCCTAAAGGGATCTAAATCTTGATTTCATCAGCCTTTTATGGACTA -g GCCTTCTTTCTGCTCTCTGTAGG -o crispresso -w 5
CRISPResso -r1 ./real_dataset/data/run1_Injected_NC12a_setd1ba_nc_sim1.fq -r2 ./real_dataset/data/run1_Injected_NC12a_setd1ba_nc_sim2.fq -a CTTGGGCAATTGGCTGGTTAACAGCAGTTCTCTCTCTGGCCAATCAGATTGAAGCACCACGGTGGATTCAGCTATTAGAAGCACAGCCTTCAGTTCTTCCTACAGAGAGCAGAAAGAAGGCTGTATGCAGGCGCAGCCATTTTCTCCTACATTGGGACTCAATGGTCAAAATGGGTTTCCTTTGTTCCTAAAGGGATCTAAATCTTGATTTCATCAGCCTTTTATGGACTA -g GCCTTCTTTCTGCTCTCTGTAGG -o crispresso -w 5
CRISPResso -r1 ./real_dataset/data/run1_Uninjected_NC12b_setd1ba_nc_sim1.fq -r2 ./real_dataset/data/run1_Uninjected_NC12b_setd1ba_nc_sim2.fq -a GGTGGATTCAGCTATTAGAAGCACAGCCTTCAGTTCTTCCTACAGAGAGCAGAAAGAAGGCTGTATGCAGGCGCAGCCATTTTCTCCTACATTGGGACTCAATGGTCAAAATGGGTTTCCTTTGTTCCTAAAGGGATCTAAATCTTGATTTCATCAGCCTTTTATGGACTA -g TGACCATTGAGTCCCAATGTAGG -o crispresso -w 5
CRISPResso -r1 ./real_dataset/data/run1_Injected_NC12b_setd1ba_nc_sim1.fq -r2 ./real_dataset/data/run1_Injected_NC12b_setd1ba_nc_sim2.fq -a GGTGGATTCAGCTATTAGAAGCACAGCCTTCAGTTCTTCCTACAGAGAGCAGAAAGAAGGCTGTATGCAGGCGCAGCCATTTTCTCCTACATTGGGACTCAATGGTCAAAATGGGTTTCCTTTGTTCCTAAAGGGATCTAAATCTTGATTTCATCAGCCTTTTATGGACTA -g TGACCATTGAGTCCCAATGTAGG -o crispresso -w 5
CRISPResso -r1 ./real_dataset/data/run1_Uninjected_NC16_hoxC1a_6a_sim1.fq -r2 ./real_dataset/data/run1_Uninjected_NC16_hoxC1a_6a_sim2.fq -a TGAACGAGTCAATCAACAAAAAATATTCAGATTATCAGATCAAAGATTCGAGTCACTTTAGACTCGTTACTTTTAGACCAATCATGTGACTCCAAATGGCGTTCGTCGTGCGAGGAAAAGTCAGCGTGGTCATGCTATCATGTGAGTCTTATTATTTTCAAACATTTTCGCAAACATTTTGTGTGCTTGTGAAGATTTCCTTGAGTAAATTAC -g GCCATTTGGAGTCACATGATTGG -o crispresso -w 5
CRISPResso -r1 ./real_dataset/data/run1_Injected_NC16_hoxC1a_6a_sim1.fq -r2 ./real_dataset/data/run1_Injected_NC16_hoxC1a_6a_sim2.fq -a TGAACGAGTCAATCAACAAAAAATATTCAGATTATCAGATCAAAGATTCGAGTCACTTTAGACTCGTTACTTTTAGACCAATCATGTGACTCCAAATGGCGTTCGTCGTGCGAGGAAAAGTCAGCGTGGTCATGCTATCATGTGAGTCTTATTATTTTCAAACATTTTCGCAAACATTTTGTGTGCTTGTGAAGATTTCCTTGAGTAAATTAC -g GCCATTTGGAGTCACATGATTGG -o crispresso -w 5
CRISPResso -r1 ./real_dataset/data/run1_Injected_NC18_nr2f1a_nc_sim1.fq -r2 ./real_dataset/data/run1_Injected_NC18_nr2f1a_nc_sim2.fq -a AGAGAGGGAGAGGGACAGCGAATGGGAACACAAGGCACGCATGAAAACAGCACTGAAGAAACGGTAAAGTGGACACTTGGACATTCAAAGTGCGAGCGCCCAGCGACTGGTTGGTATTAGCTACTTAGGATCGGTGATTTCTCAGTTTGGTCCGTGTTCGAAAGGTAGGTACTTTTAAC -g GAAACGGTAAAGTGGACACTTGG -o crispresso -w 5
CRISPResso -r1 ./real_dataset/data/run1_Uninjected_NC18_nr2f1a_nc_sim1.fq -r2 ./real_dataset/data/run1_Uninjected_NC18_nr2f1a_nc_sim2.fq -a AGAGAGGGAGAGGGACAGCGAATGGGAACACAAGGCACGCATGAAAACAGCACTGAAGAAACGGTAAAGTGGACACTTGGACATTCAAAGTGCGAGCGCCCAGCGACTGGTTGGTATTAGCTACTTAGGATCGGTGATTTCTCAGTTTGGTCCGTGTTCGAAAGGTAGGTACTTTTAAC -g GAAACGGTAAAGTGGACACTTGG -o crispresso -w 5
CRISPResso -r1 ./real_dataset/data/run1_Injected_NC19_nr2f2_nc_sim1.fq -r2 ./real_dataset/data/run1_Injected_NC19_nr2f2_nc_sim2.fq -a CGACCATTCAAAAGCCAGTGAACAACACAGCCGAAAGCAATCCAGCAGAAGTAAATTATATCGAACCAATGCAAAGTGGATTTTACCCCAAGACCAAGGTAAGTGATAATATTTTCACACTTTAACTTGCGAAGCCACTTACGTTTTCTTCCCTTTTCAAAGCAAGATTAGGACGAGCAAAGACGCAC -g GAAAATATTATCACTTACCTTGG -o crispresso -w 5
CRISPResso -r1 ./real_dataset/data/run1_Uninjected_NC19_nr2f2_nc_sim1.fq -r2 ./real_dataset/data/run1_Uninjected_NC19_nr2f2_nc_sim2.fq -a CGACCATTCAAAAGCCAGTGAACAACACAGCCGAAAGCAATCCAGCAGAAGTAAATTATATCGAACCAATGCAAAGTGGATTTTACCCCAAGACCAAGGTAAGTGATAATATTTTCACACTTTAACTTGCGAAGCCACTTACGTTTTCTTCCCTTTTCAAAGCAAGATTAGGACGAGCAAAGACGCAC -g GAAAATATTATCACTTACCTTGG -o crispresso -w 5
CRISPResso -r1 ./real_dataset/data/run1_Uninjected_NC1a_megamind_sim1.fq -r2 ./real_dataset/data/run1_Uninjected_NC1a_megamind_sim2.fq -a ATCGGATGTTTGGCCACCTGGCCCTCATGTTGCCGCCAGCCCAGATATGCATCTCCTGTGATGAGACCACAGCATGCTGGATCTTCCCCCAGATCTCCCACGCCGTAGGGTAAGACTCCCTATTTTCATATTGTACTTGCTTTTGTCTAGTGTTCCCTCCACTGTATGTGTCAGACTGTCTACAAGGCTTGTTGTCCACA -g GGGAGTCTTACCCTACGGCGTGG -o crispresso -w 5
CRISPResso -r1 ./real_dataset/data/run1_Injected_NC1a_megamind_sim1.fq -r2 ./real_dataset/data/run1_Injected_NC1a_megamind_sim2.fq -a ATCGGATGTTTGGCCACCTGGCCCTCATGTTGCCGCCAGCCCAGATATGCATCTCCTGTGATGAGACCACAGCATGCTGGATCTTCCCCCAGATCTCCCACGCCGTAGGGTAAGACTCCCTATTTTCATATTGTACTTGCTTTTGTCTAGTGTTCCCTCCACTGTATGTGTCAGACTGTCTACAAGGCTTGTTGTCCACA -g GGGAGTCTTACCCTACGGCGTGG -o crispresso -w 5
CRISPResso -r1 ./real_dataset/data/run1_Uninjected_NC1b_megamind_sim1.fq -r2 ./real_dataset/data/run1_Uninjected_NC1b_megamind_sim2.fq -a GAGGCATCCACGCACATCTGTAGGGCTTCTACACCCACAGAAAAAGCGGAGCGCAAAAGGAGGGAAAGAAATCACGGAGGAGGGAAAGGAGAGAAGGTGGGGGCCAGTTTTTCTACAAATGCTGAGACGCCTCACTTTCACATGCTAAAAGGGTCAGATAGACAAGAGTGACAGAGCAGAGAACGAGAGAGTGTGACA -g GGAGGGAAAGGAGAGAAGGTGGG -o crispresso -w 5
CRISPResso -r1 ./real_dataset/data/run1_Injected_NC1b_megamind_sim1.fq -r2 ./real_dataset/data/run1_Injected_NC1b_megamind_sim2.fq -a GAGGCATCCACGCACATCTGTAGGGCTTCTACACCCACAGAAAAAGCGGAGCGCAAAAGGAGGGAAAGAAATCACGGAGGAGGGAAAGGAGAGAAGGTGGGGGCCAGTTTTTCTACAAATGCTGAGACGCCTCACTTTCACATGCTAAAAGGGTCAGATAGACAAGAGTGACAGAGCAGAGAACGAGAGAGTGTGACA -g GGAGGGAAAGGAGAGAAGGTGGG -o crispresso -w 5
CRISPResso -r1 ./real_dataset/data/run1_Uninjected_NC1c_megamind_conservedsite_sim1.fq -r2 ./real_dataset/data/run1_Uninjected_NC1c_megamind_conservedsite_sim2.fq -a GGTCAGAATGGGGACGACCACTGTCAGTATAGAGGAGGTTCGGGCGCAAGAGGGTAAAGAGGAGCGAGAGGAGTCCATATTGGCCCTTCTGGGGATCATAGGCACCTTCTTGAACCTCTTCGTCATTGTGTTTGTTTACATCTACACAACTCTGTGAGGAGGATCCACACGTGGATGAG -g GGAGTCCATATTGGCCCTTCTGG -o crispresso -w 5
CRISPResso -r1 ./real_dataset/data/run1_Injected_NC1c_megamind_conservedsite_sim1.fq -r2 ./real_dataset/data/run1_Injected_NC1c_megamind_conservedsite_sim2.fq -a GGTCAGAATGGGGACGACCACTGTCAGTATAGAGGAGGTTCGGGCGCAAGAGGGTAAAGAGGAGCGAGAGGAGTCCATATTGGCCCTTCTGGGGATCATAGGCACCTTCTTGAACCTCTTCGTCATTGTGTTTGTTTACATCTACACAACTCTGTGAGGAGGATCCACACGTGGATGAG -g GGAGTCCATATTGGCCCTTCTGG -o crispresso -w 5
CRISPResso -r1 ./real_dataset/data/run1_Uninjected_NC20_mmd2_snoRNA_nc_sim1.fq -r2 ./real_dataset/data/run1_Uninjected_NC20_mmd2_snoRNA_nc_sim2.fq -a GATGCGTGTACTTTGAACGGATGTTTGATACCCTGGTGGATGGAGCAAAGAAGACCGCTTATAAAAGCCAGGCCACAAGGTTGTTTCTCCCTCTTTGTACGGCGATGTTGGTGTTGTGGGATAAGATGATTCTCTTATCGGAACGGCGCTTTTTGTGTGCAAACATGTAAGT -g GTTGTTTCTCCCTCTTTGTACGG -o crispresso -w 5
CRISPResso -r1 ./real_dataset/data/run1_Injected_NC20_mmd2_snoRNA_nc_sim1.fq -r2 ./real_dataset/data/run1_Injected_NC20_mmd2_snoRNA_nc_sim2.fq -a GATGCGTGTACTTTGAACGGATGTTTGATACCCTGGTGGATGGAGCAAAGAAGACCGCTTATAAAAGCCAGGCCACAAGGTTGTTTCTCCCTCTTTGTACGGCGATGTTGGTGTTGTGGGATAAGATGATTCTCTTATCGGAACGGCGCTTTTTGTGTGCAAACATGTAAGT -g GTTGTTTCTCCCTCTTTGTACGG -o crispresso -w 5
CRISPResso -r1 ./real_dataset/data/run1_Uninjected_NC26_sox9a_nc_sim1.fq -r2 ./real_dataset/data/run1_Uninjected_NC26_sox9a_nc_sim2.fq -a CCGCACAATGGGACAATCATTGGACCTTTACTGGACTTAACGTGCTTTGCTGCTGGAGGAGGGAATGGAGACCATCGCAGCTTCACTAAGGTAAGAGCATTATACAATTACATACCTAAAAGACATGCTGGAGGCATTAAACACCGCTGAATATGACAATAAAGCTCTATTGTTTTGTTTGTACTGCTGTACC -g AGACCATCGCCGCTTCACTAAGG -o crispresso -w 5
CRISPResso -r1 ./real_dataset/data/run1_Injected_NC26_sox9a_nc_sim1.fq -r2 ./real_dataset/data/run1_Injected_NC26_sox9a_nc_sim2.fq -a CCGCACAATGGGACAATCATTGGACCTTTACTGGACTTAACGTGCTTTGCTGCTGGAGGAGGGAATGGAGACCATCGCAGCTTCACTAAGGTAAGAGCATTATACAATTACATACCTAAAAGACATGCTGGAGGCATTAAACACCGCTGAATATGACAATAAAGCTCTATTGTTTTGTTTGTACTGCTGTACC -g AGACCATCGCCGCTTCACTAAGG -o crispresso -w 5
CRISPResso -r1 ./real_dataset/data/run1_Uninjected_NC27_sox9b_nc_sim1.fq -r2 ./real_dataset/data/run1_Uninjected_NC27_sox9b_nc_sim2.fq -a GGACTCAGTCTCGTGGATTATTTCACACACGCGGATTAACCTCACCATCACCTCCACATGTGGATTACACTCACCCCGCAGCCGGAGGACACACGGATGATCTGGTAAGGTCGAGTTTAGGTCATTATATTGGCTTGATAGATGTGATGATGCTGACAGAGGAGAGGAGATTACTCATCTACTGAACACTTG -g GACACACGGATGATCTGGTAAGG -o crispresso -w 5
CRISPResso -r1 ./real_dataset/data/run1_Injected_NC27_sox9b_nc_sim1.fq -r2 ./real_dataset/data/run1_Injected_NC27_sox9b_nc_sim2.fq -a GGACTCAGTCTCGTGGATTATTTCACACACGCGGATTAACCTCACCATCACCTCCACATGTGGATTACACTCACCCCGCAGCCGGAGGACACACGGATGATCTGGTAAGGTCGAGTTTAGGTCATTATATTGGCTTGATAGATGTGATGATGCTGACAGAGGAGAGGAGATTACTCATCTACTGAACACTTG -g GACACACGGATGATCTGGTAAGG -o crispresso -w 5
CRISPResso -r1 ./real_dataset/data/run1_Injected_NC2b_chd2_linc_sim1.fq -r2 ./real_dataset/data/run1_Injected_NC2b_chd2_linc_sim2.fq -a GGAGCTGAGCAACAACACCCTAAAACCGACAAATCTCACCGATGCAATGGCGTCGACAGCTCAAGAAGAAAGAACAGATCGCAGCGGTGGCGATATGGTAAGATTTCTTTATAGGTTTGAACTTATAATCTTGTTTGAGCGCGGGAACA -g AGATCGCAGCGGTGGCGATATGG -o crispresso -w 5
CRISPResso -r1 ./real_dataset/data/run1_Uninjected_NC2b_chd2_linc_sim1.fq -r2 ./real_dataset/data/run1_Uninjected_NC2b_chd2_linc_sim2.fq -a GGAGCTGAGCAACAACACCCTAAAACCGACAAATCTCACCGATGCAATGGCGTCGACAGCTCAAGAAGAAAGAACAGATCGCAGCGGTGGCGATATGGTAAGATTTCTTTATAGGTTTGAACTTATAATCTTGTTTGAGCGCGGGAACA -g AGATCGCAGCGGTGGCGATATGG -o crispresso -w 5
CRISPResso -r1 ./real_dataset/data/run1_Injected_NC31_magib_nc_sim1.fq -r2 ./real_dataset/data/run1_Injected_NC31_magib_nc_sim2.fq -a CTTTCCCCTGACTCAACCCCACTACAACCCCGACCCCACCCCCACAACAACCCCACCCCCAATCCAACCCTTTAGCCTATATATGAGGCACGCACTAAGTCCCATACATCACCCACAAACCCTCTAATCCATTGCACGCATCTCGGAGATGGCACGAAACGAGCCCGAGAGCGTGTAGAAAAAAGGATAAGACGGACTTGC -g GAGGGTTTGTGGGTGATGTATGG -o crispresso -w 5
CRISPResso -r1 ./real_dataset/data/run1_Uninjected_NC31_magib_nc_sim1.fq -r2 ./real_dataset/data/run1_Uninjected_NC31_magib_nc_sim2.fq -a CTTTCCCCTGACTCAACCCCACTACAACCCCGACCCCACCCCCACAACAACCCCACCCCCAATCCAACCCTTTAGCCTATATATGAGGCACGCACTAAGTCCCATACATCACCCACAAACCCTCTAATCCATTGCACGCATCTCGGAGATGGCACGAAACGAGCCCGAGAGCGTGTAGAAAAAAGGATAAGACGGACTTGC -g GAGGGTTTGTGGGTGATGTATGG -o crispresso -w 5
CRISPResso -r1 ./real_dataset/data/run1_Injected_NC5a_polycistronic_sim1.fq -r2 ./real_dataset/data/run1_Injected_NC5a_polycistronic_sim2.fq -a TGTTGAACAATCAAAGCAGCGACGAGGAGACTGAGTTTGAGGACAGTGATGAAAGCGACGACGAAATGCATGTGCATGAAACACACGAACCTATTTTATACCTGTAAGTTGCATTCTATTACATGTCCAGTTATAGTGATATACAATTATTCTGTTTTATTTTGAGAGAAATGTTTGGAAAAACGTTGAA -g GCAACTTACAGGTATAAAATAGG -o crispresso -w 5
CRISPResso -r1 ./real_dataset/data/run1_Uninjected_NC5a_polycistronic_sim1.fq -r2 ./real_dataset/data/run1_Uninjected_NC5a_polycistronic_sim2.fq -a TGTTGAACAATCAAAGCAGCGACGAGGAGACTGAGTTTGAGGACAGTGATGAAAGCGACGACGAAATGCATGTGCATGAAACACACGAACCTATTTTATACCTGTAAGTTGCATTCTATTACATGTCCAGTTATAGTGATATACAATTATTCTGTTTTATTTTGAGAGAAATGTTTGGAAAAACGTTGAA -g GCAACTTACAGGTATAAAATAGG -o crispresso -w 5
CRISPResso -r1 ./real_dataset/data/run1_Uninjected_NC6_F2R2_MALAT_sim1.fq -r2 ./real_dataset/data/run1_Uninjected_NC6_F2R2_MALAT_sim2.fq -a TATGGAAGGCAGGGAGGCTTCGTTGATCTGGTGAAATGTTCTTATTTTGTTCTGTTTAATTTTTTGATAACTAATAGGCATTTTTATTTACAAACCTTTAAAGTCTTAAAACTCTAGACGTTTTCCGTTGGTTATACAAAGGTTTTCTTTTGAGTAGCAAGCGTGACGAAGATAAAATACAAGCTTACTTTTCACTTAAATAGGTAACTTAGAAGTGCCTTTATGAG -g GAAAACCTTTGTATAACCAACGG -o crispresso -w 5
CRISPResso -r1 ./real_dataset/data/run1_Injected_NC6_F2R2_MALAT_sim1.fq -r2 ./real_dataset/data/run1_Injected_NC6_F2R2_MALAT_sim2.fq -a TATGGAAGGCAGGGAGGCTTCGTTGATCTGGTGAAATGTTCTTATTTTGTTCTGTTTAATTTTTTGATAACTAATAGGCATTTTTATTTACAAACCTTTAAAGTCTTAAAACTCTAGACGTTTTCCGTTGGTTATACAAAGGTTTTCTTTTGAGTAGCAAGCGTGACGAAGATAAAATACAAGCTTACTTTTCACTTAAATAGGTAACTTAGAAGTGCCTTTATGAG -g GAAAACCTTTGTATAACCAACGG -o crispresso -w 5
CRISPResso -r1 ./real_dataset/data/run1_Uninjected_NC7_cyrano_sim1.fq -r2 ./real_dataset/data/run1_Uninjected_NC7_cyrano_sim2.fq -a GAGGGCGGTTGTTGTTTGTGTGAGTGATGGCTCGGCTGTCCAATAAGAGCAAAGATATCGATGTGCACGGGTGTGCGCCGGAAGAGCAGCGCCGCAGTAGCAGCACACGGGACCGAAATGGCGTAACGCGCAGTCGAGCACCGCAGCAGCGCAGAGGGGCCAGGCTCAGCGAACACCACAGAGCCTGGCCCGAACAACTTCAAC -g GGTCCCGTGTGCTGCTACTGCGG -o crispresso -w 5
CRISPResso -r1 ./real_dataset/data/run1_Injected_NC7_cyrano_sim1.fq -r2 ./real_dataset/data/run1_Injected_NC7_cyrano_sim2.fq -a GAGGGCGGTTGTTGTTTGTGTGAGTGATGGCTCGGCTGTCCAATAAGAGCAAAGATATCGATGTGCACGGGTGTGCGCCGGAAGAGCAGCGCCGCAGTAGCAGCACACGGGACCGAAATGGCGTAACGCGCAGTCGAGCACCGCAGCAGCGCAGAGGGGCCAGGCTCAGCGAACACCACAGAGCCTGGCCCGAACAACTTCAAC -g GGTCCCGTGTGCTGCTACTGCGG -o crispresso -w 5
CRISPResso -r1 ./real_dataset/data/run1_Uninjected_NC8a_pitx2Elovl6_nc_sim1.fq -r2 ./real_dataset/data/run1_Uninjected_NC8a_pitx2Elovl6_nc_sim2.fq -a AATCCAGCAGTAAAGCAGTAGTAATGAAAAGTACTTTCAAATTAATCTTGCGTGAGTTTCACCTGTCCAGCAGGTGGCGATGTCAAACAGCAATTATAGAATGCCGCAGTCTCGAGAATGCAGGTGTTTACTGTCCTCGTTGAGCATCGACGAGCCCGTGGAACAGGTAGGATACAGTATTTGAAACAGC -g TGCCGCAGTCTCGAGAATGCAGG -o crispresso -w 5
CRISPResso -r1 ./real_dataset/data/run1_Injected_NC8a_pitx2Elovl6_nc_sim1.fq -r2 ./real_dataset/data/run1_Injected_NC8a_pitx2Elovl6_nc_sim2.fq -a AATCCAGCAGTAAAGCAGTAGTAATGAAAAGTACTTTCAAATTAATCTTGCGTGAGTTTCACCTGTCCAGCAGGTGGCGATGTCAAACAGCAATTATAGAATGCCGCAGTCTCGAGAATGCAGGTGTTTACTGTCCTCGTTGAGCATCGACGAGCCCGTGGAACAGGTAGGATACAGTATTTGAAACAGC -g TGCCGCAGTCTCGAGAATGCAGG -o crispresso -w 5
CRISPResso -r1 ./real_dataset/data/run1_Uninjected_NC8b_pitx2Elovl6_nc_sim1.fq -r2 ./real_dataset/data/run1_Uninjected_NC8b_pitx2Elovl6_nc_sim2.fq -a TCAAATTAATCTTGCGTGAGTTTCACCTGTCCAGCAGGTGGCGATGTCAAACAGCAATTATAGAATGCCGCAGTCTCGAGAATGCAGGTGTTTACTGTCCTCGTTGAGCATCGACGAGCCCGTGGAACAGGTAGGATACAGTATTTGAAACAGCAGTTTGTTAAATGTATTATTTTCTCATGTCTTTAACTCGCACTGATTG -g GACGAGCCCGTGGAACAGGTAGG -o crispresso -w 5
CRISPResso -r1 ./real_dataset/data/run1_Injected_NC8b_pitx2Elovl6_nc_sim1.fq -r2 ./real_dataset/data/run1_Injected_NC8b_pitx2Elovl6_nc_sim2.fq -a TCAAATTAATCTTGCGTGAGTTTCACCTGTCCAGCAGGTGGCGATGTCAAACAGCAATTATAGAATGCCGCAGTCTCGAGAATGCAGGTGTTTACTGTCCTCGTTGAGCATCGACGAGCCCGTGGAACAGGTAGGATACAGTATTTGAAACAGCAGTTTGTTAAATGTATTATTTTCTCATGTCTTTAACTCGCACTGATTG -g GACGAGCCCGTGGAACAGGTAGG -o crispresso -w 5
CRISPResso -r1 ./real_dataset/data/run1_Uninjected_NP001_NP006_sim1.fq -r2 ./real_dataset/data/run1_Uninjected_NP001_NP006_sim2.fq -a TTGTATCTCTAATTAACTTCTGTCAGTTTGAAAAAGTTGAAAGATGGGATCCCGCACACTGGTTCTGGTCGTGTTTTTAGGTGCCCTCTGTGGTGAGTGGGAAACAGTTT -g GGGATCCCGCACACTGGTTCTGG -o crispresso -w 5
CRISPResso -r1 ./real_dataset/data/run1_Injected_NP001_NP006_sim1.fq -r2 ./real_dataset/data/run1_Injected_NP001_NP006_sim2.fq -a TTGTATCTCTAATTAACTTCTGTCAGTTTGAAAAAGTTGAAAGATGGGATCCCGCACACTGGTTCTGGTCGTGTTTTTAGGTGCCCTCTGTGGTGAGTGGGAAACAGTTT -g GGGATCCCGCACACTGGTTCTGG -o crispresso -w 5
CRISPResso -r1 ./real_dataset/data/run1_Uninjected_NP003_sim1.fq -r2 ./real_dataset/data/run1_Uninjected_NP003_sim2.fq -a CCCGGATTTCAGCGTGATTTGGTTATGATGTGTTGGAGAAGTGGAGAGACTGCGAGCGGATCGGGATTGTTAGCGCGGATGATGATGATTTCTGTGCGGGTTTTTACTCTTTTATCGCTCATCATAAGCTCCGCTGCGGCTCAAGGTAAGACT -g GGATGATGATGATTTCTGTGCGG -o crispresso -w 5
CRISPResso -r1 ./real_dataset/data/run1_Injected_NP003_sim1.fq -r2 ./real_dataset/data/run1_Injected_NP003_sim2.fq -a CCCGGATTTCAGCGTGATTTGGTTATGATGTGTTGGAGAAGTGGAGAGACTGCGAGCGGATCGGGATTGTTAGCGCGGATGATGATGATTTCTGTGCGGGTTTTTACTCTTTTATCGCTCATCATAAGCTCCGCTGCGGCTCAAGGTAAGACT -g GGATGATGATGATTTCTGTGCGG -o crispresso -w 5
CRISPResso -r1 ./real_dataset/data/run1_Uninjected_NP004_sim1.fq -r2 ./real_dataset/data/run1_Uninjected_NP004_sim2.fq -a TGAGCCCATTTACCAAATGTTCCTGGAAATGCATTTGTTTTGACGACAAGACTAATGACCGCTTTTGTTTGTGGTGCAGCGGATTATTACATCAAGTGCATGGGGGAGGATTTCCTGATGGTGAGAGAGATGGCTCTGGAGTGCAGGAGTAA -g GGATTATTACATCAAGTGCATGG -o crispresso -w 5
CRISPResso -r1 ./real_dataset/data/run1_Injected_NP004_sim1.fq -r2 ./real_dataset/data/run1_Injected_NP004_sim2.fq -a TGAGCCCATTTACCAAATGTTCCTGGAAATGCATTTGTTTTGACGACAAGACTAATGACCGCTTTTGTTTGTGGTGCAGCGGATTATTACATCAAGTGCATGGGGGAGGATTTCCTGATGGTGAGAGAGATGGCTCTGGAGTGCAGGAGTAA -g GGATTATTACATCAAGTGCATGG -o crispresso -w 5
CRISPResso -r1 ./real_dataset/data/run1_Uninjected_NP005_sim1.fq -r2 ./real_dataset/data/run1_Uninjected_NP005_sim2.fq -a TGCTGGCTGTCTGGATTGTCATTTTTTTGTGTGATTGTTCAGGTTGACAGTACTGGCCCTCATGACACTACTGATGGTTTCTGTTGAGTCGGATCTCTCCAATGAAGAGTGGAAGTCTCTAAGTAACCCACAGAGCCGGACCCTGGTGAGCCTAATTGCCAT -g GGCCCTCATGACACTACTGATGG -o crispresso -w 5
CRISPResso -r1 ./real_dataset/data/run1_Injected_NP005_sim1.fq -r2 ./real_dataset/data/run1_Injected_NP005_sim2.fq -a TGCTGGCTGTCTGGATTGTCATTTTTTTGTGTGATTGTTCAGGTTGACAGTACTGGCCCTCATGACACTACTGATGGTTTCTGTTGAGTCGGATCTCTCCAATGAAGAGTGGAAGTCTCTAAGTAACCCACAGAGCCGGACCCTGGTGAGCCTAATTGCCAT -g GGCCCTCATGACACTACTGATGG -o crispresso -w 5
CRISPResso -r1 ./real_dataset/data/run1_Uninjected_NP007_sim1.fq -r2 ./real_dataset/data/run1_Uninjected_NP007_sim2.fq -a ACCTGAAGAGCCACTGTTTGTCCATACACATCCCCCCATAGGATCATTTGCTGAAAATGGAGAAGATGGTCCACTTGGTCCTGCTCGTTGGATTTCTGGGTTTATCTGCAGGGCAGCTGATACCTACTGGTGAGTGACTGATCAAACTCTTTCTCTGACACAGT -g GGTCCTGCTCGTTGGATTTCTGG -o crispresso -w 5
CRISPResso -r1 ./real_dataset/data/run1_Injected_NP007_sim1.fq -r2 ./real_dataset/data/run1_Injected_NP007_sim2.fq -a ACCTGAAGAGCCACTGTTTGTCCATACACATCCCCCCATAGGATCATTTGCTGAAAATGGAGAAGATGGTCCACTTGGTCCTGCTCGTTGGATTTCTGGGTTTATCTGCAGGGCAGCTGATACCTACTGGTGAGTGACTGATCAAACTCTTTCTCTGACACAGT -g GGTCCTGCTCGTTGGATTTCTGG -o crispresso -w 5
CRISPResso -r1 ./real_dataset/data/run1_Injected_NP008_sim1.fq -r2 ./real_dataset/data/run1_Injected_NP008_sim2.fq -a TTCCAGTGACCGACAGACAGCGGACTCTCTCCAGTCATGACGAGCTCTGAGATGCTGATGACAGGACTCCTCGTAGCGGGACTCTTCACCGTCCTCTGCTCTGGACAAACTTCCCAAGAACTGACCTTTGATGACGCACAACTGTCCCCGCAGGAAACAGAGAATCAGCT -g GGGAAGTTTGTCCAGAGCAGAGG -o crispresso -w 5
CRISPResso -r1 ./real_dataset/data/run1_Uninjected_NP008_sim1.fq -r2 ./real_dataset/data/run1_Uninjected_NP008_sim2.fq -a TTCCAGTGACCGACAGACAGCGGACTCTCTCCAGTCATGACGAGCTCTGAGATGCTGATGACAGGACTCCTCGTAGCGGGACTCTTCACCGTCCTCTGCTCTGGACAAACTTCCCAAGAACTGACCTTTGATGACGCACAACTGTCCCCGCAGGAAACAGAGAATCAGCT -g GGGAAGTTTGTCCAGAGCAGAGG -o crispresso -w 5
CRISPResso -r1 ./real_dataset/data/run1_Uninjected_NP009_sim1.fq -r2 ./real_dataset/data/run1_Uninjected_NP009_sim2.fq -a CTAATGCACTTGGCATTGAAAATTGAACTCATCCATTTATTTCAACAGGAAGGTGATTTTTCCTTTACATTGGAGTCGGTGAGAATTCTCCAGCAGCTGGCTGAGCAACCGAAGACACAAAACCCTCGGCTGGCCAAGACGAGCTACTATTCTGTGTGTTCCAATCCAAGCCTGCCACAAGAGTTT -g GGTGAGAATTCTCCAGCAGCTGG -o crispresso -w 5
CRISPResso -r1 ./real_dataset/data/run1_Injected_NP009_sim1.fq -r2 ./real_dataset/data/run1_Injected_NP009_sim2.fq -a CTAATGCACTTGGCATTGAAAATTGAACTCATCCATTTATTTCAACAGGAAGGTGATTTTTCCTTTACATTGGAGTCGGTGAGAATTCTCCAGCAGCTGGCTGAGCAACCGAAGACACAAAACCCTCGGCTGGCCAAGACGAGCTACTATTCTGTGTGTTCCAATCCAAGCCTGCCACAAGAGTTT -g GGTGAGAATTCTCCAGCAGCTGG -o crispresso -w 5
CRISPResso -r1 ./real_dataset/data/run1_Uninjected_NP010_sim1.fq -r2 ./real_dataset/data/run1_Uninjected_NP010_sim2.fq -a TTTCTCCAGCTATTCGTCTAGCAGTTTCGTTTTTGTAAAATCTCTGCAACAATGGCGCAGTTTGTCCAGCTGGCGGCAGTGTTGAGTTTGTGTCTCCTGGCAGCGGTGGTGAACGCTCAGGGTGAGTGATCAATCACAGCTCACAGTTCACAGT -g GGCGCAGTTTGTCCAGCTGGCGG -o crispresso -w 5
CRISPResso -r1 ./real_dataset/data/run1_Injected_NP010_sim1.fq -r2 ./real_dataset/data/run1_Injected_NP010_sim2.fq -a TTTCTCCAGCTATTCGTCTAGCAGTTTCGTTTTTGTAAAATCTCTGCAACAATGGCGCAGTTTGTCCAGCTGGCGGCAGTGTTGAGTTTGTGTCTCCTGGCAGCGGTGGTGAACGCTCAGGGTGAGTGATCAATCACAGCTCACAGTTCACAGT -g GGCGCAGTTTGTCCAGCTGGCGG -o crispresso -w 5
CRISPResso -r1 ./real_dataset/data/run1_Uninjected_NP011_sim1.fq -r2 ./real_dataset/data/run1_Uninjected_NP011_sim2.fq -a TTTCAGTCAACCAGGTTTTCCAGTCGAAGGATGATTCAGATATCCAGGATCAAATTTTGGCATTTTTGCTGCGGAAAAATGTCATGCCTCTTCAAGAAAAGGATTTATTAGGTACAGTAAATCACTGTTTTATTTTTGTGC -g GAAGGATGATTCAGATATCCAGG -o crispresso -w 5
CRISPResso -r1 ./real_dataset/data/run1_Injected_NP011_sim1.fq -r2 ./real_dataset/data/run1_Injected_NP011_sim2.fq -a TTTCAGTCAACCAGGTTTTCCAGTCGAAGGATGATTCAGATATCCAGGATCAAATTTTGGCATTTTTGCTGCGGAAAAATGTCATGCCTCTTCAAGAAAAGGATTTATTAGGTACAGTAAATCACTGTTTTATTTTTGTGC -g GAAGGATGATTCAGATATCCAGG -o crispresso -w 5
CRISPResso -r1 ./real_dataset/data/run1_Uninjected_NP012_sim1.fq -r2 ./real_dataset/data/run1_Uninjected_NP012_sim2.fq -a GTGCTCTTCATCTGCTTGTTCTTCACAGTAGTTCAGTCCATCACATGCGAAGCCAGCAAGATAGAATCGCGCAAAAAGCATGAAAACGACGTGGCGCACCAAGGATCTGCTATTACAACAGGTAACAATAGATTGTAACTAAAAATATATTAGTGCATATATAAAGTATACAGTTATCTGTGA -g GAAAACGACGTGGCGCACCAAGG -o crispresso -w 5
CRISPResso -r1 ./real_dataset/data/run1_Injected_NP012_sim1.fq -r2 ./real_dataset/data/run1_Injected_NP012_sim2.fq -a GTGCTCTTCATCTGCTTGTTCTTCACAGTAGTTCAGTCCATCACATGCGAAGCCAGCAAGATAGAATCGCGCAAAAAGCATGAAAACGACGTGGCGCACCAAGGATCTGCTATTACAACAGGTAACAATAGATTGTAACTAAAAATATATTAGTGCATATATAAAGTATACAGTTATCTGTGA -g GAAAACGACGTGGCGCACCAAGG -o crispresso -w 5
CRISPResso -r1 ./real_dataset/data/run1_Injected_NP013_sim1.fq -r2 ./real_dataset/data/run1_Injected_NP013_sim2.fq -a TGATTAATTGTGAATATTTGGATCCTTAGCTGAGAAAGTAAGCATGCGAGGAGTTGCAAATCTGACTCAAGTGCTTGATGACTGGAGGTTTGACATCCTGAGCCAGGTCAAAGGACTCCTGCAGAACGACCACCAGTCCCTGCTGCCCGACTACTCTAGGTACACTTTCAC -g GGAGTCCTTTGACCTGGCTCAGG -o crispresso -w 5
CRISPResso -r1 ./real_dataset/data/run1_Uninjected_NP013_sim1.fq -r2 ./real_dataset/data/run1_Uninjected_NP013_sim2.fq -a TGATTAATTGTGAATATTTGGATCCTTAGCTGAGAAAGTAAGCATGCGAGGAGTTGCAAATCTGACTCAAGTGCTTGATGACTGGAGGTTTGACATCCTGAGCCAGGTCAAAGGACTCCTGCAGAACGACCACCAGTCCCTGCTGCCCGACTACTCTAGGTACACTTTCAC -g GGAGTCCTTTGACCTGGCTCAGG -o crispresso -w 5
CRISPResso -r1 ./real_dataset/data/run1_Uninjected_NP014_sim1.fq -r2 ./real_dataset/data/run1_Uninjected_NP014_sim2.fq -a ATGCTGGTGCTCTTCCTCTTCTCTGGACTTGGAGAAGCTCAGGAGAAATCAGAGGATGTGCTTCTGAACAACACAACAGAAAACCTGCTTTATAGTCATGGTAAGCAAACACACACACACAGACACCTTACAATTCCATTCAGTAAAGCAGTACAGTGCACAGTTTAACAAGTGCTATAT -g GAAAACCTGCTTTATAGTCATGG -o crispresso -w 5
CRISPResso -r1 ./real_dataset/data/run1_Injected_NP014_sim1.fq -r2 ./real_dataset/data/run1_Injected_NP014_sim2.fq -a ATGCTGGTGCTCTTCCTCTTCTCTGGACTTGGAGAAGCTCAGGAGAAATCAGAGGATGTGCTTCTGAACAACACAACAGAAAACCTGCTTTATAGTCATGGTAAGCAAACACACACACACAGACACCTTACAATTCCATTCAGTAAAGCAGTACAGTGCACAGTTTAACAAGTGCTATAT -g GAAAACCTGCTTTATAGTCATGG -o crispresso -w 5
CRISPResso -r1 ./real_dataset/data/run1_Uninjected_NP015_sim1.fq -r2 ./real_dataset/data/run1_Uninjected_NP015_sim2.fq -a AATACACCCTCTAATATACCTCTCCCTCTTTCTCTCTGTTGCTCCCAGGTTAACTGGAGATGATTACTCTGTCCAGGTCAATCTGAGTGATTATCTGGATATACTGTGTCCTCACTATCCCGGCGACCACCCGTCCGGCGCTTCAGTGGAGACTCTGGCTCTGTATCTGGTGGCGGAGAGCCAGTTTAG -g GGTCAATCTGAGTGATTATCTGG -o crispresso -w 5
CRISPResso -r1 ./real_dataset/data/run1_Injected_NP015_sim1.fq -r2 ./real_dataset/data/run1_Injected_NP015_sim2.fq -a AATACACCCTCTAATATACCTCTCCCTCTTTCTCTCTGTTGCTCCCAGGTTAACTGGAGATGATTACTCTGTCCAGGTCAATCTGAGTGATTATCTGGATATACTGTGTCCTCACTATCCCGGCGACCACCCGTCCGGCGCTTCAGTGGAGACTCTGGCTCTGTATCTGGTGGCGGAGAGCCAGTTTAG -g GGTCAATCTGAGTGATTATCTGG -o crispresso -w 5
CRISPResso -r1 ./real_dataset/data/run1_Uninjected_NP016_sim1.fq -r2 ./real_dataset/data/run1_Uninjected_NP016_sim2.fq -a AAAGGAAATTCTTACAATTATGACCTTTCCAAAATGTCTGATCTGAGGAAACTATACAACTCCAAAGTTTTCAAGGCAGAGAGAATGACCAGGCCTCTGGAGGGCATGTCTTTCCAAGTCGGCGTACTCAGTCACTCCGGAGTTAGGCAAGTGATCAGTTTTGTAACTGTATTTTATGCGTGGTGAATAAAACA -g GAGAATGACCAGGCCTCTGGAGG -o crispresso -w 5
CRISPResso -r1 ./real_dataset/data/run1_Injected_NP016_sim1.fq -r2 ./real_dataset/data/run1_Injected_NP016_sim2.fq -a AAAGGAAATTCTTACAATTATGACCTTTCCAAAATGTCTGATCTGAGGAAACTATACAACTCCAAAGTTTTCAAGGCAGAGAGAATGACCAGGCCTCTGGAGGGCATGTCTTTCCAAGTCGGCGTACTCAGTCACTCCGGAGTTAGGCAAGTGATCAGTTTTGTAACTGTATTTTATGCGTGGTGAATAAAACA -g GAGAATGACCAGGCCTCTGGAGG -o crispresso -w 5
CRISPResso -r1 ./real_dataset/data/run1_Uninjected_NP017_sim1.fq -r2 ./real_dataset/data/run1_Uninjected_NP017_sim2.fq -a CTAGAAACTGCCAGAACAGGTTTAACTTCTCCATCATTTTCTCAGTAGATTCTAAGAAATATTCACTTTTGTTTCAGGAGCATCTGGGTCATCCCGAAAGGTATGGGGGAATTTTTGTGTTTGTCAGTGATTAACTAGTGTTTTTTTTTTTTTTTTTGTGTCTGTCCGTACATGCATGTGTTCAGGTGTTGGAAATCCC -g AGCATCTGGGTCATCCCGAAAGG -o crispresso -w 5
CRISPResso -r1 ./real_dataset/data/run1_Injected_NP017_sim1.fq -r2 ./real_dataset/data/run1_Injected_NP017_sim2.fq -a CTAGAAACTGCCAGAACAGGTTTAACTTCTCCATCATTTTCTCAGTAGATTCTAAGAAATATTCACTTTTGTTTCAGGAGCATCTGGGTCATCCCGAAAGGTATGGGGGAATTTTTGTGTTTGTCAGTGATTAACTAGTGTTTTTTTTTTTTTTTTTGTGTCTGTCCGTACATGCATGTGTTCAGGTGTTGGAAATCCC -g AGCATCTGGGTCATCCCGAAAGG -o crispresso -w 5
CRISPResso -r1 ./real_dataset/data/run1_Injected_NP018_sim1.fq -r2 ./real_dataset/data/run1_Injected_NP018_sim2.fq -a TTCTGTGCTCTAAGTGAAAGTGTTCTTCTATGTTTGTGTCAGATGGCGAGTGCACTGAGATCCTGGACTGTGCCGCTGGCTCTTGCTCTGTGCGTTATAGTGTGTCTCAGCAGCCTGGCTGAAGCGTATCCACCCAAACCTGAACCTCCAGCGGGAGACGTGGGTCC -g GAGATCCTGGACTGTGCCGCTGG -o crispresso -w 5
CRISPResso -r1 ./real_dataset/data/run1_Uninjected_NP018_sim1.fq -r2 ./real_dataset/data/run1_Uninjected_NP018_sim2.fq -a TTCTGTGCTCTAAGTGAAAGTGTTCTTCTATGTTTGTGTCAGATGGCGAGTGCACTGAGATCCTGGACTGTGCCGCTGGCTCTTGCTCTGTGCGTTATAGTGTGTCTCAGCAGCCTGGCTGAAGCGTATCCACCCAAACCTGAACCTCCAGCGGGAGACGTGGGTCC -g GAGATCCTGGACTGTGCCGCTGG -o crispresso -w 5
CRISPResso -r1 ./real_dataset/data/run1_Uninjected_NP019_sim1.fq -r2 ./real_dataset/data/run1_Uninjected_NP019_sim2.fq -a CTGAATAACGTCTCCTGTCTCCTCCTCAAAAGTTAAACACTCAAGTGCCGTTATTTCGAGCTGAGGACGAACAGAAAGGGAAAATGAAGCCGTTGGCTTGCCTTTTTTTCGTGGCCTTACTAACCTTCTTCACTGGTATGTTTTTCTATTGAAAATTTAGGAGTTTGATTTCAGTGTGTGATCTTTTCACGA -g GAAAGGGAAAATGAAGCCGTTGG -o crispresso -w 5
CRISPResso -r1 ./real_dataset/data/run1_Injected_NP019_sim1.fq -r2 ./real_dataset/data/run1_Injected_NP019_sim2.fq -a CTGAATAACGTCTCCTGTCTCCTCCTCAAAAGTTAAACACTCAAGTGCCGTTATTTCGAGCTGAGGACGAACAGAAAGGGAAAATGAAGCCGTTGGCTTGCCTTTTTTTCGTGGCCTTACTAACCTTCTTCACTGGTATGTTTTTCTATTGAAAATTTAGGAGTTTGATTTCAGTGTGTGATCTTTTCACGA -g GAAAGGGAAAATGAAGCCGTTGG -o crispresso -w 5
CRISPResso -r1 ./real_dataset/data/run1_Uninjected_NP020_sim1.fq -r2 ./real_dataset/data/run1_Uninjected_NP020_sim2.fq -a GCGACAGTATGAGGCCAAGCGGAGCTCTGGCGGCGGCGGCGGTGATGCTGATGCTGCTCGTGTGTTGCCAAGCCGAGGACTCAGGCTCGGTCATCCCGGCCGAGAGTAAGCCTCAGTCTGCTTTTTAGACGAGTGGGCAACAGACATGCATCATTTCATGTGTCATCATCGCATCGTATGCC -g GGACTCAGGCTCGGTCATCCCGG -o crispresso -w 5
CRISPResso -r1 ./real_dataset/data/run1_Injected_NP020_sim1.fq -r2 ./real_dataset/data/run1_Injected_NP020_sim2.fq -a GCGACAGTATGAGGCCAAGCGGAGCTCTGGCGGCGGCGGCGGTGATGCTGATGCTGCTCGTGTGTTGCCAAGCCGAGGACTCAGGCTCGGTCATCCCGGCCGAGAGTAAGCCTCAGTCTGCTTTTTAGACGAGTGGGCAACAGACATGCATCATTTCATGTGTCATCATCGCATCGTATGCC -g GGACTCAGGCTCGGTCATCCCGG -o crispresso -w 5
CRISPResso -r1 ./real_dataset/data/run1_Uninjected_SP1_sim1.fq -r2 ./real_dataset/data/run1_Uninjected_SP1_sim2.fq -a ATTCACTATGTATTTGACTAATTGTGCCTCATTTGTGTTTTTCCAGCTTGGCTTCACTCTGGGGAACGTGGTTGGCATGTATTTAGCTCAAAACTACGAGGTTATAAATGTCATATTTGTTCATATTAAGTTAATAACCGTGTGATTGTATACGTTTGTCTACA -g TGGCTTCACTCTGGGGAACGTGG -o crispresso -w 5
CRISPResso -r1 ./real_dataset/data/run1_Injected_SP1_sim1.fq -r2 ./real_dataset/data/run1_Injected_SP1_sim2.fq -a ATTCACTATGTATTTGACTAATTGTGCCTCATTTGTGTTTTTCCAGCTTGGCTTCACTCTGGGGAACGTGGTTGGCATGTATTTAGCTCAAAACTACGAGGTTATAAATGTCATATTTGTTCATATTAAGTTAATAACCGTGTGATTGTATACGTTTGTCTACA -g TGGCTTCACTCTGGGGAACGTGG -o crispresso -w 5
CRISPResso -r1 ./real_dataset/data/run1_Uninjected_SP10_sim1.fq -r2 ./real_dataset/data/run1_Uninjected_SP10_sim2.fq -a AGCTGTCAATACATCACAATGAGGGCTGTTTTGTGTTTTCTGTGCCTAATATTTTTCCCGTCTTTATTTGTATCCTCTAATCAGGAGAGAAGAACTTTGATTACGACAATAAAGCTTTTGAATGCGCTGGTGAGACTAATCC -g AGTTCTTCTCTCCTGATTAGAGG -o crispresso -w 5
CRISPResso -r1 ./real_dataset/data/run1_Injected_SP10_sim1.fq -r2 ./real_dataset/data/run1_Injected_SP10_sim2.fq -a AGCTGTCAATACATCACAATGAGGGCTGTTTTGTGTTTTCTGTGCCTAATATTTTTCCCGTCTTTATTTGTATCCTCTAATCAGGAGAGAAGAACTTTGATTACGACAATAAAGCTTTTGAATGCGCTGGTGAGACTAATCC -g AGTTCTTCTCTCCTGATTAGAGG -o crispresso -w 5
CRISPResso -r1 ./real_dataset/data/run1_Uninjected_SP12_sim1.fq -r2 ./real_dataset/data/run1_Uninjected_SP12_sim2.fq -a TTGAGCATTCTAAAGAACCATAAAACAACTCAACAATTGAGAGATTCATGCACTTACTATGTTTATCATAAATTTAAGCAGAGGCCCAGGAGGAGCCCACACTGGAGCAGCATTTCACAAAATTTGGGACCCAGATGAAGGAGATTGCAGAGGACCTGGCAGATAAGACCAAAACCGCCTTCCAGAACATTGAACAGAGCGA -g GGCCCAGGAGGAGCCCACACTGG -o crispresso -w 5
CRISPResso -r1 ./real_dataset/data/run1_Injected_SP12_sim1.fq -r2 ./real_dataset/data/run1_Injected_SP12_sim2.fq -a TTGAGCATTCTAAAGAACCATAAAACAACTCAACAATTGAGAGATTCATGCACTTACTATGTTTATCATAAATTTAAGCAGAGGCCCAGGAGGAGCCCACACTGGAGCAGCATTTCACAAAATTTGGGACCCAGATGAAGGAGATTGCAGAGGACCTGGCAGATAAGACCAAAACCGCCTTCCAGAACATTGAACAGAGCGA -g GGCCCAGGAGGAGCCCACACTGG -o crispresso -w 5
CRISPResso -r1 ./real_dataset/data/run1_Injected_SP13_sim1.fq -r2 ./real_dataset/data/run1_Injected_SP13_sim2.fq -a AGTTCAGGTGTTTGCGTTTTGCTATCGCTCCTGTTTCTGTCCGTATCAGCAGATCAGTGTGACAATGACAACACAGCTGACAACTGCAATAAATGGACCGAAACATCTCACAATCAGCCTCGAAATACAGGTAAAGTAGACTTTAACACCCAAATCTGGGAGAATTACAGCATAATAACCTACGAAAGGATTAAAGTGGC -g AGGCTGATTGTGAGATGTTTCGG -o crispresso -w 5
CRISPResso -r1 ./real_dataset/data/run1_Uninjected_SP13_sim1.fq -r2 ./real_dataset/data/run1_Uninjected_SP13_sim2.fq -a AGTTCAGGTGTTTGCGTTTTGCTATCGCTCCTGTTTCTGTCCGTATCAGCAGATCAGTGTGACAATGACAACACAGCTGACAACTGCAATAAATGGACCGAAACATCTCACAATCAGCCTCGAAATACAGGTAAAGTAGACTTTAACACCCAAATCTGGGAGAATTACAGCATAATAACCTACGAAAGGATTAAAGTGGC -g AGGCTGATTGTGAGATGTTTCGG -o crispresso -w 5
CRISPResso -r1 ./real_dataset/data/run1_Uninjected_SP14_sim1.fq -r2 ./real_dataset/data/run1_Uninjected_SP14_sim2.fq -a TTGTTGTTTTTCTCCAGCTATTCGTCTAGCAGTTTCGTTTTTGTAAAATCTCTGCAACAATGGCGCAGTTTGTCCAGCTGGCGGCAGTGTTGAGTTTGTGTCTCCTGGCAGCGGTGGTGAACGCTCAGGGTGAGTGATCAATCACAGCTCACAGTTCACA -g GGCGCAGTTTGTCCAGCTGGCGG -o crispresso -w 5
CRISPResso -r1 ./real_dataset/data/run1_Injected_SP14_sim1.fq -r2 ./real_dataset/data/run1_Injected_SP14_sim2.fq -a TTGTTGTTTTTCTCCAGCTATTCGTCTAGCAGTTTCGTTTTTGTAAAATCTCTGCAACAATGGCGCAGTTTGTCCAGCTGGCGGCAGTGTTGAGTTTGTGTCTCCTGGCAGCGGTGGTGAACGCTCAGGGTGAGTGATCAATCACAGCTCACAGTTCACA -g GGCGCAGTTTGTCCAGCTGGCGG -o crispresso -w 5
CRISPResso -r1 ./real_dataset/data/run1_Injected_SP15_sim1.fq -r2 ./real_dataset/data/run1_Injected_SP15_sim2.fq -a GGTTTTTACAGGGCTCTCCTGGAGCAGCTTTGCTATTTCTCGTCGCTATCACTATATAAACCTGCAGATGTCATGGCCAGATGCTCAGAGTTACTGCAGAGGGAATTTCACTGATCTGGCTACTGTAGACACCATGGATGATGTGAACAGGCTAATACATTCAGTGGATGCTGGATACAGTGGATCAGTGTGGATCG -g GATGCTCAGAGTTACTGCAGAGG -o crispresso -w 5
CRISPResso -r1 ./real_dataset/data/run1_Uninjected_SP15_sim1.fq -r2 ./real_dataset/data/run1_Uninjected_SP15_sim2.fq -a GGTTTTTACAGGGCTCTCCTGGAGCAGCTTTGCTATTTCTCGTCGCTATCACTATATAAACCTGCAGATGTCATGGCCAGATGCTCAGAGTTACTGCAGAGGGAATTTCACTGATCTGGCTACTGTAGACACCATGGATGATGTGAACAGGCTAATACATTCAGTGGATGCTGGATACAGTGGATCAGTGTGGATCG -g GATGCTCAGAGTTACTGCAGAGG -o crispresso -w 5
CRISPResso -r1 ./real_dataset/data/run1_Uninjected_SP16_sim1.fq -r2 ./real_dataset/data/run1_Uninjected_SP16_sim2.fq -a TGGTGGCTTTTCACCCTTCTTGTGAATGGCACGCTGTCCAGCCGTCACGTCGGTGTGTCTGTAAAGCACTACATATCCATGACTGAGTACTACGAGGAGGGGGGCTTGCTGTACGAGCACTCACCTCCCATGCACATCAAAGTGGAGTCTCCAGAGGGTCCCTTTGGA -g GACTGAGTACTACGAGGAGGGGG -o crispresso -w 5
CRISPResso -r1 ./real_dataset/data/run1_Injected_SP16_sim1.fq -r2 ./real_dataset/data/run1_Injected_SP16_sim2.fq -a TGGTGGCTTTTCACCCTTCTTGTGAATGGCACGCTGTCCAGCCGTCACGTCGGTGTGTCTGTAAAGCACTACATATCCATGACTGAGTACTACGAGGAGGGGGGCTTGCTGTACGAGCACTCACCTCCCATGCACATCAAAGTGGAGTCTCCAGAGGGTCCCTTTGGA -g GACTGAGTACTACGAGGAGGGGG -o crispresso -w 5
CRISPResso -r1 ./real_dataset/data/run1_Injected_SP17_sim1.fq -r2 ./real_dataset/data/run1_Injected_SP17_sim2.fq -a GATAAATCAGAAATGACACGCCGACAGGACTCGGTTCTTCTGGGAAGCTGCGCTATCCTCCTGTTTCTGAACACTGGAGGTTCTGCTCTACCGAACCGGACCAGCGATGTGCATAATGAGGCCACGGACAGTAATAAAGAGCCTCTGAGATTCCCTCTTGAGC -g GAGGTTCTGCTCTACCGAACCGG -o crispresso -w 5
CRISPResso -r1 ./real_dataset/data/run1_Uninjected_SP17_sim1.fq -r2 ./real_dataset/data/run1_Uninjected_SP17_sim2.fq -a GATAAATCAGAAATGACACGCCGACAGGACTCGGTTCTTCTGGGAAGCTGCGCTATCCTCCTGTTTCTGAACACTGGAGGTTCTGCTCTACCGAACCGGACCAGCGATGTGCATAATGAGGCCACGGACAGTAATAAAGAGCCTCTGAGATTCCCTCTTGAGC -g GAGGTTCTGCTCTACCGAACCGG -o crispresso -w 5
CRISPResso -r1 ./real_dataset/data/run1_Uninjected_SP18_sim1.fq -r2 ./real_dataset/data/run1_Uninjected_SP18_sim2.fq -a TTTTTGTAGTTTATGCATACAGCCCTGGCAGCAGTGGAGGCCATTTTGGATCTAATAATCCTAGCCAGTCCATGCAGGAGGTGAAACAAAGTGTCCTTGACTTTTATGGTGGAAATGTTGTAGCTGGACCAGTCAGCAAAG -g GGCAGCAGTGGAGGCCATTTTGG -o crispresso -w 5
CRISPResso -r1 ./real_dataset/data/run1_Injected_SP18_sim1.fq -r2 ./real_dataset/data/run1_Injected_SP18_sim2.fq -a TTTTTGTAGTTTATGCATACAGCCCTGGCAGCAGTGGAGGCCATTTTGGATCTAATAATCCTAGCCAGTCCATGCAGGAGGTGAAACAAAGTGTCCTTGACTTTTATGGTGGAAATGTTGTAGCTGGACCAGTCAGCAAAG -g GGCAGCAGTGGAGGCCATTTTGG -o crispresso -w 5
CRISPResso -r1 ./real_dataset/data/run1_Uninjected_SP2_sim1.fq -r2 ./real_dataset/data/run1_Uninjected_SP2_sim2.fq -a TGCGAAACGATTAAGATGGAGACAACCGAAGCTGTTTTATTGCTGCTGTTGGTGTGCTGTTGGTGGAGGGCGAGACAAAGACATCTGGATGAGGAGATTATGGCTCGGCGGCGATTTCGACGGAAACTCATTTTGGCGGCAAGACGCAAACGCGCGATAGAGCGACGAGAAAGACGGTTAGAACG -g GAGGGCGAGACAAAGACATCTGG -o crispresso -w 5
CRISPResso -r1 ./real_dataset/data/run1_Injected_SP2_sim1.fq -r2 ./real_dataset/data/run1_Injected_SP2_sim2.fq -a TGCGAAACGATTAAGATGGAGACAACCGAAGCTGTTTTATTGCTGCTGTTGGTGTGCTGTTGGTGGAGGGCGAGACAAAGACATCTGGATGAGGAGATTATGGCTCGGCGGCGATTTCGACGGAAACTCATTTTGGCGGCAAGACGCAAACGCGCGATAGAGCGACGAGAAAGACGGTTAGAACG -g GAGGGCGAGACAAAGACATCTGG -o crispresso -w 5
CRISPResso -r1 ./real_dataset/data/run1_Uninjected_SP3.SP11_updated_sim1.fq -r2 ./real_dataset/data/run1_Uninjected_SP3.SP11_updated_sim2.fq -a ATGATTATTAAAGTGTTGGTATTGGTGTGTTGGACAGATTGTTTTGGGGCTCGTTGGCATCATCAAGTGCATGTCACATGGCCTGAGTCAGGTGAGAGGAACTGTTTAATTATAAGTTCAAAACTGGTTCATCTGGATTTAATAG -g TGTGTTGGACAGATTGTTTTGGG -o crispresso -w 5
CRISPResso -r1 ./real_dataset/data/run1_Injected_SP3.SP11_updated_sim1.fq -r2 ./real_dataset/data/run1_Injected_SP3.SP11_updated_sim2.fq -a ATGATTATTAAAGTGTTGGTATTGGTGTGTTGGACAGATTGTTTTGGGGCTCGTTGGCATCATCAAGTGCATGTCACATGGCCTGAGTCAGGTGAGAGGAACTGTTTAATTATAAGTTCAAAACTGGTTCATCTGGATTTAATAG -g TGTGTTGGACAGATTGTTTTGGG -o crispresso -w 5
CRISPResso -r1 ./real_dataset/data/run1_Uninjected_SP4_sim1.fq -r2 ./real_dataset/data/run1_Uninjected_SP4_sim2.fq -a TACTTTCTCACCTGCTGAAGCAGTGTAGCAATTGATCTCAGAGGAAGCGCACGCGACTTGGGAACTATACAAGCATTTGCCTAGGATCCCCACTTTACATGAATTACACGTTAGTGCTTCAGCTGGAAAAACAGAAAGAAAACA -g AGAGGAAGCGCACGCGACTTGGG -o crispresso -w 5
CRISPResso -r1 ./real_dataset/data/run1_Injected_SP4_sim1.fq -r2 ./real_dataset/data/run1_Injected_SP4_sim2.fq -a TACTTTCTCACCTGCTGAAGCAGTGTAGCAATTGATCTCAGAGGAAGCGCACGCGACTTGGGAACTATACAAGCATTTGCCTAGGATCCCCACTTTACATGAATTACACGTTAGTGCTTCAGCTGGAAAAACAGAAAGAAAACA -g AGAGGAAGCGCACGCGACTTGGG -o crispresso -w 5
CRISPResso -r1 ./real_dataset/data/run1_Uninjected_SP5_sim1.fq -r2 ./real_dataset/data/run1_Uninjected_SP5_sim2.fq -a ACAGCGCAAAATCCTATATTATTTAATAGGCTGACATGAATTAAGTGTAACAAAAATGGTATCTTACCAACTGCGAGATAAAGAGCGAGCACAAAGGAGCCGAAAATGATTTTGTTCATGGTTTCTGCTGTAAATGAGCTAAGTTCAAGTAGAAGACCGTTACACTGCTGTCAGACTCCTGTTAGATCCGCTAGA -g GAGATAAAGAGCGAGCACAAAGG -o crispresso -w 5
CRISPResso -r1 ./real_dataset/data/run1_Injected_SP5_sim1.fq -r2 ./real_dataset/data/run1_Injected_SP5_sim2.fq -a ACAGCGCAAAATCCTATATTATTTAATAGGCTGACATGAATTAAGTGTAACAAAAATGGTATCTTACCAACTGCGAGATAAAGAGCGAGCACAAAGGAGCCGAAAATGATTTTGTTCATGGTTTCTGCTGTAAATGAGCTAAGTTCAAGTAGAAGACCGTTACACTGCTGTCAGACTCCTGTTAGATCCGCTAGA -g GAGATAAAGAGCGAGCACAAAGG -o crispresso -w 5
CRISPResso -r1 ./real_dataset/data/run1_Uninjected_SP6_sim1.fq -r2 ./real_dataset/data/run1_Uninjected_SP6_sim2.fq -a TGCATCATTATATGACCAGAGCTTTATTAAATCCTTCACAGCTTCCTGCCATTATGAACAAGATACTGGCTATCACGGTTTTTGTTGCTTTCCTTGCACTGGGTATGTACACACACACATAAACATGAACAAACTAACT -g GAACAAGATACTGGCTATCACGG -o crispresso -w 5
CRISPResso -r1 ./real_dataset/data/run1_Injected_SP6_sim1.fq -r2 ./real_dataset/data/run1_Injected_SP6_sim2.fq -a TGCATCATTATATGACCAGAGCTTTATTAAATCCTTCACAGCTTCCTGCCATTATGAACAAGATACTGGCTATCACGGTTTTTGTTGCTTTCCTTGCACTGGGTATGTACACACACACATAAACATGAACAAACTAACT -g GAACAAGATACTGGCTATCACGG -o crispresso -w 5
CRISPResso -r1 ./real_dataset/data/run1_Injected_SP7_sim1.fq -r2 ./real_dataset/data/run1_Injected_SP7_sim2.fq -a CTACAAACCTGAAGAGCCACTGTTTGTCCATACACATCCCCCCATAGGATCATTTGCTGAAAATGGAGAAGATGGTCCACTTGGTCCTGCTCGTTGGATTTCTGGGTTTATCTGCAGGGCAGCTGATACCTACTGGTGAGTGACTGATCAAACTCTTTCTCTGACACAGTATAGAAAA -g GGTCCTGCTCGTTGGATTTCTGG -o crispresso -w 5
CRISPResso -r1 ./real_dataset/data/run1_Uninjected_SP7_sim1.fq -r2 ./real_dataset/data/run1_Uninjected_SP7_sim2.fq -a CTACAAACCTGAAGAGCCACTGTTTGTCCATACACATCCCCCCATAGGATCATTTGCTGAAAATGGAGAAGATGGTCCACTTGGTCCTGCTCGTTGGATTTCTGGGTTTATCTGCAGGGCAGCTGATACCTACTGGTGAGTGACTGATCAAACTCTTTCTCTGACACAGTATAGAAAA -g GGTCCTGCTCGTTGGATTTCTGG -o crispresso -w 5
CRISPResso -r1 ./real_dataset/data/run1_Uninjected_SP8_updated2_sim1.fq -r2 ./real_dataset/data/run1_Uninjected_SP8_updated2_sim2.fq -a TGACAATGTCTTTGAAGCTGGACTCTTTCATTTCAGCAACAGTAATTAGGTGTGGCGGGTTTGAACTGAAGCTGAGCTGTCCTGGTAAGTGCTTGAATGCCAATCTATTAAAGTTTTGTTGAATGTATAATGCTGCCATTTTAATCATGTCACT -g GAACTGAAGCTGAGCTGTCCTGG -o crispresso -w 5
CRISPResso -r1 ./real_dataset/data/run1_Injected_SP8_updated2_sim1.fq -r2 ./real_dataset/data/run1_Injected_SP8_updated2_sim2.fq -a TGACAATGTCTTTGAAGCTGGACTCTTTCATTTCAGCAACAGTAATTAGGTGTGGCGGGTTTGAACTGAAGCTGAGCTGTCCTGGTAAGTGCTTGAATGCCAATCTATTAAAGTTTTGTTGAATGTATAATGCTGCCATTTTAATCATGTCACT -g GAACTGAAGCTGAGCTGTCCTGG -o crispresso -w 5
CRISPResso -r1 ./real_dataset/data/run1_Uninjected_SP9_sim1.fq -r2 ./real_dataset/data/run1_Uninjected_SP9_sim2.fq -a CAGCTGCTCATCCTCCTCATGTCAGTGTGTGTGTTCTGCTTCAGCATGGGCTGTGTGTTGCTGTTTCTGCTGCTGGTGTGTGTCCCGGTGGTCCTCCCTCAGGGTCTCCGCTGCCTCTTCTGCCCGGTAACGTCGCTGAACAGCTCGTGTGCGCCGGTAGTGACCGAGTGTCCGGT -g GGCAGCGGAGACCCTGAGGGAGG -o crispresso -w 5
CRISPResso -r1 ./real_dataset/data/run1_Injected_SP9_sim1.fq -r2 ./real_dataset/data/run1_Injected_SP9_sim2.fq -a CAGCTGCTCATCCTCCTCATGTCAGTGTGTGTGTTCTGCTTCAGCATGGGCTGTGTGTTGCTGTTTCTGCTGCTGGTGTGTGTCCCGGTGGTCCTCCCTCAGGGTCTCCGCTGCCTCTTCTGCCCGGTAACGTCGCTGAACAGCTCGTGTGCGCCGGTAGTGACCGAGTGTCCGGT -g GGCAGCGGAGACCCTGAGGGAGG -o crispresso -w 5
CRISPResso -r1 ./real_dataset/data/run1_Uninjected_Trpv1_sim1.fq -r2 ./real_dataset/data/run1_Uninjected_Trpv1_sim2.fq -a AAACTTGAAGGAAGAACCAGCTCAACAGGACAATGACAGGTTTACCATCAAGAGGCTGTTCGAGGCTGTGTCCAGTGGTGACGTGTCTAAAATGCAGGGTTTACATGAGTATCTCCACAAAAACATGAAACGACTCACCGACTCACAATGTAAC -g GGTGACGTGTCTAAAATGCAGGG -o crispresso -w 5
CRISPResso -r1 ./real_dataset/data/run1_Injected_Trpv1_sim1.fq -r2 ./real_dataset/data/run1_Injected_Trpv1_sim2.fq -a AAACTTGAAGGAAGAACCAGCTCAACAGGACAATGACAGGTTTACCATCAAGAGGCTGTTCGAGGCTGTGTCCAGTGGTGACGTGTCTAAAATGCAGGGTTTACATGAGTATCTCCACAAAAACATGAAACGACTCACCGACTCACAATGTAAC -g GGTGACGTGTCTAAAATGCAGGG -o crispresso -w 5
CRISPResso -r1 ./real_dataset/data/run1_Uninjected_Utx1_sim1.fq -r2 ./real_dataset/data/run1_Uninjected_Utx1_sim2.fq -a AAGTTGGCTTTTATTGTGGCTTTTGGACGCTCGGAGCTCGCCTGCGCTCCACTGCACGGCGCGGTTCCATGAAGCCGTGCCGAGTGTCGGTGGCCGCCGCCGCTGCTCGACGCCTCAGCGCTGCTGGTGATGAGGAGAAGAAAATGGCGGCGGGAAAAGCGAGTGAACCCGAGGAGGAATCACC -g GAGGCGTCGAGCAGCGGCGGCGG -o crispresso -w 5
CRISPResso -r1 ./real_dataset/data/run1_Injected_Utx1_sim1.fq -r2 ./real_dataset/data/run1_Injected_Utx1_sim2.fq -a AAGTTGGCTTTTATTGTGGCTTTTGGACGCTCGGAGCTCGCCTGCGCTCCACTGCACGGCGCGGTTCCATGAAGCCGTGCCGAGTGTCGGTGGCCGCCGCCGCTGCTCGACGCCTCAGCGCTGCTGGTGATGAGGAGAAGAAAATGGCGGCGGGAAAAGCGAGTGAACCCGAGGAGGAATCACC -g GAGGCGTCGAGCAGCGGCGGCGG -o crispresso -w 5
CRISPResso -r1 ./real_dataset/data/run1_Uninjected_aim1b_sim1.fq -r2 ./real_dataset/data/run1_Uninjected_aim1b_sim2.fq -a AGCTCTGCGATTGGTCTAATAAAGAATGACTGTGTTTTCTGGTCTACAGGTGGCTGGTTTACAGTGATCCGGGTTTCCAGGGTCTGCTGGCGGTTCTGGAGGCTGGAGAATATCCTTTTCCAGAGGACTGGGGTTTCCCAGCTCCAGCCGTGGGCTCTCTGAGGCCTCTGCGCATGGTAGACACTCA -g GGGTTTCCAGGGTCTGCTGGCGG -o crispresso -w 5
CRISPResso -r1 ./real_dataset/data/run1_Injected_aim1b_sim1.fq -r2 ./real_dataset/data/run1_Injected_aim1b_sim2.fq -a AGCTCTGCGATTGGTCTAATAAAGAATGACTGTGTTTTCTGGTCTACAGGTGGCTGGTTTACAGTGATCCGGGTTTCCAGGGTCTGCTGGCGGTTCTGGAGGCTGGAGAATATCCTTTTCCAGAGGACTGGGGTTTCCCAGCTCCAGCCGTGGGCTCTCTGAGGCCTCTGCGCATGGTAGACACTCA -g GGGTTTCCAGGGTCTGCTGGCGG -o crispresso -w 5
CRISPResso -r1 ./real_dataset/data/run1_Injected_apln_sim1.fq -r2 ./real_dataset/data/run1_Injected_apln_sim2.fq -a CCACACACGCACACCACTACAGTATATCAGCTAGCGACTGGCAGGGAAACGGAGGGGAGAGCAGAAATGAATGTGAAGATCTTGACGCTGGTGATTGTGCTGGTGGTTTCTCTGCTGTGTTCAGCCAGTGCTGGTAAGTCGGGAGCGTGACGGCTGTTGCCTGGAGCCTCCCCATGTTTATCTTTTTTCTCTCTGCTGTTAGCCTTG -g GAATGTGAAGATCTTGACGCTGG -o crispresso -w 5
CRISPResso -r1 ./real_dataset/data/run1_Uninjected_apln_sim1.fq -r2 ./real_dataset/data/run1_Uninjected_apln_sim2.fq -a CCACACACGCACACCACTACAGTATATCAGCTAGCGACTGGCAGGGAAACGGAGGGGAGAGCAGAAATGAATGTGAAGATCTTGACGCTGGTGATTGTGCTGGTGGTTTCTCTGCTGTGTTCAGCCAGTGCTGGTAAGTCGGGAGCGTGACGGCTGTTGCCTGGAGCCTCCCCATGTTTATCTTTTTTCTCTCTGCTGTTAGCCTTG -g GAATGTGAAGATCTTGACGCTGG -o crispresso -w 5
CRISPResso -r1 ./real_dataset/data/run1_Uninjected_aplnrA_sim1.fq -r2 ./real_dataset/data/run1_Uninjected_aplnrA_sim2.fq -a GCGTGGCTCTCTGCAAGATCAGCAGCTACGTGGTGCTGGTCAACATGTACGCCAGCGTCTTCTGCCTGACCTGTCTGAGTTTTGACCGCTACCTCGCCATCGTCCACTCTCTGTCCAGCGGCCGGCTCAGATCCCGTGCCACCATGCTGGCATCGCTGGGTGCCATCTGGTTCCTCTCATGCCTGCTGG -g GGTCAAAACTCAGACAGGTCAGG -o crispresso -w 5
CRISPResso -r1 ./real_dataset/data/run1_Injected_aplnrA_sim1.fq -r2 ./real_dataset/data/run1_Injected_aplnrA_sim2.fq -a GCGTGGCTCTCTGCAAGATCAGCAGCTACGTGGTGCTGGTCAACATGTACGCCAGCGTCTTCTGCCTGACCTGTCTGAGTTTTGACCGCTACCTCGCCATCGTCCACTCTCTGTCCAGCGGCCGGCTCAGATCCCGTGCCACCATGCTGGCATCGCTGGGTGCCATCTGGTTCCTCTCATGCCTGCTGG -g GGTCAAAACTCAGACAGGTCAGG -o crispresso -w 5
CRISPResso -r1 ./real_dataset/data/run1_Uninjected_aplnrB_sim1.fq -r2 ./real_dataset/data/run1_Uninjected_aplnrB_sim2.fq -a ATGTGTGAATATGATGAGTGGGAACCATCATATTCTCTGATTCCCGTGCTCTACATGCTCATCTTCATCCTGGGACTCACTGGGAACGGTGTGGTCATCTTCACGGTGTGGCGGGCCCAGTCTAAGAGGAGAGCTGCGGACGTCTACATTGGAAACCTGGCTCTCGCTGACCTGACCTTTGTGGTGACCCTG -g GGGACTCACTGGGAACGGTGTGG -o crispresso -w 5
CRISPResso -r1 ./real_dataset/data/run1_Injected_aplnrB_sim1.fq -r2 ./real_dataset/data/run1_Injected_aplnrB_sim2.fq -a ATGTGTGAATATGATGAGTGGGAACCATCATATTCTCTGATTCCCGTGCTCTACATGCTCATCTTCATCCTGGGACTCACTGGGAACGGTGTGGTCATCTTCACGGTGTGGCGGGCCCAGTCTAAGAGGAGAGCTGCGGACGTCTACATTGGAAACCTGGCTCTCGCTGACCTGACCTTTGTGGTGACCCTG -g GGGACTCACTGGGAACGGTGTGG -o crispresso -w 5
CRISPResso -r1 ./real_dataset/data/run1_Uninjected_atp1a1_sim1.fq -r2 ./real_dataset/data/run1_Uninjected_atp1a1_sim2.fq -a GGGCAAGAAGTCAAAGTCCAAGGGCAAGAAAGAGAAGGATAAAGACATGGATGAACTCAAAAAAGAAGTGGACTTGGTGAGTTAGTTTATGAGCATAAATCCTATAATGGCTATCGTAACTTTTGATAGGATGGTAAAATGCTGTTTTTATTACATCTTTGTAGGACGATCACAAACTGTCCCTGGATG -g GGATGAACTCAAAAAAGAAGTGG -o crispresso -w 5
CRISPResso -r1 ./real_dataset/data/run1_Injected_atp1a1_sim1.fq -r2 ./real_dataset/data/run1_Injected_atp1a1_sim2.fq -a GGGCAAGAAGTCAAAGTCCAAGGGCAAGAAAGAGAAGGATAAAGACATGGATGAACTCAAAAAAGAAGTGGACTTGGTGAGTTAGTTTATGAGCATAAATCCTATAATGGCTATCGTAACTTTTGATAGGATGGTAAAATGCTGTTTTTATTACATCTTTGTAGGACGATCACAAACTGTCCCTGGATG -g GGATGAACTCAAAAAAGAAGTGG -o crispresso -w 5
CRISPResso -r1 ./real_dataset/data/run1_Injected_bag2_sim1.fq -r2 ./real_dataset/data/run1_Injected_bag2_sim2.fq -a AGCAGCATTAGCAGCGATGGCACAGGCCAAAATCAACGCTAAAATGAACGATGCAACTAAAAACAAATTCACCAGAACCATGTCAATGGCTGACCGGTCCGGACGGCTGCTGGAGAGCCTGGATCAGATTGAAATGAG -g GGACCGGTCAGCCATTGACATGG -o crispresso -w 5
CRISPResso -r1 ./real_dataset/data/run1_Uninjected_bag2_sim1.fq -r2 ./real_dataset/data/run1_Uninjected_bag2_sim2.fq -a AGCAGCATTAGCAGCGATGGCACAGGCCAAAATCAACGCTAAAATGAACGATGCAACTAAAAACAAATTCACCAGAACCATGTCAATGGCTGACCGGTCCGGACGGCTGCTGGAGAGCCTGGATCAGATTGAAATGAG -g GGACCGGTCAGCCATTGACATGG -o crispresso -w 5
CRISPResso -r1 ./real_dataset/data/run1_Uninjected_cartb_sim1.fq -r2 ./real_dataset/data/run1_Uninjected_cartb_sim2.fq -a CAGCGGACTCTCTCCAGTCATGACGAGCTCTGAGATGCTGATGACAGGACTCCTCGTAGCGGGACTCTTCACCGTCCTCTGCTCTGGACAAACTTCCCAAGAACTGACCTTTGATGACGCACAACTGTCCCCGCAGGAAACAGAGAATCAGCTGGTGAGTTTTTACGGCGAGATATTAGCTTTGTT -g GGGAAGTTTGTCCAGAGCAGAGG -o crispresso -w 5
CRISPResso -r1 ./real_dataset/data/run1_Injected_cartb_sim1.fq -r2 ./real_dataset/data/run1_Injected_cartb_sim2.fq -a CAGCGGACTCTCTCCAGTCATGACGAGCTCTGAGATGCTGATGACAGGACTCCTCGTAGCGGGACTCTTCACCGTCCTCTGCTCTGGACAAACTTCCCAAGAACTGACCTTTGATGACGCACAACTGTCCCCGCAGGAAACAGAGAATCAGCTGGTGAGTTTTTACGGCGAGATATTAGCTTTGTT -g GGGAAGTTTGTCCAGAGCAGAGG -o crispresso -w 5
CRISPResso -r1 ./real_dataset/data/run1_Injected_cartc_sim1.fq -r2 ./real_dataset/data/run1_Injected_cartc_sim2.fq -a GCGGTTTACCTGAGCGTGTTCCTGTCGCTGCTGAGCGTCTGCAGGGCGCAGATTCAGATGCAGGACAGCCGACTGAGCGAGCAGGACGAGCAGTTCATCAAGAGAGACCTGGTGAGGGAAATGACATTACTCATTCATTCATTTTTTTTCAGCTTAGTGCTTTATATATCAGGGGTCGCCACAGCGTAATAAA -g GGACAGCCGACTGAGCGAGCAGG -o crispresso -w 5
CRISPResso -r1 ./real_dataset/data/run1_Uninjected_cartc_sim1.fq -r2 ./real_dataset/data/run1_Uninjected_cartc_sim2.fq -a GCGGTTTACCTGAGCGTGTTCCTGTCGCTGCTGAGCGTCTGCAGGGCGCAGATTCAGATGCAGGACAGCCGACTGAGCGAGCAGGACGAGCAGTTCATCAAGAGAGACCTGGTGAGGGAAATGACATTACTCATTCATTCATTTTTTTTCAGCTTAGTGCTTTATATATCAGGGGTCGCCACAGCGTAATAAA -g GGACAGCCGACTGAGCGAGCAGG -o crispresso -w 5
CRISPResso -r1 ./real_dataset/data/run1_Injected_cartd_sim1.fq -r2 ./real_dataset/data/run1_Injected_cartd_sim2.fq -a CTCACGTTTGCATTGGCTTTAGAGGTCCTGCGGGGTCACCGTCAACATCTGATCTGGAACGGGGTTGTGGGAAGGTATATAAAATCCTGGGACAGTGCTCTGCTGTTATTTCGAGGAGAGTCCTGCTTCCTAGACACGATGGTCGGAGAGCGGATCTTTCTCCTGACCGTCACCT -g GGGAAGGTATATAAAATCCTGGG -o crispresso -w 5
CRISPResso -r1 ./real_dataset/data/run1_Uninjected_cartd_sim1.fq -r2 ./real_dataset/data/run1_Uninjected_cartd_sim2.fq -a CTCACGTTTGCATTGGCTTTAGAGGTCCTGCGGGGTCACCGTCAACATCTGATCTGGAACGGGGTTGTGGGAAGGTATATAAAATCCTGGGACAGTGCTCTGCTGTTATTTCGAGGAGAGTCCTGCTTCCTAGACACGATGGTCGGAGAGCGGATCTTTCTCCTGACCGTCACCT -g GGGAAGGTATATAAAATCCTGGG -o crispresso -w 5
CRISPResso -r1 ./real_dataset/data/run1_Uninjected_carte_sim1.fq -r2 ./real_dataset/data/run1_Uninjected_carte_sim2.fq -a AAGCTCCCTGCATTCAGGACCATGGAGAGCTCCAGTCTGAGGATGCGCATGGCAGTGTGCGCGCTGCTGGTCTGCTTGTTGACCGGAGCGAGAGCGAACGAGTCCGAGCCGGAGATTGAAGTGGAACTGGACACAAGAGCCATCAGAGACTTCTACCCCAAAGACCCAAACCTAAACAGCGAAAA -g GGACTCGTTCGCTCTCGCTCCGG -o crispresso -w 5
CRISPResso -r1 ./real_dataset/data/run1_Injected_carte_sim1.fq -r2 ./real_dataset/data/run1_Injected_carte_sim2.fq -a AAGCTCCCTGCATTCAGGACCATGGAGAGCTCCAGTCTGAGGATGCGCATGGCAGTGTGCGCGCTGCTGGTCTGCTTGTTGACCGGAGCGAGAGCGAACGAGTCCGAGCCGGAGATTGAAGTGGAACTGGACACAAGAGCCATCAGAGACTTCTACCCCAAAGACCCAAACCTAAACAGCGAAAA -g GGACTCGTTCGCTCTCGCTCCGG -o crispresso -w 5
CRISPResso -r1 ./real_dataset/data/run1_Uninjected_col5al_sim1.fq -r2 ./real_dataset/data/run1_Uninjected_col5al_sim2.fq -a GACGGTGAGGCCAAAGAAAGGCAGTCAGTCGTTCCTGCTGTCGGTGTATAATGAGCAGGGCATCCAGCAGCTGGGTTTGGAAGTGGGACGTTCTCCTGTATTCCTGTATGAGGATCACTTAGGCAAACCCGGCCCAGAGGACTACCCGCTCTTCAGAGGAATCAACCTGGCAGACGG -g GGGCATCCAGCAGCTGGGTTTGG -o crispresso -w 5
CRISPResso -r1 ./real_dataset/data/run1_Injected_col5al_sim1.fq -r2 ./real_dataset/data/run1_Injected_col5al_sim2.fq -a GACGGTGAGGCCAAAGAAAGGCAGTCAGTCGTTCCTGCTGTCGGTGTATAATGAGCAGGGCATCCAGCAGCTGGGTTTGGAAGTGGGACGTTCTCCTGTATTCCTGTATGAGGATCACTTAGGCAAACCCGGCCCAGAGGACTACCCGCTCTTCAGAGGAATCAACCTGGCAGACGG -g GGGCATCCAGCAGCTGGGTTTGG -o crispresso -w 5
CRISPResso -r1 ./real_dataset/data/run1_Uninjected_ctgfa_sim1.fq -r2 ./real_dataset/data/run1_Uninjected_ctgfa_sim2.fq -a TGATCAAGCTAGGCTTAAAATGGAGCTCTTTAGCAAATGTACAAACTCTCACAAGAACATTTTGTCTTATTCCTCAGGCTGTGGCTCAAGAGTGCAGTGGACAATGCCACTGCCCTGAAGTGCCGCCCCAGTGTTCACCTGGTGTAAGCCTAGTTCTGGACACCTGTGGGTGCTGCCGGGTGTGTGCCAAGCAGCTGGGCGAGCTGTGCACAGAACGAGATGTTTGCGACC -g GGGGCGGCACTTCAGGGCAGTGG -o crispresso -w 5
CRISPResso -r1 ./real_dataset/data/run1_Injected_ctgfa_sim1.fq -r2 ./real_dataset/data/run1_Injected_ctgfa_sim2.fq -a TGATCAAGCTAGGCTTAAAATGGAGCTCTTTAGCAAATGTACAAACTCTCACAAGAACATTTTGTCTTATTCCTCAGGCTGTGGCTCAAGAGTGCAGTGGACAATGCCACTGCCCTGAAGTGCCGCCCCAGTGTTCACCTGGTGTAAGCCTAGTTCTGGACACCTGTGGGTGCTGCCGGGTGTGTGCCAAGCAGCTGGGCGAGCTGTGCACAGAACGAGATGTTTGCGACC -g GGGGCGGCACTTCAGGGCAGTGG -o crispresso -w 5
CRISPResso -r1 ./real_dataset/data/run1_Injected_cx43.4_sim1.fq -r2 ./real_dataset/data/run1_Injected_cx43.4_sim2.fq -a CGATGAACAGAGCAAATTTGTGTGTAATACCCAGCAACCTGGTTGTGAGAACGTTTGCTACGATGCATTTGCACCACTCTCTCATGTCCGGTTCTGGGTTTTCCAGATCATTTTGATCACAACCCCCACTATCATGTACTTGGGATTTGCTATGCACAAGATCGCTCGGTCAAATGATGTGGAGTACAGGCCAGTCAACAGG -g GGGTTGTGATCAAAATGATCTGG -o crispresso -w 5
CRISPResso -r1 ./real_dataset/data/run1_Uninjected_cx43.4_sim1.fq -r2 ./real_dataset/data/run1_Uninjected_cx43.4_sim2.fq -a CGATGAACAGAGCAAATTTGTGTGTAATACCCAGCAACCTGGTTGTGAGAACGTTTGCTACGATGCATTTGCACCACTCTCTCATGTCCGGTTCTGGGTTTTCCAGATCATTTTGATCACAACCCCCACTATCATGTACTTGGGATTTGCTATGCACAAGATCGCTCGGTCAAATGATGTGGAGTACAGGCCAGTCAACAGG -g GGGTTGTGATCAAAATGATCTGG -o crispresso -w 5
CRISPResso -r1 ./real_dataset/data/run1_Injected_dand5_sim1.fq -r2 ./real_dataset/data/run1_Injected_dand5_sim2.fq -a CAGCGGGAATTTCACCGACACGTGGCGAAAGACTTTGAATCCTCCGGGAATGGACCAGACGAACCTGTTCGGGGATCTGTCCGAATTGTCAAACTAAACCCTCATTTTCTGCGCCGGGCCGCCGTTAGTCATGTGCCGTTCAGAAATTCACCAAGTCGAGGCG -g GGACCAGACGAACCTGTTCGGGG -o crispresso -w 5
CRISPResso -r1 ./real_dataset/data/run1_Uninjected_dand5_sim1.fq -r2 ./real_dataset/data/run1_Uninjected_dand5_sim2.fq -a CAGCGGGAATTTCACCGACACGTGGCGAAAGACTTTGAATCCTCCGGGAATGGACCAGACGAACCTGTTCGGGGATCTGTCCGAATTGTCAAACTAAACCCTCATTTTCTGCGCCGGGCCGCCGTTAGTCATGTGCCGTTCAGAAATTCACCAAGTCGAGGCG -g GGACCAGACGAACCTGTTCGGGG -o crispresso -w 5
CRISPResso -r1 ./real_dataset/data/run1_Injected_eed_sim1.fq -r2 ./real_dataset/data/run1_Injected_eed_sim2.fq -a GTGCAGGATGATGCGGTCAGCGTGGAGAGCGGCACACACCCCGAGCGTCCCGACACTCCCACCAACACAGCGAGCGCTCCGGGCAGGAAGAGCTGGGGGAAGGGGAAGTGGAAGTCCAAGAAGTGCAAATACTCCTTCAAGTGTG -g GGTGGGAGTGTCGGGACGCTCGG -o crispresso -w 5
CRISPResso -r1 ./real_dataset/data/run1_Uninjected_eed_sim1.fq -r2 ./real_dataset/data/run1_Uninjected_eed_sim2.fq -a GTGCAGGATGATGCGGTCAGCGTGGAGAGCGGCACACACCCCGAGCGTCCCGACACTCCCACCAACACAGCGAGCGCTCCGGGCAGGAAGAGCTGGGGGAAGGGGAAGTGGAAGTCCAAGAAGTGCAAATACTCCTTCAAGTGTG -g GGTGGGAGTGTCGGGACGCTCGG -o crispresso -w 5
CRISPResso -r1 ./real_dataset/data/run1_Uninjected_elovl6_sim1.fq -r2 ./real_dataset/data/run1_Uninjected_elovl6_sim2.fq -a TTCTTCAGTATATTTGGTGCCATCAGAACTGGGGGCTATATGGTAAACATTTTGATGACCAAAGGCCTAAAGCAGTCAGTGTGCGATCAGAGTTTCTACAACGGGCCAGTCAGCAAGTTCTGGGCTTATGCTTTTGTCCTCAGCAAAGCACCTGAACTAGGT -g GATCGCACACTGACTGCTTTAGG -o crispresso -w 5
CRISPResso -r1 ./real_dataset/data/run1_Injected_elovl6_sim1.fq -r2 ./real_dataset/data/run1_Injected_elovl6_sim2.fq -a TTCTTCAGTATATTTGGTGCCATCAGAACTGGGGGCTATATGGTAAACATTTTGATGACCAAAGGCCTAAAGCAGTCAGTGTGCGATCAGAGTTTCTACAACGGGCCAGTCAGCAAGTTCTGGGCTTATGCTTTTGTCCTCAGCAAAGCACCTGAACTAGGT -g GATCGCACACTGACTGCTTTAGG -o crispresso -w 5
CRISPResso -r1 ./real_dataset/data/run1_Uninjected_eml2_sim1.fq -r2 ./real_dataset/data/run1_Uninjected_eml2_sim2.fq -a TGTAGCTGTTAATGTGTGTTGTTGATCAATTTTAGATGATAACGTATCAGCCGGCAGTGGGATGGAGATGGACGACCGTCTCTCTCACCTGGAGCAGAGGGTGCAGCTGCAGGAGGATGAGATTCAGCTGCTAAAGGCGGCGCTGGCCGATGCTTTGAGACGACTGGGCTGCTGTGAGGAGATCACACAAGCCAG -g GGACGACCGTCTCTCTCACCTGG -o crispresso -w 5
CRISPResso -r1 ./real_dataset/data/run1_Injected_eml2_sim1.fq -r2 ./real_dataset/data/run1_Injected_eml2_sim2.fq -a TGTAGCTGTTAATGTGTGTTGTTGATCAATTTTAGATGATAACGTATCAGCCGGCAGTGGGATGGAGATGGACGACCGTCTCTCTCACCTGGAGCAGAGGGTGCAGCTGCAGGAGGATGAGATTCAGCTGCTAAAGGCGGCGCTGGCCGATGCTTTGAGACGACTGGGCTGCTGTGAGGAGATCACACAAGCCAG -g GGACGACCGTCTCTCTCACCTGG -o crispresso -w 5
CRISPResso -r1 ./real_dataset/data/run1_Uninjected_eomesb_sim1.fq -r2 ./real_dataset/data/run1_Uninjected_eomesb_sim2.fq -a AAGTTTCTCCGGTAGTTTGTGGTGATGATCTGTCCAGCCGGTATCTCCTGGACGGGCTGAGCTCCAGCCGCTACTTCATGCAGACGCAGGACTCCCCCAGCCCGTGCTCCCTCTTCCCGTACAGCGGGCAGACCGGAGCCGTGTACGCCGGGTCGGATGGGTCCCGGTACTCGGCTTCGCTCCACTA -g GGGAAGAGGGAGCACGGGCTGGG -o crispresso -w 5
CRISPResso -r1 ./real_dataset/data/run1_Injected_eomesb_sim1.fq -r2 ./real_dataset/data/run1_Injected_eomesb_sim2.fq -a AAGTTTCTCCGGTAGTTTGTGGTGATGATCTGTCCAGCCGGTATCTCCTGGACGGGCTGAGCTCCAGCCGCTACTTCATGCAGACGCAGGACTCCCCCAGCCCGTGCTCCCTCTTCCCGTACAGCGGGCAGACCGGAGCCGTGTACGCCGGGTCGGATGGGTCCCGGTACTCGGCTTCGCTCCACTA -g GGGAAGAGGGAGCACGGGCTGGG -o crispresso -w 5
CRISPResso -r1 ./real_dataset/data/run1_Injected_ezh2.2_sim1.fq -r2 ./real_dataset/data/run1_Injected_ezh2.2_sim2.fq -a CTGTTGACAGTGGCTTTTCTGAGTTCTCCAGACAAGTCATTCCCCTCAAAACACTGAATGCCGTGGCCTCTGTTCCTGTCATGTACTCGTGGTCTCCCCTCCAGCAAAACTTTATGGTAAAGACAGACTCTTACTATTGTTTTACCGAAAAATCAAAGTATTACATTACAAAATGCATGCTTTTAATCTCTTATTCTGTTTAAGGTTGAAGATGAGACC -g GGAGACCACGAGTACATGACAGG -o crispresso -w 5
CRISPResso -r1 ./real_dataset/data/run1_Uninjected_ezh2.2_sim1.fq -r2 ./real_dataset/data/run1_Uninjected_ezh2.2_sim2.fq -a CTGTTGACAGTGGCTTTTCTGAGTTCTCCAGACAAGTCATTCCCCTCAAAACACTGAATGCCGTGGCCTCTGTTCCTGTCATGTACTCGTGGTCTCCCCTCCAGCAAAACTTTATGGTAAAGACAGACTCTTACTATTGTTTTACCGAAAAATCAAAGTATTACATTACAAAATGCATGCTTTTAATCTCTTATTCTGTTTAAGGTTGAAGATGAGACC -g GGAGACCACGAGTACATGACAGG -o crispresso -w 5
CRISPResso -r1 ./real_dataset/data/run1_Uninjected_fgf13b_sim1.fq -r2 ./real_dataset/data/run1_Uninjected_fgf13b_sim2.fq -a TCCCCTCATTCTCCCAGTCTCTAATGTTTCTGTTGTCTTCTCTGCCCATTTCACTCTCACAGGAGCACTTCACGCCGGAGTGCAAATTTAAAGAGTCGGTGTTTGAGAACTATTACGTGACCTACTCGTCAATGATCTACAGACAACAGCAGTCGGGCCGAGGCTGGTACCTGGGTCTCAACAAAGAGGGTCAA -g GGAGTGCAAATTTAAAGAGTCGG -o crispresso -w 5
CRISPResso -r1 ./real_dataset/data/run1_Injected_fgf13b_sim1.fq -r2 ./real_dataset/data/run1_Injected_fgf13b_sim2.fq -a TCCCCTCATTCTCCCAGTCTCTAATGTTTCTGTTGTCTTCTCTGCCCATTTCACTCTCACAGGAGCACTTCACGCCGGAGTGCAAATTTAAAGAGTCGGTGTTTGAGAACTATTACGTGACCTACTCGTCAATGATCTACAGACAACAGCAGTCGGGCCGAGGCTGGTACCTGGGTCTCAACAAAGAGGGTCAA -g GGAGTGCAAATTTAAAGAGTCGG -o crispresso -w 5
CRISPResso -r1 ./real_dataset/data/run1_Injected_h2afy_sim1.fq -r2 ./real_dataset/data/run1_Injected_h2afy_sim2.fq -a TCAAGCACTGGTGATCATAGTGTGTGTGTGTGTGTGTGTGTGTGTGTGTGTGTGTGTGTACTGACTGTGGTGTGTGTAGAGCCTCAGGATGTCCAGTCGTGGAGGGAAGAAGAAGGTCAGTAGGGGCTCTCGCTCGGCCCGTGCTGGAGTGATCTTCCCCGTGGGCCGCATGCTGCGCTTCTTCAGGAGAGGCCTTCCCAAATACAGGATCAGTGTGGGC -g GGGAAGAAGAAGGTCAGTAGGGG -o crispresso -w 5
CRISPResso -r1 ./real_dataset/data/run1_Uninjected_h2afy_sim1.fq -r2 ./real_dataset/data/run1_Uninjected_h2afy_sim2.fq -a TCAAGCACTGGTGATCATAGTGTGTGTGTGTGTGTGTGTGTGTGTGTGTGTGTGTGTGTACTGACTGTGGTGTGTGTAGAGCCTCAGGATGTCCAGTCGTGGAGGGAAGAAGAAGGTCAGTAGGGGCTCTCGCTCGGCCCGTGCTGGAGTGATCTTCCCCGTGGGCCGCATGCTGCGCTTCTTCAGGAGAGGCCTTCCCAAATACAGGATCAGTGTGGGC -g GGGAAGAAGAAGGTCAGTAGGGG -o crispresso -w 5
CRISPResso -r1 ./real_dataset/data/run1_Uninjected_h2afy2_sim1.fq -r2 ./real_dataset/data/run1_Uninjected_h2afy2_sim2.fq -a GATCGAACTGTAACCTTCACGTAGAAATGATGATGATGATTGATTTTTCACTACAGCAAAGGCAGGATGTCAGCCAGAGGAGGAAAGAAAAAGATCACCAAGCTGTCCCGTTCCGCCCGGGCGGGAGTCATTTTTCCTGTGGGGAGAATGATGCGTTACTTGCGCACAGGAACCCATAAGTATCG -g GGCAGGATGTCAGCCAGAGGAGG -o crispresso -w 5
CRISPResso -r1 ./real_dataset/data/run1_Injected_h2afy2_sim1.fq -r2 ./real_dataset/data/run1_Injected_h2afy2_sim2.fq -a GATCGAACTGTAACCTTCACGTAGAAATGATGATGATGATTGATTTTTCACTACAGCAAAGGCAGGATGTCAGCCAGAGGAGGAAAGAAAAAGATCACCAAGCTGTCCCGTTCCGCCCGGGCGGGAGTCATTTTTCCTGTGGGGAGAATGATGCGTTACTTGCGCACAGGAACCCATAAGTATCG -g GGCAGGATGTCAGCCAGAGGAGG -o crispresso -w 5
CRISPResso -r1 ./real_dataset/data/run1_Injected_kdm6ba_556678_sim1.fq -r2 ./real_dataset/data/run1_Injected_kdm6ba_556678_sim2.fq -a ATAGGTGAGAAAGGTCACGAGACACTTCATGTGGACCAATGGAGCGACTGGATTCTATATCTGCAGCCGATGTGGACGGAGAGCACAGAGGTCAGTTGGCAATGGCATGAACTTGATTGAATTGAAGGTTGTCTGCTTCAGTACACTAATAGTACCCTATTAGCTTTAATGAGTAGGGTCTGTCTGC -g GATGTGGACGGAGAGCACAGAGG -o crispresso -w 5
CRISPResso -r1 ./real_dataset/data/run1_Uninjected_kdm6ba_556678_sim1.fq -r2 ./real_dataset/data/run1_Uninjected_kdm6ba_556678_sim2.fq -a ATAGGTGAGAAAGGTCACGAGACACTTCATGTGGACCAATGGAGCGACTGGATTCTATATCTGCAGCCGATGTGGACGGAGAGCACAGAGGTCAGTTGGCAATGGCATGAACTTGATTGAATTGAAGGTTGTCTGCTTCAGTACACTAATAGTACCCTATTAGCTTTAATGAGTAGGGTCTGTCTGC -g GATGTGGACGGAGAGCACAGAGG -o crispresso -w 5
CRISPResso -r1 ./real_dataset/data/run1_Uninjected_kdm6bb_563644_sim1.fq -r2 ./real_dataset/data/run1_Uninjected_kdm6bb_563644_sim2.fq -a GCAAAGTCAGAATATGAACCAATCAAAAAGCAAATTGCATATATTAGGGTGTTCTTTTCGTATTAGTTTAGACTTGTGACATATTTGGTCATTTGTTTCTCTACAGGAGATGGGCCGTACAACCTATGAACTGGACTCCCATCAGTCTGTGGGTGGGGACAGAAAACGATCAAGCGGATCCAAACACATTAGCCGTCA -g GGGCCGTACAACCTATGAACTGG -o crispresso -w 5
CRISPResso -r1 ./real_dataset/data/run1_Injected_kdm6bb_563644_sim1.fq -r2 ./real_dataset/data/run1_Injected_kdm6bb_563644_sim2.fq -a GCAAAGTCAGAATATGAACCAATCAAAAAGCAAATTGCATATATTAGGGTGTTCTTTTCGTATTAGTTTAGACTTGTGACATATTTGGTCATTTGTTTCTCTACAGGAGATGGGCCGTACAACCTATGAACTGGACTCCCATCAGTCTGTGGGTGGGGACAGAAAACGATCAAGCGGATCCAAACACATTAGCCGTCA -g GGGCCGTACAACCTATGAACTGG -o crispresso -w 5
CRISPResso -r1 ./real_dataset/data/run1_Injected_klhl29_sim1.fq -r2 ./real_dataset/data/run1_Injected_klhl29_sim2.fq -a ATAGTTGAAGGCAAAGAGTTTGAAGTCCACCAAAATGTTCTAGCTTCCTGCAGCTTGTATTTCAAGGACCTGGTGAAAAGGTTTGCCTTCCTCCCTTTTCCCCCACCAGCCGTCGATCCAAATCTGTTCTTTTCGTAGGGCGCATTTGTGTGTC -g GGAAGGCAAACCTTTTCACCAGG -o crispresso -w 5
CRISPResso -r1 ./real_dataset/data/run1_Uninjected_klhl29_sim1.fq -r2 ./real_dataset/data/run1_Uninjected_klhl29_sim2.fq -a ATAGTTGAAGGCAAAGAGTTTGAAGTCCACCAAAATGTTCTAGCTTCCTGCAGCTTGTATTTCAAGGACCTGGTGAAAAGGTTTGCCTTCCTCCCTTTTCCCCCACCAGCCGTCGATCCAAATCTGTTCTTTTCGTAGGGCGCATTTGTGTGTC -g GGAAGGCAAACCTTTTCACCAGG -o crispresso -w 5
CRISPResso -r1 ./real_dataset/data/run1_Uninjected_lgi2a_updated_sim1.fq -r2 ./real_dataset/data/run1_Uninjected_lgi2a_updated_sim2.fq -a GTGGCTGATGATGTGGCTGAAGAGCACGAACGCCACTGTTTCAGACGTCCTCTGCGCCGGTCCTGAGGAGATGAAGGGCAAACGGCTCAATGACATGGCCAGCTTGCATAACGAGTGCATCTCCACAGGTTTGTCAATGAACACGTGCAGCTTTAGTACTGTGTTTGTGCGGCTCTTCACTGGCTTTGCATCACAG -g GGGCAAACGGCTCAATGACATGG -o crispresso -w 5
CRISPResso -r1 ./real_dataset/data/run1_Injected_lgi2a_updated_sim1.fq -r2 ./real_dataset/data/run1_Injected_lgi2a_updated_sim2.fq -a GTGGCTGATGATGTGGCTGAAGAGCACGAACGCCACTGTTTCAGACGTCCTCTGCGCCGGTCCTGAGGAGATGAAGGGCAAACGGCTCAATGACATGGCCAGCTTGCATAACGAGTGCATCTCCACAGGTTTGTCAATGAACACGTGCAGCTTTAGTACTGTGTTTGTGCGGCTCTTCACTGGCTTTGCATCACAG -g GGGCAAACGGCTCAATGACATGG -o crispresso -w 5
CRISPResso -r1 ./real_dataset/data/run1_Uninjected_lgi2b_sim1.fq -r2 ./real_dataset/data/run1_Uninjected_lgi2b_sim2.fq -a TGTGACTGTGAGTCCATGTGGCTGATGCTGTGGTTGAAGCGATCCAATGCCACAATCTCAGATGTTTACTGTGCCAGCCCATCGGCCATGAAGGGTGTCCTATTAAAGGATGTCCCAGAAAAACACAGCAAGTGTGTCTCCACAGGTAACTATTTCTGTTCCTCCGAT -g GGACACCCTTCATGGCCGATGGG -o crispresso -w 5
CRISPResso -r1 ./real_dataset/data/run1_Injected_lgi2b_sim1.fq -r2 ./real_dataset/data/run1_Injected_lgi2b_sim2.fq -a TGTGACTGTGAGTCCATGTGGCTGATGCTGTGGTTGAAGCGATCCAATGCCACAATCTCAGATGTTTACTGTGCCAGCCCATCGGCCATGAAGGGTGTCCTATTAAAGGATGTCCCAGAAAAACACAGCAAGTGTGTCTCCACAGGTAACTATTTCTGTTCCTCCGAT -g GGACACCCTTCATGGCCGATGGG -o crispresso -w 5
CRISPResso -r1 ./real_dataset/data/run1_Injected_ncORF1_megamind_sim1.fq -r2 ./real_dataset/data/run1_Injected_ncORF1_megamind_sim2.fq -a TATCATCTCATGCTGCTCTCCTGTTTCTCCACAGATAAGCACCCTGGAGACAGAGGTGGGGGGGTCAGAATGGGGACGACCACTGTCAGTATAGAGGAGGTTCGGGCGCAAGAGGGTAAAGAGGAGCGAGAGGAGTCCATATTGGCCCTTCTGGGGATCATAGGCACCTT -g GAGGTGGGGGGGTCAGAATGGGG -o crispresso -w 5
CRISPResso -r1 ./real_dataset/data/run1_Uninjected_ncORF1_megamind_sim1.fq -r2 ./real_dataset/data/run1_Uninjected_ncORF1_megamind_sim2.fq -a TATCATCTCATGCTGCTCTCCTGTTTCTCCACAGATAAGCACCCTGGAGACAGAGGTGGGGGGGTCAGAATGGGGACGACCACTGTCAGTATAGAGGAGGTTCGGGCGCAAGAGGGTAAAGAGGAGCGAGAGGAGTCCATATTGGCCCTTCTGGGGATCATAGGCACCTT -g GAGGTGGGGGGGTCAGAATGGGG -o crispresso -w 5
CRISPResso -r1 ./real_dataset/data/run1_Uninjected_oep.1_sim1.fq -r2 ./real_dataset/data/run1_Uninjected_oep.1_sim2.fq -a TTTGTTTACATCCGTGCGTGACTGTATTTCCGTCTTTTTTTCTAATATGTATTTGTATTTTTCTCTCAGGATGTGAGGGGTCAGAATGTGTGAAAGTTGGGGTTTCTGGAAAGCCAAAGCAATACGCTGAATTCTTGAATAAATTTAACGAAATGAACACGCAAACGCCG -g GGGTCAGAATGTGTGAAAGTTGG -o crispresso -w 5
CRISPResso -r1 ./real_dataset/data/run1_Injected_oep.1_sim1.fq -r2 ./real_dataset/data/run1_Injected_oep.1_sim2.fq -a TTTGTTTACATCCGTGCGTGACTGTATTTCCGTCTTTTTTTCTAATATGTATTTGTATTTTTCTCTCAGGATGTGAGGGGTCAGAATGTGTGAAAGTTGGGGTTTCTGGAAAGCCAAAGCAATACGCTGAATTCTTGAATAAATTTAACGAAATGAACACGCAAACGCCG -g GGGTCAGAATGTGTGAAAGTTGG -o crispresso -w 5
CRISPResso -r1 ./real_dataset/data/run1_Uninjected_olfm1b_sim1.fq -r2 ./real_dataset/data/run1_Uninjected_olfm1b_sim2.fq -a GGGTTTTGTGTAATCTTGTGTCATGTGTTTATAGTGAAGCTCTGAATGCTGTAATGTTTTCTGTTTGTCCTCTGCCAGGTTTTACCCGCTAACCCAGAGGAGTCCTGGCAAGTGTACAGCTCGGCTCAGGACAGCGAGGGCAGATGTGTGTGTAC -g GGTTTTACCCGCTAACCCAGAGG -o crispresso -w 5
CRISPResso -r1 ./real_dataset/data/run1_Injected_olfm1b_sim1.fq -r2 ./real_dataset/data/run1_Injected_olfm1b_sim2.fq -a GGGTTTTGTGTAATCTTGTGTCATGTGTTTATAGTGAAGCTCTGAATGCTGTAATGTTTTCTGTTTGTCCTCTGCCAGGTTTTACCCGCTAACCCAGAGGAGTCCTGGCAAGTGTACAGCTCGGCTCAGGACAGCGAGGGCAGATGTGTGTGTAC -g GGTTTTACCCGCTAACCCAGAGG -o crispresso -w 5
CRISPResso -r1 ./real_dataset/data/run1_Injected_pitx2_sim1.fq -r2 ./real_dataset/data/run1_Injected_pitx2_sim2.fq -a CAATCACCACGTTACCGGGAGTAAACACGCGCCGCTTTCGATGGCCTCTAGTCTGCAACCGCTTCAGCGGTCTGTGGACTCGAAACACAGGCTGGATGTGCACACGGTTTCAGACACCTCCAGTCCAGAGTCCGTAGGTAAGACC -g GGTCTGTGGACTCGAAACACAGG -o crispresso -w 5
CRISPResso -r1 ./real_dataset/data/run1_Uninjected_pitx2_sim1.fq -r2 ./real_dataset/data/run1_Uninjected_pitx2_sim2.fq -a CAATCACCACGTTACCGGGAGTAAACACGCGCCGCTTTCGATGGCCTCTAGTCTGCAACCGCTTCAGCGGTCTGTGGACTCGAAACACAGGCTGGATGTGCACACGGTTTCAGACACCTCCAGTCCAGAGTCCGTAGGTAAGACC -g GGTCTGTGGACTCGAAACACAGG -o crispresso -w 5
CRISPResso -r1 ./real_dataset/data/run1_Injected_postnb_sim1.fq -r2 ./real_dataset/data/run1_Injected_postnb_sim2.fq -a GATGCTTTACCTGCACCACTCTCTTCGAAAGCCATAATTATGCTGCAATTTTTATGTCACTTTCCTTATAGTTGCTCCCATTGACAACGTTTTTGGAACCCTGGGTCTAGTCAAAGCAAAAACTACTCAAGACTACTCAGATATTTCCAAACTCCGGCAAGAGATTGAAG -g GGTTCCAAAAACGTTGTCAATGG -o crispresso -w 5
CRISPResso -r1 ./real_dataset/data/run1_Uninjected_postnb_sim1.fq -r2 ./real_dataset/data/run1_Uninjected_postnb_sim2.fq -a GATGCTTTACCTGCACCACTCTCTTCGAAAGCCATAATTATGCTGCAATTTTTATGTCACTTTCCTTATAGTTGCTCCCATTGACAACGTTTTTGGAACCCTGGGTCTAGTCAAAGCAAAAACTACTCAAGACTACTCAGATATTTCCAAACTCCGGCAAGAGATTGAAG -g GGTTCCAAAAACGTTGTCAATGG -o crispresso -w 5
CRISPResso -r1 ./real_dataset/data/run1_Uninjected_spaw_updated_sim1.fq -r2 ./real_dataset/data/run1_Uninjected_spaw_updated_sim2.fq -a TCAAACTGAAGAGCGATGGACCGTCTCCTTTGACATGTCTTCCCTGTCAGCGAGTGACAACATCCAGCTCTCGGAGCTTCGCATTCGGCTGCCGGCGTTTTCTGCATCCAGACGCGTGACTGTAGACATCTTCCATCAGCATAAACAGCATTGTGCATCTGACT -g GGATGTTGTCACTCGCTGACAGG -o crispresso -w 5
CRISPResso -r1 ./real_dataset/data/run1_Injected_spaw_updated_sim1.fq -r2 ./real_dataset/data/run1_Injected_spaw_updated_sim2.fq -a TCAAACTGAAGAGCGATGGACCGTCTCCTTTGACATGTCTTCCCTGTCAGCGAGTGACAACATCCAGCTCTCGGAGCTTCGCATTCGGCTGCCGGCGTTTTCTGCATCCAGACGCGTGACTGTAGACATCTTCCATCAGCATAAACAGCATTGTGCATCTGACT -g GGATGTTGTCACTCGCTGACAGG -o crispresso -w 5
CRISPResso -r1 ./real_dataset/data/run1_Uninjected_spop_sim1.fq -r2 ./real_dataset/data/run1_Uninjected_spop_sim2.fq -a GTGGACCATCAACAACTTCAGCTTCTGTCGGGAGGAGATGGGAGAGGTCATCAAAAGCTCCACCTTCTCCTCGGGGGCCAATGACAAACTCAAATGGTGAAAAAAAGGAGCACATGTAGATTTGCGTTAATATTTTGACTTGGTTTTGTCAGAATAAATGCTTATGTGAGGCTCTTTGTTT -g GGGCCAATGACAAACTCAAATGG -o crispresso -w 5
CRISPResso -r1 ./real_dataset/data/run1_Injected_spop_sim1.fq -r2 ./real_dataset/data/run1_Injected_spop_sim2.fq -a GTGGACCATCAACAACTTCAGCTTCTGTCGGGAGGAGATGGGAGAGGTCATCAAAAGCTCCACCTTCTCCTCGGGGGCCAATGACAAACTCAAATGGTGAAAAAAAGGAGCACATGTAGATTTGCGTTAATATTTTGACTTGGTTTTGTCAGAATAAATGCTTATGTGAGGCTCTTTGTTT -g GGGCCAATGACAAACTCAAATGG -o crispresso -w 5
CRISPResso -r1 ./real_dataset/data/run1_Uninjected_suz12a_sim1.fq -r2 ./real_dataset/data/run1_Uninjected_suz12a_sim2.fq -a TTATGGCAACAGCGCGAGTAAAGCCGCTAATGGAGGAGCTCACGCATCGTCCGGTGTTGTGATGACTTCAGTCAAGCGACTCAAGATGGAGCAGATCCAAGCCGACCACCAACTCTTCCTGGAGGCGTTCGAGAGTAAGTTGGTCTAATTTTAACTTTTTACCCCGTTTGCTTTGGA -g GGAAGAGTTGGTGGTCGGCTTGG -o crispresso -w 5
CRISPResso -r1 ./real_dataset/data/run1_Injected_suz12a_sim1.fq -r2 ./real_dataset/data/run1_Injected_suz12a_sim2.fq -a TTATGGCAACAGCGCGAGTAAAGCCGCTAATGGAGGAGCTCACGCATCGTCCGGTGTTGTGATGACTTCAGTCAAGCGACTCAAGATGGAGCAGATCCAAGCCGACCACCAACTCTTCCTGGAGGCGTTCGAGAGTAAGTTGGTCTAATTTTAACTTTTTACCCCGTTTGCTTTGGA -g GGAAGAGTTGGTGGTCGGCTTGG -o crispresso -w 5
CRISPResso -r1 ./real_dataset/data/run1_Injected_syt9b_sim1.fq -r2 ./real_dataset/data/run1_Injected_syt9b_sim2.fq -a TGCAGACAGAGAGGATGAGATTTGTGGAAAGGCGTTGGAGCTTCTGTCCGACCTGTGCTCGAGGGGAGAGGTGCACAATGAAAACTGCCTGGATTTCACTTACTATTTTCGCGATCTCGGGAGACCCAGATATTCGGACTCTGGTAAGGAGGTTGTTTGATTGATGTCGA -g GGTGCACAATGAAAACTGCCTGG -o crispresso -w 5
CRISPResso -r1 ./real_dataset/data/run1_Uninjected_syt9b_sim1.fq -r2 ./real_dataset/data/run1_Uninjected_syt9b_sim2.fq -a TGCAGACAGAGAGGATGAGATTTGTGGAAAGGCGTTGGAGCTTCTGTCCGACCTGTGCTCGAGGGGAGAGGTGCACAATGAAAACTGCCTGGATTTCACTTACTATTTTCGCGATCTCGGGAGACCCAGATATTCGGACTCTGGTAAGGAGGTTGTTTGATTGATGTCGA -g GGTGCACAATGAAAACTGCCTGG -o crispresso -w 5
CRISPResso -r1 ./real_dataset/data/run1_Injected_thbs3a_updated_sim1.fq -r2 ./real_dataset/data/run1_Injected_thbs3a_updated_sim2.fq -a TTTGCTGTAGTTCTGGTCAGGTATGTCCGTGAGGATGGAAAGCTGCATACAGTGAACATGCAGAGCCCGAATGTTGCGGATGGACGTCCTCAGTCACTGATTCTGCGTGTCGGAGGCCTGCGCCGGGAGTATCTGAGCCTCGAGCTCTATGTGAACTGTCGTCTGGCT -g GGACGTCCATCCGCAACATTCGG -o crispresso -w 5
CRISPResso -r1 ./real_dataset/data/run1_Uninjected_thbs3a_updated_sim1.fq -r2 ./real_dataset/data/run1_Uninjected_thbs3a_updated_sim2.fq -a TTTGCTGTAGTTCTGGTCAGGTATGTCCGTGAGGATGGAAAGCTGCATACAGTGAACATGCAGAGCCCGAATGTTGCGGATGGACGTCCTCAGTCACTGATTCTGCGTGTCGGAGGCCTGCGCCGGGAGTATCTGAGCCTCGAGCTCTATGTGAACTGTCGTCTGGCT -g GGACGTCCATCCGCAACATTCGG -o crispresso -w 5
CRISPResso -r1 ./real_dataset/data/run1_Uninjected_upf1_sim1.fq -r2 ./real_dataset/data/run1_Uninjected_upf1_sim2.fq -a CTGATGGAGTTCTGCCCAATGGAGAAGATGCAGTGGGGAAAACCAGCCAACTTCTGGCCGAGCTGAACTTTGAGGAGGACGAGGAAGACACTTACTACACTAAAGACCTGCCGGTGCACGCCTGCAGGTACTGATGACGCACATGCCCTC -g GGCCGAGCTGAACTTTGAGGAGG -o crispresso -w 5
CRISPResso -r1 ./real_dataset/data/run1_Injected_upf1_sim1.fq -r2 ./real_dataset/data/run1_Injected_upf1_sim2.fq -a CTGATGGAGTTCTGCCCAATGGAGAAGATGCAGTGGGGAAAACCAGCCAACTTCTGGCCGAGCTGAACTTTGAGGAGGACGAGGAAGACACTTACTACACTAAAGACCTGCCGGTGCACGCCTGCAGGTACTGATGACGCACATGCCCTC -g GGCCGAGCTGAACTTTGAGGAGG -o crispresso -w 5
CRISPResso -r1 ./real_dataset/data/run1_Injected_utx2_sim1.fq -r2 ./real_dataset/data/run1_Injected_utx2_sim2.fq -a CTGCTGCTGGTGGTGATGAGGAAAAGAAAATGGCGGCGGGAAAAGCGAGAGAAACCGAGGAGGACTTTCCGAAGCTTACGCCGCAAGAAAGGGAGCGCTTAGCCAGCATAGACAGGTCAGTTAAAGTCCGTTTCCATGCCACG -g GGGAAAAGCGAGAGAAACCGAGG -o crispresso -w 5
CRISPResso -r1 ./real_dataset/data/run1_Uninjected_utx2_sim1.fq -r2 ./real_dataset/data/run1_Uninjected_utx2_sim2.fq -a CTGCTGCTGGTGGTGATGAGGAAAAGAAAATGGCGGCGGGAAAAGCGAGAGAAACCGAGGAGGACTTTCCGAAGCTTACGCCGCAAGAAAGGGAGCGCTTAGCCAGCATAGACAGGTCAGTTAAAGTCCGTTTCCATGCCACG -g GGGAAAAGCGAGAGAAACCGAGG -o crispresso -w 5
CRISPResso -r1 ./real_dataset/data/run1_Uninjected_wif1_sim1.fq -r2 ./real_dataset/data/run1_Uninjected_wif1_sim2.fq -a TCTGTGGCATGTTGATGCTCAATGTTTAGTAATCAACAGTGGCTTTATATACTCAGTGGTTCAGGTGGGCTTTCCATGCAGAGGTGACCAGGACGGTGTGGCAGCATTTGAGGTGACCATCCTGGTGATGGATGCTGGAGGAAATATCATCCTGAGGACGCCACACAATGCCATCTTCTTCAAAACATGCCAGAGAGGTGAGCT -g GGACGGTGTGGCAGCATTTGAGG -o crispresso -w 5
CRISPResso -r1 ./real_dataset/data/run1_Injected_wif1_sim1.fq -r2 ./real_dataset/data/run1_Injected_wif1_sim2.fq -a TCTGTGGCATGTTGATGCTCAATGTTTAGTAATCAACAGTGGCTTTATATACTCAGTGGTTCAGGTGGGCTTTCCATGCAGAGGTGACCAGGACGGTGTGGCAGCATTTGAGGTGACCATCCTGGTGATGGATGCTGGAGGAAATATCATCCTGAGGACGCCACACAATGCCATCTTCTTCAAAACATGCCAGAGAGGTGAGCT -g GGACGGTGTGGCAGCATTTGAGG -o crispresso -w 5
CRISPResso -r1 ./real_dataset/data/run1_Uninjected_wif1.2_sim1.fq -r2 ./real_dataset/data/run1_Uninjected_wif1.2_sim2.fq -a TGTCGGTGAACAATAAACTTGCTTAAACGTTCGCCTCTTTGCTTTGTTTTTAGCCCTGTGCTCTCCAAGATGTCTAAATGGTGGTCTGTGTATGAGTCCAGGCGTGTGTATTTGTCCACCAGGCTACTTTGGATCCAGTTGTGAGAGAGGTGAGTTTCCTACA -g GGTGGTCTGTGTATGAGTCCAGG -o crispresso -w 5
CRISPResso -r1 ./real_dataset/data/run1_Injected_wif1.2_sim1.fq -r2 ./real_dataset/data/run1_Injected_wif1.2_sim2.fq -a TGTCGGTGAACAATAAACTTGCTTAAACGTTCGCCTCTTTGCTTTGTTTTTAGCCCTGTGCTCTCCAAGATGTCTAAATGGTGGTCTGTGTATGAGTCCAGGCGTGTGTATTTGTCCACCAGGCTACTTTGGATCCAGTTGTGAGAGAGGTGAGTTTCCTACA -g GGTGGTCTGTGTATGAGTCCAGG -o crispresso -w 5
CRISPResso -r1 ./real_dataset/data/run1_Uninjected_wif1.3_sim1.fq -r2 ./real_dataset/data/run1_Uninjected_wif1.3_sim2.fq -a ACGTTCGCCTCTTTGCTTTGTTTTTAGCCCTGTGCTCTCCAAGATGTCTAAATGGTGGTCTGTGTATGAGTCCAGGCGTGTGTATTTGTCCACCAGGCTACTTTGGATCCAGTTGTGAGAGAGGTGAGTTTCCTACA -g GGTGGACAAATACACACGCCTGG -o crispresso -w 5
CRISPResso -r1 ./real_dataset/data/run1_Injected_wif1.3_sim1.fq -r2 ./real_dataset/data/run1_Injected_wif1.3_sim2.fq -a ACGTTCGCCTCTTTGCTTTGTTTTTAGCCCTGTGCTCTCCAAGATGTCTAAATGGTGGTCTGTGTATGAGTCCAGGCGTGTGTATTTGTCCACCAGGCTACTTTGGATCCAGTTGTGAGAGAGGTGAGTTTCCTACA -g GGTGGACAAATACACACGCCTGG -o crispresso -w 5
CRISPResso -r1 ./real_dataset/data/run5_guide1_htatip12_sim1.fq -r2 ./real_dataset/data/run5_guide1_htatip12_sim2.fq -a TCAGTCCCTGTCATTTCTAAAAGCATTTTGTTTTTGCAGGTGGAAATTGTTGAAGGCTGCCGTCTTCCGGTGCTGCGAAAAAACCAAGAAAATGAAGACGAGTGGCGTAAGTGTCAAGCTGAGAGCTCCGTAGCGAATGTAAACAAA -g TGTTGAAGGCTGCCGTCTTCCGG -o crispresso -w 5
CRISPResso -r1 ./real_dataset/data/run5_guide1and2_htatip12_sim1.fq -r2 ./real_dataset/data/run5_guide1and2_htatip12_sim2.fq -a TCAGTCCCTGTCATTTCTAAAAGCATTTTGTTTTTGCAGGTGGAAATTGTTGAAGGCTGCCGTCTTCCGGTGCTGCGAAAAAACCAAGAAAATGAAGACGAGTGGCGTAAGTGTCAAGCTGAGAGCTCCGTAGCGAATGTAAACAAA -g TGTTGAAGGCTGCCGTCTTCCGG -o crispresso -w 5
CRISPResso -r1 ./real_dataset/data/run5_uninjected_htatip12_sim1.fq -r2 ./real_dataset/data/run5_uninjected_htatip12_sim2.fq -a TCAGTCCCTGTCATTTCTAAAAGCATTTTGTTTTTGCAGGTGGAAATTGTTGAAGGCTGCCGTCTTCCGGTGCTGCGAAAAAACCAAGAAAATGAAGACGAGTGGCGTAAGTGTCAAGCTGAGAGCTCCGTAGCGAATGTAAACAAA -g TGTTGAAGGCTGCCGTCTTCCGG -o crispresso -w 5
CRISPResso -r1 ./real_dataset/data/run5_guide3_htatip34_sim1.fq -r2 ./real_dataset/data/run5_guide3_htatip34_sim2.fq -a GTCAATAAGCGACTGGATGAATGGGTGACTCCAGATCGGCTAGACTTGAAGAAGCTCCAATTTCCCAAAAAGGAGGCAAAGACCCCTACAAAGAATGGCCTGCCGGGGTCTCGTCCCAGCTCCCCAGAAAGAGAAGTGGTATGATTTCTTGTTCCTCTGCTTGCACTG -g GGGGTCTTTGCCTCCTTTTTGGG -o crispresso -w 5
CRISPResso -r1 ./real_dataset/data/run5_guide3and4_htatip34_sim1.fq -r2 ./real_dataset/data/run5_guide3and4_htatip34_sim2.fq -a GTCAATAAGCGACTGGATGAATGGGTGACTCCAGATCGGCTAGACTTGAAGAAGCTCCAATTTCCCAAAAAGGAGGCAAAGACCCCTACAAAGAATGGCCTGCCGGGGTCTCGTCCCAGCTCCCCAGAAAGAGAAGTGGTATGATTTCTTGTTCCTCTGCTTGCACTG -g GGGGTCTTTGCCTCCTTTTTGGG -o crispresso -w 5
CRISPResso -r1 ./real_dataset/data/run5_uninjected_htatip34_sim1.fq -r2 ./real_dataset/data/run5_uninjected_htatip34_sim2.fq -a GTCAATAAGCGACTGGATGAATGGGTGACTCCAGATCGGCTAGACTTGAAGAAGCTCCAATTTCCCAAAAAGGAGGCAAAGACCCCTACAAAGAATGGCCTGCCGGGGTCTCGTCCCAGCTCCCCAGAAAGAGAAGTGGTATGATTTCTTGTTCCTCTGCTTGCACTG -g GGGGTCTTTGCCTCCTTTTTGGG -o crispresso -w 5
CRISPResso -r1 ./real_dataset/data/run5_charon_lnc_3637_uninj_charon_lnc_mat_sim1.fq -r2 ./real_dataset/data/run5_charon_lnc_3637_uninj_charon_lnc_mat_sim2.fq -a GGCGGGTATTTTCGTTATGGCGTCGGCCGCGGGGACTCCATGCGCTGACGTAACGTCTGACGTGCGTTCGAATTTCGTCAGAGGAACTGATTTTAAATGATTACAACTCAAATCGGCGTAATTTCTCACACAAAACCGTCGAATATACAGTATTTAGCAGACTGAACACTACACAGGAACACTGAGGACTACT -g GTCAGCGCATGGAGTCCCCGCGG -o crispresso -w 5
CRISPResso -r1 ./real_dataset/data/run5_charon_lnc_3637_inj_charon_lnc_mat_sim1.fq -r2 ./real_dataset/data/run5_charon_lnc_3637_inj_charon_lnc_mat_sim2.fq -a GGCGGGTATTTTCGTTATGGCGTCGGCCGCGGGGACTCCATGCGCTGACGTAACGTCTGACGTGCGTTCGAATTTCGTCAGAGGAACTGATTTTAAATGATTACAACTCAAATCGGCGTAATTTCTCACACAAAACCGTCGAATATACAGTATTTAGCAGACTGAACACTACACAGGAACACTGAGGACTACT -g GTCAGCGCATGGAGTCCCCGCGG -o crispresso -w 5
CRISPResso -r1 ./real_dataset/data/run5_pitx2_lnc_B9_uninj_pitx2_lnc_sim1.fq -r2 ./real_dataset/data/run5_pitx2_lnc_B9_uninj_pitx2_lnc_sim2.fq -a AATCCAGCAGTAAAGCAGTAGTAATGAAAAGTACTTTCAAATTAATCTTGCGTGAGTTTCACCTGTCCAGCAGGTGGCGATGTCAAACAGCAATTATAGAATGCCGCAGTCTCGAGAATGCAGGTGTTTACTGTCCTCGTTGAGCATCGACGAGCCCGTGGAACAGGTAGGATACAGTATTTGAAACAGCAGTTTGTTAAATGTATTATTTTCTCATGTCTTTAACTCGCACTGATTGACA -g AGTTTCACCTGTCCAGCAGGTGG -o crispresso -w 5
CRISPResso -r1 ./real_dataset/data/run5_pitx2_lnc_B9_inj_pitx2_lnc_sim1.fq -r2 ./real_dataset/data/run5_pitx2_lnc_B9_inj_pitx2_lnc_sim2.fq -a AATCCAGCAGTAAAGCAGTAGTAATGAAAAGTACTTTCAAATTAATCTTGCGTGAGTTTCACCTGTCCAGCAGGTGGCGATGTCAAACAGCAATTATAGAATGCCGCAGTCTCGAGAATGCAGGTGTTTACTGTCCTCGTTGAGCATCGACGAGCCCGTGGAACAGGTAGGATACAGTATTTGAAACAGCAGTTTGTTAAATGTATTATTTTCTCATGTCTTTAACTCGCACTGATTGACA -g AGTTTCACCTGTCCAGCAGGTGG -o crispresso -w 5
CRISPResso -r1 ./real_dataset/data/run5_pitx2_lnc_B9B10_1_pitx2_lnc_sim1.fq -r2 ./real_dataset/data/run5_pitx2_lnc_B9B10_1_pitx2_lnc_sim2.fq -a AATCCAGCAGTAAAGCAGTAGTAATGAAAAGTACTTTCAAATTAATCTTGCGTGAGTTTCACCTGTCCAGCAGGTGGCGATGTCAAACAGCAATTATAGAATGCCGCAGTCTCGAGAATGCAGGTGTTTACTGTCCTCGTTGAGCATCGACGAGCCCGTGGAACAGGTAGGATACAGTATTTGAAACAGC -g AGTTTCACCTGTCCAGCAGGTGG -o crispresso -w 5
CRISPResso -r1 ./real_dataset/data/run5_pitx2_lnc_B9B10_2_pitx2_lnc_sim1.fq -r2 ./real_dataset/data/run5_pitx2_lnc_B9B10_2_pitx2_lnc_sim2.fq -a AATCCAGCAGTAAAGCAGTAGTAATGAAAAGTACTTTCAAATTAATCTTGCGTGAGTTTCACCTGTCCAGCAGGTGGCGATGTCAAACAGCAATTATAGAATGCCGCAGTCTCGAGAATGCAGGTGTTTACTGTCCTCGTTGAGCATCGACGAGCCCGTGGAACAGGTAGGATACAGTATTTGAAACAGC -g AGTTTCACCTGTCCAGCAGGTGG -o crispresso -w 5
CRISPResso -r1 ./real_dataset/data/run5_pitx2_lnc_B9B10_3_pitx2_lnc_sim1.fq -r2 ./real_dataset/data/run5_pitx2_lnc_B9B10_3_pitx2_lnc_sim2.fq -a AATCCAGCAGTAAAGCAGTAGTAATGAAAAGTACTTTCAAATTAATCTTGCGTGAGTTTCACCTGTCCAGCAGGTGGCGATGTCAAACAGCAATTATAGAATGCCGCAGTCTCGAGAATGCAGGTGTTTACTGTCCTCGTTGAGCATCGACGAGCCCGTGGAACAGGTAGGATACAGTATTTGAAACAGC -g AGTTTCACCTGTCCAGCAGGTGG -o crispresso -w 5
CRISPResso -r1 ./real_dataset/data/run5_F0x_NC12ab_setd1ba_1_1_sim1.fq -r2 ./real_dataset/data/run5_F0x_NC12ab_setd1ba_1_1_sim2.fq -a GGCTGGTTAACAGCAGTTCTCTCTCTGGCCAATCAGATTGAAGCACCACGGTGGATTCAGCTATTAGAAGCACAGCCTTCAGTTCTTCCTACAGAGAGCAGAAAGAAGGCTGTATGCAGGCGCAGCCATTTTCTCCTACATTGGGACTCAATGGTCAAAATGGGTTTCCTTTGTTCCTAAAGGGATCTAAATCTTGATTTCATCAGCCTTTTATGGACTA -g GCCTTCTTTCTGCTCTCTGTAGG -o crispresso -w 5
CRISPResso -r1 ./real_dataset/data/run5_F0x_NC12ab_setd1ba_1_2_sim1.fq -r2 ./real_dataset/data/run5_F0x_NC12ab_setd1ba_1_2_sim2.fq -a GGCTGGTTAACAGCAGTTCTCTCTCTGGCCAATCAGATTGAAGCACCACGGTGGATTCAGCTATTAGAAGCACAGCCTTCAGTTCTTCCTACAGAGAGCAGAAAGAAGGCTGTATGCAGGCGCAGCCATTTTCTCCTACATTGGGACTCAATGGTCAAAATGGGTTTCCTTTGTTCCTAAAGGGATCTAAATCTTGATTTCATCAGCCTTTTATGGACTA -g GCCTTCTTTCTGCTCTCTGTAGG -o crispresso -w 5
CRISPResso -r1 ./real_dataset/data/run5_F0x_NC12ab_setd1ba_1_3_sim1.fq -r2 ./real_dataset/data/run5_F0x_NC12ab_setd1ba_1_3_sim2.fq -a GGCTGGTTAACAGCAGTTCTCTCTCTGGCCAATCAGATTGAAGCACCACGGTGGATTCAGCTATTAGAAGCACAGCCTTCAGTTCTTCCTACAGAGAGCAGAAAGAAGGCTGTATGCAGGCGCAGCCATTTTCTCCTACATTGGGACTCAATGGTCAAAATGGGTTTCCTTTGTTCCTAAAGGGATCTAAATCTTGATTTCATCAGCCTTTTATGGACTA -g GCCTTCTTTCTGCTCTCTGTAGG -o crispresso -w 5
CRISPResso -r1 ./real_dataset/data/run5_F0x_NC12ab_setd1ba_1_4_sim1.fq -r2 ./real_dataset/data/run5_F0x_NC12ab_setd1ba_1_4_sim2.fq -a GGTGGATTCAGCTATTAGAAGCACAGCCTTCAGTTCTTCCTACAGAGAGCAGAAAGAAGGCTGTATGCAGGCGCAGCCATTTTCTCCTACATTGGGACTCAATGGTCAAAATGGGTTTCCTTTGTTCCTAAAGGGATCTAAATCTTGATTTCATCAGCCTTTTATGGACTA -g GCCTTCTTTCTGCTCTCTGTAGG -o crispresso -w 5
CRISPResso -r1 ./real_dataset/data/run5_Injected_NC12ab_setd1ba_SV40_g15ss_sim1.fq -r2 ./real_dataset/data/run5_Injected_NC12ab_setd1ba_SV40_g15ss_sim2.fq -a CTTGGGCAATTGGCTGGTTAACAGCAGTTCTCTCTCTGGCCAATCAGATTGAAGCACCACGGTGGATTCAGCTATTAGAAGCACAGCCTTCAGTTCTTCCTACAGAGAGCAGAAAGAAGGCTGTATGCAGGCGCAGCCATTTTCTCCTACATTGGGACTCAATGGTCAAAATGGGTTTCCTTTGTTCCTAAAGGGATCTAAATCTTGATTTCATCAGCCTTTTATGGACTA -g GCCTTCTTTCTGCTCTCTGTAGG -o crispresso -w 5
CRISPResso -r1 ./real_dataset/data/run5_Injected_NC12ab_setd1ba_SV40_g15ds_sim1.fq -r2 ./real_dataset/data/run5_Injected_NC12ab_setd1ba_SV40_g15ds_sim2.fq -a CTTGGGCAATTGGCTGGTTAACAGCAGTTCTCTCTCTGGCCAATCAGATTGAAGCACCACGGTGGATTCAGCTATTAGAAGCACAGCCTTCAGTTCTTCCTACAGAGAGCAGAAAGAAGGCTGTATGCAGGCGCAGCCATTTTCTCCTACATTGGGACTCAATGGTCAAAATGGGTTTCCTTTGTTCCTAAAGGGATCTAAATCTTGATTTCATCAGCCTTTTATGGACTA -g GCCTTCTTTCTGCTCTCTGTAGG -o crispresso -w 5
CRISPResso -r1 ./real_dataset/data/run5_Injected_NC12ab_setd1ba_SV40_g15+16ss_1_sim1.fq -r2 ./real_dataset/data/run5_Injected_NC12ab_setd1ba_SV40_g15+16ss_1_sim2.fq -a CTTGGGCAATTGGCTGGTTAACAGCAGTTCTCTCTCTGGCCAATCAGATTGAAGCACCACGGTGGATTCAGCTATTAGAAGCACAGCCTTCAGTTCTTCCTACAGAGAGCAGAAAGAAGGCTGTATGCAGGCGCAGCCATTTTCTCCTACATTGGGACTCAATGGTCAAAATGGGTTTCCTTTGTTCCTAAAGGGATCTAAATCTTGATTTCATCAGCCTTTTATGGACTA -g GCCTTCTTTCTGCTCTCTGTAGG -o crispresso -w 5
CRISPResso -r1 ./real_dataset/data/run5_Injected_NC12ab_setd1ba_SV40_g15+16ds_1_sim1.fq -r2 ./real_dataset/data/run5_Injected_NC12ab_setd1ba_SV40_g15+16ds_1_sim2.fq -a CTTGGGCAATTGGCTGGTTAACAGCAGTTCTCTCTCTGGCCAATCAGATTGAAGCACCACGGTGGATTCAGCTATTAGAAGCACAGCCTTCAGTTCTTCCTACAGAGAGCAGAAAGAAGGCTGTATGCAGGCGCAGCCATTTTCTCCTACATTGGGACTCAATGGTCAAAATGGGTTTCCTTTGTTCCTAAAGGGATCTAAATCTTGATTTCATCAGCCTTTTATGGACTA -g GCCTTCTTTCTGCTCTCTGTAGG -o crispresso -w 5
CRISPResso -r1 ./real_dataset/data/run5_Uninjected_NC12ab_setd1ba_SV40_uninjected_1_sim1.fq -r2 ./real_dataset/data/run5_Uninjected_NC12ab_setd1ba_SV40_uninjected_1_sim2.fq -a CTTGGGCAATTGGCTGGTTAACAGCAGTTCTCTCTCTGGCCAATCAGATTGAAGCACCACGGTGGATTCAGCTATTAGAAGCACAGCCTTCAGTTCTTCCTACAGAGAGCAGAAAGAAGGCTGTATGCAGGCGCAGCCATTTTCTCCTACATTGGGACTCAATGGTCAAAATGGGTTTCCTTTGTTCCTAAAGGGATCTAAATCTTGATTTCATCAGCCTTTTATGGACTA -g GCCTTCTTTCTGCTCTCTGTAGG -o crispresso -w 5
CRISPResso -r1 ./real_dataset/data/run5_Injected_NC3_dnd_sg71+72_1_sim1.fq -r2 ./real_dataset/data/run5_Injected_NC3_dnd_sg71+72_1_sim2.fq -a TCTAGCTGAGCAGCTGTGAGCAGACTGCAGCCTGATTGACCTCCAGGTGTCCACGTTTTAATGCAAAGCACAAAAGAGGCATGGCTCAAACTTTCAGAAGATCCTTAAAGTGCGTTATTACCACAAGACAAGCTATTTTAATCCCCAAACGACGACTTTCTGTTTCTGCTCAGTACCACGAAGCAAAATGCAAAGCTTAA -g TGCAAAGCACAAAAGAGGCATGG -o crispresso -w 5
CRISPResso -r1 ./real_dataset/data/run5_Injected_NC6_MALAT_sg73_sim1.fq -r2 ./real_dataset/data/run5_Injected_NC6_MALAT_sg73_sim2.fq -a AACACTGTTGAGAGGAACTATCTTTCTCCTACCGCGGAAGGACTGCGAGCGCATCACTGCCTCACTATAAAAGACGAGGCAACAACATTGTGCGTCACGACGGGGTGAGGCGCTATGGAAGGCAGGGAGGCTTCGTTGATCTGGTGAAATGTTCTTATTTTGTTCTG -g AACAACATTGTGCGTCACGACGG -o crispresso -w 5
CRISPResso -r1 ./real_dataset/data/run5_Injected_NC7_cyrano_sg10+74_1_sim1.fq -r2 ./real_dataset/data/run5_Injected_NC7_cyrano_sg10+74_1_sim2.fq -a GAGGGCGGTTGTTGTTTGTGTGAGTGATGGCTCGGCTGTCCAATAAGAGCAAAGATATCGATGTGCACGGGTGTGCGCCGGAAGAGCAGCGCCGCAGTAGCAGCACACGGGACCGAAATGGCGTAACGCGCAGTCGAGCACCGCAGCAGCGCAGAGGGGCCAGGCTCAGCGAACACCACAGAGCCTGGCCCGAACAACTTCAACCAGCAAATTTGTTGAAAATTACTCTTCACTCCAGTCCACATGTTTCCAAACCAGCACGAGATCACCGCTGACGGTAAGTGCGGGATGAGTGTTGACGTGCACTACAGGAGCTTGTCTTTGTCTAATCTTTGTGTTGCAGTTTCGCATTCCAGCACTTGCGTCACTCGGTAGATGGTCAGGCA -g GGTCCCGTGTGCTGCTACTGCGG -o crispresso -w 5
CRISPResso -r1 ./real_dataset/data/run5_Injected_NC7_cyranoC1_sg75_sim1.fq -r2 ./real_dataset/data/run5_Injected_NC7_cyranoC1_sg75_sim2.fq -a CGGATGGTAGATATTCAAGTGTTCTGAGTTTTCATGAGAGGAAGAGTAGCGAGGCCTCAGTGTGGGAAATGTGCAATATTTGTTTCTTTGTCTTGTTTTGAGATGAATATGTATATTGTACAAACAAGTGACAAGTTGTTCGCAAAAACAACAAAATCACCAATGTCTTCCATTAAATGATGTATAGTTTCATCTGCTTGCTTTAGGGTGGCGGGATTTGTAGTGCCAGCGTAGACATGGACATGCATGTACG -g GAGTAGCGAGGCCTCAGTGTGGG -o crispresso -w 5
CRISPResso -r1 ./real_dataset/data/run5_Injected_NC7_cyranoC2_sg76+77_1_sim1.fq -r2 ./real_dataset/data/run5_Injected_NC7_cyranoC2_sg76+77_1_sim2.fq -a CATTTTACCACTTTACATTTACAAACCCCATTTGGAGTAAAGTATTTTTTAAAGAGTGCAAAAAAAACCTGATGCATGGTAGAAATGGATAAGAAATGTTTTGTGCTGCATGCAATAATTGAGCTTTGCTTGAAAATGTTTATGCAGAAATGTGATGACACTAAATCTATGAGTGGACCAGTGTTGTGACTTTCTTTTTAAATGCATGGAATCCCAAAGTTGATCTCTACTG -g ATCCATTTCTACCATGCATCAGG -o crispresso -w 5
CRISPResso -r1 ./real_dataset/data/run5_Injected_NC14_hoxA1_11A_TSS1_1_sim1.fq -r2 ./real_dataset/data/run5_Injected_NC14_hoxA1_11A_TSS1_1_sim2.fq -a CATGAAATGCGACCAGACCACTAGAAGGCGCTGTGAATGTTGGGGGAATCGCGAATCGGTCAATTAATAAGCCCGCAAAACAGACTGCCTCACGTCACATTTGAAAATGTGTTCCATGCCGTTTTAGAAGTACAAACTTCACGATTTTATGAAGGACCCAGCCCCAGGAAAATATCCGGCGGACTGTTCGGATCATACAGCATACAATTGTGAGTTAAACAATCAATTCTTATACAACATCCATACATAAACATCAACGAACACCTTTCACCTATTAACGTTAGGCTTTACCTTAAGCTG -g ACGTGAGGCAGTCTGTTTTGCGG -o crispresso -w 5
CRISPResso -r1 ./real_dataset/data/run5_Injected_NC14_hoxA1_11A_TSS2_1_sim1.fq -r2 ./real_dataset/data/run5_Injected_NC14_hoxA1_11A_TSS2_1_sim2.fq -a CATGAAATGCGACCAGACCACTAGAAGGCGCTGTGAATGTTGGGGGAATCGCGAATCGGTCAATTAATAAGCCCGCAAAACAGACTGCCTCACGTCACATTTGAAAATGTGTTCCATGCCGTTTTAGAAGTACAAACTTCACGATTTTATGAAGGACCCAGCCCCAGGAAAATATCCGGCGGACTGTTCGGATCATACAGCATACAATTGTGAGTTAAACAATCAATTCTTATACAACATCCATACATAAACATCAACGAACACCTTTCACCTATTAACGTTAGGCTTTACCTTAAGCTG -g TGAAGTTTGTACTTCTAAAACGG -o crispresso -w 5
CRISPResso -r1 ./real_dataset/data/run5_Injected_NC17_hoxAD3a_TSS1_1_sim1.fq -r2 ./real_dataset/data/run5_Injected_NC17_hoxAD3a_TSS1_1_sim2.fq -a ACGGGGAAAAGGTGAGCAAAGTAAAAATGTTGGGGTGAATTTTGGGTATCCTTTTTTATTTTTGTCATCTGTCGCTTTAAATGTTCGCGCTCTTTACGGCAGGTGGATTCTGATTAGCTATCACCGTTTGTACTGTTATGGCATGAACTTCCTTATATTTTAAACTAGAATTGTTTTTAGAGGTATAAATATTTTTATATGATAATTGTCGTTAGTTTTCCTCCTTGGTGTAAACGAACGTTCAAACTTACCAAGTGAGCGTCCGCCATTTTAAGCAAGTTTGCAAACGCTGTTGAAGTTTCCGACCGTGTCTACCACCACCACCACAGAAGTGTTGAACGCTCTCTGAATTAATGCAGTGAAATGAGCGATGTTCCCACATTTATCATACACTGTGTGTACACGGCATGCGGGATCGCCGTGACCTCGGCTGGGATGTGCTCAGGTGAGAAACACCTTTAATGGTTTCGTCACACACATGTAACTAGCGTCTGAAAACAGTTGACTAGCCCACCGCCAGTCGTGATTTATGAGATGTATTC -g ATGTTCGCGCTCTTTACGGCAGG -o crispresso -w 5
CRISPResso -r1 ./real_dataset/data/run5_Injected_NC17_hoxAD3a_TSS2_1_sim1.fq -r2 ./real_dataset/data/run5_Injected_NC17_hoxAD3a_TSS2_1_sim2.fq -a ACGGGGAAAAGGTGAGCAAAGTAAAAATGTTGGGGTGAATTTTGGGTATCCTTTTTTATTTTTGTCATCTGTCGCTTTAAATGTTCGCGCTCTTTACGGCAGGTGGATTCTGATTAGCTATCACCGTTTGTACTGTTATGGCATGAACTTCCTTATATTTTAAACTAGAATTGTTTTTAGAGGTATAAATATTTTTATATGATAATTGTCGTTAGTTTTCCTCCTTGGTGTAAACGAACGTTCAAACTTACCAAGTGAGCGTCCGCCATTTTAAGCAAGTTTGCAAACGCTGTTGAAGTTTCCGACCGTGTCTACCACCACCACCACAGAAGTGTTGAACGCTCTCTGAATTAATGCAGTGAAATGAGCGATGTTCCCACATTTATCATACACTGTGTGTACACGGCATGCGGGATCGCCGTGACCTCGGCTGGGATGTGCTCAGGTGAGAAACACCTTTAATGGTTTCGTCACACACATGTAACTAGCGTCTGAAAACAGTTGACTAGCCCACCGCCAGTCGTGATTTATGAGATGTATTC -g TATCACCGTTTGTACTGTTATGG -o crispresso -w 5
CRISPResso -r1 ./real_dataset/data/run5_Injected_NC18_2_nr2f1a_1_sim1.fq -r2 ./real_dataset/data/run5_Injected_NC18_2_nr2f1a_1_sim2.fq -a GACAGCGAATGGGAACACAAGGCACGCATGAAAACAGCACTGAAGAAACGGTAAAGTGGACACTTGGACATTCAAAGTGCGAGCGCCCAGCGACTGGTTGGTATTAGCTACTTAGGATCGGTGATTTCTCAGTTTGGTCCGTGTTCGAAAGGTAGGTACTTTTAACACTTTATTTAATCCCAAATTTAGTTGCAATTCATATAGATATAGACAGCAATGTGTGTAAACTTGT -g GAAACGGTAAAGTGGACACTTGG -o crispresso -w 5
CRISPResso -r1 ./real_dataset/data/run5_Injected_NC21_1_ev1_e1i1_sim1.fq -r2 ./real_dataset/data/run5_Injected_NC21_1_ev1_e1i1_sim2.fq -a CTGTGATCCTGTAGGTTACAATAACTCCATCAGATCGAGCGCAGGCACTGCGCAGCGGACTAAAGTCTAACACAAGCTACACACCAAAGTTGTCATGATGGTAAGCAGCTGCGTGTTTAAATAGGTCAGATCAAGACTATTTGTTGTCAAACTTTATACTTTTTACATGTTGTCATACTGTACACCGTCTG -g ACACACCAAAGTTGTCATGATGG -o crispresso -w 5
CRISPResso -r1 ./real_dataset/data/run5_Injected_NC24_mboatSall3_sim1.fq -r2 ./real_dataset/data/run5_Injected_NC24_mboatSall3_sim2.fq -a CCTCAACCTGCTTAAAAGGAGGTAGAGAAGAAGCAGTGGACAGGAAGTAGTGTGCTCAGCACGTGGAATGGCTTCTTCACTTCGCTGTGCTTTGTTGGGGCTCTCATTTGAGAAACATTTTTGTTCTTATACTCAGATGTAAGTAGGCCTGTTATTTGTATATATTTTGGTTTTGTATATATGTTTTGTGAGGTGTTGGC -g TCTTATACTCAGATGTAAGTAGG -o crispresso -w 5
CRISPResso -r1 ./real_dataset/data/run5_Injected_NC25_mctp2_1_1_sim1.fq -r2 ./real_dataset/data/run5_Injected_NC25_mctp2_1_1_sim2.fq -a CGAAGTCATTGCATTTCCATGGGCTATAGCGCCGCTCAGTGGATATGTCTGATCTTTTCTGCTCACTTACACTTCATGGAAATCTTAGACGATAATAATCAGAGACGTCATGTGCTTCACTCCTTTATTTTCTTGTTCGAATGTTTAAATTTGTAATTTCCCGGACGTTATATTATGTTATATTTTCTGTAATGATCCCTTAATAAGAAGCATTGCGCGTGACTCTGTAAACTGACCACGCGGTGTTTGTTGACGTAGTGTGTAGCCTGTTCACAAACACGACTGGAAGGAAATAACACTGTTGAAAAATAAGGTGAGTGTAAACGCTTGAAACATCTGTTTATAATCATGCAAATGTACAAAATGTCAGTCAAA -g CGAAGTCATTGCATTTCCATGGG -o crispresso -w 5
CRISPResso -r1 ./real_dataset/data/run5_Injected_NC25_mctp2_1_2_sim1.fq -r2 ./real_dataset/data/run5_Injected_NC25_mctp2_1_2_sim2.fq -a CGAAGTCATTGCATTTCCATGGGCTATAGCGCCGCTCAGTGGATATGTCTGATCTTTTCTGCTCACTTACACTTCATGGAAATCTTAGACGATAATAATCAGAGACGTCATGTGCTTCACTCCTTTATTTTCTTGTTCGAATGTTTAAATTTGTAATTTCCCGGACGTTATATTATGTTATATTTTCTGTAATGATCCCTTAATAAGAAGCATTGCGCGTGACTCTGTAAACTGACCACGCGGTGTTTGTTGACGTAGTGTGTAGCCTGTTCACAAACACGACTGGAAGGAAATAACACTGTTGAAAAATAAGGTGAGTGTAAACGCTTGAAACATCTGTTTATAATCATGCAAATGTACAAAATGTCAGTCAAA -g GATCAGACATATCCACTGAGCGG -o crispresso -w 5
CRISPResso -r1 ./real_dataset/data/run5_Injected_Toddler_u1_1_sim1.fq -r2 ./real_dataset/data/run5_Injected_Toddler_u1_1_sim2.fq -a AGAGAGAAGAGAGAGTGAATATCGCCATCTCAAACCTTGAAAAAGTTGGAGAGACCGAGAGCTGGCTAGAACTGCGCGTCTTCTATATAACTCAACTTATATGAGATCTGAGAACACCTGCTGAGAGCGACAGACACATAAGAGGATTTCTACAGTCCGTTACCTGCACATCCGACAGAATTTATCGTCTGAGGAACCGCGGATATCCTGTGAGGAGAGTCGAG -g ATGTGTCTGTCGCTCTCAGCAGG -o crispresso -w 5
CRISPResso -r1 ./real_dataset/data/run5_Injected_Toddler_u2_sim1.fq -r2 ./real_dataset/data/run5_Injected_Toddler_u2_sim2.fq -a TTTCTACAGTCCGTTACCTGCACATCCGACAGAATTTATCGTCTGAGGAACCGCGGATATCCTGTGAGGAGAGTCGAGTCTGCGCCGCGGACCAAACCACCCTGAGCATCACCATGAGATTCTTCCACCCGCTGTATCTGCTGCTGCTGCTGCTGACAGTGCTGGTCCTCATCAGCGCAGATAA -g GAATCTCATGGTGATGCTCAGGG -o crispresso -w 5
CRISPResso -r1 ./real_dataset/data/run5_Injected_NC16_hoxCa1a_6a_1_sim1.fq -r2 ./real_dataset/data/run5_Injected_NC16_hoxCa1a_6a_1_sim2.fq -a TGAACGAGTCAATCAACAAAAAATATTCAGATTATCAGATCAAAGATTCGAGTCACTTTAGACTCGTTACTTTTAGACCAATCATGTGACTCCAAATGGCGTTCGTCGTGCGAGGAAAAGTCAGCGTGGTCATGCTATCATGTGAGTCTTATTATTTTCAAACATTTTCGCAAACATTTTGTGTGCTTGTGAAGATTTCCTTGAGTAAATTAC -g CGTGCGAGGAAAAGTCAGCGTGG -o crispresso -w 5
CRISPResso -r1 ./real_dataset/data/run5_Injected_NCorf4_Cingulinintronic_sim1.fq -r2 ./real_dataset/data/run5_Injected_NCorf4_Cingulinintronic_sim2.fq -a ACTGTTGTTCTGACGCTCTTCTCGGCGTCGATGGAGGATGGACTTGAAGGACGCAAAGAAGCTGGAATACGCTCGTGAAGACGAAGCACAGACATTTGCAGGTAAGTTTAATGTTAAATAACTTATTGTAAATATCCGTTGGGTCATATTCAATTCATATTTGACGTTACTTTGCCTTGTGTATGTAGTTAAGATTACCG -g GACGAAGCACAGACATTTGCAGG -o crispresso -w 5
CRISPResso -r1 ./real_dataset/data/run5_Injected_NCorf5_polycistronic_sim1.fq -r2 ./real_dataset/data/run5_Injected_NCorf5_polycistronic_sim2.fq -a CTTCACCGAAGAGGTTGTGCTGTTGAACAATCAAAGCAGCGACGAGGAGACTGAGTTTGAGGACAGTGATGAAAGCGACGACGAAATGCATGTGCATGAAACACACGAACCTATTTTATACCTGTAAGTTGCATTCTATTACATGTCCAGTTATAGTGATATACAATTATTCTGTTTTATTTTGAGAGAAATGTTTGGAAAAACGTTGAA -g TGTAATAGAATGCAACTTACAGG -o crispresso -w 5
CRISPResso -r1 ./real_dataset/data/run5_Injected_NC15_hoxB1a_6a_sim1.fq -r2 ./real_dataset/data/run5_Injected_NC15_hoxB1a_6a_sim2.fq -a GGTAGTCTGCTGTTAAAAACACTGTTACTGTTGAATTGCTGCCCTCTGGTGTCTGGAGTAATGCCAACAAACCTCTGAAAAGCTGTGTTATTCCGCCATCTTCCGGTTAAACCGTAACAACAGTTTCCTGAACACGCCAACGCTCACTGTCTGCTGCTGACGATCACAAGGTAATTAAAAAACAACAAACACTAAATATAAGTTGACAACTCAACGAAAGTAAAATATGTACAGTGAAGG -g GTTACGGTTTAACCGGAAGATGG -o crispresso -w 5
CRISPResso -r1 ./real_dataset/data/run5_Injected_NC19_nr2f2_sim1.fq -r2 ./real_dataset/data/run5_Injected_NC19_nr2f2_sim2.fq -a CGACCATTCAAAAGCCAGTGAACAACACAGCCGAAAGCAATCCAGCAGAAGTAAATTATATCGAACCAATGCAAAGTGGATTTTACCCCAAGACCAAGGTAAGTGATAATATTTTCACACTTTAACTTGCGAAGCCACTTACGTTTTCTTCCCTTTTCAAAGCAAGATTAGGACGAGCAAAGACGCAC -g GAAAATATTATCACTTACCTTGG -o crispresso -w 5
CRISPResso -r1 ./real_dataset/data/run5_Injected_NC22_tmem88b_sim1.fq -r2 ./real_dataset/data/run5_Injected_NC22_tmem88b_sim2.fq -a GGCAATCCTACAAGCGGTACCTTTAAGTTACACCTGAGGTTAAAATCTAAGGATGTGGAAAAAGTATTTGACCTTTAGAGAATGCACGTGCGCAAATTTGTCGCGTCATAGTATGGTGTATTACCTGAGTTGGCGGACGCGGGTTTTGTGATGGTCGGTGAAAAACTACAGCTCGTGCTCCCAGGTGAGTGGCTTAAAGAATTTTATGTAACAGTAATCGAAATCAGATGTTTTTGAGATGTTTCGTCG -g GAGGTTAAAATCTAAGGATGTGG -o crispresso -w 5
CRISPResso -r1 ./real_dataset/data/run5_Uninjected_NC3_dnd_sg71+72_1_sim1.fq -r2 ./real_dataset/data/run5_Uninjected_NC3_dnd_sg71+72_1_sim2.fq -a TCTAGCTGAGCAGCTGTGAGCAGACTGCAGCCTGATTGACCTCCAGGTGTCCACGTTTTAATGCAAAGCACAAAAGAGGCATGGCTCAAACTTTCAGAAGATCCTTAAAGTGCGTTATTACCACAAGACAAGCTATTTTAATCCCCAAACGACGACTTTCTGTTTCTGCTCAGTACCACGAAGCAAAATGCAAAGCTTAA -g TGCAAAGCACAAAAGAGGCATGG -o crispresso -w 5
CRISPResso -r1 ./real_dataset/data/run5_Uninjected_NC6_MALAT_sg73_sim1.fq -r2 ./real_dataset/data/run5_Uninjected_NC6_MALAT_sg73_sim2.fq -a AACACTGTTGAGAGGAACTATCTTTCTCCTACCGCGGAAGGACTGCGAGCGCATCACTGCCTCACTATAAAAGACGAGGCAACAACATTGTGCGTCACGACGGGGTGAGGCGCTATGGAAGGCAGGGAGGCTTCGTTGATCTGGTGAAATGTTCTTATTTTGTTCTG -g AACAACATTGTGCGTCACGACGG -o crispresso -w 5
CRISPResso -r1 ./real_dataset/data/run5_Uninjected_NC7_cyrano_sg10+74_1_sim1.fq -r2 ./real_dataset/data/run5_Uninjected_NC7_cyrano_sg10+74_1_sim2.fq -a GAGGGCGGTTGTTGTTTGTGTGAGTGATGGCTCGGCTGTCCAATAAGAGCAAAGATATCGATGTGCACGGGTGTGCGCCGGAAGAGCAGCGCCGCAGTAGCAGCACACGGGACCGAAATGGCGTAACGCGCAGTCGAGCACCGCAGCAGCGCAGAGGGGCCAGGCTCAGCGAACACCACAGAGCCTGGCCCGAACAACTTCAACCAGCAAATTTGTTGAAAATTACTCTTCACTCCAGTCCACATGTTTCCAAACCAGCACGAGATCACCGCTGACGGTAAGTGCGGGATGAGTGTTGACGTGCACTACAGGAGCTTGTCTTTGTCTAATCTTTGTGTTGCAGTTTCGCATTCCAGCACTTGCGTCACTCGGTAGATGGTCAGGCA -g GGTCCCGTGTGCTGCTACTGCGG -o crispresso -w 5
CRISPResso -r1 ./real_dataset/data/run5_Uninjected_NC7_cyranoC1_sg75_sim1.fq -r2 ./real_dataset/data/run5_Uninjected_NC7_cyranoC1_sg75_sim2.fq -a CGGATGGTAGATATTCAAGTGTTCTGAGTTTTCATGAGAGGAAGAGTAGCGAGGCCTCAGTGTGGGAAATGTGCAATATTTGTTTCTTTGTCTTGTTTTGAGATGAATATGTATATTGTACAAACAAGTGACAAGTTGTTCGCAAAAACAACAAAATCACCAATGTCTTCCATTAAATGATGTATAGTTTCATCTGCTTGCTTTAGGGTGGCGGGATTTGTAGTGCCAGCGTAGACATGGACATGCATGTACG -g GAGTAGCGAGGCCTCAGTGTGGG -o crispresso -w 5
CRISPResso -r1 ./real_dataset/data/run5_Uninjected_NC7_cyranoC2_sg76+77_1_sim1.fq -r2 ./real_dataset/data/run5_Uninjected_NC7_cyranoC2_sg76+77_1_sim2.fq -a CATTTTACCACTTTACATTTACAAACCCCATTTGGAGTAAAGTATTTTTTAAAGAGTGCAAAAAAAACCTGATGCATGGTAGAAATGGATAAGAAATGTTTTGTGCTGCATGCAATAATTGAGCTTTGCTTGAAAATGTTTATGCAGAAATGTGATGACACTAAATCTATGAGTGGACCAGTGTTGTGACTTTCTTTTTAAATGCATGGAATCCCAAAGTTGATCTCTACTG -g ATCCATTTCTACCATGCATCAGG -o crispresso -w 5
CRISPResso -r1 ./real_dataset/data/run5_Uninjected_NC14_hoxA1_11A_TSS1_1_sim1.fq -r2 ./real_dataset/data/run5_Uninjected_NC14_hoxA1_11A_TSS1_1_sim2.fq -a CATGAAATGCGACCAGACCACTAGAAGGCGCTGTGAATGTTGGGGGAATCGCGAATCGGTCAATTAATAAGCCCGCAAAACAGACTGCCTCACGTCACATTTGAAAATGTGTTCCATGCCGTTTTAGAAGTACAAACTTCACGATTTTATGAAGGACCCAGCCCCAGGAAAATATCCGGCGGACTGTTCGGATCATACAGCATACAATTGTGAGTTAAACAATCAATTCTTATACAACATCCATACATAAACATCAACGAACACCTTTCACCTATTAACGTTAGGCTTTACCTTAAGCTG -g ACGTGAGGCAGTCTGTTTTGCGG -o crispresso -w 5
CRISPResso -r1 ./real_dataset/data/run5_Uninjected_NC14_hoxA1_11A_TSS2_1_sim1.fq -r2 ./real_dataset/data/run5_Uninjected_NC14_hoxA1_11A_TSS2_1_sim2.fq -a CATGAAATGCGACCAGACCACTAGAAGGCGCTGTGAATGTTGGGGGAATCGCGAATCGGTCAATTAATAAGCCCGCAAAACAGACTGCCTCACGTCACATTTGAAAATGTGTTCCATGCCGTTTTAGAAGTACAAACTTCACGATTTTATGAAGGACCCAGCCCCAGGAAAATATCCGGCGGACTGTTCGGATCATACAGCATACAATTGTGAGTTAAACAATCAATTCTTATACAACATCCATACATAAACATCAACGAACACCTTTCACCTATTAACGTTAGGCTTTACCTTAAGCTG -g TGAAGTTTGTACTTCTAAAACGG -o crispresso -w 5
CRISPResso -r1 ./real_dataset/data/run5_Uninjected_NC17_hoxAD3a_TSS1_1_sim1.fq -r2 ./real_dataset/data/run5_Uninjected_NC17_hoxAD3a_TSS1_1_sim2.fq -a ACGGGGAAAAGGTGAGCAAAGTAAAAATGTTGGGGTGAATTTTGGGTATCCTTTTTTATTTTTGTCATCTGTCGCTTTAAATGTTCGCGCTCTTTACGGCAGGTGGATTCTGATTAGCTATCACCGTTTGTACTGTTATGGCATGAACTTCCTTATATTTTAAACTAGAATTGTTTTTAGAGGTATAAATATTTTTATATGATAATTGTCGTTAGTTTTCCTCCTTGGTGTAAACGAACGTTCAAACTTACCAAGTGAGCGTCCGCCATTTTAAGCAAGTTTGCAAACGCTGTTGAAGTTTCCGACCGTGTCTACCACCACCACCACAGAAGTGTTGAACGCTCTCTGAATTAATGCAGTGAAATGAGCGATGTTCCCACATTTATCATACACTGTGTGTACACGGCATGCGGGATCGCCGTGACCTCGGCTGGGATGTGCTCAGGTGAGAAACACCTTTAATGGTTTCGTCACACACATGTAACTAGCGTCTGAAAACAGTTGACTAGCCCACCGCCAGTCGTGATTTATGAGATGTATTC -g ATGTTCGCGCTCTTTACGGCAGG -o crispresso -w 5
CRISPResso -r1 ./real_dataset/data/run5_Uninjected_NC17_hoxAD3a_TSS2_1_sim1.fq -r2 ./real_dataset/data/run5_Uninjected_NC17_hoxAD3a_TSS2_1_sim2.fq -a ACGGGGAAAAGGTGAGCAAAGTAAAAATGTTGGGGTGAATTTTGGGTATCCTTTTTTATTTTTGTCATCTGTCGCTTTAAATGTTCGCGCTCTTTACGGCAGGTGGATTCTGATTAGCTATCACCGTTTGTACTGTTATGGCATGAACTTCCTTATATTTTAAACTAGAATTGTTTTTAGAGGTATAAATATTTTTATATGATAATTGTCGTTAGTTTTCCTCCTTGGTGTAAACGAACGTTCAAACTTACCAAGTGAGCGTCCGCCATTTTAAGCAAGTTTGCAAACGCTGTTGAAGTTTCCGACCGTGTCTACCACCACCACCACAGAAGTGTTGAACGCTCTCTGAATTAATGCAGTGAAATGAGCGATGTTCCCACATTTATCATACACTGTGTGTACACGGCATGCGGGATCGCCGTGACCTCGGCTGGGATGTGCTCAGGTGAGAAACACCTTTAATGGTTTCGTCACACACATGTAACTAGCGTCTGAAAACAGTTGACTAGCCCACCGCCAGTCGTGATTTATGAGATGTATTC -g TATCACCGTTTGTACTGTTATGG -o crispresso -w 5
CRISPResso -r1 ./real_dataset/data/run5_Uninjected_NC18_2_nr2f1a_1_sim1.fq -r2 ./real_dataset/data/run5_Uninjected_NC18_2_nr2f1a_1_sim2.fq -a GACAGCGAATGGGAACACAAGGCACGCATGAAAACAGCACTGAAGAAACGGTAAAGTGGACACTTGGACATTCAAAGTGCGAGCGCCCAGCGACTGGTTGGTATTAGCTACTTAGGATCGGTGATTTCTCAGTTTGGTCCGTGTTCGAAAGGTAGGTACTTTTAACACTTTATTTAATCCCAAATTTAGTTGCAATTCATATAGATATAGACAGCAATGTGTGTAAACTTGT -g GAAACGGTAAAGTGGACACTTGG -o crispresso -w 5
CRISPResso -r1 ./real_dataset/data/run5_Uninjected_NC21_1_ev1_e1i1_sim1.fq -r2 ./real_dataset/data/run5_Uninjected_NC21_1_ev1_e1i1_sim2.fq -a CTGTGATCCTGTAGGTTACAATAACTCCATCAGATCGAGCGCAGGCACTGCGCAGCGGACTAAAGTCTAACACAAGCTACACACCAAAGTTGTCATGATGGTAAGCAGCTGCGTGTTTAAATAGGTCAGATCAAGACTATTTGTTGTCAAACTTTATACTTTTTACATGTTGTCATACTGTACACCGTCTG -g ACACACCAAAGTTGTCATGATGG -o crispresso -w 5
CRISPResso -r1 ./real_dataset/data/run5_Uninjected_NC24_mboatSall3_sim1.fq -r2 ./real_dataset/data/run5_Uninjected_NC24_mboatSall3_sim2.fq -a CCTCAACCTGCTTAAAAGGAGGTAGAGAAGAAGCAGTGGACAGGAAGTAGTGTGCTCAGCACGTGGAATGGCTTCTTCACTTCGCTGTGCTTTGTTGGGGCTCTCATTTGAGAAACATTTTTGTTCTTATACTCAGATGTAAGTAGGCCTGTTATTTGTATATATTTTGGTTTTGTATATATGTTTTGTGAGGTGTTGGC -g TCTTATACTCAGATGTAAGTAGG -o crispresso -w 5
CRISPResso -r1 ./real_dataset/data/run5_Uninjected_NC25_mctp2_1_1_sim1.fq -r2 ./real_dataset/data/run5_Uninjected_NC25_mctp2_1_1_sim2.fq -a CGAAGTCATTGCATTTCCATGGGCTATAGCGCCGCTCAGTGGATATGTCTGATCTTTTCTGCTCACTTACACTTCATGGAAATCTTAGACGATAATAATCAGAGACGTCATGTGCTTCACTCCTTTATTTTCTTGTTCGAATGTTTAAATTTGTAATTTCCCGGACGTTATATTATGTTATATTTTCTGTAATGATCCCTTAATAAGAAGCATTGCGCGTGACTCTGTAAACTGACCACGCGGTGTTTGTTGACGTAGTGTGTAGCCTGTTCACAAACACGACTGGAAGGAAATAACACTGTTGAAAAATAAGGTGAGTGTAAACGCTTGAAACATCTGTTTATAATCATGCAAATGTACAAAATGTCAGTCAAA -g CGAAGTCATTGCATTTCCATGGG -o crispresso -w 5
CRISPResso -r1 ./real_dataset/data/run5_Uninjected_NC25_mctp2_1_2_sim1.fq -r2 ./real_dataset/data/run5_Uninjected_NC25_mctp2_1_2_sim2.fq -a CGAAGTCATTGCATTTCCATGGGCTATAGCGCCGCTCAGTGGATATGTCTGATCTTTTCTGCTCACTTACACTTCATGGAAATCTTAGACGATAATAATCAGAGACGTCATGTGCTTCACTCCTTTATTTTCTTGTTCGAATGTTTAAATTTGTAATTTCCCGGACGTTATATTATGTTATATTTTCTGTAATGATCCCTTAATAAGAAGCATTGCGCGTGACTCTGTAAACTGACCACGCGGTGTTTGTTGACGTAGTGTGTAGCCTGTTCACAAACACGACTGGAAGGAAATAACACTGTTGAAAAATAAGGTGAGTGTAAACGCTTGAAACATCTGTTTATAATCATGCAAATGTACAAAATGTCAGTCAAA -g GATCAGACATATCCACTGAGCGG -o crispresso -w 5
CRISPResso -r1 ./real_dataset/data/run5_Uninjected_Toddler_u1_1_sim1.fq -r2 ./real_dataset/data/run5_Uninjected_Toddler_u1_1_sim2.fq -a AGAGAGAAGAGAGAGTGAATATCGCCATCTCAAACCTTGAAAAAGTTGGAGAGACCGAGAGCTGGCTAGAACTGCGCGTCTTCTATATAACTCAACTTATATGAGATCTGAGAACACCTGCTGAGAGCGACAGACACATAAGAGGATTTCTACAGTCCGTTACCTGCACATCCGACAGAATTTATCGTCTGAGGAACCGCGGATATCCTGTGAGGAGAGTCGAG -g ATGTGTCTGTCGCTCTCAGCAGG -o crispresso -w 5
CRISPResso -r1 ./real_dataset/data/run5_Uninjected_Toddler_u2_sim1.fq -r2 ./real_dataset/data/run5_Uninjected_Toddler_u2_sim2.fq -a TTTCTACAGTCCGTTACCTGCACATCCGACAGAATTTATCGTCTGAGGAACCGCGGATATCCTGTGAGGAGAGTCGAGTCTGCGCCGCGGACCAAACCACCCTGAGCATCACCATGAGATTCTTCCACCCGCTGTATCTGCTGCTGCTGCTGCTGACAGTGCTGGTCCTCATCAGCGCAGATAA -g GAATCTCATGGTGATGCTCAGGG -o crispresso -w 5
CRISPResso -r1 ./real_dataset/data/run5_Uninjected_NC16_hoxCa1a_6a_1_sim1.fq -r2 ./real_dataset/data/run5_Uninjected_NC16_hoxCa1a_6a_1_sim2.fq -a TGAACGAGTCAATCAACAAAAAATATTCAGATTATCAGATCAAAGATTCGAGTCACTTTAGACTCGTTACTTTTAGACCAATCATGTGACTCCAAATGGCGTTCGTCGTGCGAGGAAAAGTCAGCGTGGTCATGCTATCATGTGAGTCTTATTATTTTCAAACATTTTCGCAAACATTTTGTGTGCTTGTGAAGATTTCCTTGAGTAAATTAC -g CGTGCGAGGAAAAGTCAGCGTGG -o crispresso -w 5
CRISPResso -r1 ./real_dataset/data/run5_Uninjected_NCorf4_Cingulinintronic_sim1.fq -r2 ./real_dataset/data/run5_Uninjected_NCorf4_Cingulinintronic_sim2.fq -a ACTGTTGTTCTGACGCTCTTCTCGGCGTCGATGGAGGATGGACTTGAAGGACGCAAAGAAGCTGGAATACGCTCGTGAAGACGAAGCACAGACATTTGCAGGTAAGTTTAATGTTAAATAACTTATTGTAAATATCCGTTGGGTCATATTCAATTCATATTTGACGTTACTTTGCCTTGTGTATGTAGTTAAGATTACCG -g GACGAAGCACAGACATTTGCAGG -o crispresso -w 5
CRISPResso -r1 ./real_dataset/data/run5_Uninjected_NCorf5_polycistronic_sim1.fq -r2 ./real_dataset/data/run5_Uninjected_NCorf5_polycistronic_sim2.fq -a CTTCACCGAAGAGGTTGTGCTGTTGAACAATCAAAGCAGCGACGAGGAGACTGAGTTTGAGGACAGTGATGAAAGCGACGACGAAATGCATGTGCATGAAACACACGAACCTATTTTATACCTGTAAGTTGCATTCTATTACATGTCCAGTTATAGTGATATACAATTATTCTGTTTTATTTTGAGAGAAATGTTTGGAAAAACGTTGAA -g TGTAATAGAATGCAACTTACAGG -o crispresso -w 5
CRISPResso -r1 ./real_dataset/data/run5_Uninjected_NC15_hoxB1a_6a_sim1.fq -r2 ./real_dataset/data/run5_Uninjected_NC15_hoxB1a_6a_sim2.fq -a GGTAGTCTGCTGTTAAAAACACTGTTACTGTTGAATTGCTGCCCTCTGGTGTCTGGAGTAATGCCAACAAACCTCTGAAAAGCTGTGTTATTCCGCCATCTTCCGGTTAAACCGTAACAACAGTTTCCTGAACACGCCAACGCTCACTGTCTGCTGCTGACGATCACAAGGTAATTAAAAAACAACAAACACTAAATATAAGTTGACAACTCAACGAAAGTAAAATATGTACAGTGAAGG -g GTTACGGTTTAACCGGAAGATGG -o crispresso -w 5
CRISPResso -r1 ./real_dataset/data/run5_Uninjected_NC19_nr2f2_sim1.fq -r2 ./real_dataset/data/run5_Uninjected_NC19_nr2f2_sim2.fq -a CGACCATTCAAAAGCCAGTGAACAACACAGCCGAAAGCAATCCAGCAGAAGTAAATTATATCGAACCAATGCAAAGTGGATTTTACCCCAAGACCAAGGTAAGTGATAATATTTTCACACTTTAACTTGCGAAGCCACTTACGTTTTCTTCCCTTTTCAAAGCAAGATTAGGACGAGCAAAGACGCAC -g GAAAATATTATCACTTACCTTGG -o crispresso -w 5
CRISPResso -r1 ./real_dataset/data/run5_Uninjected_NC22_tmem88b_sim1.fq -r2 ./real_dataset/data/run5_Uninjected_NC22_tmem88b_sim2.fq -a GGCAATCCTACAAGCGGTACCTTTAAGTTACACCTGAGGTTAAAATCTAAGGATGTGGAAAAAGTATTTGACCTTTAGAGAATGCACGTGCGCAAATTTGTCGCGTCATAGTATGGTGTATTACCTGAGTTGGCGGACGCGGGTTTTGTGATGGTCGGTGAAAAACTACAGCTCGTGCTCCCAGGTGAGTGGCTTAAAGAATTTTATGTAACAGTAATCGAAATCAGATGTTTTTGAGATGTTTCGTCG -g GAGGTTAAAATCTAAGGATGTGG -o crispresso -w 5
CRISPResso -r1 ./real_dataset/data/run5_F1_NC18_nr2f1a_sim1.fq -r2 ./real_dataset/data/run5_F1_NC18_nr2f1a_sim2.fq -a AGAGAGGGAGAGGGACAGCGAATGGGAACACAAGGCACGCATGAAAACAGCACTGAAGAAACGGTAAAGTGGACACTTGGACATTCAAAGTGCGAGCGCCCAGCGACTGGTTGGTATTAGCTACTTAGGATCGGTGATTTCTCAGTTTGGTCCGTGTTCGAAAGGTAGGTACTTTTAAC -g GAAACGGTAAAGTGGACACTTGG -o crispresso -w 5
CRISPResso -r1 ./real_dataset/data/run5_uninjected_charon_lnc_late_g80_sim1.fq -r2 ./real_dataset/data/run5_uninjected_charon_lnc_late_g80_sim2.fq -a CCTCCTCTATGTTTTTGCTCTATGCTGCACAATACTGGCTCCATTTGCCCTGCTGGGTGACACACACATAAACAGACACGTCTTTTACCCTGTCAATACGAGTTAATGTGTTCAGAACACTAGAGAAGAGAGCAGTGTGGTGAGTAAATATAAATATTTGTATTAATTAAAATCAGCTACTAAATATTATATATGACATGTTTAATTTTGACATTGTTTGTGAGTAATTTAATCCTATATACTGTAACACAACAGAGAAATTGC -g ACTGGCTCCATTTGCCCTGCTGG -o crispresso -w 5
CRISPResso -r1 ./real_dataset/data/run5_injected_charon_lnc_late_g80_sim1.fq -r2 ./real_dataset/data/run5_injected_charon_lnc_late_g80_sim2.fq -a CCTCCTCTATGTTTTTGCTCTATGCTGCACAATACTGGCTCCATTTGCCCTGCTGGGTGACACACACATAAACAGACACGTCTTTTACCCTGTCAATACGAGTTAATGTGTTCAGAACACTAGAGAAGAGAGCAGTGTGGTGAGTAAATATAAATATTTGTATTAATTAAAATCAGCTACTAAATATTATATATGACATGTTTAATTTTGACATTGTTTGTGAGTAATTTAATCCTATATACTGTAACACAACAGAGAAATTGC -g ACTGGCTCCATTTGCCCTGCTGG -o crispresso -w 5
CRISPResso -r1 ./real_dataset/data/run5_uninjected_spaw_lnc_sim1.fq -r2 ./real_dataset/data/run5_uninjected_spaw_lnc_sim2.fq -a GTCAAATAATATGTAAGAGTGTCGTTAATGACATTTTAATGACAAACTCAGCTTGTAGTTATAAAAGGCATGACATAACTGTAATGGCTTCATGACAGTCATGTTTATGACAGGTTTATGACAAGTTTCATTGTCTTGGTAATGTCAAATTGTCATGACAAAGACAGAAACTGGTT -g ACTCAGCTTGTAGTTATAAAAGG -o crispresso -w 5
CRISPResso -r1 ./real_dataset/data/run5_injected_spaw_lnc_sim1.fq -r2 ./real_dataset/data/run5_injected_spaw_lnc_sim2.fq -a GTCAAATAATATGTAAGAGTGTCGTTAATGACATTTTAATGACAAACTCAGCTTGTAGTTATAAAAGGCATGACATAACTGTAATGGCTTCATGACAGTCATGTTTATGACAGGTTTATGACAAGTTTCATTGTCTTGGTAATGTCAAATTGTCATGACAAAGACAGAAACTGGTT -g ACTCAGCTTGTAGTTATAAAAGG -o crispresso -w 5
CRISPResso -r1 ./real_dataset/data/run5_uninjected_pitx2_lnc_g103_sim1.fq -r2 ./real_dataset/data/run5_uninjected_pitx2_lnc_g103_sim2.fq -a AATCCAGCAGTAAAGCAGTAGTAATGAAAAGTACTTTCAAATTAATCTTGCGTGAGTTTCACCTGTCCAGCAGGTGGCGATGTCAAACAGCAATTATAGAATGCCGCAGTCTCGAGAATGCAGGTGTTTACTGTCCTCGTTGAGCATCGACGAGCCCGTGGAACAGGTAGGATACAGTATTTGAAACAGC -g TGTTTGACATCGCCACCTGCTGG -o crispresso -w 5
CRISPResso -r1 ./real_dataset/data/run5_injected_pitx2_lnc_g103_sim1.fq -r2 ./real_dataset/data/run5_injected_pitx2_lnc_g103_sim2.fq -a AATCCAGCAGTAAAGCAGTAGTAATGAAAAGTACTTTCAAATTAATCTTGCGTGAGTTTCACCTGTCCAGCAGGTGGCGATGTCAAACAGCAATTATAGAATGCCGCAGTCTCGAGAATGCAGGTGTTTACTGTCCTCGTTGAGCATCGACGAGCCCGTGGAACAGGTAGGATACAGTATTTGAAACAGC -g TGTTTGACATCGCCACCTGCTGG -o crispresso -w 5
CRISPResso -r1 ./real_dataset/data/run5_uninjected_cyrano_g105_sim1.fq -r2 ./real_dataset/data/run5_uninjected_cyrano_g105_sim2.fq -a CTGGCCCGAACAACTTCAACCAGCAAATTTGTTGAAAATTACTCTTCACTCCAGTCCACATGTTTCCAAACCAGCACGAGATCACCGCTGACGGTAAGTGCGGGATGAGTGTTGACGTGCACTACAGGAGCTTGTCTTTGTCTAATCTTTGTGTTGCAGTTTCGCATTCCAGCACTTGCGTCACTCGGTAGATGGTCAGGCA -g CGTCAGCGGTGATCTCGTGCTGG -o crispresso -w 5
CRISPResso -r1 ./real_dataset/data/run5_injected_cyrano_g105_sim1.fq -r2 ./real_dataset/data/run5_injected_cyrano_g105_sim2.fq -a CTGGCCCGAACAACTTCAACCAGCAAATTTGTTGAAAATTACTCTTCACTCCAGTCCACATGTTTCCAAACCAGCACGAGATCACCGCTGACGGTAAGTGCGGGATGAGTGTTGACGTGCACTACAGGAGCTTGTCTTTGTCTAATCTTTGTGTTGCAGTTTCGCATTCCAGCACTTGCGTCACTCGGTAGATGGTCAGGCA -g CGTCAGCGGTGATCTCGTGCTGG -o crispresso -w 5
CRISPResso -r1 ./real_dataset/data/run5_F0x_setd1ba_lnc_g15_1_sim1.fq -r2 ./real_dataset/data/run5_F0x_setd1ba_lnc_g15_1_sim2.fq -a GGCTGGTTAACAGCAGTTCTCTCTCTGGCCAATCAGATTGAAGCACCACGGTGGATTCAGCTATTAGAAGCACAGCCTTCAGTTCTTCCTACAGAGAGCAGAAAGAAGGCTGTATGCAGGCGCAGCCATTTTCTCCTACATTGGGACTCAATGGTCAAAATGGGTTTCCTTTGTTCCTAAAGGGATCTAAATCTTGATTTCATCAGCCTTTTATGGACTA -g GCCTTCTTTCTGCTCTCTGTAGG -o crispresso -w 5
CRISPResso -r1 ./real_dataset/data/run5_F0x_setd1ba_lnc_g15_2_sim1.fq -r2 ./real_dataset/data/run5_F0x_setd1ba_lnc_g15_2_sim2.fq -a GGCTGGTTAACAGCAGTTCTCTCTCTGGCCAATCAGATTGAAGCACCACGGTGGATTCAGCTATTAGAAGCACAGCCTTCAGTTCTTCCTACAGAGAGCAGAAAGAAGGCTGTATGCAGGCGCAGCCATTTTCTCCTACATTGGGACTCAATGGTCAAAATGGGTTTCCTTTGTTCCTAAAGGGATCTAAATCTTGATTTCATCAGCCTTTTATGGACTA -g GCCTTCTTTCTGCTCTCTGTAGG -o crispresso -w 5
CRISPResso -r1 ./real_dataset/data/run5_F0x_setd1ba_lnc_g15_3_sim1.fq -r2 ./real_dataset/data/run5_F0x_setd1ba_lnc_g15_3_sim2.fq -a GGCTGGTTAACAGCAGTTCTCTCTCTGGCCAATCAGATTGAAGCACCACGGTGGATTCAGCTATTAGAAGCACAGCCTTCAGTTCTTCCTACAGAGAGCAGAAAGAAGGCTGTATGCAGGCGCAGCCATTTTCTCCTACATTGGGACTCAATGGTCAAAATGGGTTTCCTTTGTTCCTAAAGGGATCTAAATCTTGATTTCATCAGCCTTTTATGGACTA -g GCCTTCTTTCTGCTCTCTGTAGG -o crispresso -w 5
CRISPResso -r1 ./real_dataset/data/run6_pitx2_lnc_103+104+12_B935b_uninj_sim1.fq -r2 ./real_dataset/data/run6_pitx2_lnc_103+104+12_B935b_uninj_sim2.fq -a AATCCAGCAGTAAAGCAGTAGTAATGAAAAGTACTTTCAAATTAATCTTGCGTGAGTTTCACCTGTCCAGCAGGTGGCGATGTCAAACAGCAATTATAGAATGCCGCAGTCTCGAGAATGCAGGTGTTTACTGTCCTCGTTGAGCATCGACGAGCCCGTGGAACAGGTAGGATACAGTATTTGAAACAGCAGTTTGTTAAATGTATTATTTTCTCATGTCTTTAACTCGCACTGATTGACA -g GACGAGCCCGTGGAACAGGTAGG -o crispresso -w 5
CRISPResso -r1 ./real_dataset/data/run6_pitx2_lnc_103+104+12_B935b_inj_sim1.fq -r2 ./real_dataset/data/run6_pitx2_lnc_103+104+12_B935b_inj_sim2.fq -a AATCCAGCAGTAAAGCAGTAGTAATGAAAAGTACTTTCAAATTAATCTTGCGTGAGTTTCACCTGTCCAGCAGGTGGCGATGTCAAACAGCAATTATAGAATGCCGCAGTCTCGAGAATGCAGGTGTTTACTGTCCTCGTTGAGCATCGACGAGCCCGTGGAACAGGTAGGATACAGTATTTGAAACAGCAGTTTGTTAAATGTATTATTTTCTCATGTCTTTAACTCGCACTGATTGACA -g GACGAGCCCGTGGAACAGGTAGG -o crispresso -w 5
CRISPResso -r1 ./real_dataset/data/run6_charon_lnc_mat_78+79_3637_uninj_sim1.fq -r2 ./real_dataset/data/run6_charon_lnc_mat_78+79_3637_uninj_sim2.fq -a GGCGGGTATTTTCGTTATGGCGTCGGCCGCGGGGACTCCATGCGCTGACGTAACGTCTGACGTGCGTTCGAATTTCGTCAGAGGAACTGATTTTAAATGATTACAACTCAAATCGGCGTAATTTCTCACACAAAACCGTCGAATATACAGTATTTAGCAGACTGAACACTACACAGGAACACTGAGGACTACT -g GTCAGCGCATGGAGTCCCCGCGG -o crispresso -w 5
CRISPResso -r1 ./real_dataset/data/run6_charon_lnc_mat_78+79_3637_inj_sim1.fq -r2 ./real_dataset/data/run6_charon_lnc_mat_78+79_3637_inj_sim2.fq -a GGCGGGTATTTTCGTTATGGCGTCGGCCGCGGGGACTCCATGCGCTGACGTAACGTCTGACGTGCGTTCGAATTTCGTCAGAGGAACTGATTTTAAATGATTACAACTCAAATCGGCGTAATTTCTCACACAAAACCGTCGAATATACAGTATTTAGCAGACTGAACACTACACAGGAACACTGAGGACTACT -g GTCAGCGCATGGAGTCCCCGCGG -o crispresso -w 5
CRISPResso -r1 ./real_dataset/data/run6_elovl6_e1_1_2_7071_uninj_sim1.fq -r2 ./real_dataset/data/run6_elovl6_e1_1_2_7071_uninj_sim2.fq -a CAACTGACATTCGAGAACAACTCACCGAGTGTGCTGGAGGAGGAGAGAGAGATGCGAGGCCACGGCTGGAGCTGAGCCCGCGAGACATAGCCAGAAATCCCTTAATCACAACTCACTCGCTCGCTCAGGCTCACGTTCTTCAGTAAGCGTTCAGAGGACCACCAGAGACCATGTCGGTGCTGGCATTGCAAGAATACGAATTCGAGAGGCAGTTCAATGAAGATGAGGCGATTCGGTGGATGCAGGAGAACTGATTTCCCCCCTCGAGACTCATCAATATTGTCTGAGTCTAGCGTTTTATTCAGCATCTCCGCTGATCTGCGTGGAATGAGCGATGCTATAGGCTATTTGAAGCAT -g TGAGGCGATTCGGTGGATGCAGG -o crispresso -w 5
CRISPResso -r1 ./real_dataset/data/run6_elovl6_e1_1_2_7071_inj_sim1.fq -r2 ./real_dataset/data/run6_elovl6_e1_1_2_7071_inj_sim2.fq -a CAACTGACATTCGAGAACAACTCACCGAGTGTGCTGGAGGAGGAGAGAGAGATGCGAGGCCACGGCTGGAGCTGAGCCCGCGAGACATAGCCAGAAATCCCTTAATCACAACTCACTCGCTCGCTCAGGCTCACGTTCTTCAGTAAGCGTTCAGAGGACCACCAGAGACCATGTCGGTGCTGGCATTGCAAGAATACGAATTCGAGAGGCAGTTCAATGAAGATGAGGCGATTCGGTGGATGCAGGAGAACTGATTTCCCCCCTCGAGACTCATCAATATTGTCTGAGTCTAGCGTTTTATTCAGCATCTCCGCTGATCTGCGTGGAATGAGCGATGCTATAGGCTATTTGAAGCAT -g TGAGGCGATTCGGTGGATGCAGG -o crispresso -w 5
CRISPResso -r1 ./real_dataset/data/run6_dand5_JAG_uninj_sim1.fq -r2 ./real_dataset/data/run6_dand5_JAG_uninj_sim2.fq -a CAGCGGGAATTTCACCGACACGTGGCGAAAGACTTTGAATCCTCCGGGAATGGACCAGACGAACCTGTTCGGGGATCTGTCCGAATTGTCAAACTAAACCCTCATTTTCTGCGCCGGGCCGCCGTTAGTCATGTGCCGTTCAGAAATTCACCAAGTCGAGGCG -g GGACCAGACGAACCTGTTCGGGG -o crispresso -w 5
CRISPResso -r1 ./real_dataset/data/run6_dand5_JAG_inj_sim1.fq -r2 ./real_dataset/data/run6_dand5_JAG_inj_sim2.fq -a CAGCGGGAATTTCACCGACACGTGGCGAAAGACTTTGAATCCTCCGGGAATGGACCAGACGAACCTGTTCGGGGATCTGTCCGAATTGTCAAACTAAACCCTCATTTTCTGCGCCGGGCCGCCGTTAGTCATGTGCCGTTCAGAAATTCACCAAGTCGAGGCG -g GGACCAGACGAACCTGTTCGGGG -o crispresso -w 5
CRISPResso -r1 ./real_dataset/data/run6_spaw_e1_1_9091_uninj_sim1.fq -r2 ./real_dataset/data/run6_spaw_e1_1_9091_uninj_sim2.fq -a CGCTTCATTCGCGTTATTTGTTTTACGCGTTGTTGATTGCGTGTGGATCGATAAAAATGGCGCGTTTATTAAAGATCATCGCACAGCTTTCTTCGGTGCTTACTCCAGCCAGTTTTATCCAAGGTACCCGCTGTACATGATGCAGTTATACAGAGACTTCAGCGGGAATAAGATGCTGACTACTCCTGCTAGTGTTGACAACCCGGCTCTCCATCAGTCTGACTTCGTCCTGAGCTTGATTGCACAAGGTAAGCATGCACCTGATTGTTACTTTGCACCTTATGCAAAGTTGTTACATGATCCGGTAACACTTTACAATAATAGTACATGAATAATGATGTATTAATATAAGCAATACATTATAATAAATGAACGATATGTGTAAATCAAGCGCTAATCATGAACTAACTTTAATGAGTCTCAAGAGTCCTTGTGTGG -g GATCATCGCACAGCTTTCTTCGG -o crispresso -w 5
CRISPResso -r1 ./real_dataset/data/run6_spaw_e1_1_9091_inj_sim1.fq -r2 ./real_dataset/data/run6_spaw_e1_1_9091_inj_sim2.fq -a CGCTTCATTCGCGTTATTTGTTTTACGCGTTGTTGATTGCGTGTGGATCGATAAAAATGGCGCGTTTATTAAAGATCATCGCACAGCTTTCTTCGGTGCTTACTCCAGCCAGTTTTATCCAAGGTACCCGCTGTACATGATGCAGTTATACAGAGACTTCAGCGGGAATAAGATGCTGACTACTCCTGCTAGTGTTGACAACCCGGCTCTCCATCAGTCTGACTTCGTCCTGAGCTTGATTGCACAAGGTAAGCATGCACCTGATTGTTACTTTGCACCTTATGCAAAGTTGTTACATGATCCGGTAACACTTTACAATAATAGTACATGAATAATGATGTATTAATATAAGCAATACATTATAATAAATGAACGATATGTGTAAATCAAGCGCTAATCATGAACTAACTTTAATGAGTCTCAAGAGTCCTTGTGTGG -g GATCATCGCACAGCTTTCTTCGG -o crispresso -w 5
CRISPResso -r1 ./real_dataset/data/run6_charon_lnc_mat_e1_1_2_3685_uninj_sim1.fq -r2 ./real_dataset/data/run6_charon_lnc_mat_e1_1_2_3685_uninj_sim2.fq -a GGCGGGTATTTTCGTTATGGCGTCGGCCGCGGGGACTCCATGCGCTGACGTAACGTCTGACGTGCGTTCGAATTTCGTCAGAGGAACTGATTTTAAATGATTACAACTCAAATCGGCGTAATTTCTCACACAAAACCGTCGAATATACAGTATTTAGCAGACTGAACACTACACAGGAACACTGAGGACTACTTTGTGTGTTTTTTCGCGCGCTTTATAACGAACTCCTCATGTTTTTCATCAATGAAAACGTCGTGAGTTTGGAGCGACGGGTGAGTACAAAATAAGTAACGATTACTTAATAGTTTCTATTTTGCAAACAGACAACACAATAACAACAACATGACTTAAAGCTGAGACATCAATAGGAATATTTAAGCACTGATGAGAGCTGCATTC -g ACGTCGTGAGTTTGGAGCGACGG -o crispresso -w 5
CRISPResso -r1 ./real_dataset/data/run6_charon_lnc_mat_e1_1_2_3685_inj_sim1.fq -r2 ./real_dataset/data/run6_charon_lnc_mat_e1_1_2_3685_inj_sim2.fq -a GGCGGGTATTTTCGTTATGGCGTCGGCCGCGGGGACTCCATGCGCTGACGTAACGTCTGACGTGCGTTCGAATTTCGTCAGAGGAACTGATTTTAAATGATTACAACTCAAATCGGCGTAATTTCTCACACAAAACCGTCGAATATACAGTATTTAGCAGACTGAACACTACACAGGAACACTGAGGACTACTTTGTGTGTTTTTTCGCGCGCTTTATAACGAACTCCTCATGTTTTTCATCAATGAAAACGTCGTGAGTTTGGAGCGACGGGTGAGTACAAAATAAGTAACGATTACTTAATAGTTTCTATTTTGCAAACAGACAACACAATAACAACAACATGACTTAAAGCTGAGACATCAATAGGAATATTTAAGCACTGATGAGAGCTGCATTC -g ACGTCGTGAGTTTGGAGCGACGG -o crispresso -w 5
CRISPResso -r1 ./real_dataset/data/run6_charon_lnc_mat_e2_1_8687_uninj_sim1.fq -r2 ./real_dataset/data/run6_charon_lnc_mat_e2_1_8687_uninj_sim2.fq -a CAAATGCTGTCTCAGCTCCACCCAATTTATTTAATAAACGCTCTGTTCCTTTTAATAAATTGTTCTTGTATTAACTAATTTAATTGGTTAAATGTTAAAAACATAATAATAATCATATTTTCCACTTGTCTGAAGGTCAGAAGTCATGCTATTTTCTCAGCGCTCTTATCCAGGGACTCAGGAACGACTACAGGTCACCATCAGGTCATGAAAAGTGATGTCATTTCTCTGATGTCGTGAGGTCAGAGTGTATCAGTGAGTGTTTTTGTGAGTAACGTCC -g GCGCTCTTATCCAGGGACTCAGG -o crispresso -w 5
CRISPResso -r1 ./real_dataset/data/run6_charon_lnc_mat_e2_1_8687_inj_sim1.fq -r2 ./real_dataset/data/run6_charon_lnc_mat_e2_1_8687_inj_sim2.fq -a CAAATGCTGTCTCAGCTCCACCCAATTTATTTAATAAACGCTCTGTTCCTTTTAATAAATTGTTCTTGTATTAACTAATTTAATTGGTTAAATGTTAAAAACATAATAATAATCATATTTTCCACTTGTCTGAAGGTCAGAAGTCATGCTATTTTCTCAGCGCTCTTATCCAGGGACTCAGGAACGACTACAGGTCACCATCAGGTCATGAAAAGTGATGTCATTTCTCTGATGTCGTGAGGTCAGAGTGTATCAGTGAGTGTTTTTGTGAGTAACGTCC -g GCGCTCTTATCCAGGGACTCAGG -o crispresso -w 5
CRISPResso -r1 ./real_dataset/data/run6_insert_ctgfa_uninj_1_sim1.fq -r2 ./real_dataset/data/run6_insert_ctgfa_uninj_1_sim2.fq -a TGATCAAGCTAGGCTTAAAATGGAGCTCTTTAGCAAATGTACAAACTCTCACAAGAACATTTTGTCTTATTCCTCAGGCTGTGGCTCAAGAGTGCAGTGGACAATGCCACTGCCCTGAAGTGCCGCCCCAGTGTTCACCTGGTGTAAGCCTAGTTCTGGACACCTGTGGGTGCTGCCGGGTGTGTGCCAAGCAGCTGGGCGAGCTGTGCACAGAACGAGATGTTTGCGACCCCCACAAAGGTCTTTACTGTGACTACGGCTCCCCAAGTAACCGTCGTATTGGTGTCTGCACAGGTAAGGATCTTGGCTGTTGAATTACATGTGTCAAATCTTTACTTGATGATCAGAGTCAGAATTGTAAACAATCTTCCATCTCCGTCC -g GGGGCGGCACTTCAGGGCAGTGG -o crispresso -w 5
CRISPResso -r1 ./real_dataset/data/run6_insert_ctgfa_my96ss_1_sim1.fq -r2 ./real_dataset/data/run6_insert_ctgfa_my96ss_1_sim2.fq -a TGATCAAGCTAGGCTTAAAATGGAGCTCTTTAGCAAATGTACAAACTCTCACAAGAACATTTTGTCTTATTCCTCAGGCTGTGGCTCAAGAGTGCAGTGGACAATGCCACTGCCCTGAAGTGCCGCCCCAGTGTTCACCTGGTGTAAGCCTAGTTCTGGACACCTGTGGGTGCTGCCGGGTGTGTGCCAAGCAGCTGGGCGAGCTGTGCACAGAACGAGATGTTTGCGACCCCCACAAAGGTCTTTACTGTGACTACGGCTCCCCAAGTAACCGTCGTATTGGTGTCTGCACAGGTAAGGATCTTGGCTGTTGAATTACATGTGTCAAATCTTTACTTGATGATCAGAGTCAGAATTGTAAACAATCTTCCATCTCCGTCC -g GGGGCGGCACTTCAGGGCAGTGG -o crispresso -w 5
CRISPResso -r1 ./real_dataset/data/run6_insert_ctgfa_Invit96ss_1_sim1.fq -r2 ./real_dataset/data/run6_insert_ctgfa_Invit96ss_1_sim2.fq -a TGATCAAGCTAGGCTTAAAATGGAGCTCTTTAGCAAATGTACAAACTCTCACAAGAACATTTTGTCTTATTCCTCAGGCTGTGGCTCAAGAGTGCAGTGGACAATGCCACTGCCCTGAAGTGCCGCCCCAGTGTTCACCTGGTGTAAGCCTAGTTCTGGACACCTGTGGGTGCTGCCGGGTGTGTGCCAAGCAGCTGGGCGAGCTGTGCACAGAACGAGATGTTTGCGACCCCCACAAAGGTCTTTACTGTGACTACGGCTCCCCAAGTAACCGTCGTATTGGTGTCTGCACAGGTAAGGATCTTGGCTGTTGAATTACATGTGTCAAATCTTTACTTGATGATCAGAGTCAGAATTGTAAACAATCTTCCATCTCCGTCC -g GGGGCGGCACTTCAGGGCAGTGG -o crispresso -w 5
CRISPResso -r1 ./real_dataset/data/run6_insert_ctgfa_uninj_2_sim1.fq -r2 ./real_dataset/data/run6_insert_ctgfa_uninj_2_sim2.fq -a TGATCAAGCTAGGCTTAAAATGGAGCTCTTTAGCAAATGTACAAACTCTCACAAGAACATTTTGTCTTATTCCTCAGGCTGTGGCTCAAGAGTGCAGTGGACAATGCCACTGCCCTGAAGTGCCGCCCCAGTGTTCACCTGGTGTAAGCCTAGTTCTGGACACCTGTGGGTGCTGCCGGGTGTGTGCCAAGCAGCTGGGCGAGCTGTGCACAGAACGAGATGTTTGCGACCCCCACAAAGGTCTTTACTGTGACTACGGCTCCCCAAGTAACCGTCGTATTGGTGTCTGCACAGGTAAGGATCTTGGCTGTTGAATTACATGTGTCAAATCTTTACTTGATGATCAGAGTCAGAATTGTAAACAATCTTCCATCTCCGTCC -g GGGGCGGCACTTCAGGGCAGTGG -o crispresso -w 5
CRISPResso -r1 ./real_dataset/data/run6_insert_ctgfa_my96ds_3_sim1.fq -r2 ./real_dataset/data/run6_insert_ctgfa_my96ds_3_sim2.fq -a TGATCAAGCTAGGCTTAAAATGGAGCTCTTTAGCAAATGTACAAACTCTCACAAGAACATTTTGTCTTATTCCTCAGGCTGTGGCTCAAGAGTGCAGTGGACAATGCCACTGCCCTGAAGTGCCGCCCCAGTGTTCACCTGGTGTAAGCCTAGTTCTGGACACCTGTGGGTGCTGCCGGGTGTGTGCCAAGCAGCTGGGCGAGCTGTGCACAGAACGAGATGTTTGCGACCCCCACAAAGGTCTTTACTGTGACTACGGCTCCCCAAGTAACCGTCGTATTGGTGTCTGCACAGGTAAGGATCTTGGCTGTTGAATTACATGTGTCAAATCTTTACTTGATGATCAGAGTCAGAATTGTAAACAATCTTCCATCTCCGTCC -g GGGGCGGCACTTCAGGGCAGTGG -o crispresso -w 5
CRISPResso -r1 ./real_dataset/data/run6_24C_1_sim1.fq -r2 ./real_dataset/data/run6_24C_1_sim2.fq -a TGATCAAGCTAGGCTTAAAATGGAGCTCTTTAGCAAATGTACAAACTCTCACAAGAACATTTTGTCTTATTCCTCAGGCTGTGGCTCAAGAGTGCAGTGGACAATGCCACTGCCCTGAAGTGCCGCCCCAGTGTTCACCTGGTGTAAGCCTAGTTCTGGACACCTGTGGGTGCTGCCGGGTGTGTGCCAAGCAGCTGGGCGAGCTGTGCACAGAACGAGATGTTTGCGACC -g GGGGCGGCACTTCAGGGCAGTGG -o crispresso -w 5
CRISPResso -r1 ./real_dataset/data/run6_28C_1_sim1.fq -r2 ./real_dataset/data/run6_28C_1_sim2.fq -a TGATCAAGCTAGGCTTAAAATGGAGCTCTTTAGCAAATGTACAAACTCTCACAAGAACATTTTGTCTTATTCCTCAGGCTGTGGCTCAAGAGTGCAGTGGACAATGCCACTGCCCTGAAGTGCCGCCCCAGTGTTCACCTGGTGTAAGCCTAGTTCTGGACACCTGTGGGTGCTGCCGGGTGTGTGCCAAGCAGCTGGGCGAGCTGTGCACAGAACGAGATGTTTGCGACC -g GGGGCGGCACTTCAGGGCAGTGG -o crispresso -w 5
CRISPResso -r1 ./real_dataset/data/run6_32C_1_sim1.fq -r2 ./real_dataset/data/run6_32C_1_sim2.fq -a TGATCAAGCTAGGCTTAAAATGGAGCTCTTTAGCAAATGTACAAACTCTCACAAGAACATTTTGTCTTATTCCTCAGGCTGTGGCTCAAGAGTGCAGTGGACAATGCCACTGCCCTGAAGTGCCGCCCCAGTGTTCACCTGGTGTAAGCCTAGTTCTGGACACCTGTGGGTGCTGCCGGGTGTGTGCCAAGCAGCTGGGCGAGCTGTGCACAGAACGAGATGTTTGCGACC -g GGGGCGGCACTTCAGGGCAGTGG -o crispresso -w 5
CRISPResso -r1 ./real_dataset/data/run6_con_1_sim1.fq -r2 ./real_dataset/data/run6_con_1_sim2.fq -a TGATCAAGCTAGGCTTAAAATGGAGCTCTTTAGCAAATGTACAAACTCTCACAAGAACATTTTGTCTTATTCCTCAGGCTGTGGCTCAAGAGTGCAGTGGACAATGCCACTGCCCTGAAGTGCCGCCCCAGTGTTCACCTGGTGTAAGCCTAGTTCTGGACACCTGTGGGTGCTGCCGGGTGTGTGCCAAGCAGCTGGGCGAGCTGTGCACAGAACGAGATGTTTGCGACC -g GGGGCGGCACTTCAGGGCAGTGG -o crispresso -w 5
CRISPResso -r1 ./real_dataset/data/run6_24C_2_sim1.fq -r2 ./real_dataset/data/run6_24C_2_sim2.fq -a TGATCAAGCTAGGCTTAAAATGGAGCTCTTTAGCAAATGTACAAACTCTCACAAGAACATTTTGTCTTATTCCTCAGGCTGTGGCTCAAGAGTGCAGTGGACAATGCCACTGCCCTGAAGTGCCGCCCCAGTGTTCACCTGGTGTAAGCCTAGTTCTGGACACCTGTGGGTGCTGCCGGGTGTGTGCCAAGCAGCTGGGCGAGCTGTGCACAGAACGAGATGTTTGCGACC -g GGGGCGGCACTTCAGGGCAGTGG -o crispresso -w 5
CRISPResso -r1 ./real_dataset/data/run6_28C_2_sim1.fq -r2 ./real_dataset/data/run6_28C_2_sim2.fq -a TGATCAAGCTAGGCTTAAAATGGAGCTCTTTAGCAAATGTACAAACTCTCACAAGAACATTTTGTCTTATTCCTCAGGCTGTGGCTCAAGAGTGCAGTGGACAATGCCACTGCCCTGAAGTGCCGCCCCAGTGTTCACCTGGTGTAAGCCTAGTTCTGGACACCTGTGGGTGCTGCCGGGTGTGTGCCAAGCAGCTGGGCGAGCTGTGCACAGAACGAGATGTTTGCGACC -g GGGGCGGCACTTCAGGGCAGTGG -o crispresso -w 5
CRISPResso -r1 ./real_dataset/data/run6_32C_2_sim1.fq -r2 ./real_dataset/data/run6_32C_2_sim2.fq -a TGATCAAGCTAGGCTTAAAATGGAGCTCTTTAGCAAATGTACAAACTCTCACAAGAACATTTTGTCTTATTCCTCAGGCTGTGGCTCAAGAGTGCAGTGGACAATGCCACTGCCCTGAAGTGCCGCCCCAGTGTTCACCTGGTGTAAGCCTAGTTCTGGACACCTGTGGGTGCTGCCGGGTGTGTGCCAAGCAGCTGGGCGAGCTGTGCACAGAACGAGATGTTTGCGACC -g GGGGCGGCACTTCAGGGCAGTGG -o crispresso -w 5
CRISPResso -r1 ./real_dataset/data/run6_Con_1_2_sim1.fq -r2 ./real_dataset/data/run6_Con_1_2_sim2.fq -a TGATCAAGCTAGGCTTAAAATGGAGCTCTTTAGCAAATGTACAAACTCTCACAAGAACATTTTGTCTTATTCCTCAGGCTGTGGCTCAAGAGTGCAGTGGACAATGCCACTGCCCTGAAGTGCCGCCCCAGTGTTCACCTGGTGTAAGCCTAGTTCTGGACACCTGTGGGTGCTGCCGGGTGTGTGCCAAGCAGCTGGGCGAGCTGTGCACAGAACGAGATGTTTGCGACC -g GGGGCGGCACTTCAGGGCAGTGG -o crispresso -w 5
CRISPResso -r1 ./real_dataset/data/run6_24C_3_sim1.fq -r2 ./real_dataset/data/run6_24C_3_sim2.fq -a TGATCAAGCTAGGCTTAAAATGGAGCTCTTTAGCAAATGTACAAACTCTCACAAGAACATTTTGTCTTATTCCTCAGGCTGTGGCTCAAGAGTGCAGTGGACAATGCCACTGCCCTGAAGTGCCGCCCCAGTGTTCACCTGGTGTAAGCCTAGTTCTGGACACCTGTGGGTGCTGCCGGGTGTGTGCCAAGCAGCTGGGCGAGCTGTGCACAGAACGAGATGTTTGCGACC -g GGGGCGGCACTTCAGGGCAGTGG -o crispresso -w 5
CRISPResso -r1 ./real_dataset/data/run6_28C_3_sim1.fq -r2 ./real_dataset/data/run6_28C_3_sim2.fq -a TGATCAAGCTAGGCTTAAAATGGAGCTCTTTAGCAAATGTACAAACTCTCACAAGAACATTTTGTCTTATTCCTCAGGCTGTGGCTCAAGAGTGCAGTGGACAATGCCACTGCCCTGAAGTGCCGCCCCAGTGTTCACCTGGTGTAAGCCTAGTTCTGGACACCTGTGGGTGCTGCCGGGTGTGTGCCAAGCAGCTGGGCGAGCTGTGCACAGAACGAGATGTTTGCGACC -g GGGGCGGCACTTCAGGGCAGTGG -o crispresso -w 5
CRISPResso -r1 ./real_dataset/data/run6_32C_3_sim1.fq -r2 ./real_dataset/data/run6_32C_3_sim2.fq -a TGATCAAGCTAGGCTTAAAATGGAGCTCTTTAGCAAATGTACAAACTCTCACAAGAACATTTTGTCTTATTCCTCAGGCTGTGGCTCAAGAGTGCAGTGGACAATGCCACTGCCCTGAAGTGCCGCCCCAGTGTTCACCTGGTGTAAGCCTAGTTCTGGACACCTGTGGGTGCTGCCGGGTGTGTGCCAAGCAGCTGGGCGAGCTGTGCACAGAACGAGATGTTTGCGACC -g GGGGCGGCACTTCAGGGCAGTGG -o crispresso -w 5
CRISPResso -r1 ./real_dataset/data/run6_con_3_sim1.fq -r2 ./real_dataset/data/run6_con_3_sim2.fq -a TGATCAAGCTAGGCTTAAAATGGAGCTCTTTAGCAAATGTACAAACTCTCACAAGAACATTTTGTCTTATTCCTCAGGCTGTGGCTCAAGAGTGCAGTGGACAATGCCACTGCCCTGAAGTGCCGCCCCAGTGTTCACCTGGTGTAAGCCTAGTTCTGGACACCTGTGGGTGCTGCCGGGTGTGTGCCAAGCAGCTGGGCGAGCTGTGCACAGAACGAGATGTTTGCGACC -g GGGGCGGCACTTCAGGGCAGTGG -o crispresso -w 5
CRISPResso -r1 ./real_dataset/data/run7_SP1_inj_sim1.fq -r2 ./real_dataset/data/run7_SP1_inj_sim2.fq -a ATTCACTATGTATTTGACTAATTGTGCCTCATTTGTGTTTTTCCAGCTTGGCTTCACTCTGGGGAACGTGGTTGGCATGTATTTAGCTCAAAACTACGAGGTTATAAATGTCATATTTGTTCATATTAAGTTAATAACCGTGTGATTGTATACGTTTGTCTACA -g TGGCTTCACTCTGGGGAACGTGG -o crispresso -w 5
CRISPResso -r1 ./real_dataset/data/run7_SP1_uninj_sim1.fq -r2 ./real_dataset/data/run7_SP1_uninj_sim2.fq -a ATTCACTATGTATTTGACTAATTGTGCCTCATTTGTGTTTTTCCAGCTTGGCTTCACTCTGGGGAACGTGGTTGGCATGTATTTAGCTCAAAACTACGAGGTTATAAATGTCATATTTGTTCATATTAAGTTAATAACCGTGTGATTGTATACGTTTGTCTACA -g TGGCTTCACTCTGGGGAACGTGG -o crispresso -w 5
CRISPResso -r1 ./real_dataset/data/run7_SP3_inj_sim1.fq -r2 ./real_dataset/data/run7_SP3_inj_sim2.fq -a GGGATAAACTATCGCATGAAGACTGTCTGAAATCTGTCTTATGTTTGTTGACTGCATCGTCTCCAACACAGATTCAAACCAAAGCCGGAAATGCCTCTCAAGACAAAAACTTGCTTTACAAAAATAAGGTAGGCTACAGGCTATGTGGAAATACCAGTTTTCCTGACTGAGCGTGAGACTGAAGTGT -g ACACAGATTCAAACCAAAGCCGG -o crispresso -w 5
CRISPResso -r1 ./real_dataset/data/run7_SP3_uninj_sim1.fq -r2 ./real_dataset/data/run7_SP3_uninj_sim2.fq -a GGGATAAACTATCGCATGAAGACTGTCTGAAATCTGTCTTATGTTTGTTGACTGCATCGTCTCCAACACAGATTCAAACCAAAGCCGGAAATGCCTCTCAAGACAAAAACTTGCTTTACAAAAATAAGGTAGGCTACAGGCTATGTGGAAATACCAGTTTTCCTGACTGAGCGTGAGACTGAAGTGT -g ACACAGATTCAAACCAAAGCCGG -o crispresso -w 5
CRISPResso -r1 ./real_dataset/data/run7_SP4_inj_sim1.fq -r2 ./real_dataset/data/run7_SP4_inj_sim2.fq -a TGTTTTCTTTCTGTTTTTCCAGCTGAAGCACTAACGTGTAATTCATGTAAAGTGGGGATCCTAGGCAAATGCTTGTATAGTTCCCAAGTCGCGTGCGCTTCCTCTGAGATCAATTGCTACACTGCTTCAGCAGGTGAGAAAGTA -g TCATGTAAAGTGGGGATCCTAGG -o crispresso -w 5
CRISPResso -r1 ./real_dataset/data/run7_SP4_uninj_sim1.fq -r2 ./real_dataset/data/run7_SP4_uninj_sim2.fq -a TGTTTTCTTTCTGTTTTTCCAGCTGAAGCACTAACGTGTAATTCATGTAAAGTGGGGATCCTAGGCAAATGCTTGTATAGTTCCCAAGTCGCGTGCGCTTCCTCTGAGATCAATTGCTACACTGCTTCAGCAGGTGAGAAAGTA -g TCATGTAAAGTGGGGATCCTAGG -o crispresso -w 5
CRISPResso -r1 ./real_dataset/data/run7_guide1_sim1.fq -r2 ./real_dataset/data/run7_guide1_sim2.fq -a GTGCAGGATGATGCGGTCAGCGTGGAGAGCGGCACACACCCCGAGCGTCCCGACACTCCCACCAACACAGCGAGCGCTCCGGGCAGGAAGAGCTGGGGGAAGGGGAAGTGGAAGTCCAAGAAGTGCAAATACTCCTTCAAGTGTG -g GGTGGGAGTGTCGGGACGCTCGG -o crispresso -w 5
CRISPResso -r1 ./real_dataset/data/run7_guide2_sim1.fq -r2 ./real_dataset/data/run7_guide2_sim2.fq -a GTGCAGGATGATGCGGTCAGCGTGGAGAGCGGCACACACCCCGAGCGTCCCGACACTCCCACCAACACAGCGAGCGCTCCGGGCAGGAAGAGCTGGGGGAAGGGGAAGTGGAAGTCCAAGAAGTGCAAATACTCCTTCAAGTGTG -g GGTGGGAGTGTCGGGACGCTCGG -o crispresso -w 5
CRISPResso -r1 ./real_dataset/data/run7_guide3_sim1.fq -r2 ./real_dataset/data/run7_guide3_sim2.fq -a GTGCAGGATGATGCGGTCAGCGTGGAGAGCGGCACACACCCCGAGCGTCCCGACACTCCCACCAACACAGCGAGCGCTCCGGGCAGGAAGAGCTGGGGGAAGGGGAAGTGGAAGTCCAAGAAGTGCAAATACTCCTTCAAGTGTG -g GGTGGGAGTGTCGGGACGCTCGG -o crispresso -w 5
CRISPResso -r1 ./real_dataset/data/run7_control_sim1.fq -r2 ./real_dataset/data/run7_control_sim2.fq -a GTGCAGGATGATGCGGTCAGCGTGGAGAGCGGCACACACCCCGAGCGTCCCGACACTCCCACCAACACAGCGAGCGCTCCGGGCAGGAAGAGCTGGGGGAAGGGGAAGTGGAAGTCCAAGAAGTGCAAATACTCCTTCAAGTGTG -g GGTGGGAGTGTCGGGACGCTCGG -o crispresso -w 5
CRISPResso -r1 ./real_dataset/data/run7_injected_sim1.fq -r2 ./real_dataset/data/run7_injected_sim2.fq -a CTGTTGACAGTGGCTTTTCTGAGTTCTCCAGACAAGTCATTCCCCTCAAAACACTGAATGCCGTGGCCTCTGTTCCTGTCATGTACTCGTGGTCTCCCCTCCAGCAAAACTTTATGGTAAAGACAGACTCTTACTATTGTTTTACCGAAAAATCAAAGTATTACATTACAAAATGCATGCTTTTAATCTCTTATTCTGTTTAAGGTTGAAGATGAGACC -g GGAGACCACGAGTACATGACAGG -o crispresso -w 5
CRISPResso -r1 ./real_dataset/data/run7_uninjected_sim1.fq -r2 ./real_dataset/data/run7_uninjected_sim2.fq -a CTGTTGACAGTGGCTTTTCTGAGTTCTCCAGACAAGTCATTCCCCTCAAAACACTGAATGCCGTGGCCTCTGTTCCTGTCATGTACTCGTGGTCTCCCCTCCAGCAAAACTTTATGGTAAAGACAGACTCTTACTATTGTTTTACCGAAAAATCAAAGTATTACATTACAAAATGCATGCTTTTAATCTCTTATTCTGTTTAAGGTTGAAGATGAGACC -g GGAGACCACGAGTACATGACAGG -o crispresso -w 5
CRISPResso -r1 ./real_dataset/data/run7_injected2_sim1.fq -r2 ./real_dataset/data/run7_injected2_sim2.fq -a AAGTCAAAAGGAAAACCACCTAACCTTAATGTTGAATGGTTCTATATTAATCTAAAGTGAAATCTAAAACTGTACTCTGTCTATAGGGAAACCATGGGATTGACCGGGAGGAAATCGGAGAAGGGTCCTGTTTGCTGGAGGCGGCGAGTGAAGTCTGAGTACATGCG -g GGGATTGACCGGGAGGAAATCGG -o crispresso -w 5
CRISPResso -r1 ./real_dataset/data/run7_Uninjected_1_sim1.fq -r2 ./real_dataset/data/run7_Uninjected_1_sim2.fq -a AAGTCAAAAGGAAAACCACCTAACCTTAATGTTGAATGGTTCTATATTAATCTAAAGTGAAATCTAAAACTGTACTCTGTCTATAGGGAAACCATGGGATTGACCGGGAGGAAATCGGAGAAGGGTCCTGTTTGCTGGAGGCGGCGAGTGAAGTCTGAGTACATGCG -g GGGATTGACCGGGAGGAAATCGG -o crispresso -w 5
CRISPResso -r1 ./real_dataset/data/run7_spaw_e2_1_uninj_sim1.fq -r2 ./real_dataset/data/run7_spaw_e2_1_uninj_sim2.fq -a CGCTTCATTCGCGTTATTTGTTTTACGCGTTGTTGATTGCGTGTGGATCGATAAAAATGGCGCGTTTATTAAAGATCATCGCACAGCTTTCTTCGGTGCTTACTCCAGCCAGTTTTATCCAAGGTACCCGCTGTACATGATGCAGTTATACAGAGACTTCAGCGGGAATAAGATGCTGACTACTCCTGCTAGTGTTGACAACCCGGCTCTCCATCAGTCTGACTTCGTCCTGAGCTTGATTGCACAAGGTAAGCATGCACCTGATTGTTACTTTGCACCTTATGCAAAGTTGTTACATGATCCGGTAACACTTTACAATAATAGTACATGAATAATGATGTATTAATATAAGCAATACATTATAATAAATGAACGATATGTGTAAATCAAGCGCTAATCATGAACTAACTTTAATGAGTCTCAAGAGTCCTTGTGTGG -g GATCATCGCACAGCTTTCTTCGG -o crispresso -w 5
CRISPResso -r1 ./real_dataset/data/run7_spaw_e2_1_inj_sim1.fq -r2 ./real_dataset/data/run7_spaw_e2_1_inj_sim2.fq -a CGCTTCATTCGCGTTATTTGTTTTACGCGTTGTTGATTGCGTGTGGATCGATAAAAATGGCGCGTTTATTAAAGATCATCGCACAGCTTTCTTCGGTGCTTACTCCAGCCAGTTTTATCCAAGGTACCCGCTGTACATGATGCAGTTATACAGAGACTTCAGCGGGAATAAGATGCTGACTACTCCTGCTAGTGTTGACAACCCGGCTCTCCATCAGTCTGACTTCGTCCTGAGCTTGATTGCACAAGGTAAGCATGCACCTGATTGTTACTTTGCACCTTATGCAAAGTTGTTACATGATCCGGTAACACTTTACAATAATAGTACATGAATAATGATGTATTAATATAAGCAATACATTATAATAAATGAACGATATGTGTAAATCAAGCGCTAATCATGAACTAACTTTAATGAGTCTCAAGAGTCCTTGTGTGG -g GATCATCGCACAGCTTTCTTCGG -o crispresso -w 5
CRISPResso -r1 ./real_dataset/data/run7_atp1a1.1_e2_1_uninj_sim1.fq -r2 ./real_dataset/data/run7_atp1a1.1_e2_1_uninj_sim2.fq -a GAGAAGGCCGAGAACAATATGAGCTGGCAGCCACCTCAGAGCAGGGGGGCAAGAAGTCAAAGTCCAAGGGCAAGAAAGAGAAGGATAAAGACATGGATGAACTCAAAAAAGAAGTGGACTTGGTGAGTTAGTTTATGAGCATAAATCC -g GGGCAAGAAGTCAAAGTCCAAGG -o crispresso -w 5
CRISPResso -r1 ./real_dataset/data/run7_atp1a1.1_e2_1_inj_sim1.fq -r2 ./real_dataset/data/run7_atp1a1.1_e2_1_inj_sim2.fq -a GAGAAGGCCGAGAACAATATGAGCTGGCAGCCACCTCAGAGCAGGGGGGCAAGAAGTCAAAGTCCAAGGGCAAGAAAGAGAAGGATAAAGACATGGATGAACTCAAAAAAGAAGTGGACTTGGTGAGTTAGTTTATGAGCATAAATCC -g GGGCAAGAAGTCAAAGTCCAAGG -o crispresso -w 5
CRISPResso -r1 ./real_dataset/data/run7_atp1a1.1_e4_1_uninj_sim1.fq -r2 ./real_dataset/data/run7_atp1a1.1_e4_1_uninj_sim2.fq -a ACCCATCACTTTATCTAGGGATTGTCAGGCACTCGTGCTAAGGAGATCTTGGCACGTGATGGACCCAACGCTTTGACTCCACCTCCCACAACCCCAGAATGGGTCAAGTTCTGCAAGCAGCTCTTTGGAGGATTCTCAACTCTCCTGTGGATTGGAGCCATCCTTTGTTTTCTTGCCTACGGCATCCTGGCGGCCTCTGAGGAGGAGCCTGCCAATGATAATGTAAGGAGAAAACCC -g GGAGGTGGAGTCAAAGCGTTGGG -o crispresso -w 5
CRISPResso -r1 ./real_dataset/data/run7_atp1a1.1_e4_1_inj_sim1.fq -r2 ./real_dataset/data/run7_atp1a1.1_e4_1_inj_sim2.fq -a ACCCATCACTTTATCTAGGGATTGTCAGGCACTCGTGCTAAGGAGATCTTGGCACGTGATGGACCCAACGCTTTGACTCCACCTCCCACAACCCCAGAATGGGTCAAGTTCTGCAAGCAGCTCTTTGGAGGATTCTCAACTCTCCTGTGGATTGGAGCCATCCTTTGTTTTCTTGCCTACGGCATCCTGGCGGCCTCTGAGGAGGAGCCTGCCAATGATAATGTAAGGAGAAAACCC -g GGAGGTGGAGTCAAAGCGTTGGG -o crispresso -w 5
CRISPResso -r1 ./real_dataset/data/run7_cx43.4_e1_1_uninj_sim1.fq -r2 ./real_dataset/data/run7_cx43.4_e1_1_uninj_sim2.fq -a CATGAGCTGGAGTTTTCTTACGCGGTTGTTGGATGAAATCTCCAACCACTCCACCTTCGTGGGCAAGATATGGCTCACGTTATTCATCATCTTCCGCATTGTTTTGACTGTTGTGGGGGGAGAATCGATATACTACGATGAACAGAGCAAATTTGTGTGTAATACCCAGCAACCTGGTTGTGAGAACGTTTGCTACGATGCAT -g GCCCACGAAGGTGGAGTGGTTGG -o crispresso -w 5
CRISPResso -r1 ./real_dataset/data/run7_cx43.4_e1_1_inj_sim1.fq -r2 ./real_dataset/data/run7_cx43.4_e1_1_inj_sim2.fq -a CATGAGCTGGAGTTTTCTTACGCGGTTGTTGGATGAAATCTCCAACCACTCCACCTTCGTGGGCAAGATATGGCTCACGTTATTCATCATCTTCCGCATTGTTTTGACTGTTGTGGGGGGAGAATCGATATACTACGATGAACAGAGCAAATTTGTGTGTAATACCCAGCAACCTGGTTGTGAGAACGTTTGCTACGATGCAT -g GCCCACGAAGGTGGAGTGGTTGG -o crispresso -w 5
CRISPResso -r1 ./real_dataset/data/run7_ablim1b_e2_1_uninj_sim1.fq -r2 ./real_dataset/data/run7_ablim1b_e2_1_uninj_sim2.fq -a ACTTACATGACTTTGTTCCCTGACAGTGGCTCATCCTCAGGATCCACACCATCCTCCAGGAAAGCTGGTCATCCAGTGCTATAAATGTGGGGAGCCATGCAAAGGAGAGGTTCTCCGGGTACAGTCCAAGCACTTCCATATAAAATGTTTCACATGCAAAGGTAAGATCTGTTTTACAATAAACAATGTGAAAATTATTCAATGCCCTATTTCTCAAGACAAGAATGATGAACGA -g GGAAGTGCTTGGACTGTACCCGG -o crispresso -w 5
CRISPResso -r1 ./real_dataset/data/run7_ablim1b_e2_1_inj_sim1.fq -r2 ./real_dataset/data/run7_ablim1b_e2_1_inj_sim2.fq -a ACTTACATGACTTTGTTCCCTGACAGTGGCTCATCCTCAGGATCCACACCATCCTCCAGGAAAGCTGGTCATCCAGTGCTATAAATGTGGGGAGCCATGCAAAGGAGAGGTTCTCCGGGTACAGTCCAAGCACTTCCATATAAAATGTTTCACATGCAAAGGTAAGATCTGTTTTACAATAAACAATGTGAAAATTATTCAATGCCCTATTTCTCAAGACAAGAATGATGAACGA -g GGAAGTGCTTGGACTGTACCCGG -o crispresso -w 5
CRISPResso -r1 ./real_dataset/data/run7_charon_lnc_larv_e1_1_2_uninj_sim1.fq -r2 ./real_dataset/data/run7_charon_lnc_larv_e1_1_2_uninj_sim2.fq -a CAAGAGCACATGCTTGTATTTGTGTTGTGGTGTGTGTGTATATGTGCTCTGGTCAGCATCTCTTCTGTTCTCTAAATCCTCCTCTATGTTTTTGCTCTATGCTGCACAATACTGGCTCCATTTGCCCTGCTGGGTGACACACACATAAACAGACACGTCTTTTACCCTGTCAATACGAGTTAATGTGTTCAGAACACTAGAGAAGAGAGCAGTGTGGTGAGTAAATATAAATATTTGTATTAATTAAAATCAGCTACTAAATATTATATATGACATGTTTAATTTTGACATTGTTTGTGAGTAATTTAATCCTATATACTGTAACACAACAGAGAAATTGCACAGTTCAAAGGTGTTCACATTTATTAGAGACAGAGAATAGAGACCAGTTTTG -g TGCTCTATGCTGCACAATACTGG -o crispresso -w 5
CRISPResso -r1 ./real_dataset/data/run7_charon_lnc_larv_e1_1_2_inj_sim1.fq -r2 ./real_dataset/data/run7_charon_lnc_larv_e1_1_2_inj_sim2.fq -a CAAGAGCACATGCTTGTATTTGTGTTGTGGTGTGTGTGTATATGTGCTCTGGTCAGCATCTCTTCTGTTCTCTAAATCCTCCTCTATGTTTTTGCTCTATGCTGCACAATACTGGCTCCATTTGCCCTGCTGGGTGACACACACATAAACAGACACGTCTTTTACCCTGTCAATACGAGTTAATGTGTTCAGAACACTAGAGAAGAGAGCAGTGTGGTGAGTAAATATAAATATTTGTATTAATTAAAATCAGCTACTAAATATTATATATGACATGTTTAATTTTGACATTGTTTGTGAGTAATTTAATCCTATATACTGTAACACAACAGAGAAATTGCACAGTTCAAAGGTGTTCACATTTATTAGAGACAGAGAATAGAGACCAGTTTTG -g TGCTCTATGCTGCACAATACTGG -o crispresso -w 5
CRISPResso -r1 ./real_dataset/data/run7_spaw_lnc_e1_1_uninj_sim1.fq -r2 ./real_dataset/data/run7_spaw_lnc_e1_1_uninj_sim2.fq -a TTAAAACAGAGCGAATGGCACTAGTTGTAATAAGCATGCATAAAATCTCATTCACATTCATGGTATGTGTCGTGTTGTGATTATAAAGGTGTCATGACAGCCTTATGAACACCTAGTTGCTCCCTGGACGAAAGTGAAGGGGGTGGTTATCATGACAGTCTTATGAACGCCTCCTTCA -g GGAGCAACTAGGTGTTCATAAGG -o crispresso -w 5
CRISPResso -r1 ./real_dataset/data/run7_spaw_lnc_e1_1_inj_sim1.fq -r2 ./real_dataset/data/run7_spaw_lnc_e1_1_inj_sim2.fq -a TTAAAACAGAGCGAATGGCACTAGTTGTAATAAGCATGCATAAAATCTCATTCACATTCATGGTATGTGTCGTGTTGTGATTATAAAGGTGTCATGACAGCCTTATGAACACCTAGTTGCTCCCTGGACGAAAGTGAAGGGGGTGGTTATCATGACAGTCTTATGAACGCCTCCTTCA -g GGAGCAACTAGGTGTTCATAAGG -o crispresso -w 5
CRISPResso -r1 ./real_dataset/data/run7_spaw_lnc_e2_1_uninj_sim1.fq -r2 ./real_dataset/data/run7_spaw_lnc_e2_1_uninj_sim2.fq -a CAGCTTGTAGTTATAAAAGGCATGACATAACTGTAATGGCTTCATGACAGTCATGTTTATGACAGGTTTATGACAAGTTTCATTGTCTTGGTAATGTCAAATTGTCATGACAAAGACAGAAACTGGTTGTGATGTATTTGTTTATGTCAAGTTGTCATGAACAATGTCATCTTTGCATTCAAAACAGAGCAAATGACACTTAGCTGT -g GTCATGACAAAGACAGAAACTGG -o crispresso -w 5
CRISPResso -r1 ./real_dataset/data/run7_spaw_lnc_e2_1_inj_sim1.fq -r2 ./real_dataset/data/run7_spaw_lnc_e2_1_inj_sim2.fq -a CAGCTTGTAGTTATAAAAGGCATGACATAACTGTAATGGCTTCATGACAGTCATGTTTATGACAGGTTTATGACAAGTTTCATTGTCTTGGTAATGTCAAATTGTCATGACAAAGACAGAAACTGGTTGTGATGTATTTGTTTATGTCAAGTTGTCATGAACAATGTCATCTTTGCATTCAAAACAGAGCAAATGACACTTAGCTGT -g GTCATGACAAAGACAGAAACTGG -o crispresso -w 5
CRISPResso -r1 ./real_dataset/data/run7_elovl6_e1_1_2_uninj_sim1.fq -r2 ./real_dataset/data/run7_elovl6_e1_1_2_uninj_sim2.fq -a CAACTGACATTCGAGAACAACTCACCGAGTGTGCTGGAGGAGGAGAGAGAGATGCGAGGCCACGGCTGGAGCTGAGCCCGCGAGACATAGCCAGAAATCCCTTAATCACAACTCACTCGCTCGCTCAGGCTCACGTTCTTCAGTAAGCGTTCAGAGGACCACCAGAGACCATGTCGGTGCTGGCATTGCAAGAATACGAATTCGAGAGGCAGTTCAATGAAGATGAGGCGATTCGGTGGATGCAGGAGAACTGATTTCCCCCCTCGAGACTCATCAATATTGTCTGAGTCTAGCGTTTTATTCAGCATCTCCGCTGATCTGCGTGGAATGAGCGATGCTATAGGCTATTTGAAGCAT -g TGAGGCGATTCGGTGGATGCAGG -o crispresso -w 5
CRISPResso -r1 ./real_dataset/data/run7_elovl6_e1_1_2_inj_sim1.fq -r2 ./real_dataset/data/run7_elovl6_e1_1_2_inj_sim2.fq -a CAACTGACATTCGAGAACAACTCACCGAGTGTGCTGGAGGAGGAGAGAGAGATGCGAGGCCACGGCTGGAGCTGAGCCCGCGAGACATAGCCAGAAATCCCTTAATCACAACTCACTCGCTCGCTCAGGCTCACGTTCTTCAGTAAGCGTTCAGAGGACCACCAGAGACCATGTCGGTGCTGGCATTGCAAGAATACGAATTCGAGAGGCAGTTCAATGAAGATGAGGCGATTCGGTGGATGCAGGAGAACTGATTTCCCCCCTCGAGACTCATCAATATTGTCTGAGTCTAGCGTTTTATTCAGCATCTCCGCTGATCTGCGTGGAATGAGCGATGCTATAGGCTATTTGAAGCAT -g TGAGGCGATTCGGTGGATGCAGG -o crispresso -w 5
CRISPResso -r1 ./real_dataset/data/run7_charon_lnc_mat_7879_uninj_sim1.fq -r2 ./real_dataset/data/run7_charon_lnc_mat_7879_uninj_sim2.fq -a GGCGGGTATTTTCGTTATGGCGTCGGCCGCGGGGACTCCATGCGCTGACGTAACGTCTGACGTGCGTTCGAATTTCGTCAGAGGAACTGATTTTAAATGATTACAACTCAAATCGGCGTAATTTCTCACACAAAACCGTCGAATATACAGTATTTAGCAGACTGAACACTACACAGGAACACTGAGGACTACT -g GTCAGCGCATGGAGTCCCCGCGG -o crispresso -w 5
CRISPResso -r1 ./real_dataset/data/run7_charon_lnc_mat_7879_inj_sim1.fq -r2 ./real_dataset/data/run7_charon_lnc_mat_7879_inj_sim2.fq -a GGCGGGTATTTTCGTTATGGCGTCGGCCGCGGGGACTCCATGCGCTGACGTAACGTCTGACGTGCGTTCGAATTTCGTCAGAGGAACTGATTTTAAATGATTACAACTCAAATCGGCGTAATTTCTCACACAAAACCGTCGAATATACAGTATTTAGCAGACTGAACACTACACAGGAACACTGAGGACTACT -g GTCAGCGCATGGAGTCCCCGCGG -o crispresso -w 5
CRISPResso -r1 ./real_dataset/data/run7_charon_lnc_mat_e1_1_2_uninj_sim1.fq -r2 ./real_dataset/data/run7_charon_lnc_mat_e1_1_2_uninj_sim2.fq -a GGCGGGTATTTTCGTTATGGCGTCGGCCGCGGGGACTCCATGCGCTGACGTAACGTCTGACGTGCGTTCGAATTTCGTCAGAGGAACTGATTTTAAATGATTACAACTCAAATCGGCGTAATTTCTCACACAAAACCGTCGAATATACAGTATTTAGCAGACTGAACACTACACAGGAACACTGAGGACTACTTTGTGTGTTTTTTCGCGCGCTTTATAACGAACTCCTCATGTTTTTCATCAATGAAAACGTCGTGAGTTTGGAGCGACGGGTGAGTACAAAATAAGTAACGATTACTTAATAGTTTCTATTTTGCAAACAGACAACACAATAACAACAACATGACTTAAAGCTGAGACATCAATAGGAATATTTAAGCACTGATGAGAGCTGCATTC -g ACGTCGTGAGTTTGGAGCGACGG -o crispresso -w 5
CRISPResso -r1 ./real_dataset/data/run7_charon_lnc_mat_e1_1_2_inj_sim1.fq -r2 ./real_dataset/data/run7_charon_lnc_mat_e1_1_2_inj_sim2.fq -a GGCGGGTATTTTCGTTATGGCGTCGGCCGCGGGGACTCCATGCGCTGACGTAACGTCTGACGTGCGTTCGAATTTCGTCAGAGGAACTGATTTTAAATGATTACAACTCAAATCGGCGTAATTTCTCACACAAAACCGTCGAATATACAGTATTTAGCAGACTGAACACTACACAGGAACACTGAGGACTACTTTGTGTGTTTTTTCGCGCGCTTTATAACGAACTCCTCATGTTTTTCATCAATGAAAACGTCGTGAGTTTGGAGCGACGGGTGAGTACAAAATAAGTAACGATTACTTAATAGTTTCTATTTTGCAAACAGACAACACAATAACAACAACATGACTTAAAGCTGAGACATCAATAGGAATATTTAAGCACTGATGAGAGCTGCATTC -g ACGTCGTGAGTTTGGAGCGACGG -o crispresso -w 5
CRISPResso -r1 ./real_dataset/data/run7_charon_lnc_mat_e3_1_4_uninj_sim1.fq -r2 ./real_dataset/data/run7_charon_lnc_mat_e3_1_4_uninj_sim2.fq -a GGCGGGTATTTTCGTTATGGCGTCGGCCGCGGGGACTCCATGCGCTGACGTAACGTCTGACGTGCGTTCGAATTTCGTCAGAGGAACTGATTTTAAATGATTACAACTCAAATCGGCGTAATTTCTCACACAAAACCGTCGAATATACAGTATTTAGCAGACTGAACACTACACAGGAACACTGAGGACTACTTTGTGTGTTTTTTCGCGCGCTTTATAACGAACTCCTCATGTTTTTCATCAATGAAAACGTCGTGAGTTTGGAGCGACGGGTGAGTACAAAATAAGTAACGATTACTTAATAGTTTCTATTTTGCAAACAGACAACACAATAACAACAACATGACTTAAAGCTGAGACATCAATAGGAATATTTAAGCACTGATGAGAGCTGCATTC -g TAAATGATTACAACTCAAATCGG -o crispresso -w 5
CRISPResso -r1 ./real_dataset/data/run7_charon_lnc_mat_e3_1_4_inj_sim1.fq -r2 ./real_dataset/data/run7_charon_lnc_mat_e3_1_4_inj_sim2.fq -a GGCGGGTATTTTCGTTATGGCGTCGGCCGCGGGGACTCCATGCGCTGACGTAACGTCTGACGTGCGTTCGAATTTCGTCAGAGGAACTGATTTTAAATGATTACAACTCAAATCGGCGTAATTTCTCACACAAAACCGTCGAATATACAGTATTTAGCAGACTGAACACTACACAGGAACACTGAGGACTACTTTGTGTGTTTTTTCGCGCGCTTTATAACGAACTCCTCATGTTTTTCATCAATGAAAACGTCGTGAGTTTGGAGCGACGGGTGAGTACAAAATAAGTAACGATTACTTAATAGTTTCTATTTTGCAAACAGACAACACAATAACAACAACATGACTTAAAGCTGAGACATCAATAGGAATATTTAAGCACTGATGAGAGCTGCATTC -g TAAATGATTACAACTCAAATCGG -o crispresso -w 5
CRISPResso -r1 ./real_dataset/data/run7_charon_lnc_mat_e2_1_uninj_sim1.fq -r2 ./real_dataset/data/run7_charon_lnc_mat_e2_1_uninj_sim2.fq -a CAAATGCTGTCTCAGCTCCACCCAATTTATTTAATAAACGCTCTGTTCCTTTTAATAAATTGTTCTTGTATTAACTAATTTAATTGGTTAAATGTTAAAAACATAATAATAATCATATTTTCCACTTGTCTGAAGGTCAGAAGTCATGCTATTTTCTCAGCGCTCTTATCCAGGGACTCAGGAACGACTACAGGTCACCATCAGGTCATGAAAAGTGATGTCATTTCTCTGATGTCGTGAGGTCAGAGTGTATCAGTGAGTGTTTTTGTGAGTAACGTCC -g GCGCTCTTATCCAGGGACTCAGG -o crispresso -w 5
CRISPResso -r1 ./real_dataset/data/run7_charon_lnc_mat_e2_1_inj_sim1.fq -r2 ./real_dataset/data/run7_charon_lnc_mat_e2_1_inj_sim2.fq -a CAAATGCTGTCTCAGCTCCACCCAATTTATTTAATAAACGCTCTGTTCCTTTTAATAAATTGTTCTTGTATTAACTAATTTAATTGGTTAAATGTTAAAAACATAATAATAATCATATTTTCCACTTGTCTGAAGGTCAGAAGTCATGCTATTTTCTCAGCGCTCTTATCCAGGGACTCAGGAACGACTACAGGTCACCATCAGGTCATGAAAAGTGATGTCATTTCTCTGATGTCGTGAGGTCAGAGTGTATCAGTGAGTGTTTTTGTGAGTAACGTCC -g GCGCTCTTATCCAGGGACTCAGG -o crispresso -w 5
CRISPResso -r1 ./real_dataset/data/run7_ctgfa_uninj1_sim1.fq -r2 ./real_dataset/data/run7_ctgfa_uninj1_sim2.fq -a TGATCAAGCTAGGCTTAAAATGGAGCTCTTTAGCAAATGTACAAACTCTCACAAGAACATTTTGTCTTATTCCTCAGGCTGTGGCTCAAGAGTGCAGTGGACAATGCCACTGCCCTGAAGTGCCGCCCCAGTGTTCACCTGGTGTAAGCCTAGTTCTGGACACCTGTGGGTGCTGCCGGGTGTGTGCCAAGCAGCTGGGCGAGCTGTGCACAGAACGAGATGTTTGCGACCCCCACAAAGGTCTTTACTGTGACTACGGCTCCCCAAGTAACCGTCGTATTGGTGTCTGCACAGGTAAGGATCTTGGCTGTTGAATTACATGTGTCAAATCTTTACTTGATGATCAGAGTCAGAATTGTAAACAATCTTCCATCTCCGTCC -g GGGGCGGCACTTCAGGGCAGTGG -o crispresso -w 5
CRISPResso -r1 ./real_dataset/data/run7_ctgfa_my96ss_sim1.fq -r2 ./real_dataset/data/run7_ctgfa_my96ss_sim2.fq -a TGATCAAGCTAGGCTTAAAATGGAGCTCTTTAGCAAATGTACAAACTCTCACAAGAACATTTTGTCTTATTCCTCAGGCTGTGGCTCAAGAGTGCAGTGGACAATGCCACTGCCCTGAAGTGCCGCCCCAGTGTTCACCTGGTGTAAGCCTAGTTCTGGACACCTGTGGGTGCTGCCGGGTGTGTGCCAAGCAGCTGGGCGAGCTGTGCACAGAACGAGATGTTTGCGACCCCCACAAAGGTCTTTACTGTGACTACGGCTCCCCAAGTAACCGTCGTATTGGTGTCTGCACAGGTAAGGATCTTGGCTGTTGAATTACATGTGTCAAATCTTTACTTGATGATCAGAGTCAGAATTGTAAACAATCTTCCATCTCCGTCC -g GGGGCGGCACTTCAGGGCAGTGG -o crispresso -w 5
CRISPResso -r1 ./real_dataset/data/run7_ctgfa_invit96ss_sim1.fq -r2 ./real_dataset/data/run7_ctgfa_invit96ss_sim2.fq -a TGATCAAGCTAGGCTTAAAATGGAGCTCTTTAGCAAATGTACAAACTCTCACAAGAACATTTTGTCTTATTCCTCAGGCTGTGGCTCAAGAGTGCAGTGGACAATGCCACTGCCCTGAAGTGCCGCCCCAGTGTTCACCTGGTGTAAGCCTAGTTCTGGACACCTGTGGGTGCTGCCGGGTGTGTGCCAAGCAGCTGGGCGAGCTGTGCACAGAACGAGATGTTTGCGACCCCCACAAAGGTCTTTACTGTGACTACGGCTCCCCAAGTAACCGTCGTATTGGTGTCTGCACAGGTAAGGATCTTGGCTGTTGAATTACATGTGTCAAATCTTTACTTGATGATCAGAGTCAGAATTGTAAACAATCTTCCATCTCCGTCC -g GGGGCGGCACTTCAGGGCAGTGG -o crispresso -w 5
CRISPResso -r1 ./real_dataset/data/run7_ctgfa_uninj2_sim1.fq -r2 ./real_dataset/data/run7_ctgfa_uninj2_sim2.fq -a TGATCAAGCTAGGCTTAAAATGGAGCTCTTTAGCAAATGTACAAACTCTCACAAGAACATTTTGTCTTATTCCTCAGGCTGTGGCTCAAGAGTGCAGTGGACAATGCCACTGCCCTGAAGTGCCGCCCCAGTGTTCACCTGGTGTAAGCCTAGTTCTGGACACCTGTGGGTGCTGCCGGGTGTGTGCCAAGCAGCTGGGCGAGCTGTGCACAGAACGAGATGTTTGCGACCCCCACAAAGGTCTTTACTGTGACTACGGCTCCCCAAGTAACCGTCGTATTGGTGTCTGCACAGGTAAGGATCTTGGCTGTTGAATTACATGTGTCAAATCTTTACTTGATGATCAGAGTCAGAATTGTAAACAATCTTCCATCTCCGTCC -g GGGGCGGCACTTCAGGGCAGTGG -o crispresso -w 5
CRISPResso -r1 ./real_dataset/data/run7_ctgfa_30ng56ds_sim1.fq -r2 ./real_dataset/data/run7_ctgfa_30ng56ds_sim2.fq -a TGATCAAGCTAGGCTTAAAATGGAGCTCTTTAGCAAATGTACAAACTCTCACAAGAACATTTTGTCTTATTCCTCAGGCTGTGGCTCAAGAGTGCAGTGGACAATGCCACTGCCCTGAAGTGCCGCCCCAGTGTTCACCTGGTGTAAGCCTAGTTCTGGACACCTGTGGGTGCTGCCGGGTGTGTGCCAAGCAGCTGGGCGAGCTGTGCACAGAACGAGATGTTTGCGACCCCCACAAAGGTCTTTACTGTGACTACGGCTCCCCAAGTAACCGTCGTATTGGTGTCTGCACAGGTAAGGATCTTGGCTGTTGAATTACATGTGTCAAATCTTTACTTGATGATCAGAGTCAGAATTGTAAACAATCTTCCATCTCCGTCC -g GGGGCGGCACTTCAGGGCAGTGG -o crispresso -w 5
CRISPResso -r1 ./real_dataset/data/run7_ctgfa_60ng56ds_sim1.fq -r2 ./real_dataset/data/run7_ctgfa_60ng56ds_sim2.fq -a TGATCAAGCTAGGCTTAAAATGGAGCTCTTTAGCAAATGTACAAACTCTCACAAGAACATTTTGTCTTATTCCTCAGGCTGTGGCTCAAGAGTGCAGTGGACAATGCCACTGCCCTGAAGTGCCGCCCCAGTGTTCACCTGGTGTAAGCCTAGTTCTGGACACCTGTGGGTGCTGCCGGGTGTGTGCCAAGCAGCTGGGCGAGCTGTGCACAGAACGAGATGTTTGCGACCCCCACAAAGGTCTTTACTGTGACTACGGCTCCCCAAGTAACCGTCGTATTGGTGTCTGCACAGGTAAGGATCTTGGCTGTTGAATTACATGTGTCAAATCTTTACTTGATGATCAGAGTCAGAATTGTAAACAATCTTCCATCTCCGTCC -g GGGGCGGCACTTCAGGGCAGTGG -o crispresso -w 5
CRISPResso -r1 ./real_dataset/data/run7_ctgfa_invit56ss_sim1.fq -r2 ./real_dataset/data/run7_ctgfa_invit56ss_sim2.fq -a TGATCAAGCTAGGCTTAAAATGGAGCTCTTTAGCAAATGTACAAACTCTCACAAGAACATTTTGTCTTATTCCTCAGGCTGTGGCTCAAGAGTGCAGTGGACAATGCCACTGCCCTGAAGTGCCGCCCCAGTGTTCACCTGGTGTAAGCCTAGTTCTGGACACCTGTGGGTGCTGCCGGGTGTGTGCCAAGCAGCTGGGCGAGCTGTGCACAGAACGAGATGTTTGCGACCCCCACAAAGGTCTTTACTGTGACTACGGCTCCCCAAGTAACCGTCGTATTGGTGTCTGCACAGGTAAGGATCTTGGCTGTTGAATTACATGTGTCAAATCTTTACTTGATGATCAGAGTCAGAATTGTAAACAATCTTCCATCTCCGTCC -g GGGGCGGCACTTCAGGGCAGTGG -o crispresso -w 5
CRISPResso -r1 ./real_dataset/data/run7_ctgfa_uninj3_sim1.fq -r2 ./real_dataset/data/run7_ctgfa_uninj3_sim2.fq -a TGATCAAGCTAGGCTTAAAATGGAGCTCTTTAGCAAATGTACAAACTCTCACAAGAACATTTTGTCTTATTCCTCAGGCTGTGGCTCAAGAGTGCAGTGGACAATGCCACTGCCCTGAAGTGCCGCCCCAGTGTTCACCTGGTGTAAGCCTAGTTCTGGACACCTGTGGGTGCTGCCGGGTGTGTGCCAAGCAGCTGGGCGAGCTGTGCACAGAACGAGATGTTTGCGACCCCCACAAAGGTCTTTACTGTGACTACGGCTCCCCAAGTAACCGTCGTATTGGTGTCTGCACAGGTAAGGATCTTGGCTGTTGAATTACATGTGTCAAATCTTTACTTGATGATCAGAGTCAGAATTGTAAACAATCTTCCATCTCCGTCC -g GGGGCGGCACTTCAGGGCAGTGG -o crispresso -w 5
CRISPResso -r1 ./real_dataset/data/run7_ctgfa_my96ss2_sim1.fq -r2 ./real_dataset/data/run7_ctgfa_my96ss2_sim2.fq -a TGATCAAGCTAGGCTTAAAATGGAGCTCTTTAGCAAATGTACAAACTCTCACAAGAACATTTTGTCTTATTCCTCAGGCTGTGGCTCAAGAGTGCAGTGGACAATGCCACTGCCCTGAAGTGCCGCCCCAGTGTTCACCTGGTGTAAGCCTAGTTCTGGACACCTGTGGGTGCTGCCGGGTGTGTGCCAAGCAGCTGGGCGAGCTGTGCACAGAACGAGATGTTTGCGACCCCCACAAAGGTCTTTACTGTGACTACGGCTCCCCAAGTAACCGTCGTATTGGTGTCTGCACAGGTAAGGATCTTGGCTGTTGAATTACATGTGTCAAATCTTTACTTGATGATCAGAGTCAGAATTGTAAACAATCTTCCATCTCCGTCC -g GGGGCGGCACTTCAGGGCAGTGG -o crispresso -w 5
CRISPResso -r1 ./real_dataset/data/run7_ctgfa_my96ds2_sim1.fq -r2 ./real_dataset/data/run7_ctgfa_my96ds2_sim2.fq -a TGATCAAGCTAGGCTTAAAATGGAGCTCTTTAGCAAATGTACAAACTCTCACAAGAACATTTTGTCTTATTCCTCAGGCTGTGGCTCAAGAGTGCAGTGGACAATGCCACTGCCCTGAAGTGCCGCCCCAGTGTTCACCTGGTGTAAGCCTAGTTCTGGACACCTGTGGGTGCTGCCGGGTGTGTGCCAAGCAGCTGGGCGAGCTGTGCACAGAACGAGATGTTTGCGACCCCCACAAAGGTCTTTACTGTGACTACGGCTCCCCAAGTAACCGTCGTATTGGTGTCTGCACAGGTAAGGATCTTGGCTGTTGAATTACATGTGTCAAATCTTTACTTGATGATCAGAGTCAGAATTGTAAACAATCTTCCATCTCCGTCC -g GGGGCGGCACTTCAGGGCAGTGG -o crispresso -w 5
CRISPResso -r1 ./real_dataset/data/run7_ctgfa_uninj4_sim1.fq -r2 ./real_dataset/data/run7_ctgfa_uninj4_sim2.fq -a TGATCAAGCTAGGCTTAAAATGGAGCTCTTTAGCAAATGTACAAACTCTCACAAGAACATTTTGTCTTATTCCTCAGGCTGTGGCTCAAGAGTGCAGTGGACAATGCCACTGCCCTGAAGTGCCGCCCCAGTGTTCACCTGGTGTAAGCCTAGTTCTGGACACCTGTGGGTGCTGCCGGGTGTGTGCCAAGCAGCTGGGCGAGCTGTGCACAGAACGAGATGTTTGCGACCCCCACAAAGGTCTTTACTGTGACTACGGCTCCCCAAGTAACCGTCGTATTGGTGTCTGCACAGGTAAGGATCTTGGCTGTTGAATTACATGTGTCAAATCTTTACTTGATGATCAGAGTCAGAATTGTAAACAATCTTCCATCTCCGTCC -g GGGGCGGCACTTCAGGGCAGTGG -o crispresso -w 5
CRISPResso -r1 ./real_dataset/data/run7_ctgfa_173ss_sim1.fq -r2 ./real_dataset/data/run7_ctgfa_173ss_sim2.fq -a TGATCAAGCTAGGCTTAAAATGGAGCTCTTTAGCAAATGTACAAACTCTCACAAGAACATTTTGTCTTATTCCTCAGGCTGTGGCTCAAGAGTGCAGTGGACAATGCCACTGCCCTGAAGTGCCGCCCCAGTGTTCACCTGGTGTAAGCCTAGTTCTGGACACCTGTGGGTGCTGCCGGGTGTGTGCCAAGCAGCTGGGCGAGCTGTGCACAGAACGAGATGTTTGCGACCCCCACAAAGGTCTTTACTGTGACTACGGCTCCCCAAGTAACCGTCGTATTGGTGTCTGCACAGGTAAGGATCTTGGCTGTTGAATTACATGTGTCAAATCTTTACTTGATGATCAGAGTCAGAATTGTAAACAATCTTCCATCTCCGTCC -g GGGGCGGCACTTCAGGGCAGTGG -o crispresso -w 5
CRISPResso -r1 ./real_dataset/data/run7_ctgfa_173ds_sim1.fq -r2 ./real_dataset/data/run7_ctgfa_173ds_sim2.fq -a TGATCAAGCTAGGCTTAAAATGGAGCTCTTTAGCAAATGTACAAACTCTCACAAGAACATTTTGTCTTATTCCTCAGGCTGTGGCTCAAGAGTGCAGTGGACAATGCCACTGCCCTGAAGTGCCGCCCCAGTGTTCACCTGGTGTAAGCCTAGTTCTGGACACCTGTGGGTGCTGCCGGGTGTGTGCCAAGCAGCTGGGCGAGCTGTGCACAGAACGAGATGTTTGCGACCCCCACAAAGGTCTTTACTGTGACTACGGCTCCCCAAGTAACCGTCGTATTGGTGTCTGCACAGGTAAGGATCTTGGCTGTTGAATTACATGTGTCAAATCTTTACTTGATGATCAGAGTCAGAATTGTAAACAATCTTCCATCTCCGTCC -g GGGGCGGCACTTCAGGGCAGTGG -o crispresso -w 5
CRISPResso -r1 ./real_dataset/data/run7_ctgfa_uninj5_sim1.fq -r2 ./real_dataset/data/run7_ctgfa_uninj5_sim2.fq -a TGATCAAGCTAGGCTTAAAATGGAGCTCTTTAGCAAATGTACAAACTCTCACAAGAACATTTTGTCTTATTCCTCAGGCTGTGGCTCAAGAGTGCAGTGGACAATGCCACTGCCCTGAAGTGCCGCCCCAGTGTTCACCTGGTGTAAGCCTAGTTCTGGACACCTGTGGGTGCTGCCGGGTGTGTGCCAAGCAGCTGGGCGAGCTGTGCACAGAACGAGATGTTTGCGACCCCCACAAAGGTCTTTACTGTGACTACGGCTCCCCAAGTAACCGTCGTATTGGTGTCTGCACAGGTAAGGATCTTGGCTGTTGAATTACATGTGTCAAATCTTTACTTGATGATCAGAGTCAGAATTGTAAACAATCTTCCATCTCCGTCC -g GGGGCGGCACTTCAGGGCAGTGG -o crispresso -w 5
CRISPResso -r1 ./real_dataset/data/run7_ctgfa_213ss_sim1.fq -r2 ./real_dataset/data/run7_ctgfa_213ss_sim2.fq -a TGATCAAGCTAGGCTTAAAATGGAGCTCTTTAGCAAATGTACAAACTCTCACAAGAACATTTTGTCTTATTCCTCAGGCTGTGGCTCAAGAGTGCAGTGGACAATGCCACTGCCCTGAAGTGCCGCCCCAGTGTTCACCTGGTGTAAGCCTAGTTCTGGACACCTGTGGGTGCTGCCGGGTGTGTGCCAAGCAGCTGGGCGAGCTGTGCACAGAACGAGATGTTTGCGACCCCCACAAAGGTCTTTACTGTGACTACGGCTCCCCAAGTAACCGTCGTATTGGTGTCTGCACAGGTAAGGATCTTGGCTGTTGAATTACATGTGTCAAATCTTTACTTGATGATCAGAGTCAGAATTGTAAACAATCTTCCATCTCCGTCC -g GGGGCGGCACTTCAGGGCAGTGG -o crispresso -w 5
CRISPResso -r1 ./real_dataset/data/run7_ctgfa_213ds_sim1.fq -r2 ./real_dataset/data/run7_ctgfa_213ds_sim2.fq -a TGATCAAGCTAGGCTTAAAATGGAGCTCTTTAGCAAATGTACAAACTCTCACAAGAACATTTTGTCTTATTCCTCAGGCTGTGGCTCAAGAGTGCAGTGGACAATGCCACTGCCCTGAAGTGCCGCCCCAGTGTTCACCTGGTGTAAGCCTAGTTCTGGACACCTGTGGGTGCTGCCGGGTGTGTGCCAAGCAGCTGGGCGAGCTGTGCACAGAACGAGATGTTTGCGACCCCCACAAAGGTCTTTACTGTGACTACGGCTCCCCAAGTAACCGTCGTATTGGTGTCTGCACAGGTAAGGATCTTGGCTGTTGAATTACATGTGTCAAATCTTTACTTGATGATCAGAGTCAGAATTGTAAACAATCTTCCATCTCCGTCC -g GGGGCGGCACTTCAGGGCAGTGG -o crispresso -w 5
CRISPResso -r1 ./real_dataset/data/run8_guide3_sim1.fq -r2 ./real_dataset/data/run8_guide3_sim2.fq -a GTGCAGGATGATGCGGTCAGCGTGGAGAGCGGCACACACCCCGAGCGTCCCGACACTCCCACCAACACAGCGAGCGCTCCGGGCAGGAAGAGCTGGGGGAAGGGGAAGTGGAAGTCCAAGAAGTGCAAATACTCCTTCAAGTGTG -g GGTGGGAGTGTCGGGACGCTCGG -o crispresso -w 5
CRISPResso -r1 ./real_dataset/data/run8_control_sim1.fq -r2 ./real_dataset/data/run8_control_sim2.fq -a GTGCAGGATGATGCGGTCAGCGTGGAGAGCGGCACACACCCCGAGCGTCCCGACACTCCCACCAACACAGCGAGCGCTCCGGGCAGGAAGAGCTGGGGGAAGGGGAAGTGGAAGTCCAAGAAGTGCAAATACTCCTTCAAGTGTG -g GGTGGGAGTGTCGGGACGCTCGG -o crispresso -w 5
CRISPResso -r1 ./real_dataset/data/run8_g125_36_sim1.fq -r2 ./real_dataset/data/run8_g125_36_sim2.fq -a GGGCAACAAACTAGTTAATCTAGTATAGAAACATGTGTAAATGCCATTAAATGTGGTGTCAGTACGTTAATTAAATTGGTGTGTCCATGCCTTGTTTTCAGGTACCAAACATTTCAAAGAAAATCGAGGCCTTTAAGAAGGACGTGGAAGCCAAGAAGAAACCTCCAGAATGAGGGACACATCCTGATGAAAACACAGATAATCATTATATGGCCA -g TCGATTTTCTTTGAAATGTTTGG -o crispresso -w 5
CRISPResso -r1 ./real_dataset/data/run8_un_37_sim1.fq -r2 ./real_dataset/data/run8_un_37_sim2.fq -a GGGCAACAAACTAGTTAATCTAGTATAGAAACATGTGTAAATGCCATTAAATGTGGTGTCAGTACGTTAATTAAATTGGTGTGTCCATGCCTTGTTTTCAGGTACCAAACATTTCAAAGAAAATCGAGGCCTTTAAGAAGGACGTGGAAGCCAAGAAGAAACCTCCAGAATGAGGGACACATCCTGATGAAAACACAGATAATCATTATATGGCCA -g TCGATTTTCTTTGAAATGTTTGG -o crispresso -w 5
CRISPResso -r1 ./real_dataset/data/run8_g126_38_sim1.fq -r2 ./real_dataset/data/run8_g126_38_sim2.fq -a ATTCACTATGTATTTGACTAATTGTGCCTCATTTGTGTTTTTCCAGCTTGGCTTCACTCTGGGGAACGTGGTTGGCATGTATTTAGCTCAAAACTACGAGGTTATAAATGTCATATTTGTTCATATTAAGTTAATAACCGTGTGATTGTATACGTTTGTCTACA -g TCCAGCTTGGCTTCACTCTGGGG -o crispresso -w 5
CRISPResso -r1 ./real_dataset/data/run8_un_39_sim1.fq -r2 ./real_dataset/data/run8_un_39_sim2.fq -a ATTCACTATGTATTTGACTAATTGTGCCTCATTTGTGTTTTTCCAGCTTGGCTTCACTCTGGGGAACGTGGTTGGCATGTATTTAGCTCAAAACTACGAGGTTATAAATGTCATATTTGTTCATATTAAGTTAATAACCGTGTGATTGTATACGTTTGTCTACA -g TCCAGCTTGGCTTCACTCTGGGG -o crispresso -w 5
CRISPResso -r1 ./real_dataset/data/run8_g127_40_sim1.fq -r2 ./real_dataset/data/run8_g127_40_sim2.fq -a GGGCAACAAACTAGTTAATCTAGTATAGAAACATGTGTAAATGCCATTAAATGTGGTGTCAGTACGTTAATTAAATTGGTGTGTCCATGCCTTGTTTTCAGGTACCAAACATTTCAAAGAAAATCGAGGCCTTTAAGAAGGACGTGGAAGCCAAGAAGAAACCTCCAGAATGAGGGACACATCCTGATGAAAACACAGATAATCATTATATGGCCA -g CGAGGCCTTTAAGAAGGACGTGG -o crispresso -w 5
CRISPResso -r1 ./real_dataset/data/run8_un_41_sim1.fq -r2 ./real_dataset/data/run8_un_41_sim2.fq -a GGGCAACAAACTAGTTAATCTAGTATAGAAACATGTGTAAATGCCATTAAATGTGGTGTCAGTACGTTAATTAAATTGGTGTGTCCATGCCTTGTTTTCAGGTACCAAACATTTCAAAGAAAATCGAGGCCTTTAAGAAGGACGTGGAAGCCAAGAAGAAACCTCCAGAATGAGGGACACATCCTGATGAAAACACAGATAATCATTATATGGCCA -g CGAGGCCTTTAAGAAGGACGTGG -o crispresso -w 5
CRISPResso -r1 ./real_dataset/data/run8_g128_42_sim1.fq -r2 ./real_dataset/data/run8_g128_42_sim2.fq -a CTGAGCAATGTATAGTGACAGAATTTTATAACTTTTTTTTATTTTTTTGTACTTTTGCAAAGATTTCTAATGATTATTAAAGTGTTGGTATTGGTGTGTTGGACAGATTGTTTTGGGGCTCGTTGGCATCATCAAGTGCATGTCACATGGCCTGAGTCAGGTGAGAGGAACTGTTTAATTATAAGTTCAAAACTGGTTCATCTGGATTTAATAG -g GTGTTGGACAGATTGTTTTGGGG -o crispresso -w 5
CRISPResso -r1 ./real_dataset/data/run8_un_43_sim1.fq -r2 ./real_dataset/data/run8_un_43_sim2.fq -a CTGAGCAATGTATAGTGACAGAATTTTATAACTTTTTTTTATTTTTTTGTACTTTTGCAAAGATTTCTAATGATTATTAAAGTGTTGGTATTGGTGTGTTGGACAGATTGTTTTGGGGCTCGTTGGCATCATCAAGTGCATGTCACATGGCCTGAGTCAGGTGAGAGGAACTGTTTAATTATAAGTTCAAAACTGGTTCATCTGGATTTAATAG -g GTGTTGGACAGATTGTTTTGGGG -o crispresso -w 5
CRISPResso -r1 ./real_dataset/data/run8_g129_44_sim1.fq -r2 ./real_dataset/data/run8_g129_44_sim2.fq -a GCCGACCAACAACATGGCTCCCAAAAACCCAAATACACACATGATTCTCTGCTTTTTCCTCATGATGTTTGTCAAGACCACCGAGGCGTTTGACGGAGGAGACGCGGCGGCTTTACTGCTGGGCGCGAGCGTGACGATTGTGGGACTGTGCGCGTGCCTGGGCTGGTACGCGCGCACACGGAACGGACAGTTT -g GATGTTTGTCAAGACCACCGAGG -o crispresso -w 5
CRISPResso -r1 ./real_dataset/data/run8_un_45_sim1.fq -r2 ./real_dataset/data/run8_un_45_sim2.fq -a GCCGACCAACAACATGGCTCCCAAAAACCCAAATACACACATGATTCTCTGCTTTTTCCTCATGATGTTTGTCAAGACCACCGAGGCGTTTGACGGAGGAGACGCGGCGGCTTTACTGCTGGGCGCGAGCGTGACGATTGTGGGACTGTGCGCGTGCCTGGGCTGGTACGCGCGCACACGGAACGGACAGTTT -g GATGTTTGTCAAGACCACCGAGG -o crispresso -w 5
CRISPResso -r1 ./real_dataset/data/run8_g130_46_sim1.fq -r2 ./real_dataset/data/run8_g130_46_sim2.fq -a GCCGACCAACAACATGGCTCCCAAAAACCCAAATACACACATGATTCTCTGCTTTTTCCTCATGATGTTTGTCAAGACCACCGAGGCGTTTGACGGAGGAGACGCGGCGGCTTTACTGCTGGGCGCGAGCGTGACGATTGTGGGACTGTGCGCGTGCCTGGGCTGGTACGCGCGCACACGGAACGGACAGTTT -g GTCTCCTCCGTCAAACGCCTCGG -o crispresso -w 5
CRISPResso -r1 ./real_dataset/data/run8_un_47_sim1.fq -r2 ./real_dataset/data/run8_un_47_sim2.fq -a GCCGACCAACAACATGGCTCCCAAAAACCCAAATACACACATGATTCTCTGCTTTTTCCTCATGATGTTTGTCAAGACCACCGAGGCGTTTGACGGAGGAGACGCGGCGGCTTTACTGCTGGGCGCGAGCGTGACGATTGTGGGACTGTGCGCGTGCCTGGGCTGGTACGCGCGCACACGGAACGGACAGTTT -g GTCTCCTCCGTCAAACGCCTCGG -o crispresso -w 5
CRISPResso -r1 ./real_dataset/data/run8_g131_48_sim1.fq -r2 ./real_dataset/data/run8_g131_48_sim2.fq -a GCCGACCAACAACATGGCTCCCAAAAACCCAAATACACACATGATTCTCTGCTTTTTCCTCATGATGTTTGTCAAGACCACCGAGGCGTTTGACGGAGGAGACGCGGCGGCTTTACTGCTGGGCGCGAGCGTGACGATTGTGGGACTGTGCGCGTGCCTGGGCTGGTACGCGCGCACACGGAACGGACAGTTT -g GGCGTTTGACGGAGGAGACGCGG -o crispresso -w 5
CRISPResso -r1 ./real_dataset/data/run8_un_49_sim1.fq -r2 ./real_dataset/data/run8_un_49_sim2.fq -a GCCGACCAACAACATGGCTCCCAAAAACCCAAATACACACATGATTCTCTGCTTTTTCCTCATGATGTTTGTCAAGACCACCGAGGCGTTTGACGGAGGAGACGCGGCGGCTTTACTGCTGGGCGCGAGCGTGACGATTGTGGGACTGTGCGCGTGCCTGGGCTGGTACGCGCGCACACGGAACGGACAGTTT -g GGCGTTTGACGGAGGAGACGCGG -o crispresso -w 5
CRISPResso -r1 ./real_dataset/data/run8_g132_50_sim1.fq -r2 ./real_dataset/data/run8_g132_50_sim2.fq -a GCCGACCAACAACATGGCTCCCAAAAACCCAAATACACACATGATTCTCTGCTTTTTCCTCATGATGTTTGTCAAGACCACCGAGGCGTTTGACGGAGGAGACGCGGCGGCTTTACTGCTGGGCGCGAGCGTGACGATTGTGGGACTGTGCGCGTGCCTGGGCTGGTACGCGCGCACACGGAACGGACAGTTT -g GACGCGGCGGCTTTACTGCTGGG -o crispresso -w 5
CRISPResso -r1 ./real_dataset/data/run8_un_51_sim1.fq -r2 ./real_dataset/data/run8_un_51_sim2.fq -a GCCGACCAACAACATGGCTCCCAAAAACCCAAATACACACATGATTCTCTGCTTTTTCCTCATGATGTTTGTCAAGACCACCGAGGCGTTTGACGGAGGAGACGCGGCGGCTTTACTGCTGGGCGCGAGCGTGACGATTGTGGGACTGTGCGCGTGCCTGGGCTGGTACGCGCGCACACGGAACGGACAGTTT -g GACGCGGCGGCTTTACTGCTGGG -o crispresso -w 5
CRISPResso -r1 ./real_dataset/data/run8_old_g118_1_sim1.fq -r2 ./real_dataset/data/run8_old_g118_1_sim2.fq -a ATTCACTATGTATTTGACTAATTGTGCCTCATTTGTGTTTTTCCAGCTTGGCTTCACTCTGGGGAACGTGGTTGGCATGTATTTAGCTCAAAACTACGAGGTTATAAATGTCATATTTGTTCATATTAAGTTAATAACCGTGTGATTGTATACGTTTGTCTACA -g TGGCTTCACTCTGGGGAACGTGG -o crispresso -w 5
CRISPResso -r1 ./real_dataset/data/run8_un_5_sim1.fq -r2 ./real_dataset/data/run8_un_5_sim2.fq -a ATTCACTATGTATTTGACTAATTGTGCCTCATTTGTGTTTTTCCAGCTTGGCTTCACTCTGGGGAACGTGGTTGGCATGTATTTAGCTCAAAACTACGAGGTTATAAATGTCATATTTGTTCATATTAAGTTAATAACCGTGTGATTGTATACGTTTGTCTACA -g TGGCTTCACTCTGGGGAACGTGG -o crispresso -w 5
CRISPResso -r1 ./real_dataset/data/run8_old_g119_2_sim1.fq -r2 ./real_dataset/data/run8_old_g119_2_sim2.fq -a ATTCACTATGTATTTGACTAATTGTGCCTCATTTGTGTTTTTCCAGCTTGGCTTCACTCTGGGGAACGTGGTTGGCATGTATTTAGCTCAAAACTACGAGGTTATAAATGTCATATTTGTTCATATTAAGTTAATAACCGTGTGATTGTATACGTTTGTCTACA -g GTATTTAGCTCAAAACTACGAGG -o crispresso -w 5
CRISPResso -r1 ./real_dataset/data/run8_Un_5_1_sim1.fq -r2 ./real_dataset/data/run8_Un_5_1_sim2.fq -a ATTCACTATGTATTTGACTAATTGTGCCTCATTTGTGTTTTTCCAGCTTGGCTTCACTCTGGGGAACGTGGTTGGCATGTATTTAGCTCAAAACTACGAGGTTATAAATGTCATATTTGTTCATATTAAGTTAATAACCGTGTGATTGTATACGTTTGTCTACA -g GTATTTAGCTCAAAACTACGAGG -o crispresso -w 5
CRISPResso -r1 ./real_dataset/data/run8_old_g121_4_sim1.fq -r2 ./real_dataset/data/run8_old_g121_4_sim2.fq -a TACTTTCTCACCTGCTGAAGCAGTGTAGCAATTGATCTCAGAGGAAGCGCACGCGACTTGGGAACTATACAAGCATTTGCCTAGGATCCCCACTTTACATGAATTACACGTTAGTGCTTCAGCTGGAAAAACAGAAAGAAAACA -g TCATGTAAAGTGGGGATCCTAGG -o crispresso -w 5
CRISPResso -r1 ./real_dataset/data/run8_Un_5_2_sim1.fq -r2 ./real_dataset/data/run8_Un_5_2_sim2.fq -a TACTTTCTCACCTGCTGAAGCAGTGTAGCAATTGATCTCAGAGGAAGCGCACGCGACTTGGGAACTATACAAGCATTTGCCTAGGATCCCCACTTTACATGAATTACACGTTAGTGCTTCAGCTGGAAAAACAGAAAGAAAACA -g TCATGTAAAGTGGGGATCCTAGG -o crispresso -w 5
CRISPResso -r1 ./real_dataset/data/run8_trpv4_uninj_sim1.fq -r2 ./real_dataset/data/run8_trpv4_uninj_sim2.fq -a TGTTTGTTAAAGTGCATGTTTTCCGCTGCAGGAAGGCAGAGATCGGGATGTCATGTGATGAGGGATCCCCGGAGCCCCCTGTTCTCAAAGTCTTCAACCGCTGGATGTTGTTCGAAGCTGTATCTCGAGCAGATCCAAGAGCTCTGGACGGCCTTCTGCAGTATCTTCAGTCCCACGAAAAGAGGCTGACCGATGA -g GGTTGAAGACTTTGAGAACAGGG -o crispresso -w 5
CRISPResso -r1 ./real_dataset/data/run8_trpv4_inj_sim1.fq -r2 ./real_dataset/data/run8_trpv4_inj_sim2.fq -a TGTTTGTTAAAGTGCATGTTTTCCGCTGCAGGAAGGCAGAGATCGGGATGTCATGTGATGAGGGATCCCCGGAGCCCCCTGTTCTCAAAGTCTTCAACCGCTGGATGTTGTTCGAAGCTGTATCTCGAGCAGATCCAAGAGCTCTGGACGGCCTTCTGCAGTATCTTCAGTCCCACGAAAAGAGGCTGACCGATGA -g GGTTGAAGACTTTGAGAACAGGG -o crispresso -w 5
CRISPResso -r1 ./real_dataset/data/run8_atp1a1.1_e2_1_uninj_sim1.fq -r2 ./real_dataset/data/run8_atp1a1.1_e2_1_uninj_sim2.fq -a GAGAAGGCCGAGAACAATATGAGCTGGCAGCCACCTCAGAGCAGGGGGGCAAGAAGTCAAAGTCCAAGGGCAAGAAAGAGAAGGATAAAGACATGGATGAACTCAAAAAAGAAGTGGACTTGGTGAGTTAGTTTATGAGCATAAATCC -g GGGCAAGAAGTCAAAGTCCAAGG -o crispresso -w 5
CRISPResso -r1 ./real_dataset/data/run8_atp1a1.1_e2_1_inj_sim1.fq -r2 ./real_dataset/data/run8_atp1a1.1_e2_1_inj_sim2.fq -a GAGAAGGCCGAGAACAATATGAGCTGGCAGCCACCTCAGAGCAGGGGGGCAAGAAGTCAAAGTCCAAGGGCAAGAAAGAGAAGGATAAAGACATGGATGAACTCAAAAAAGAAGTGGACTTGGTGAGTTAGTTTATGAGCATAAATCC -g GGGCAAGAAGTCAAAGTCCAAGG -o crispresso -w 5
CRISPResso -r1 ./real_dataset/data/run8_atp1a1.1_e4_1_uninj_sim1.fq -r2 ./real_dataset/data/run8_atp1a1.1_e4_1_uninj_sim2.fq -a ACCCATCACTTTATCTAGGGATTGTCAGGCACTCGTGCTAAGGAGATCTTGGCACGTGATGGACCCAACGCTTTGACTCCACCTCCCACAACCCCAGAATGGGTCAAGTTCTGCAAGCAGCTCTTTGGAGGATTCTCAACTCTCCTGTGGATTGGAGCCATCCTTTGTTTTCTTGCCTACGGCATCCTGGCGGCCTCTGAGGAGGAGCCTGCCAATGATAATGTAAGGAGAAAACCC -g GGAGGTGGAGTCAAAGCGTTGGG -o crispresso -w 5
CRISPResso -r1 ./real_dataset/data/run8_atp1a1.1_e4_1_inj_sim1.fq -r2 ./real_dataset/data/run8_atp1a1.1_e4_1_inj_sim2.fq -a ACCCATCACTTTATCTAGGGATTGTCAGGCACTCGTGCTAAGGAGATCTTGGCACGTGATGGACCCAACGCTTTGACTCCACCTCCCACAACCCCAGAATGGGTCAAGTTCTGCAAGCAGCTCTTTGGAGGATTCTCAACTCTCCTGTGGATTGGAGCCATCCTTTGTTTTCTTGCCTACGGCATCCTGGCGGCCTCTGAGGAGGAGCCTGCCAATGATAATGTAAGGAGAAAACCC -g GGAGGTGGAGTCAAAGCGTTGGG -o crispresso -w 5
CRISPResso -r1 ./real_dataset/data/run8_atp1a1.1_e2_1__sim1.fq -r2 ./real_dataset/data/run8_atp1a1.1_e2_1__sim2.fq -a GAGAAGGCCGAGAACAATATGAGCTGGCAGCCACCTCAGAGCAGGGGGGCAAGAAGTCAAAGTCCAAGGGCAAGAAAGAGAAGGATAAAGACATGGATGAACTCAAAAAAGAAGTGGACTTGGTGAGTTAGTTTATGAGCATAAATCC -g GGGCAAGAAGTCAAAGTCCAAGG -o crispresso -w 5
CRISPResso -r1 ./real_dataset/data/run8_atp1a1.1_e2_2__sim1.fq -r2 ./real_dataset/data/run8_atp1a1.1_e2_2__sim2.fq -a GAGAAGGCCGAGAACAATATGAGCTGGCAGCCACCTCAGAGCAGGGGGGCAAGAAGTCAAAGTCCAAGGGCAAGAAAGAGAAGGATAAAGACATGGATGAACTCAAAAAAGAAGTGGACTTGGTGAGTTAGTTTATGAGCATAAATCC -g GGGCAAGAAGTCAAAGTCCAAGG -o crispresso -w 5
CRISPResso -r1 ./real_dataset/data/run8_atp1a1.1_e2_3__sim1.fq -r2 ./real_dataset/data/run8_atp1a1.1_e2_3__sim2.fq -a GAGAAGGCCGAGAACAATATGAGCTGGCAGCCACCTCAGAGCAGGGGGGCAAGAAGTCAAAGTCCAAGGGCAAGAAAGAGAAGGATAAAGACATGGATGAACTCAAAAAAGAAGTGGACTTGGTGAGTTAGTTTATGAGCATAAATCC -g GGGCAAGAAGTCAAAGTCCAAGG -o crispresso -w 5
CRISPResso -r1 ./real_dataset/data/run8_atp1a1.1_e2_3+_sim1.fq -r2 ./real_dataset/data/run8_atp1a1.1_e2_3+_sim2.fq -a GAGAAGGCCGAGAACAATATGAGCTGGCAGCCACCTCAGAGCAGGGGGGCAAGAAGTCAAAGTCCAAGGGCAAGAAAGAGAAGGATAAAGACATGGATGAACTCAAAAAAGAAGTGGACTTGGTGAGTTAGTTTATGAGCATAAATCC -g GGGCAAGAAGTCAAAGTCCAAGG -o crispresso -w 5
CRISPResso -r1 ./real_dataset/data/run9_injected_sim1.fq -r2 ./real_dataset/data/run9_injected_sim2.fq -a GGTCATGATAGAGAGTGTTGAGGAAGACGCAGCCGAGATTTCCCTCAAGGTGCAGGGGCAGCTCAAAGTGCTGGAGGGCTTCCTGGATGCGGATGCCAAGTTCTCTGAGAACCGCTGTCAGAAAGCCTTGCCCTTGGCTCACAGCGCCTACCAGTCAAAC -g GGGGCAGCTCAAAGTGCTGGAGG -o crispresso -w 5
CRISPResso -r1 ./real_dataset/data/run9_uninjected_sim1.fq -r2 ./real_dataset/data/run9_uninjected_sim2.fq -a GGTCATGATAGAGAGTGTTGAGGAAGACGCAGCCGAGATTTCCCTCAAGGTGCAGGGGCAGCTCAAAGTGCTGGAGGGCTTCCTGGATGCGGATGCCAAGTTCTCTGAGAACCGCTGTCAGAAAGCCTTGCCCTTGGCTCACAGCGCCTACCAGTCAAAC -g GGGGCAGCTCAAAGTGCTGGAGG -o crispresso -w 5
CRISPResso -r1 ./real_dataset/data/run9_Injected_1_sim1.fq -r2 ./real_dataset/data/run9_Injected_1_sim2.fq -a GATTTCCAGCTGTGATTGGCCAGACTAAACTCCTCCCCCCTGAGAAGATGAAGCACAGCATCAAACTTGTGGATGATCAAATGAACTGGTGTGACAGTGCTATGGAGGTAAGGGC -g GAAGCACAGCATCAAACTTGTGG -o crispresso -w 5
CRISPResso -r1 ./real_dataset/data/run9_Uninjected_1_sim1.fq -r2 ./real_dataset/data/run9_Uninjected_1_sim2.fq -a GATTTCCAGCTGTGATTGGCCAGACTAAACTCCTCCCCCCTGAGAAGATGAAGCACAGCATCAAACTTGTGGATGATCAAATGAACTGGTGTGACAGTGCTATGGAGGTAAGGGC -g GAAGCACAGCATCAAACTTGTGG -o crispresso -w 5
CRISPResso -r1 ./real_dataset/data/run9_injected1_sim1.fq -r2 ./real_dataset/data/run9_injected1_sim2.fq -a TGATCAAGCTAGGCTTAAAATGGAGCTCTTTAGCAAATGTACAAACTCTCACAAGAACATTTTGTCTTATTCCTCAGGCTGTGGCTCAAGAGTGCAGTGGACAATGCCACTGCCCTGAAGTGCCGCCCCAGTGTTCACCTGGTGTAAGCCTAGTTCTGGACACCTGTGGGTGCTGCCGGGTGTGTGCCAAGCAGCTGGGCGAGCTGTGCACAGAACGAGATGTT -g GGGGCGGCACTTCAGGGCAGTGG -o crispresso -w 5
CRISPResso -r1 ./real_dataset/data/run9_injected2_sim1.fq -r2 ./real_dataset/data/run9_injected2_sim2.fq -a TGATCAAGCTAGGCTTAAAATGGAGCTCTTTAGCAAATGTACAAACTCTCACAAGAACATTTTGTCTTATTCCTCAGGCTGTGGCTCAAGAGTGCAGTGGACAATGCCACTGCCCTGAAGTGCCGCCCCAGTGTTCACCTGGTGTAAGCCTAGTTCTGGACACCTGTGGGTGCTGCCGGGTGTGTGCCAAGCAGCTGGGCGAGCTGTGCACAGAACGAGATGTT -g GGGGCGGCACTTCAGGGCAGTGG -o crispresso -w 5
CRISPResso -r1 ./real_dataset/data/run9_injected3_sim1.fq -r2 ./real_dataset/data/run9_injected3_sim2.fq -a TGATCAAGCTAGGCTTAAAATGGAGCTCTTTAGCAAATGTACAAACTCTCACAAGAACATTTTGTCTTATTCCTCAGGCTGTGGCTCAAGAGTGCAGTGGACAATGCCACTGCCCTGAAGTGCCGCCCCAGTGTTCACCTGGTGTAAGCCTAGTTCTGGACACCTGTGGGTGCTGCCGGGTGTGTGCCAAGCAGCTGGGCGAGCTGTGCACAGAACGAGATGTT -g GGGGCGGCACTTCAGGGCAGTGG -o crispresso -w 5
CRISPResso -r1 ./real_dataset/data/run9_injected4_sim1.fq -r2 ./real_dataset/data/run9_injected4_sim2.fq -a TGATCAAGCTAGGCTTAAAATGGAGCTCTTTAGCAAATGTACAAACTCTCACAAGAACATTTTGTCTTATTCCTCAGGCTGTGGCTCAAGAGTGCAGTGGACAATGCCACTGCCCTGAAGTGCCGCCCCAGTGTTCACCTGGTGTAAGCCTAGTTCTGGACACCTGTGGGTGCTGCCGGGTGTGTGCCAAGCAGCTGGGCGAGCTGTGCACAGAACGAGATGTT -g GGGGCGGCACTTCAGGGCAGTGG -o crispresso -w 5
CRISPResso -r1 ./real_dataset/data/run9_injected5_sim1.fq -r2 ./real_dataset/data/run9_injected5_sim2.fq -a TGATCAAGCTAGGCTTAAAATGGAGCTCTTTAGCAAATGTACAAACTCTCACAAGAACATTTTGTCTTATTCCTCAGGCTGTGGCTCAAGAGTGCAGTGGACAATGCCACTGCCCTGAAGTGCCGCCCCAGTGTTCACCTGGTGTAAGCCTAGTTCTGGACACCTGTGGGTGCTGCCGGGTGTGTGCCAAGCAGCTGGGCGAGCTGTGCACAGAACGAGATGTT -g GGGGCGGCACTTCAGGGCAGTGG -o crispresso -w 5
CRISPResso -r1 ./real_dataset/data/run9_injected6_sim1.fq -r2 ./real_dataset/data/run9_injected6_sim2.fq -a TGATCAAGCTAGGCTTAAAATGGAGCTCTTTAGCAAATGTACAAACTCTCACAAGAACATTTTGTCTTATTCCTCAGGCTGTGGCTCAAGAGTGCAGTGGACAATGCCACTGCCCTGAAGTGCCGCCCCAGTGTTCACCTGGTGTAAGCCTAGTTCTGGACACCTGTGGGTGCTGCCGGGTGTGTGCCAAGCAGCTGGGCGAGCTGTGCACAGAACGAGATGTT -g GGGGCGGCACTTCAGGGCAGTGG -o crispresso -w 5
CRISPResso -r1 ./real_dataset/data/run9_injected7_sim1.fq -r2 ./real_dataset/data/run9_injected7_sim2.fq -a TGATCAAGCTAGGCTTAAAATGGAGCTCTTTAGCAAATGTACAAACTCTCACAAGAACATTTTGTCTTATTCCTCAGGCTGTGGCTCAAGAGTGCAGTGGACAATGCCACTGCCCTGAAGTGCCGCCCCAGTGTTCACCTGGTGTAAGCCTAGTTCTGGACACCTGTGGGTGCTGCCGGGTGTGTGCCAAGCAGCTGGGCGAGCTGTGCACAGAACGAGATGTT -g GGGGCGGCACTTCAGGGCAGTGG -o crispresso -w 5
CRISPResso -r1 ./real_dataset/data/run9_injected8_sim1.fq -r2 ./real_dataset/data/run9_injected8_sim2.fq -a TGATCAAGCTAGGCTTAAAATGGAGCTCTTTAGCAAATGTACAAACTCTCACAAGAACATTTTGTCTTATTCCTCAGGCTGTGGCTCAAGAGTGCAGTGGACAATGCCACTGCCCTGAAGTGCCGCCCCAGTGTTCACCTGGTGTAAGCCTAGTTCTGGACACCTGTGGGTGCTGCCGGGTGTGTGCCAAGCAGCTGGGCGAGCTGTGCACAGAACGAGATGTT -g GGGGCGGCACTTCAGGGCAGTGG -o crispresso -w 5
CRISPResso -r1 ./real_dataset/data/run9_injected9_sim1.fq -r2 ./real_dataset/data/run9_injected9_sim2.fq -a TGATCAAGCTAGGCTTAAAATGGAGCTCTTTAGCAAATGTACAAACTCTCACAAGAACATTTTGTCTTATTCCTCAGGCTGTGGCTCAAGAGTGCAGTGGACAATGCCACTGCCCTGAAGTGCCGCCCCAGTGTTCACCTGGTGTAAGCCTAGTTCTGGACACCTGTGGGTGCTGCCGGGTGTGTGCCAAGCAGCTGGGCGAGCTGTGCACAGAACGAGATGTT -g GGGGCGGCACTTCAGGGCAGTGG -o crispresso -w 5
CRISPResso -r1 ./real_dataset/data/run9_injected10_sim1.fq -r2 ./real_dataset/data/run9_injected10_sim2.fq -a TGATCAAGCTAGGCTTAAAATGGAGCTCTTTAGCAAATGTACAAACTCTCACAAGAACATTTTGTCTTATTCCTCAGGCTGTGGCTCAAGAGTGCAGTGGACAATGCCACTGCCCTGAAGTGCCGCCCCAGTGTTCACCTGGTGTAAGCCTAGTTCTGGACACCTGTGGGTGCTGCCGGGTGTGTGCCAAGCAGCTGGGCGAGCTGTGCACAGAACGAGATGTT -g GGGGCGGCACTTCAGGGCAGTGG -o crispresso -w 5
CRISPResso -r1 ./real_dataset/data/run9_injected11_sim1.fq -r2 ./real_dataset/data/run9_injected11_sim2.fq -a TGATCAAGCTAGGCTTAAAATGGAGCTCTTTAGCAAATGTACAAACTCTCACAAGAACATTTTGTCTTATTCCTCAGGCTGTGGCTCAAGAGTGCAGTGGACAATGCCACTGCCCTGAAGTGCCGCCCCAGTGTTCACCTGGTGTAAGCCTAGTTCTGGACACCTGTGGGTGCTGCCGGGTGTGTGCCAAGCAGCTGGGCGAGCTGTGCACAGAACGAGATGTT -g GGGGCGGCACTTCAGGGCAGTGG -o crispresso -w 5
CRISPResso -r1 ./real_dataset/data/run9_injected12_sim1.fq -r2 ./real_dataset/data/run9_injected12_sim2.fq -a TGATCAAGCTAGGCTTAAAATGGAGCTCTTTAGCAAATGTACAAACTCTCACAAGAACATTTTGTCTTATTCCTCAGGCTGTGGCTCAAGAGTGCAGTGGACAATGCCACTGCCCTGAAGTGCCGCCCCAGTGTTCACCTGGTGTAAGCCTAGTTCTGGACACCTGTGGGTGCTGCCGGGTGTGTGCCAAGCAGCTGGGCGAGCTGTGCACAGAACGAGATGTT -g GGGGCGGCACTTCAGGGCAGTGG -o crispresso -w 5
CRISPResso -r1 ./real_dataset/data/run9_control1_sim1.fq -r2 ./real_dataset/data/run9_control1_sim2.fq -a TGATCAAGCTAGGCTTAAAATGGAGCTCTTTAGCAAATGTACAAACTCTCACAAGAACATTTTGTCTTATTCCTCAGGCTGTGGCTCAAGAGTGCAGTGGACAATGCCACTGCCCTGAAGTGCCGCCCCAGTGTTCACCTGGTGTAAGCCTAGTTCTGGACACCTGTGGGTGCTGCCGGGTGTGTGCCAAGCAGCTGGGCGAGCTGTGCACAGAACGAGATGTT -g GGGGCGGCACTTCAGGGCAGTGG -o crispresso -w 5
CRISPResso -r1 ./real_dataset/data/run9_control2_sim1.fq -r2 ./real_dataset/data/run9_control2_sim2.fq -a TGATCAAGCTAGGCTTAAAATGGAGCTCTTTAGCAAATGTACAAACTCTCACAAGAACATTTTGTCTTATTCCTCAGGCTGTGGCTCAAGAGTGCAGTGGACAATGCCACTGCCCTGAAGTGCCGCCCCAGTGTTCACCTGGTGTAAGCCTAGTTCTGGACACCTGTGGGTGCTGCCGGGTGTGTGCCAAGCAGCTGGGCGAGCTGTGCACAGAACGAGATGTT -g GGGGCGGCACTTCAGGGCAGTGG -o crispresso -w 5
CRISPResso -r1 ./real_dataset/data/run9_control3_sim1.fq -r2 ./real_dataset/data/run9_control3_sim2.fq -a TGATCAAGCTAGGCTTAAAATGGAGCTCTTTAGCAAATGTACAAACTCTCACAAGAACATTTTGTCTTATTCCTCAGGCTGTGGCTCAAGAGTGCAGTGGACAATGCCACTGCCCTGAAGTGCCGCCCCAGTGTTCACCTGGTGTAAGCCTAGTTCTGGACACCTGTGGGTGCTGCCGGGTGTGTGCCAAGCAGCTGGGCGAGCTGTGCACAGAACGAGATGTT -g GGGGCGGCACTTCAGGGCAGTGG -o crispresso -w 5
CRISPResso -r1 ./real_dataset/data/run9_control4_sim1.fq -r2 ./real_dataset/data/run9_control4_sim2.fq -a TGATCAAGCTAGGCTTAAAATGGAGCTCTTTAGCAAATGTACAAACTCTCACAAGAACATTTTGTCTTATTCCTCAGGCTGTGGCTCAAGAGTGCAGTGGACAATGCCACTGCCCTGAAGTGCCGCCCCAGTGTTCACCTGGTGTAAGCCTAGTTCTGGACACCTGTGGGTGCTGCCGGGTGTGTGCCAAGCAGCTGGGCGAGCTGTGCACAGAACGAGATGTT -g GGGGCGGCACTTCAGGGCAGTGG -o crispresso -w 5
CRISPResso -r1 ./real_dataset/data/run9_injected13_sim1.fq -r2 ./real_dataset/data/run9_injected13_sim2.fq -a GCTAGGCTTAAAATGGAGCTCTTTAGCAAATGTACAAACTCTCACAAGAACATTTTGTCTTATTCCTCAGGCTGTGGCTCAAGAGTGCAGTGGACAATGCCACTGCCCTGAAGTGCCGCCCCAGTGTTCACCTGGTGTAAGCCTAGTTCTGGACACCTGTGGGTGCTGCCGGGTGTGTGCCAAGCAGCTGGGCGAGCTGTGCACAGAACGAGATGTTTGCGACC -g GGGGCGGCACTTCAGGGCAGTGG -o crispresso -w 5
CRISPResso -r1 ./real_dataset/data/run9_injected14_sim1.fq -r2 ./real_dataset/data/run9_injected14_sim2.fq -a GCTAGGCTTAAAATGGAGCTCTTTAGCAAATGTACAAACTCTCACAAGAACATTTTGTCTTATTCCTCAGGCTGTGGCTCAAGAGTGCAGTGGACAATGCCACTGCCCTGAAGTGCCGCCCCAGTGTTCACCTGGTGTAAGCCTAGTTCTGGACACCTGTGGGTGCTGCCGGGTGTGTGCCAAGCAGCTGGGCGAGCTGTGCACAGAACGAGATGTTTGCGACC -g GGGGCGGCACTTCAGGGCAGTGG -o crispresso -w 5
CRISPResso -r1 ./real_dataset/data/run9_injected15_sim1.fq -r2 ./real_dataset/data/run9_injected15_sim2.fq -a GCTAGGCTTAAAATGGAGCTCTTTAGCAAATGTACAAACTCTCACAAGAACATTTTGTCTTATTCCTCAGGCTGTGGCTCAAGAGTGCAGTGGACAATGCCACTGCCCTGAAGTGCCGCCCCAGTGTTCACCTGGTGTAAGCCTAGTTCTGGACACCTGTGGGTGCTGCCGGGTGTGTGCCAAGCAGCTGGGCGAGCTGTGCACAGAACGAGATGTTTGCGACC -g GGGGCGGCACTTCAGGGCAGTGG -o crispresso -w 5
CRISPResso -r1 ./real_dataset/data/run9_injected16_sim1.fq -r2 ./real_dataset/data/run9_injected16_sim2.fq -a GCTAGGCTTAAAATGGAGCTCTTTAGCAAATGTACAAACTCTCACAAGAACATTTTGTCTTATTCCTCAGGCTGTGGCTCAAGAGTGCAGTGGACAATGCCACTGCCCTGAAGTGCCGCCCCAGTGTTCACCTGGTGTAAGCCTAGTTCTGGACACCTGTGGGTGCTGCCGGGTGTGTGCCAAGCAGCTGGGCGAGCTGTGCACAGAACGAGATGTTTGCGACC -g GGGGCGGCACTTCAGGGCAGTGG -o crispresso -w 5
CRISPResso -r1 ./real_dataset/data/run9_injected17_sim1.fq -r2 ./real_dataset/data/run9_injected17_sim2.fq -a GCTAGGCTTAAAATGGAGCTCTTTAGCAAATGTACAAACTCTCACAAGAACATTTTGTCTTATTCCTCAGGCTGTGGCTCAAGAGTGCAGTGGACAATGCCACTGCCCTGAAGTGCCGCCCCAGTGTTCACCTGGTGTAAGCCTAGTTCTGGACACCTGTGGGTGCTGCCGGGTGTGTGCCAAGCAGCTGGGCGAGCTGTGCACAGAACGAGATGTTTGCGACC -g GGGGCGGCACTTCAGGGCAGTGG -o crispresso -w 5
CRISPResso -r1 ./real_dataset/data/run9_injected18_sim1.fq -r2 ./real_dataset/data/run9_injected18_sim2.fq -a GCTAGGCTTAAAATGGAGCTCTTTAGCAAATGTACAAACTCTCACAAGAACATTTTGTCTTATTCCTCAGGCTGTGGCTCAAGAGTGCAGTGGACAATGCCACTGCCCTGAAGTGCCGCCCCAGTGTTCACCTGGTGTAAGCCTAGTTCTGGACACCTGTGGGTGCTGCCGGGTGTGTGCCAAGCAGCTGGGCGAGCTGTGCACAGAACGAGATGTTTGCGACC -g GGGGCGGCACTTCAGGGCAGTGG -o crispresso -w 5
CRISPResso -r1 ./real_dataset/data/run9_injected19_sim1.fq -r2 ./real_dataset/data/run9_injected19_sim2.fq -a GCTAGGCTTAAAATGGAGCTCTTTAGCAAATGTACAAACTCTCACAAGAACATTTTGTCTTATTCCTCAGGCTGTGGCTCAAGAGTGCAGTGGACAATGCCACTGCCCTGAAGTGCCGCCCCAGTGTTCACCTGGTGTAAGCCTAGTTCTGGACACCTGTGGGTGCTGCCGGGTGTGTGCCAAGCAGCTGGGCGAGCTGTGCACAGAACGAGATGTTTGCGACC -g GGGGCGGCACTTCAGGGCAGTGG -o crispresso -w 5
CRISPResso -r1 ./real_dataset/data/run9_injected20_sim1.fq -r2 ./real_dataset/data/run9_injected20_sim2.fq -a GCTAGGCTTAAAATGGAGCTCTTTAGCAAATGTACAAACTCTCACAAGAACATTTTGTCTTATTCCTCAGGCTGTGGCTCAAGAGTGCAGTGGACAATGCCACTGCCCTGAAGTGCCGCCCCAGTGTTCACCTGGTGTAAGCCTAGTTCTGGACACCTGTGGGTGCTGCCGGGTGTGTGCCAAGCAGCTGGGCGAGCTGTGCACAGAACGAGATGTTTGCGACC -g GGGGCGGCACTTCAGGGCAGTGG -o crispresso -w 5
CRISPResso -r1 ./real_dataset/data/run9_injected21_sim1.fq -r2 ./real_dataset/data/run9_injected21_sim2.fq -a GCTAGGCTTAAAATGGAGCTCTTTAGCAAATGTACAAACTCTCACAAGAACATTTTGTCTTATTCCTCAGGCTGTGGCTCAAGAGTGCAGTGGACAATGCCACTGCCCTGAAGTGCCGCCCCAGTGTTCACCTGGTGTAAGCCTAGTTCTGGACACCTGTGGGTGCTGCCGGGTGTGTGCCAAGCAGCTGGGCGAGCTGTGCACAGAACGAGATGTTTGCGACC -g GGGGCGGCACTTCAGGGCAGTGG -o crispresso -w 5
CRISPResso -r1 ./real_dataset/data/run9_injected22_sim1.fq -r2 ./real_dataset/data/run9_injected22_sim2.fq -a GCTAGGCTTAAAATGGAGCTCTTTAGCAAATGTACAAACTCTCACAAGAACATTTTGTCTTATTCCTCAGGCTGTGGCTCAAGAGTGCAGTGGACAATGCCACTGCCCTGAAGTGCCGCCCCAGTGTTCACCTGGTGTAAGCCTAGTTCTGGACACCTGTGGGTGCTGCCGGGTGTGTGCCAAGCAGCTGGGCGAGCTGTGCACAGAACGAGATGTTTGCGACC -g GGGGCGGCACTTCAGGGCAGTGG -o crispresso -w 5
CRISPResso -r1 ./real_dataset/data/run9_injected23_sim1.fq -r2 ./real_dataset/data/run9_injected23_sim2.fq -a GCTAGGCTTAAAATGGAGCTCTTTAGCAAATGTACAAACTCTCACAAGAACATTTTGTCTTATTCCTCAGGCTGTGGCTCAAGAGTGCAGTGGACAATGCCACTGCCCTGAAGTGCCGCCCCAGTGTTCACCTGGTGTAAGCCTAGTTCTGGACACCTGTGGGTGCTGCCGGGTGTGTGCCAAGCAGCTGGGCGAGCTGTGCACAGAACGAGATGTTTGCGACC -g GGGGCGGCACTTCAGGGCAGTGG -o crispresso -w 5
CRISPResso -r1 ./real_dataset/data/run9_injected24_sim1.fq -r2 ./real_dataset/data/run9_injected24_sim2.fq -a GCTAGGCTTAAAATGGAGCTCTTTAGCAAATGTACAAACTCTCACAAGAACATTTTGTCTTATTCCTCAGGCTGTGGCTCAAGAGTGCAGTGGACAATGCCACTGCCCTGAAGTGCCGCCCCAGTGTTCACCTGGTGTAAGCCTAGTTCTGGACACCTGTGGGTGCTGCCGGGTGTGTGCCAAGCAGCTGGGCGAGCTGTGCACAGAACGAGATGTTTGCGACC -g GGGGCGGCACTTCAGGGCAGTGG -o crispresso -w 5
CRISPResso -r1 ./real_dataset/data/run9_control5_sim1.fq -r2 ./real_dataset/data/run9_control5_sim2.fq -a GCTAGGCTTAAAATGGAGCTCTTTAGCAAATGTACAAACTCTCACAAGAACATTTTGTCTTATTCCTCAGGCTGTGGCTCAAGAGTGCAGTGGACAATGCCACTGCCCTGAAGTGCCGCCCCAGTGTTCACCTGGTGTAAGCCTAGTTCTGGACACCTGTGGGTGCTGCCGGGTGTGTGCCAAGCAGCTGGGCGAGCTGTGCACAGAACGAGATGTTTGCGACC -g GGGGCGGCACTTCAGGGCAGTGG -o crispresso -w 5
CRISPResso -r1 ./real_dataset/data/run9_control6_sim1.fq -r2 ./real_dataset/data/run9_control6_sim2.fq -a GCTAGGCTTAAAATGGAGCTCTTTAGCAAATGTACAAACTCTCACAAGAACATTTTGTCTTATTCCTCAGGCTGTGGCTCAAGAGTGCAGTGGACAATGCCACTGCCCTGAAGTGCCGCCCCAGTGTTCACCTGGTGTAAGCCTAGTTCTGGACACCTGTGGGTGCTGCCGGGTGTGTGCCAAGCAGCTGGGCGAGCTGTGCACAGAACGAGATGTTTGCGACC -g GGGGCGGCACTTCAGGGCAGTGG -o crispresso -w 5
CRISPResso -r1 ./real_dataset/data/run9_control7_sim1.fq -r2 ./real_dataset/data/run9_control7_sim2.fq -a GCTAGGCTTAAAATGGAGCTCTTTAGCAAATGTACAAACTCTCACAAGAACATTTTGTCTTATTCCTCAGGCTGTGGCTCAAGAGTGCAGTGGACAATGCCACTGCCCTGAAGTGCCGCCCCAGTGTTCACCTGGTGTAAGCCTAGTTCTGGACACCTGTGGGTGCTGCCGGGTGTGTGCCAAGCAGCTGGGCGAGCTGTGCACAGAACGAGATGTTTGCGACC -g GGGGCGGCACTTCAGGGCAGTGG -o crispresso -w 5
CRISPResso -r1 ./real_dataset/data/run9_control8_sim1.fq -r2 ./real_dataset/data/run9_control8_sim2.fq -a GCTAGGCTTAAAATGGAGCTCTTTAGCAAATGTACAAACTCTCACAAGAACATTTTGTCTTATTCCTCAGGCTGTGGCTCAAGAGTGCAGTGGACAATGCCACTGCCCTGAAGTGCCGCCCCAGTGTTCACCTGGTGTAAGCCTAGTTCTGGACACCTGTGGGTGCTGCCGGGTGTGTGCCAAGCAGCTGGGCGAGCTGTGCACAGAACGAGATGTTTGCGACC -g GGGGCGGCACTTCAGGGCAGTGG -o crispresso -w 5
CRISPResso -r1 ./real_dataset/data/run9_TSSe1i1_8687_uninj1_sim1.fq -r2 ./real_dataset/data/run9_TSSe1i1_8687_uninj1_sim2.fq -a CAAATGCTGTCTCAGCTCCACCCAATTTATTTAATAAACGCTCTGTTCCTTTTAATAAATTGTTCTTGTATTAACTAATTTAATTGGTTAAATGTTAAAAACATAATAATAATCATATTTTCCACTTGTCTGAAGGTCAGAAGTCATGCTATTTTCTCAGCGCTCTTATCCAGGGACTCAGGAACGACTACAGGTCACCATCAGGTCATGAAAAGTGATGTCATTTCTCTGATGTCGTGAGGTCAGAGTGTATCAGTGAGTGTTTTTGTGAGTAACGTCC -g GCGCTCTTATCCAGGGACTCAGG -o crispresso -w 5
CRISPResso -r1 ./real_dataset/data/run9_TSSe1i1_8687_78_sim1.fq -r2 ./real_dataset/data/run9_TSSe1i1_8687_78_sim2.fq -a CAAATGCTGTCTCAGCTCCACCCAATTTATTTAATAAACGCTCTGTTCCTTTTAATAAATTGTTCTTGTATTAACTAATTTAATTGGTTAAATGTTAAAAACATAATAATAATCATATTTTCCACTTGTCTGAAGGTCAGAAGTCATGCTATTTTCTCAGCGCTCTTATCCAGGGACTCAGGAACGACTACAGGTCACCATCAGGTCATGAAAAGTGATGTCATTTCTCTGATGTCGTGAGGTCAGAGTGTATCAGTGAGTGTTTTTGTGAGTAACGTCC -g GCGCTCTTATCCAGGGACTCAGG -o crispresso -w 5
CRISPResso -r1 ./real_dataset/data/run9_TSSe1i1_8687_uninj2_sim1.fq -r2 ./real_dataset/data/run9_TSSe1i1_8687_uninj2_sim2.fq -a CAAATGCTGTCTCAGCTCCACCCAATTTATTTAATAAACGCTCTGTTCCTTTTAATAAATTGTTCTTGTATTAACTAATTTAATTGGTTAAATGTTAAAAACATAATAATAATCATATTTTCCACTTGTCTGAAGGTCAGAAGTCATGCTATTTTCTCAGCGCTCTTATCCAGGGACTCAGGAACGACTACAGGTCACCATCAGGTCATGAAAAGTGATGTCATTTCTCTGATGTCGTGAGGTCAGAGTGTATCAGTGAGTGTTTTTGTGAGTAACGTCC -g GCGCTCTTATCCAGGGACTCAGG -o crispresso -w 5
CRISPResso -r1 ./real_dataset/data/run9_TSSe1i1_8687_79_sim1.fq -r2 ./real_dataset/data/run9_TSSe1i1_8687_79_sim2.fq -a CAAATGCTGTCTCAGCTCCACCCAATTTATTTAATAAACGCTCTGTTCCTTTTAATAAATTGTTCTTGTATTAACTAATTTAATTGGTTAAATGTTAAAAACATAATAATAATCATATTTTCCACTTGTCTGAAGGTCAGAAGTCATGCTATTTTCTCAGCGCTCTTATCCAGGGACTCAGGAACGACTACAGGTCACCATCAGGTCATGAAAAGTGATGTCATTTCTCTGATGTCGTGAGGTCAGAGTGTATCAGTGAGTGTTTTTGTGAGTAACGTCC -g GCGCTCTTATCCAGGGACTCAGG -o crispresso -w 5
CRISPResso -r1 ./real_dataset/data/run9_TSSe1i1_3637_uninj1_sim1.fq -r2 ./real_dataset/data/run9_TSSe1i1_3637_uninj1_sim2.fq -a GGCGGGTATTTTCGTTATGGCGTCGGCCGCGGGGACTCCATGCGCTGACGTAACGTCTGACGTGCGTTCGAATTTCGTCAGAGGAACTGATTTTAAATGATTACAACTCAAATCGGCGTAATTTCTCACACAAAACCGTCGAATATACAGTATTTAGCAGACTGAACACTACACAGGAACACTGAGGACTACT -g GTGCGTTCGAATTTCGTCAGAGG -o crispresso -w 5
CRISPResso -r1 ./real_dataset/data/run9_TSSe1i1_3637_78_sim1.fq -r2 ./real_dataset/data/run9_TSSe1i1_3637_78_sim2.fq -a GGCGGGTATTTTCGTTATGGCGTCGGCCGCGGGGACTCCATGCGCTGACGTAACGTCTGACGTGCGTTCGAATTTCGTCAGAGGAACTGATTTTAAATGATTACAACTCAAATCGGCGTAATTTCTCACACAAAACCGTCGAATATACAGTATTTAGCAGACTGAACACTACACAGGAACACTGAGGACTACT -g GTGCGTTCGAATTTCGTCAGAGG -o crispresso -w 5
CRISPResso -r1 ./real_dataset/data/run9_TSSe1i1_3637_uninj2_sim1.fq -r2 ./real_dataset/data/run9_TSSe1i1_3637_uninj2_sim2.fq -a GGCGGGTATTTTCGTTATGGCGTCGGCCGCGGGGACTCCATGCGCTGACGTAACGTCTGACGTGCGTTCGAATTTCGTCAGAGGAACTGATTTTAAATGATTACAACTCAAATCGGCGTAATTTCTCACACAAAACCGTCGAATATACAGTATTTAGCAGACTGAACACTACACAGGAACACTGAGGACTACT -g GTGCGTTCGAATTTCGTCAGAGG -o crispresso -w 5
CRISPResso -r1 ./real_dataset/data/run9_TSSe1i1_3637_79_sim1.fq -r2 ./real_dataset/data/run9_TSSe1i1_3637_79_sim2.fq -a GGCGGGTATTTTCGTTATGGCGTCGGCCGCGGGGACTCCATGCGCTGACGTAACGTCTGACGTGCGTTCGAATTTCGTCAGAGGAACTGATTTTAAATGATTACAACTCAAATCGGCGTAATTTCTCACACAAAACCGTCGAATATACAGTATTTAGCAGACTGAACACTACACAGGAACACTGAGGACTACT -g GTGCGTTCGAATTTCGTCAGAGG -o crispresso -w 5
CRISPResso -r1 ./real_dataset/data/run9_inj_uninj1_sim1.fq -r2 ./real_dataset/data/run9_inj_uninj1_sim2.fq -a GGCGGGTATTTTCGTTATGGCGTCGGCCGCGGGGACTCCATGCGCTGACGTAACGTCTGACGTGCGTTCGAATTTCGTCAGAGGAACTGATTTTAAATGATTACAACTCAAATCGGCGTAATTTCTCACACAAAACCGTCGAATATACAGTATTTAGCAGACTGAACACTACACAGGAACACTGAGGACTACTTTGTGTGTTTTTTCGCGCGCTTTATAACGAACTCCTCATGTTTTTCATCAATGAAAACGTCGTGAGTTTGGAGCGACGGGTGAGTACAAAATAAGTAACGATTACTTAATAGTTTCTATTTTGCAAACAGACAACACAATAACAACAACATGACTTAAAGCTGAGACATCAATAGGAATATTTAAGCACTGATGAGAGCTGCATTC -g ACGTCGTGAGTTTGGAGCGACGG -o crispresso -w 5
CRISPResso -r1 ./real_dataset/data/run9_inj_charon_lnc_mat_e1_1_2_sim1.fq -r2 ./real_dataset/data/run9_inj_charon_lnc_mat_e1_1_2_sim2.fq -a GGCGGGTATTTTCGTTATGGCGTCGGCCGCGGGGACTCCATGCGCTGACGTAACGTCTGACGTGCGTTCGAATTTCGTCAGAGGAACTGATTTTAAATGATTACAACTCAAATCGGCGTAATTTCTCACACAAAACCGTCGAATATACAGTATTTAGCAGACTGAACACTACACAGGAACACTGAGGACTACTTTGTGTGTTTTTTCGCGCGCTTTATAACGAACTCCTCATGTTTTTCATCAATGAAAACGTCGTGAGTTTGGAGCGACGGGTGAGTACAAAATAAGTAACGATTACTTAATAGTTTCTATTTTGCAAACAGACAACACAATAACAACAACATGACTTAAAGCTGAGACATCAATAGGAATATTTAAGCACTGATGAGAGCTGCATTC -g ACGTCGTGAGTTTGGAGCGACGG -o crispresso -w 5
CRISPResso -r1 ./real_dataset/data/run9_inj_uninj2_sim1.fq -r2 ./real_dataset/data/run9_inj_uninj2_sim2.fq -a GGCGGGTATTTTCGTTATGGCGTCGGCCGCGGGGACTCCATGCGCTGACGTAACGTCTGACGTGCGTTCGAATTTCGTCAGAGGAACTGATTTTAAATGATTACAACTCAAATCGGCGTAATTTCTCACACAAAACCGTCGAATATACAGTATTTAGCAGACTGAACACTACACAGGAACACTGAGGACTACT -g TAAATGATTACAACTCAAATCGG -o crispresso -w 5
CRISPResso -r1 ./real_dataset/data/run9_inj_uninj3_sim1.fq -r2 ./real_dataset/data/run9_inj_uninj3_sim2.fq -a CAAATGCTGTCTCAGCTCCACCCAATTTATTTAATAAACGCTCTGTTCCTTTTAATAAATTGTTCTTGTATTAACTAATTTAATTGGTTAAATGTTAAAAACATAATAATAATCATATTTTCCACTTGTCTGAAGGTCAGAAGTCATGCTATTTTCTCAGCGCTCTTATCCAGGGACTCAGGAACGACTACAGGTCACCATCAGGTCATGAAAAGTGATGTCATTTCTCTGATGTCGTGAGGTCAGAGTGTATCAGTGAGTGTTTTTGTGAGTAACGTCC -g GCGCTCTTATCCAGGGACTCAGG -o crispresso -w 5
CRISPResso -r1 ./real_dataset/data/run9_GFPnoSTOP_uninj_sim1.fq -r2 ./real_dataset/data/run9_GFPnoSTOP_uninj_sim2.fq -a TGATCAAGCTAGGCTTAAAATGGAGCTCTTTAGCAAATGTACAAACTCTCACAAGAACATTTTGTCTTATTCCTCAGGCTGTGGCTCAAGAGTGCAGTGGACAATGCCACTGCCCTGAAGTGCCGCCCCAGTGTTCACCTGGTGTAAGCCTAGTTCTGGACACCTGTGGGTGCTGCCGGGTGTGTGCCAAGCAGCTGGGCGAGCTGTGCACAGAACGAGATGTTTGCGACCCCCACAAAGGTCTTTACTGTGACTACGGCTCCCCAAGTAACCGTCGTATTGGTGTCTGCACAGGTAAGGATCTTGGCTGTTGAATTACATGTGTCAAATCTTTACTTGATGATCAGAGTCAGAATTGTAAACAATCTTCCATCTCCGTCC -g GGGGCGGCACTTCAGGGCAGTGG -o crispresso -w 5
CRISPResso -r1 ./real_dataset/data/run9_GFPnoSTOP_gRNA__sim1.fq -r2 ./real_dataset/data/run9_GFPnoSTOP_gRNA__sim2.fq -a TGATCAAGCTAGGCTTAAAATGGAGCTCTTTAGCAAATGTACAAACTCTCACAAGAACATTTTGTCTTATTCCTCAGGCTGTGGCTCAAGAGTGCAGTGGACAATGCCACTGCCCTGAAGTGCCGCCCCAGTGTTCACCTGGTGTAAGCCTAGTTCTGGACACCTGTGGGTGCTGCCGGGTGTGTGCCAAGCAGCTGGGCGAGCTGTGCACAGAACGAGATGTTTGCGACCCCCACAAAGGTCTTTACTGTGACTACGGCTCCCCAAGTAACCGTCGTATTGGTGTCTGCACAGGTAAGGATCTTGGCTGTTGAATTACATGTGTCAAATCTTTACTTGATGATCAGAGTCAGAATTGTAAACAATCTTCCATCTCCGTCC -g GGGGCGGCACTTCAGGGCAGTGG -o crispresso -w 5
CRISPResso -r1 ./real_dataset/data/run9_GFPnoSTOP_sim1.fq -r2 ./real_dataset/data/run9_GFPnoSTOP_sim2.fq -a TGATCAAGCTAGGCTTAAAATGGAGCTCTTTAGCAAATGTACAAACTCTCACAAGAACATTTTGTCTTATTCCTCAGGCTGTGGCTCAAGAGTGCAGTGGACAATGCCACTGCCCTGAAGTGCCGCCCCAGTGTTCACCTGGTGTAAGCCTAGTTCTGGACACCTGTGGGTGCTGCCGGGTGTGTGCCAAGCAGCTGGGCGAGCTGTGCACAGAACGAGATGTTTGCGACCCCCACAAAGGTCTTTACTGTGACTACGGCTCCCCAAGTAACCGTCGTATTGGTGTCTGCACAGGTAAGGATCTTGGCTGTTGAATTACATGTGTCAAATCTTTACTTGATGATCAGAGTCAGAATTGTAAACAATCTTCCATCTCCGTCC -g GGGGCGGCACTTCAGGGCAGTGG -o crispresso -w 5
CRISPResso -r1 ./real_dataset/data/run9_uninj_sim1.fq -r2 ./real_dataset/data/run9_uninj_sim2.fq -a TGATCAAGCTAGGCTTAAAATGGAGCTCTTTAGCAAATGTACAAACTCTCACAAGAACATTTTGTCTTATTCCTCAGGCTGTGGCTCAAGAGTGCAGTGGACAATGCCACTGCCCTGAAGTGCCGCCCCAGTGTTCACCTGGTGTAAGCCTAGTTCTGGACACCTGTGGGTGCTGCCGGGTGTGTGCCAAGCAGCTGGGCGAGCTGTGCACAGAACGAGATGTTTGCGACCCCCACAAAGGTCTTTACTGTGACTACGGCTCCCCAAGTAACCGTCGTATTGGTGTCTGCACAGGTAAGGATCTTGGCTGTTGAATTACATGTGTCAAATCTTTACTTGATGATCAGAGTCAGAATTGTAAACAATCTTCCATCTCCGTCC -g GGGGCGGCACTTCAGGGCAGTGG -o crispresso -w 5
CRISPResso -r1 ./real_dataset/data/run9_my96ss_sim1.fq -r2 ./real_dataset/data/run9_my96ss_sim2.fq -a TGATCAAGCTAGGCTTAAAATGGAGCTCTTTAGCAAATGTACAAACTCTCACAAGAACATTTTGTCTTATTCCTCAGGCTGTGGCTCAAGAGTGCAGTGGACAATGCCACTGCCCTGAAGTGCCGCCCCAGTGTTCACCTGGTGTAAGCCTAGTTCTGGACACCTGTGGGTGCTGCCGGGTGTGTGCCAAGCAGCTGGGCGAGCTGTGCACAGAACGAGATGTTTGCGACCCCCACAAAGGTCTTTACTGTGACTACGGCTCCCCAAGTAACCGTCGTATTGGTGTCTGCACAGGTAAGGATCTTGGCTGTTGAATTACATGTGTCAAATCTTTACTTGATGATCAGAGTCAGAATTGTAAACAATCTTCCATCTCCGTCC -g GGGGCGGCACTTCAGGGCAGTGG -o crispresso -w 5
CRISPResso -r1 ./real_dataset/data/run9_invit96ss_sim1.fq -r2 ./real_dataset/data/run9_invit96ss_sim2.fq -a TGATCAAGCTAGGCTTAAAATGGAGCTCTTTAGCAAATGTACAAACTCTCACAAGAACATTTTGTCTTATTCCTCAGGCTGTGGCTCAAGAGTGCAGTGGACAATGCCACTGCCCTGAAGTGCCGCCCCAGTGTTCACCTGGTGTAAGCCTAGTTCTGGACACCTGTGGGTGCTGCCGGGTGTGTGCCAAGCAGCTGGGCGAGCTGTGCACAGAACGAGATGTTTGCGACCCCCACAAAGGTCTTTACTGTGACTACGGCTCCCCAAGTAACCGTCGTATTGGTGTCTGCACAGGTAAGGATCTTGGCTGTTGAATTACATGTGTCAAATCTTTACTTGATGATCAGAGTCAGAATTGTAAACAATCTTCCATCTCCGTCC -g GGGGCGGCACTTCAGGGCAGTGG -o crispresso -w 5
CRISPResso -r1 ./real_dataset/data/run9_Uninj_3_sim1.fq -r2 ./real_dataset/data/run9_Uninj_3_sim2.fq -a TGATCAAGCTAGGCTTAAAATGGAGCTCTTTAGCAAATGTACAAACTCTCACAAGAACATTTTGTCTTATTCCTCAGGCTGTGGCTCAAGAGTGCAGTGGACAATGCCACTGCCCTGAAGTGCCGCCCCAGTGTTCACCTGGTGTAAGCCTAGTTCTGGACACCTGTGGGTGCTGCCGGGTGTGTGCCAAGCAGCTGGGCGAGCTGTGCACAGAACGAGATGTTTGCGACCCCCACAAAGGTCTTTACTGTGACTACGGCTCCCCAAGTAACCGTCGTATTGGTGTCTGCACAGGTAAGGATCTTGGCTGTTGAATTACATGTGTCAAATCTTTACTTGATGATCAGAGTCAGAATTGTAAACAATCTTCCATCTCCGTCC -g GGGGCGGCACTTCAGGGCAGTGG -o crispresso -w 5
CRISPResso -r1 ./real_dataset/data/run9_213ss_sim1.fq -r2 ./real_dataset/data/run9_213ss_sim2.fq -a TGATCAAGCTAGGCTTAAAATGGAGCTCTTTAGCAAATGTACAAACTCTCACAAGAACATTTTGTCTTATTCCTCAGGCTGTGGCTCAAGAGTGCAGTGGACAATGCCACTGCCCTGAAGTGCCGCCCCAGTGTTCACCTGGTGTAAGCCTAGTTCTGGACACCTGTGGGTGCTGCCGGGTGTGTGCCAAGCAGCTGGGCGAGCTGTGCACAGAACGAGATGTTTGCGACCCCCACAAAGGTCTTTACTGTGACTACGGCTCCCCAAGTAACCGTCGTATTGGTGTCTGCACAGGTAAGGATCTTGGCTGTTGAATTACATGTGTCAAATCTTTACTTGATGATCAGAGTCAGAATTGTAAACAATCTTCCATCTCCGTCC -g GGGGCGGCACTTCAGGGCAGTGG -o crispresso -w 5
CRISPResso -r1 ./real_dataset/data/run9_213ds_sim1.fq -r2 ./real_dataset/data/run9_213ds_sim2.fq -a TGATCAAGCTAGGCTTAAAATGGAGCTCTTTAGCAAATGTACAAACTCTCACAAGAACATTTTGTCTTATTCCTCAGGCTGTGGCTCAAGAGTGCAGTGGACAATGCCACTGCCCTGAAGTGCCGCCCCAGTGTTCACCTGGTGTAAGCCTAGTTCTGGACACCTGTGGGTGCTGCCGGGTGTGTGCCAAGCAGCTGGGCGAGCTGTGCACAGAACGAGATGTTTGCGACCCCCACAAAGGTCTTTACTGTGACTACGGCTCCCCAAGTAACCGTCGTATTGGTGTCTGCACAGGTAAGGATCTTGGCTGTTGAATTACATGTGTCAAATCTTTACTTGATGATCAGAGTCAGAATTGTAAACAATCTTCCATCTCCGTCC -g GGGGCGGCACTTCAGGGCAGTGG -o crispresso -w 5
CRISPResso -r1 ./real_dataset/data/run10_suz12b_4_sim1.fq -r2 ./real_dataset/data/run10_suz12b_4_sim2.fq -a GACCCACTTTGCAGTTCACTCTTCGTTGGACAGCTGACCCCAGTGACCCTTCAACGGCCCCTGTGGCTAAACCTCTCTCAACCCGCAATTCTGACACCAGCACCACAGAGAGCAGAATTAGCACTCTTCGACCTGCACCTGTTGGTAAGAAAGCAAATAACCGGCCGATCTTGGTAAAGTGTCTGATTCCAC -g AGTGCTAATTCTGCTCTCTGTGG -o crispresso -w 5
CRISPResso -r1 ./real_dataset/data/run10_suz12b_C_sim1.fq -r2 ./real_dataset/data/run10_suz12b_C_sim2.fq -a GACCCACTTTGCAGTTCACTCTTCGTTGGACAGCTGACCCCAGTGACCCTTCAACGGCCCCTGTGGCTAAACCTCTCTCAACCCGCAATTCTGACACCAGCACCACAGAGAGCAGAATTAGCACTCTTCGACCTGCACCTGTTGGTAAGAAAGCAAATAACCGGCCGATCTTGGTAAAGTGTCTGATTCCAC -g AGTGCTAATTCTGCTCTCTGTGG -o crispresso -w 5
CRISPResso -r1 ./real_dataset/data/run10_smg8_1_sim1.fq -r2 ./real_dataset/data/run10_smg8_1_sim2.fq -a GGTCATGATAGAGAGTGTTGAGGAAGACGCAGCCGAGATTTCCCTCAAGGTGCAGGGGCAGCTCAAAGTGCTGGAGGGCTTCCTGGATGCGGATGCCAAGTTCTCTGAGAACCGCTGTCAGAAAGCCTTGCCCTTGGCTCACAGCGCCTACCAGTCAAAC -g GGGGCAGCTCAAAGTGCTGGAGG -o crispresso -w 5
CRISPResso -r1 ./real_dataset/data/run10_smg8_C_sim1.fq -r2 ./real_dataset/data/run10_smg8_C_sim2.fq -a GGTCATGATAGAGAGTGTTGAGGAAGACGCAGCCGAGATTTCCCTCAAGGTGCAGGGGCAGCTCAAAGTGCTGGAGGGCTTCCTGGATGCGGATGCCAAGTTCTCTGAGAACCGCTGTCAGAAAGCCTTGCCCTTGGCTCACAGCGCCTACCAGTCAAAC -g GGGGCAGCTCAAAGTGCTGGAGG -o crispresso -w 5
CRISPResso -r1 ./real_dataset/data/run10_smg9_1_sim1.fq -r2 ./real_dataset/data/run10_smg9_1_sim2.fq -a GATTTCCAGCTGTGATTGGCCAGACTAAACTCCTCCCCCCTGAGAAGATGAAGCACAGCATCAAACTTGTGGATGATCAAATGAACTGGTGTGACAGTGCTATGGAGGTAAGGGC -g GAAGCACAGCATCAAACTTGTGG -o crispresso -w 5
CRISPResso -r1 ./real_dataset/data/run10_smg9_C_sim1.fq -r2 ./real_dataset/data/run10_smg9_C_sim2.fq -a GATTTCCAGCTGTGATTGGCCAGACTAAACTCCTCCCCCCTGAGAAGATGAAGCACAGCATCAAACTTGTGGATGATCAAATGAACTGGTGTGACAGTGCTATGGAGGTAAGGGC -g GAAGCACAGCATCAAACTTGTGG -o crispresso -w 5
CRISPResso -r1 ./real_dataset/data/run10_Drago_11_sim1.fq -r2 ./real_dataset/data/run10_Drago_11_sim2.fq -a GACTCCACCAGGACACACAGAAGAAGGCCTCCAACGGCACAACCATGGACGCGTGGGCCGTTCAATTCGGAAATGCTTCCAAAGTCAGCCCCTTCGAGGGCGAACAATACCACATTGCCCCCAAATGGGCGTTCTACCTGC -g GGAAGCATTTCCGAATTGAACGG -o crispresso -w 5
CRISPResso -r1 ./real_dataset/data/run10_Drago_1C_sim1.fq -r2 ./real_dataset/data/run10_Drago_1C_sim2.fq -a GACTCCACCAGGACACACAGAAGAAGGCCTCCAACGGCACAACCATGGACGCGTGGGCCGTTCAATTCGGAAATGCTTCCAAAGTCAGCCCCTTCGAGGGCGAACAATACCACATTGCCCCCAAATGGGCGTTCTACCTGC -g GGAAGCATTTCCGAATTGAACGG -o crispresso -w 5
CRISPResso -r1 ./real_dataset/data/run10_Drago_12_sim1.fq -r2 ./real_dataset/data/run10_Drago_12_sim2.fq -a GACTCCACCAGGACACACAGAAGAAGGCCTCCAACGGCACAACCATGGACGCGTGGGCCGTTCAATTCGGAAATGCTTCCAAAGTCAGCCCCTTCGAGGGCGAACAATACCACATTGCCCCCAAATGGGCGTTCTACCTGC -g GGAAGCATTTCCGAATTGAACGG -o crispresso -w 5
CRISPResso -r1 ./real_dataset/data/run10_Drago_23_sim1.fq -r2 ./real_dataset/data/run10_Drago_23_sim2.fq -a AGGGTTGGAACAGGTCTAGGAATAATTGAACTTCACATTCAGATAAGTGTGCTGATAGACTTATTCTTCTTCCAGGTCTTGTGACGGGATGGTCCTTGGCTGTTCTGGCTTTCGAGAGATATGTGGTCATCTGCAAACCCTTCGGAAGCTTCAAATTCGGACAAGGCCAGGCTGTTGGAGCTGTGGTGTTCACCTGGATCA -g GGGATGGTCCTTGGCTGTTCTGG -o crispresso -w 5
CRISPResso -r1 ./real_dataset/data/run10_Drago_2C_sim1.fq -r2 ./real_dataset/data/run10_Drago_2C_sim2.fq -a AGGGTTGGAACAGGTCTAGGAATAATTGAACTTCACATTCAGATAAGTGTGCTGATAGACTTATTCTTCTTCCAGGTCTTGTGACGGGATGGTCCTTGGCTGTTCTGGCTTTCGAGAGATATGTGGTCATCTGCAAACCCTTCGGAAGCTTCAAATTCGGACAAGGCCAGGCTGTTGGAGCTGTGGTGTTCACCTGGATCA -g GGGATGGTCCTTGGCTGTTCTGG -o crispresso -w 5
CRISPResso -r1 ./real_dataset/data/run10_Drago_31_sim1.fq -r2 ./real_dataset/data/run10_Drago_31_sim2.fq -a ACATGCCCATCACTTTAGACGTCAGCAACATCTCAGCTTACAGCCCTTTCCTGGTCCCACAGGACCACCTGGGACACAGTGGCGTATTCATGGGCATGTCCGCTTTTATGCTCTTCCTTTTTATCGCAGGAACTGCCATCAACGTTCTTACCATAGTTTGCACAATTCAATACAAGAAACTCAGATCTCACCTGAACTATATTCTTGTGAACCTTGCCATTTCCAACTTGTGG -g GGTCCTGTGGGACCAGGAAAGGG -o crispresso -w 5
CRISPResso -r1 ./real_dataset/data/run10_Drago_3C_sim1.fq -r2 ./real_dataset/data/run10_Drago_3C_sim2.fq -a ACATGCCCATCACTTTAGACGTCAGCAACATCTCAGCTTACAGCCCTTTCCTGGTCCCACAGGACCACCTGGGACACAGTGGCGTATTCATGGGCATGTCCGCTTTTATGCTCTTCCTTTTTATCGCAGGAACTGCCATCAACGTTCTTACCATAGTTTGCACAATTCAATACAAGAAACTCAGATCTCACCTGAACTATATTCTTGTGAACCTTGCCATTTCCAACTTGTGG -g GGTCCTGTGGGACCAGGAAAGGG -o crispresso -w 5
CRISPResso -r1 ./real_dataset/data/run10_Drago_4_sim1.fq -r2 ./real_dataset/data/run10_Drago_4_sim2.fq -a GCGTATTCATGGGCATGTCCGCTTTTATGCTCTTCCTTTTTATCGCAGGAACTGCCATCAACGTTCTTACCATAGTTTGCACAATTCAATACAAGAAACTCAGATCTCACCTGAACTATATTCTTGTGAACCTTGCCATTTCCAACTTGTGGGTGTCCGTTTTCGGTTCCTCGGTAGCGTTCTACGCCTT -g GGTTCACAAGAATATAGTTCAGG -o crispresso -w 5
CRISPResso -r1 ./real_dataset/data/run10_Drago_4C_sim1.fq -r2 ./real_dataset/data/run10_Drago_4C_sim2.fq -a GCGTATTCATGGGCATGTCCGCTTTTATGCTCTTCCTTTTTATCGCAGGAACTGCCATCAACGTTCTTACCATAGTTTGCACAATTCAATACAAGAAACTCAGATCTCACCTGAACTATATTCTTGTGAACCTTGCCATTTCCAACTTGTGGGTGTCCGTTTTCGGTTCCTCGGTAGCGTTCTACGCCTT -g GGTTCACAAGAATATAGTTCAGG -o crispresso -w 5
CRISPResso -r1 ./real_dataset/data/run10_7879_1_sim1.fq -r2 ./real_dataset/data/run10_7879_1_sim2.fq -a AGGCGATAGTTATTGGCGGTCATTTTTCGGGCGGGTATTTTCGTTATGGCGTCGGCCGCGGGGACTCCATGCGCTGACGTAACGTCTGACGTGCGTTCGAATTTCGTCAGAGGAACTGATTTTAAATGATTACAACTCAAATCGGCGTAATTTCTCACACAAAACCGTCGAATATACAGTATTTAGCAGACTGAACACTACACAGGAACACTG -g GTCAGCGCATGGAGTCCCCGCGG -o crispresso -w 5
CRISPResso -r1 ./real_dataset/data/run10_7879_2_sim1.fq -r2 ./real_dataset/data/run10_7879_2_sim2.fq -a AGGCGATAGTTATTGGCGGTCATTTTTCGGGCGGGTATTTTCGTTATGGCGTCGGCCGCGGGGACTCCATGCGCTGACGTAACGTCTGACGTGCGTTCGAATTTCGTCAGAGGAACTGATTTTAAATGATTACAACTCAAATCGGCGTAATTTCTCACACAAAACCGTCGAATATACAGTATTTAGCAGACTGAACACTACACAGGAACACTG -g GTCAGCGCATGGAGTCCCCGCGG -o crispresso -w 5
CRISPResso -r1 ./real_dataset/data/run10_7879_3_sim1.fq -r2 ./real_dataset/data/run10_7879_3_sim2.fq -a AGGCGATAGTTATTGGCGGTCATTTTTCGGGCGGGTATTTTCGTTATGGCGTCGGCCGCGGGGACTCCATGCGCTGACGTAACGTCTGACGTGCGTTCGAATTTCGTCAGAGGAACTGATTTTAAATGATTACAACTCAAATCGGCGTAATTTCTCACACAAAACCGTCGAATATACAGTATTTAGCAGACTGAACACTACACAGGAACACTG -g GTCAGCGCATGGAGTCCCCGCGG -o crispresso -w 5
CRISPResso -r1 ./real_dataset/data/run10_7879_4_sim1.fq -r2 ./real_dataset/data/run10_7879_4_sim2.fq -a AGGCGATAGTTATTGGCGGTCATTTTTCGGGCGGGTATTTTCGTTATGGCGTCGGCCGCGGGGACTCCATGCGCTGACGTAACGTCTGACGTGCGTTCGAATTTCGTCAGAGGAACTGATTTTAAATGATTACAACTCAAATCGGCGTAATTTCTCACACAAAACCGTCGAATATACAGTATTTAGCAGACTGAACACTACACAGGAACACTG -g GTCAGCGCATGGAGTCCCCGCGG -o crispresso -w 5
CRISPResso -r1 ./real_dataset/data/run10_spaw_1_sim1.fq -r2 ./real_dataset/data/run10_spaw_1_sim2.fq -a AGTCTTGACCCAAAATGATTCCAAAGGCTGCGGCCTCTCGTACATCAGGAATAAGGTCAATACTAGCATGTTTTATTTATTTTCCAGACTGTCATCAAACTGAAGAGCGATGGACCGTCTCCTTTGACATGTCTTCCCTGTCAGCGAGTGACAACATCCAGCTCTCGGAGCTTCGCATTCGGCTAATACGACTCACTATAGGAGCTTCGCATTCGGCTGCGTTTTAGAGCTAGAAATAGCAAGTGCCGGCGTTTTCTGCATCCAGACGCGTGACTGTAGACATCTTCCATCAGCATAAACA -g GGAAGACATGTCAAAGGAGACGG -o crispresso -w 5
CRISPResso -r1 ./real_dataset/data/run10_spaw_2_sim1.fq -r2 ./real_dataset/data/run10_spaw_2_sim2.fq -a AGTCTTGACCCAAAATGATTCCAAAGGCTGCGGCCTCTCGTACATCAGGAATAAGGTCAATACTAGCATGTTTTATTTATTTTCCAGACTGTCATCAAACTGAAGAGCGATGGACCGTCTCCTTTGACATGTCTTCCCTGTCAGCGAGTGACAACATCCAGCTCTCGGAGCTTCGCATTCGGCTAATACGACTCACTATAGGAGCTTCGCATTCGGCTGCGTTTTAGAGCTAGAAATAGCAAGTGCCGGCGTTTTCTGCATCCAGACGCGTGACTGTAGACATCTTCCATCAGCATAAACA -g GGAAGACATGTCAAAGGAGACGG -o crispresso -w 5
CRISPResso -r1 ./real_dataset/data/run10_spaw_3_sim1.fq -r2 ./real_dataset/data/run10_spaw_3_sim2.fq -a AGTCTTGACCCAAAATGATTCCAAAGGCTGCGGCCTCTCGTACATCAGGAATAAGGTCAATACTAGCATGTTTTATTTATTTTCCAGACTGTCATCAAACTGAAGAGCGATGGACCGTCTCCTTTGACATGTCTTCCCTGTCAGCGAGTGACAACATCCAGCTCTCGGAGCTTCGCATTCGGCTAATACGACTCACTATAGGAGCTTCGCATTCGGCTGCGTTTTAGAGCTAGAAATAGCAAGTGCCGGCGTTTTCTGCATCCAGACGCGTGACTGTAGACATCTTCCATCAGCATAAACA -g GGAAGACATGTCAAAGGAGACGG -o crispresso -w 5
CRISPResso -r1 ./real_dataset/data/run10_TSSe1i1_191192_uninj1_sim1.fq -r2 ./real_dataset/data/run10_TSSe1i1_191192_uninj1_sim2.fq -a AGGCGATAGTTATTGGCGGTCATTTTTCGGGCGGGTATTTTCGTTATGGCGTCGGCCGCGGGGACTCCATGCGCTGACGTAACGTCTGACGTGCGTTCGAATTTCGTCAGAGGAACTGATTTTAAATGATTACAACTCAAATCGGCGTAATTTCTCACACAAAACCGTCGAATATACAGTATTTAGCAGACTGAACACTACACAGGAACACTG -g GTCAGCGCATGGAGTCCCCGCGG -o crispresso -w 5
CRISPResso -r1 ./real_dataset/data/run10_TSSe1i1_191192_78_sim1.fq -r2 ./real_dataset/data/run10_TSSe1i1_191192_78_sim2.fq -a AGGCGATAGTTATTGGCGGTCATTTTTCGGGCGGGTATTTTCGTTATGGCGTCGGCCGCGGGGACTCCATGCGCTGACGTAACGTCTGACGTGCGTTCGAATTTCGTCAGAGGAACTGATTTTAAATGATTACAACTCAAATCGGCGTAATTTCTCACACAAAACCGTCGAATATACAGTATTTAGCAGACTGAACACTACACAGGAACACTG -g GTCAGCGCATGGAGTCCCCGCGG -o crispresso -w 5
CRISPResso -r1 ./real_dataset/data/run10_TSSe1i1_191192_uninj2_sim1.fq -r2 ./real_dataset/data/run10_TSSe1i1_191192_uninj2_sim2.fq -a AGGCGATAGTTATTGGCGGTCATTTTTCGGGCGGGTATTTTCGTTATGGCGTCGGCCGCGGGGACTCCATGCGCTGACGTAACGTCTGACGTGCGTTCGAATTTCGTCAGAGGAACTGATTTTAAATGATTACAACTCAAATCGGCGTAATTTCTCACACAAAACCGTCGAATATACAGTATTTAGCAGACTGAACACTACACAGGAACACTG -g GTCAGCGCATGGAGTCCCCGCGG -o crispresso -w 5
CRISPResso -r1 ./real_dataset/data/run10_TSSe1i1_191192_79_sim1.fq -r2 ./real_dataset/data/run10_TSSe1i1_191192_79_sim2.fq -a AGGCGATAGTTATTGGCGGTCATTTTTCGGGCGGGTATTTTCGTTATGGCGTCGGCCGCGGGGACTCCATGCGCTGACGTAACGTCTGACGTGCGTTCGAATTTCGTCAGAGGAACTGATTTTAAATGATTACAACTCAAATCGGCGTAATTTCTCACACAAAACCGTCGAATATACAGTATTTAGCAGACTGAACACTACACAGGAACACTG -g GTCAGCGCATGGAGTCCCCGCGG -o crispresso -w 5
CRISPResso -r1 ./real_dataset/data/run10_TSSe1i1_19187_uninj1_sim1.fq -r2 ./real_dataset/data/run10_TSSe1i1_19187_uninj1_sim2.fq -a AGGCGATAGTTATTGGCGGTCATTTTTCGGGCGGGTATTTTCGTTATGGCGTCGGCCGCGGGGACTCCATGCGCTGACGTAACGTCTGACGTGCGTTCGAATTTCGTCAGAGGAACTGATTTTAAATGATTACAACTCAAATCGGCGTAATTTCTCACACAAAACCGTCGAATATACAGTATTTAGCAGACTGAACACTACACAGGAACACTGAGGACTACTTTGTGTGTTTTTTCGCGCGCTTTATAACGAACTCCTCATGTTTTTCATCAATGAAAACGTCGTGAGTTTGGAGCGACGGGTGAGTACAAAATAAGTAACGATTACTTAATAGTTTCTATTTTGCAAACAGACAACACAATAACAACAACATGACTTAAAGCTGAGACATCAATAGGAATATTTAAGCACTGATGAGAGCTGCATTCACGTTTAATATACTTACTGGCAAACTGAATGAGTGCTAGTCCTGTGGTTTTAGGTAATGTATCTAAGGTAAACCCTTATTCTTCTACTTTAGGTGTTAATTAAGCATCCTCCAAGAATTAATTTGAACCTCAATGACAAATGTGTCTGTGGTAAATGATCTGATTTGCTTTACCATGCCAGAACTTGTTGGTAATAAATTCCAGACCCACAGAGCAACATTTACTAGCCTTGATTCTCAGAATTATAGGGAGTGGTGCCAAAAATATAGTCATCAACAAATGCTGTCTCAGCTCCACCCAATTTATTTAATAAACGCTCTGTTCCTTTTAATAAATTGTTCTTGTATTAACTAATTTAATTGGTTAAATGTTAAAAACATAATAATAATCATATTTTCCACTTGTCTGAAGGTCAGAAGTCATGCTATTTTCTCAGCGCTCTTATCCAGGGACTCAGGAACGACTACAGGTCACCATCAGGTCATGAAAAGTGATGTCATTTCTCTGATGTCGTGAGGTCAGAGTGTATCAGTGAGTGTTTTTGTGAGTAACGTCC -g GCGCTCTTATCCAGGGACTCAGG -o crispresso -w 5
CRISPResso -r1 ./real_dataset/data/run10_TSSe1i1_19187_78_sim1.fq -r2 ./real_dataset/data/run10_TSSe1i1_19187_78_sim2.fq -a AGGCGATAGTTATTGGCGGTCATTTTTCGGGCGGGTATTTTCGTTATGGCGTCGGCCGCGGGGACTCCATGCGCTGACGTAACGTCTGACGTGCGTTCGAATTTCGTCAGAGGAACTGATTTTAAATGATTACAACTCAAATCGGCGTAATTTCTCACACAAAACCGTCGAATATACAGTATTTAGCAGACTGAACACTACACAGGAACACTGAGGACTACTTTGTGTGTTTTTTCGCGCGCTTTATAACGAACTCCTCATGTTTTTCATCAATGAAAACGTCGTGAGTTTGGAGCGACGGGTGAGTACAAAATAAGTAACGATTACTTAATAGTTTCTATTTTGCAAACAGACAACACAATAACAACAACATGACTTAAAGCTGAGACATCAATAGGAATATTTAAGCACTGATGAGAGCTGCATTCACGTTTAATATACTTACTGGCAAACTGAATGAGTGCTAGTCCTGTGGTTTTAGGTAATGTATCTAAGGTAAACCCTTATTCTTCTACTTTAGGTGTTAATTAAGCATCCTCCAAGAATTAATTTGAACCTCAATGACAAATGTGTCTGTGGTAAATGATCTGATTTGCTTTACCATGCCAGAACTTGTTGGTAATAAATTCCAGACCCACAGAGCAACATTTACTAGCCTTGATTCTCAGAATTATAGGGAGTGGTGCCAAAAATATAGTCATCAACAAATGCTGTCTCAGCTCCACCCAATTTATTTAATAAACGCTCTGTTCCTTTTAATAAATTGTTCTTGTATTAACTAATTTAATTGGTTAAATGTTAAAAACATAATAATAATCATATTTTCCACTTGTCTGAAGGTCAGAAGTCATGCTATTTTCTCAGCGCTCTTATCCAGGGACTCAGGAACGACTACAGGTCACCATCAGGTCATGAAAAGTGATGTCATTTCTCTGATGTCGTGAGGTCAGAGTGTATCAGTGAGTGTTTTTGTGAGTAACGTCC -g GCGCTCTTATCCAGGGACTCAGG -o crispresso -w 5
CRISPResso -r1 ./real_dataset/data/run10_TSSe1i1_19187_uninj2_sim1.fq -r2 ./real_dataset/data/run10_TSSe1i1_19187_uninj2_sim2.fq -a AGGCGATAGTTATTGGCGGTCATTTTTCGGGCGGGTATTTTCGTTATGGCGTCGGCCGCGGGGACTCCATGCGCTGACGTAACGTCTGACGTGCGTTCGAATTTCGTCAGAGGAACTGATTTTAAATGATTACAACTCAAATCGGCGTAATTTCTCACACAAAACCGTCGAATATACAGTATTTAGCAGACTGAACACTACACAGGAACACTGAGGACTACTTTGTGTGTTTTTTCGCGCGCTTTATAACGAACTCCTCATGTTTTTCATCAATGAAAACGTCGTGAGTTTGGAGCGACGGGTGAGTACAAAATAAGTAACGATTACTTAATAGTTTCTATTTTGCAAACAGACAACACAATAACAACAACATGACTTAAAGCTGAGACATCAATAGGAATATTTAAGCACTGATGAGAGCTGCATTCACGTTTAATATACTTACTGGCAAACTGAATGAGTGCTAGTCCTGTGGTTTTAGGTAATGTATCTAAGGTAAACCCTTATTCTTCTACTTTAGGTGTTAATTAAGCATCCTCCAAGAATTAATTTGAACCTCAATGACAAATGTGTCTGTGGTAAATGATCTGATTTGCTTTACCATGCCAGAACTTGTTGGTAATAAATTCCAGACCCACAGAGCAACATTTACTAGCCTTGATTCTCAGAATTATAGGGAGTGGTGCCAAAAATATAGTCATCAACAAATGCTGTCTCAGCTCCACCCAATTTATTTAATAAACGCTCTGTTCCTTTTAATAAATTGTTCTTGTATTAACTAATTTAATTGGTTAAATGTTAAAAACATAATAATAATCATATTTTCCACTTGTCTGAAGGTCAGAAGTCATGCTATTTTCTCAGCGCTCTTATCCAGGGACTCAGGAACGACTACAGGTCACCATCAGGTCATGAAAAGTGATGTCATTTCTCTGATGTCGTGAGGTCAGAGTGTATCAGTGAGTGTTTTTGTGAGTAACGTCC -g GCGCTCTTATCCAGGGACTCAGG -o crispresso -w 5
CRISPResso -r1 ./real_dataset/data/run10_TSSe1i1_19187_79_sim1.fq -r2 ./real_dataset/data/run10_TSSe1i1_19187_79_sim2.fq -a AGGCGATAGTTATTGGCGGTCATTTTTCGGGCGGGTATTTTCGTTATGGCGTCGGCCGCGGGGACTCCATGCGCTGACGTAACGTCTGACGTGCGTTCGAATTTCGTCAGAGGAACTGATTTTAAATGATTACAACTCAAATCGGCGTAATTTCTCACACAAAACCGTCGAATATACAGTATTTAGCAGACTGAACACTACACAGGAACACTGAGGACTACTTTGTGTGTTTTTTCGCGCGCTTTATAACGAACTCCTCATGTTTTTCATCAATGAAAACGTCGTGAGTTTGGAGCGACGGGTGAGTACAAAATAAGTAACGATTACTTAATAGTTTCTATTTTGCAAACAGACAACACAATAACAACAACATGACTTAAAGCTGAGACATCAATAGGAATATTTAAGCACTGATGAGAGCTGCATTCACGTTTAATATACTTACTGGCAAACTGAATGAGTGCTAGTCCTGTGGTTTTAGGTAATGTATCTAAGGTAAACCCTTATTCTTCTACTTTAGGTGTTAATTAAGCATCCTCCAAGAATTAATTTGAACCTCAATGACAAATGTGTCTGTGGTAAATGATCTGATTTGCTTTACCATGCCAGAACTTGTTGGTAATAAATTCCAGACCCACAGAGCAACATTTACTAGCCTTGATTCTCAGAATTATAGGGAGTGGTGCCAAAAATATAGTCATCAACAAATGCTGTCTCAGCTCCACCCAATTTATTTAATAAACGCTCTGTTCCTTTTAATAAATTGTTCTTGTATTAACTAATTTAATTGGTTAAATGTTAAAAACATAATAATAATCATATTTTCCACTTGTCTGAAGGTCAGAAGTCATGCTATTTTCTCAGCGCTCTTATCCAGGGACTCAGGAACGACTACAGGTCACCATCAGGTCATGAAAAGTGATGTCATTTCTCTGATGTCGTGAGGTCAGAGTGTATCAGTGAGTGTTTTTGTGAGTAACGTCC -g GCGCTCTTATCCAGGGACTCAGG -o crispresso -w 5
CRISPResso -r1 ./real_dataset/data/run10_inj_uninj3_sim1.fq -r2 ./real_dataset/data/run10_inj_uninj3_sim2.fq -a CAAATGCTGTCTCAGCTCCACCCAATTTATTTAATAAACGCTCTGTTCCTTTTAATAAATTGTTCTTGTATTAACTAATTTAATTGGTTAAATGTTAAAAACATAATAATAATCATATTTTCCACTTGTCTGAAGGTCAGAAGTCATGCTATTTTCTCAGCGCTCTTATCCAGGGACTCAGGAACGACTACAGGTCACCATCAGGTCATGAAAAGTGATGTCATTTCTCTGATGTCGTGAGGTCAGAGTGTATCAGTGAGTGTTTTTGTGAGTAACGTCC -g GCGCTCTTATCCAGGGACTCAGG -o crispresso -w 5
CRISPResso -r1 ./real_dataset/data/run10_charon_lnc_mat_e2_1_sim1.fq -r2 ./real_dataset/data/run10_charon_lnc_mat_e2_1_sim2.fq -a CAAATGCTGTCTCAGCTCCACCCAATTTATTTAATAAACGCTCTGTTCCTTTTAATAAATTGTTCTTGTATTAACTAATTTAATTGGTTAAATGTTAAAAACATAATAATAATCATATTTTCCACTTGTCTGAAGGTCAGAAGTCATGCTATTTTCTCAGCGCTCTTATCCAGGGACTCAGGAACGACTACAGGTCACCATCAGGTCATGAAAAGTGATGTCATTTCTCTGATGTCGTGAGGTCAGAGTGTATCAGTGAGTGTTTTTGTGAGTAACGTCC -g GCGCTCTTATCCAGGGACTCAGG -o crispresso -w 5
CRISPResso -r1 ./real_dataset/data/run10_lasp1n_g136STOP_sim1.fq -r2 ./real_dataset/data/run10_lasp1n_g136STOP_sim2.fq -a GCAGTGTTGAGCAGCCGGGAAGGGTTTGCAGTCCGCCGGACACACAGCCCAACATTTCTCCTCTCTGGTGACCGAACGTCTTCCGCATCTCCCTCATCATGCTGGACGTCCTGATATTGATGTTTTTCGCCATCATCGGCCTCATGTTCCTGTCCTACATCATCTACATGCTGTGATTGTGTCGACATGGACGCGCCTCGGGACGGATCGCGAAACACAAAGGTTGGTGATGAAATGCAGCAAATAATGGAGGAAGAGCAGCG -g CAGGACGTCCAGCATGATGAGGG -o crispresso -w 5
CRISPResso -r1 ./real_dataset/data/run10_lasp1n_uninjected_sim1.fq -r2 ./real_dataset/data/run10_lasp1n_uninjected_sim2.fq -a GCAGTGTTGAGCAGCCGGGAAGGGTTTGCAGTCCGCCGGACACACAGCCCAACATTTCTCCTCTCTGGTGACCGAACGTCTTCCGCATCTCCCTCATCATGCTGGACGTCCTGATATTGATGTTTTTCGCCATCATCGGCCTCATGTTCCTGTCCTACATCATCTACATGCTGTGATTGTGTCGACATGGACGCGCCTCGGGACGGATCGCGAAACACAAAGGTTGGTGATGAAATGCAGCAAATAATGGAGGAAGAGCAGCG -g CAGGACGTCCAGCATGATGAGGG -o crispresso -w 5


mv crispresso/* ./real_dataset/data/crispresso; rmdir crispresso
