# Supplementary material for: Accurate analysis of genuine CRISPR editing events with ampliCan
Source: Genome Res. 2019 May;29(5):843–7. doi: 10.1101/gr.244293.118 (PMC6499316; doi:10.1101/gr.244293.118)
Supplement: Supplemental Material [file supp_gr.244293.118_Supplemental_Code_S1.zip › amplican_manuscript/analysis/real_dataset/guides.bed]

chr1	586122	586145	GGTGGGAGTGTCGGGACGCTCGG	0	+	586122	586145	0	1	23	0
chr1	1474172	1474195	GGGCAAGAAGTCAAAGTCCAAGG	0	+	1474172	1474195	0	1	23	0
chr1	1474220	1474243	GGATGAACTCAAAAAAGAAGTGG	0	+	1474220	1474243	0	1	23	0
chr1	1474522	1474545	GGAGGTGGAGTCAAAGCGTTGGG	0	-	1474522	1474545	0	1	23	0
chr1	6993862	6993885	GTTGTTTCTCCCTCTTTGTACGG	0	+	6993862	6993885	0	1	23	0
chr1	11431774	11431797	AGCATCTGGGTCATCCCGAAAGG	0	+	11431774	11431797	0	1	23	0
chr1	18415465	18415488	GAATCTCATGGTGATGCTCAGGG	0	+	18415465	18415488	0	1	23	0
chr1	18415594	18415617	ATGTGTCTGTCGCTCTCAGCAGG	0	+	18415594	18415617	0	1	23	0
chr1	30762859	30762882	AGTTCTTACTATCATCCACAGGG	0	+	30762859	30762882	0	1	23	0
chr1	40420102	40420125	GGACACCCTTCATGGCCGATGGG	0	-	40420102	40420125	0	1	23	0
chr1	52247068	52247091	GTCAGCGCATGGAGTCCCCGCGG	0	-	52247068	52247091	0	1	23	0
chr1	52247103	52247126	GTGCGTTCGAATTTCGTCAGAGG	0	+	52247103	52247126	0	1	23	0
chr1	52247135	52247158	TAAATGATTACAACTCAAATCGG	0	+	52247135	52247158	0	1	23	0
chr1	52247291	52247314	ACGTCGTGAGTTTGGAGCGACGG	0	+	52247291	52247314	0	1	23	0
chr1	52247876	52247899	GCGCTCTTATCCAGGGACTCAGG	0	+	52247876	52247899	0	1	23	0
chr1	52317648	52317671	TGCTCTATGCTGCACAATACTGG	0	+	52317648	52317671	0	1	23	0
chr1	52317666	52317689	ACTGGCTCCATTTGCCCTGCTGG	0	+	52317666	52317689	0	1	23	0
chr1	52321232	52321255	GGACCAGACGAACCTGTTCGGGG	0	+	52321232	52321255	0	1	23	0
chr10	809336	809359	GGATGATGATGATTTCTGTGCGG	0	-	809336	809359	0	1	23	0
chr10	1989700	1989723	GGGTCAGAATGTGTGAAAGTTGG	0	-	1989700	1989723	0	1	23	0
chr10	2815863	2815886	AGCTGCTGCTATTTGAAAGATGG	0	-	2815863	2815886	0	1	23	0
chr10	8719720	8719743	GGGACTCACTGGGAACGGTGTGG	0	+	8719720	8719743	0	1	23	0
chr10	22947981	22948004	GGGCCGTACAACCTATGAACTGG	0	+	22947981	22948004	0	1	23	0
chr10	27358913	27358936	GGAGTGCAAATTTAAAGAGTCGG	0	-	27358913	27358936	0	1	23	0
chr10	36270711	36270734	GGGGCAGCTCAAAGTGCTGGAGG	0	-	36270711	36270734	0	1	23	0
chr10	40116481	40116504	GGAGCGGGGCATGTGGATATTGG	0	+	40116481	40116504	0	1	23	0
chr10	43351276	43351299	TGACCATTGAGTCCCAATGTAGG	0	+	43351276	43351299	0	1	23	0
chr10	43351323	43351346	GCCTTCTTTCTGCTCTCTGTAGG	0	+	43351323	43351346	0	1	23	0
chr11	19400683	19400706	GAGGGTTTGTGGGTGATGTATGG	0	+	19400683	19400706	0	1	23	0
chr11	26406534	26406557	GGTCCTGTGGGACCAGGAAAGGG	0	-	26406534	26406557	0	1	23	0
chr11	26406681	26406704	GGTTCACAAGAATATAGTTCAGG	0	-	26406681	26406704	0	1	23	0
chr11	28956076	28956099	GGTGAGAATTCTCCAGCAGCTGG	0	-	28956076	28956099	0	1	23	0
chr12	1940250	1940273	AGACCATCGCCGCTTCACTAAGG	0	+	1940250	1940273	0	1	23	0
chr12	11392457	11392480	GAGATCCTGGACTGTGCCGCTGG	0	-	11392457	11392480	0	1	23	0
chr12	30518973	30518996	GGGATCCCGCACACTGGTTCTGG	0	-	30518973	30518996	0	1	23	0
chr12	31705069	31705092	GGAAGTGCTTGGACTGTACCCGG	0	-	31705069	31705092	0	1	23	0
chr12	41005322	41005345	GACGAAGCACAGACATTTGCAGG	0	-	41005322	41005345	0	1	23	0
chr13	1280949	1280972	GGACCGGTCAGCCATTGACATGG	0	+	1280949	1280972	0	1	23	0
chr13	2388824	2388847	GGATTATTACATCAAGTGCATGG	0	-	2388824	2388847	0	1	23	0
chr13	6341489	6341512	GGCAGGATGTCAGCCAGAGGAGG	0	-	6341489	6341512	0	1	23	0
chr13	33485216	33485239	ATCCATTTCTACCATGCATCAGG	0	+	33485216	33485239	0	1	23	0
chr13	33487859	33487882	GAGTAGCGAGGCCTCAGTGTGGG	0	-	33487859	33487882	0	1	23	0
chr13	33491003	33491026	CGTCAGCGGTGATCTCGTGCTGG	0	+	33491003	33491026	0	1	23	0
chr13	33491166	33491189	GGTCCCGTGTGCTGCTACTGCGG	0	+	33491166	33491189	0	1	23	0
chr13	43198020	43198043	TGTGTTGGACAGATTGTTTTGGG	0	+	43198020	43198043	0	1	23	0
chr13	43198021	43198044	GTGTTGGACAGATTGTTTTGGGG	0	+	43198021	43198044	0	1	23	0
chr13	43202526	43202549	ACACAGATTCAAACCAAAGCCGG	0	+	43202526	43202549	0	1	23	0
chr14	7376497	7376520	TGCAAAGCACAAAAGAGGCATGG	0	+	7376497	7376520	0	1	23	0
chr14	34698337	34698360	GAATGTGAAGATCTTGACGCTGG	0	+	34698337	34698360	0	1	23	0
chr14	34987150	34987173	GGCTCAGACAGCCTGCCATTGGG	0	+	34987150	34987173	0	1	23	0
chr14	37447083	37447106	GGTCTGTGGACTCGAAACACAGG	0	+	37447083	37447106	0	1	23	0
chr14	37467267	37467290	TGAGGCGATTCGGTGGATGCAGG	0	+	37467267	37467290	0	1	23	0
chr14	37484050	37484073	GATCGCACACTGACTGCTTTAGG	0	-	37484050	37484073	0	1	23	0
chr14	37493149	37493172	GACGAGCCCGTGGAACAGGTAGG	0	-	37493149	37493172	0	1	23	0
chr14	37493196	37493219	TGCCGCAGTCTCGAGAATGCAGG	0	-	37493196	37493219	0	1	23	0
chr14	37493231	37493254	TGTTTGACATCGCCACCTGCTGG	0	+	37493231	37493254	0	1	23	0
chr14	37493243	37493266	AGTTTCACCTGTCCAGCAGGTGG	0	-	37493243	37493266	0	1	23	0
chr14	48573564	48573587	GAAAACCTTTGTATAACCAACGG	0	+	48573564	48573587	0	1	23	0
chr14	48573721	48573744	AACAACATTGTGCGTCACGACGG	0	-	48573721	48573744	0	1	23	0
chr15	22773483	22773506	TGCTTCCCTCCTTATCAGCGCGG	0	-	22773483	22773506	0	1	23	0
chr15	28251696	28251719	GGACGACCGTCTCTCTCACCTGG	0	-	28251696	28251719	0	1	23	0
chr15	31771724	31771747	ACACACCAAAGTTGTCATGATGG	0	-	31771724	31771747	0	1	23	0
chr15	33156074	33156097	GGTTCCAAAAACGTTGTCAATGG	0	+	33156074	33156097	0	1	23	0
chr16	7769930	7769953	TCTTATACTCAGATGTAAGTAGG	0	-	7769930	7769953	0	1	23	0
chr16	22249684	22249707	GGCCCTCATGACACTACTGATGG	0	+	22249684	22249707	0	1	23	0
chr16	25111169	25111192	GGTCAATCTGAGTGATTATCTGG	0	-	25111169	25111192	0	1	23	0
chr16	25581023	25581046	GGCGCAGTTTGTCCAGCTGGCGG	0	-	25581023	25581046	0	1	23	0
chr16	26212416	26212439	GGCCCAGGAGGAGCCCACACTGG	0	+	26212416	26212439	0	1	23	0
chr16	26224425	26224448	GAACAAGATACTGGCTATCACGG	0	+	26224425	26224448	0	1	23	0
chr16	26964459	26964482	GAAGCACAGCATCAAACTTGTGG	0	+	26964459	26964482	0	1	23	0
chr16	27335597	27335620	GACTGAGTACTACGAGGAGGGGG	0	+	27335597	27335620	0	1	23	0
chr16	33931546	33931569	GAGAATGACCAGGCCTCTGGAGG	0	-	33931546	33931569	0	1	23	0
chr16	45765183	45765206	GGACGTCCATCCGCAACATTCGG	0	+	45765183	45765206	0	1	23	0
chr16	58708162	58708185	GGGAAGAGGGAGCACGGGCTGGG	0	+	58708162	58708185	0	1	23	0
chr17	22518028	22518051	GGAGTCCATATTGGCCCTTCTGG	0	-	22518028	22518051	0	1	23	0
chr17	22518107	22518130	GAGGTGGGGGGGTCAGAATGGGG	0	-	22518107	22518130	0	1	23	0
chr17	22518737	22518760	GGGAGTCTTACCCTACGGCGTGG	0	+	22518737	22518760	0	1	23	0
chr17	22519422	22519445	GGAGGGAAAGGAGAGAAGGTGGG	0	-	22519422	22519445	0	1	23	0
chr17	42389981	42390004	GGCTTCCAGCCTTGTGCAGAAGG	0	-	42389981	42390004	0	1	23	0
chr18	23379212	23379235	GATCAGACATATCCACTGAGCGG	0	+	23379212	23379235	0	1	23	0
chr18	23379243	23379266	CGAAGTCATTGCATTTCCATGGG	0	-	23379243	23379266	0	1	23	0
chr18	23661653	23661676	GAAAATATTATCACTTACCTTGG	0	-	23661653	23661676	0	1	23	0
chr18	24780182	24780205	AGATCGCAGCGGTGGCGATATGG	0	-	24780182	24780205	0	1	23	0
chr18	49677423	49677446	GGCAGCGGAGACCCTGAGGGAGG	0	+	49677423	49677446	0	1	23	0
chr19	16830112	16830135	AGAGGAAGCGCACGCGACTTGGG	0	+	16830112	16830135	0	1	23	0
chr19	16830152	16830175	TCATGTAAAGTGGGGATCCTAGG	0	-	16830152	16830175	0	1	23	0
chr19	16841137	16841160	GAGATAAAGAGCGAGCACAAAGG	0	+	16841137	16841160	0	1	23	0
chr19	19336947	19336970	TGAAGTTTGTACTTCTAAAACGG	0	+	19336947	19336970	0	1	23	0
chr19	19336993	19337016	ACGTGAGGCAGTCTGTTTTGCGG	0	+	19336993	19337016	0	1	23	0
chr19	43764902	43764925	GGACAGCCGACTGAGCGAGCAGG	0	-	43764902	43764925	0	1	23	0
chr2	7136506	7136529	GAAAACGACGTGGCGCACCAAGG	0	-	7136506	7136529	0	1	23	0
chr2	7359487	7359510	GGTCCTGCTCGTTGGATTTCTGG	0	-	7359487	7359510	0	1	23	0
chr2	48802305	48802328	GATGCTCAGAGTTACTGCAGAGG	0	+	48802305	48802328	0	1	23	0
chr2	56393238	56393261	GGCCGAGCTGAACTTTGAGGAGG	0	+	56393238	56393261	0	1	23	0
chr20	25370854	25370877	GGGGCGGCACTTCAGGGCAGTGG	0	-	25370854	25370877	0	1	23	0
chr20	45185334	45185357	GGAAGGCAAACCTTTTCACCAGG	0	+	45185334	45185357	0	1	23	0
chr21	6527424	6527447	GGGCATCCAGCAGCTGGGTTTGG	0	+	6527424	6527447	0	1	23	0
chr21	6738708	6738731	GGTTTTACCCGCTAACCCAGAGG	0	+	6738708	6738731	0	1	23	0
chr21	44400620	44400643	GGGAAGAAGAAGGTCAGTAGGGG	0	+	44400620	44400643	0	1	23	0
chr22	375704	375727	GAGGTTCTGCTCTACCGAACCGG	0	+	375704	375727	0	1	23	0
chr22	8821692	8821715	TGTAATAGAATGCAACTTACAGG	0	+	8821692	8821715	0	1	23	0
chr22	8821703	8821726	GCAACTTACAGGTATAAAATAGG	0	+	8821703	8821726	0	1	23	0
chr22	23496010	23496033	GAAGGATGATTCAGATATCCAGG	0	+	23496010	23496033	0	1	23	0
chr22	26325913	26325936	GAACTGAAGCTGAGCTGTCCTGG	0	+	26325913	26325936	0	1	23	0
chr22	39718739	39718762	GGGAAGGTATATAAAATCCTGGG	0	-	39718739	39718762	0	1	23	0
chr23	36328534	36328557	CGTGCGAGGAAAAGTCAGCGTGG	0	-	36328534	36328557	0	1	23	0
chr23	36328563	36328586	GCCATTTGGAGTCACATGATTGG	0	+	36328563	36328586	0	1	23	0
chr24	9785268	9785291	GGCAGCAGTGGAGGCCATTTTGG	0	-	9785268	9785291	0	1	23	0
chr24	17898290	17898313	GGGATTGACCGGGAGGAAATCGG	0	+	17898290	17898313	0	1	23	0
chr24	17898960	17898983	GGAGACCACGAGTACATGACAGG	0	-	17898960	17898983	0	1	23	0
chr25	16199064	16199087	GGTGCACAATGAAAACTGCCTGG	0	+	16199064	16199087	0	1	23	0
chr25	19933332	19933355	GGACTCGTTCGCTCTCGCTCCGG	0	+	19933332	19933355	0	1	23	0
chr3	15688046	15688069	CAGGACGTCCAGCATGATGAGGG	0	+	15688046	15688069	0	1	23	0
chr3	20703695	20703718	GGGCCAATGACAAACTCAAATGG	0	-	20703695	20703718	0	1	23	0
chr3	22583891	22583914	AGTTCTTCTCTCCTGATTAGAGG	0	+	22583891	22583914	0	1	23	0
chr3	24341298	24341321	GTTACGGTTTAACCGGAAGATGG	0	+	24341298	24341321	0	1	23	0
chr3	28978162	28978185	GGAGTCCTTTGACCTGGCTCAGG	0	+	28978162	28978185	0	1	23	0
chr3	35949692	35949715	GGAAGAGTTGGTGGTCGGCTTGG	0	+	35949692	35949715	0	1	23	0
chr3	63095392	63095415	GACACACGGATGATCTGGTAAGG	0	+	63095392	63095415	0	1	23	0
chr4	642931	642954	GGGTTTCCAGGGTCTGCTGGCGG	0	-	642931	642954	0	1	23	0
chr4	6028354	6028377	GATGTTTGTCAAGACCACCGAGG	0	+	6028354	6028377	0	1	23	0
chr4	6028371	6028394	GTCTCCTCCGTCAAACGCCTCGG	0	-	6028371	6028394	0	1	23	0
chr4	6028375	6028398	GGCGTTTGACGGAGGAGACGCGG	0	+	6028375	6028398	0	1	23	0
chr4	6028391	6028414	GACGCGGCGGCTTTACTGCTGGG	0	+	6028391	6028414	0	1	23	0
chr4	12002270	12002293	GGACGGTGTGGCAGCATTTGAGG	0	+	12002270	12002293	0	1	23	0
chr4	12010069	12010092	GGTGGTCTGTGTATGAGTCCAGG	0	+	12010069	12010092	0	1	23	0
chr4	12010087	12010110	GGTGGACAAATACACACGCCTGG	0	-	12010087	12010110	0	1	23	0
chr4	12644273	12644296	GGGATGGTCCTTGGCTGTTCTGG	0	-	12644273	12644296	0	1	23	0
chr4	12644759	12644782	GGAAGCATTTCCGAATTGAACGG	0	+	12644759	12644782	0	1	23	0
chr4	15853259	15853282	TCCAGCTTGGCTTCACTCTGGGG	0	+	15853259	15853282	0	1	23	0
chr4	15853266	15853289	TGGCTTCACTCTGGGGAACGTGG	0	+	15853266	15853289	0	1	23	0
chr4	15853296	15853319	GTATTTAGCTCAAAACTACGAGG	0	+	15853296	15853319	0	1	23	0
chr4	15853491	15853514	TCGATTTTCTTTGAAATGTTTGG	0	-	15853491	15853514	0	1	23	0
chr4	15853511	15853534	CGAGGCCTTTAAGAAGGACGTGG	0	+	15853511	15853534	0	1	23	0
chr5	4457570	4457593	AGGCTGATTGTGAGATGTTTCGG	0	-	4457570	4457593	0	1	23	0
chr5	21612330	21612353	GGTTGAAGACTTTGAGAACAGGG	0	+	21612330	21612353	0	1	23	0
chr5	25097480	25097503	GATAAAGAGCAGAAACTCACAGG	0	+	25097480	25097503	0	1	23	0
chr5	25267434	25267457	GGGGTCTTTGCCTCCTTTTTGGG	0	-	25267434	25267457	0	1	23	0
chr5	43763607	43763630	GGTGACGTGTCTAAAATGCAGGG	0	+	43763607	43763630	0	1	23	0
chr5	51525876	51525899	GAAACGGTAAAGTGGACACTTGG	0	-	51525876	51525899	0	1	23	0
chr5	69745045	69745068	TGTTGAAGGCTGCCGTCTTCCGG	0	-	69745045	69745068	0	1	23	0
chr5	71782951	71782974	GATCATCGCACAGCTTTCTTCGG	0	+	71782951	71782974	0	1	23	0
chr5	71786991	71787014	GGAAGACATGTCAAAGGAGACGG	0	-	71786991	71787014	0	1	23	0
chr5	71787013	71787036	GGATGTTGTCACTCGCTGACAGG	0	-	71787013	71787036	0	1	23	0
chr5	71795821	71795844	GGAGCAACTAGGTGTTCATAAGG	0	+	71795821	71795844	0	1	23	0
chr5	71797333	71797356	GTCATGACAAAGACAGAAACTGG	0	-	71797333	71797356	0	1	23	0
chr5	71797439	71797462	ACTCAGCTTGTAGTTATAAAAGG	0	-	71797439	71797462	0	1	23	0
chr6	19371797	19371820	AGTGCTAATTCTGCTCTCTGTGG	0	+	19371797	19371820	0	1	23	0
chr6	19544129	19544152	GAAAGGGAAAATGAAGCCGTTGG	0	+	19544129	19544152	0	1	23	0
chr6	59580693	59580716	GAGGCGTCGAGCAGCGGCGGCGG	0	-	59580693	59580716	0	1	23	0
chr7	22808474	22808497	GATGTGGACGGAGAGCACAGAGG	0	+	22808474	22808497	0	1	23	0
chr7	23006789	23006812	GAGGTTAAAATCTAAGGATGTGG	0	-	23006789	23006812	0	1	23	0
chr7	25658468	25658491	GGACTCAGGCTCGGTCATCCCGG	0	-	25658468	25658491	0	1	23	0
chr7	52221388	52221411	GGGAAGTTTGTCCAGAGCAGAGG	0	-	52221388	52221411	0	1	23	0
chr7	75113284	75113307	GGGCAAACGGCTCAATGACATGG	0	-	75113284	75113307	0	1	23	0
chr8	33255298	33255321	GAAAACCTGCTTTATAGTCATGG	0	+	33255298	33255321	0	1	23	0
chr8	42370398	42370421	GGTCAAAACTCAGACAGGTCAGG	0	+	42370398	42370421	0	1	23	0
chr9	1812094	1812117	ATGTTCGCGCTCTTTACGGCAGG	0	+	1812094	1812117	0	1	23	0
chr9	1812132	1812155	TATCACCGTTTGTACTGTTATGG	0	+	1812132	1812155	0	1	23	0
chr9	3033712	3033735	GAGGGCGAGACAAAGACATCTGG	0	+	3033712	3033735	0	1	23	0
chr9	34746501	34746524	GGGAAAAGCGAGAGAAACCGAGG	0	+	34746501	34746524	0	1	23	0
chr9	47610785	47610808	GGGTTGTGATCAAAATGATCTGG	0	+	47610785	47610808	0	1	23	0
chr9	47610981	47611004	GCCCACGAAGGTGGAGTGGTTGG	0	+	47610981	47611004	0	1	23	0
