# Supplementary material for: Accurate analysis of genuine CRISPR editing events with ampliCan
Source: Genome Res. 2019 May;29(5):843–7. doi: 10.1101/gr.244293.118 (PMC6499316; doi:10.1101/gr.244293.118)
Supplement: Supplemental Material [file supp_gr.244293.118_Supplemental_Code_S1.zip › amplican_manuscript/analysis/real_dataset/guides.fa]

>
AGCTGCTGCTATTTGAAAGATGG
>
GGAGCGGGGCATGTGGATATTGG
>
GGCTCAGACAGCCTGCCATTGGG
>
GATAAAGAGCAGAAACTCACAGG
>
TGCTTCCCTCCTTATCAGCGCGG
>
AGTTCTTACTATCATCCACAGGG
>
GGCTTCCAGCCTTGTGCAGAAGG
>
GCCTTCTTTCTGCTCTCTGTAGG
>
TGACCATTGAGTCCCAATGTAGG
>
GCCATTTGGAGTCACATGATTGG
>
GAAACGGTAAAGTGGACACTTGG
>
GAAAATATTATCACTTACCTTGG
>
GGGAGTCTTACCCTACGGCGTGG
>
GGAGGGAAAGGAGAGAAGGTGGG
>
GGAGTCCATATTGGCCCTTCTGG
>
GTTGTTTCTCCCTCTTTGTACGG
>
AGACCATCGCCGCTTCACTAAGG
>
GACACACGGATGATCTGGTAAGG
>
AGATCGCAGCGGTGGCGATATGG
>
GAGGGTTTGTGGGTGATGTATGG
>
GACATTTGCAGAAGATGAAGTGG
>
GCAACTTACAGGTATAAAATAGG
>
GAAAACCTTTGTATAACCAACGG
>
GGTCCCGTGTGCTGCTACTGCGG
>
TGCCGCAGTCTCGAGAATGCAGG
>
GACGAGCCCGTGGAACAGGTAGG
>
GGGATCCCGCACACTGGTTCTGG
>
GGATGATGATGATTTCTGTGCGG
>
GGATTATTACATCAAGTGCATGG
>
GGCCCTCATGACACTACTGATGG
>
GGTCCTGCTCGTTGGATTTCTGG
>
GGGAAGTTTGTCCAGAGCAGAGG
>
GGTGAGAATTCTCCAGCAGCTGG
>
GGCGCAGTTTGTCCAGCTGGCGG
>
GAAGGATGATTCAGATATCCAGG
>
GAAAACGACGTGGCGCACCAAGG
>
GGAGTCCTTTGACCTGGCTCAGG
>
GAAAACCTGCTTTATAGTCATGG
>
GGTCAATCTGAGTGATTATCTGG
>
GAGAATGACCAGGCCTCTGGAGG
>
AGCATCTGGGTCATCCCGAAAGG
>
GAGATCCTGGACTGTGCCGCTGG
>
GAAAGGGAAAATGAAGCCGTTGG
>
GGACTCAGGCTCGGTCATCCCGG
>
TGGCTTCACTCTGGGGAACGTGG
>
AGTTCTTCTCTCCTGATTAGAGG
>
GGCCCAGGAGGAGCCCACACTGG
>
AGGCTGATTGTGAGATGTTTCGG
>
GATGCTCAGAGTTACTGCAGAGG
>
GACTGAGTACTACGAGGAGGGGG
>
GAGGTTCTGCTCTACCGAACCGG
>
GGCAGCAGTGGAGGCCATTTTGG
>
GAGGGCGAGACAAAGACATCTGG
>
TGTGTTGGACAGATTGTTTTGGG
>
AGAGGAAGCGCACGCGACTTGGG
>
GAGATAAAGAGCGAGCACAAAGG
>
GAACAAGATACTGGCTATCACGG
>
GAACTGAAGCTGAGCTGTCCTGG
>
GGCAGCGGAGACCCTGAGGGAGG
>
GGTGACGTGTCTAAAATGCAGGG
>
GAGGCGTCGAGCAGCGGCGGCGG
>
GGGTTTCCAGGGTCTGCTGGCGG
>
GAATGTGAAGATCTTGACGCTGG
>
GGTCAAAACTCAGACAGGTCAGG
>
GGGACTCACTGGGAACGGTGTGG
>
GGATGAACTCAAAAAAGAAGTGG
>
GGACCGGTCAGCCATTGACATGG
>
GGACAGCCGACTGAGCGAGCAGG
>
GGGAAGGTATATAAAATCCTGGG
>
GGACTCGTTCGCTCTCGCTCCGG
>
GGGCATCCAGCAGCTGGGTTTGG
>
GGGGCGGCACTTCAGGGCAGTGG
>
GGGTTGTGATCAAAATGATCTGG
>
GGACCAGACGAACCTGTTCGGGG
>
GGTGGGAGTGTCGGGACGCTCGG
>
GATCGCACACTGACTGCTTTAGG
>
GGACGACCGTCTCTCTCACCTGG
>
GGGAAGAGGGAGCACGGGCTGGG
>
GGAGACCACGAGTACATGACAGG
>
GGAGTGCAAATTTAAAGAGTCGG
>
GGGAAGAAGAAGGTCAGTAGGGG
>
GGCAGGATGTCAGCCAGAGGAGG
>
GATGTGGACGGAGAGCACAGAGG
>
GGGCCGTACAACCTATGAACTGG
>
GGAAGGCAAACCTTTTCACCAGG
>
GGGCAAACGGCTCAATGACATGG
>
GGACACCCTTCATGGCCGATGGG
>
GAGGTGGGGGGGTCAGAATGGGG
>
GGGTCAGAATGTGTGAAAGTTGG
>
GGTTTTACCCGCTAACCCAGAGG
>
GGTCTGTGGACTCGAAACACAGG
>
GGTTCCAAAAACGTTGTCAATGG
>
GGATGTTGTCACTCGCTGACAGG
>
GGGCCAATGACAAACTCAAATGG
>
GGAAGAGTTGGTGGTCGGCTTGG
>
GGTGCACAATGAAAACTGCCTGG
>
GGACGTCCATCCGCAACATTCGG
>
GGCCGAGCTGAACTTTGAGGAGG
>
GGGAAAAGCGAGAGAAACCGAGG
>
GGACGGTGTGGCAGCATTTGAGG
>
GGTGGTCTGTGTATGAGTCCAGG
>
GGTGGACAAATACACACGCCTGG
>
TGTTGAAGGCTGCCGTCTTCCGG
>
GGGGTCTTTGCCTCCTTTTTGGG
>
GTCAGCGCATGGAGTCCCCGCGG
>
AGTTTCACCTGTCCAGCAGGTGG
>
TGCAAAGCACAAAAGAGGCATGG
>
AACAACATTGTGCGTCACGACGG
>
GAGTAGCGAGGCCTCAGTGTGGG
>
ATCCATTTCTACCATGCATCAGG
>
ACGTGAGGCAGTCTGTTTTGCGG
>
TGAAGTTTGTACTTCTAAAACGG
>
ATGTTCGCGCTCTTTACGGCAGG
>
TATCACCGTTTGTACTGTTATGG
>
ACACACCAAAGTTGTCATGATGG
>
TCTTATACTCAGATGTAAGTAGG
>
CGAAGTCATTGCATTTCCATGGG
>
GATCAGACATATCCACTGAGCGG
>
ATGTGTCTGTCGCTCTCAGCAGG
>
GAATCTCATGGTGATGCTCAGGG
>
CGTGCGAGGAAAAGTCAGCGTGG
>
GACGAAGCACAGACATTTGCAGG
>
TGTAATAGAATGCAACTTACAGG
>
GTTACGGTTTAACCGGAAGATGG
>
GAGGTTAAAATCTAAGGATGTGG
>
ACTGGCTCCATTTGCCCTGCTGG
>
ACTCAGCTTGTAGTTATAAAAGG
>
TGTTTGACATCGCCACCTGCTGG
>
CGTCAGCGGTGATCTCGTGCTGG
>
TGAGGCGATTCGGTGGATGCAGG
>
GATCATCGCACAGCTTTCTTCGG
>
ACGTCGTGAGTTTGGAGCGACGG
>
GCGCTCTTATCCAGGGACTCAGG
>
ACACAGATTCAAACCAAAGCCGG
>
TCATGTAAAGTGGGGATCCTAGG
>
GGGATTGACCGGGAGGAAATCGG
>
GGGCAAGAAGTCAAAGTCCAAGG
>
GGAGGTGGAGTCAAAGCGTTGGG
>
GCCCACGAAGGTGGAGTGGTTGG
>
GGAAGTGCTTGGACTGTACCCGG
>
TGCTCTATGCTGCACAATACTGG
>
GGAGCAACTAGGTGTTCATAAGG
>
GTCATGACAAAGACAGAAACTGG
>
TAAATGATTACAACTCAAATCGG
>
TCGATTTTCTTTGAAATGTTTGG
>
TCCAGCTTGGCTTCACTCTGGGG
>
CGAGGCCTTTAAGAAGGACGTGG
>
GTGTTGGACAGATTGTTTTGGGG
>
GATGTTTGTCAAGACCACCGAGG
>
GTCTCCTCCGTCAAACGCCTCGG
>
GGCGTTTGACGGAGGAGACGCGG
>
GACGCGGCGGCTTTACTGCTGGG
>
GTATTTAGCTCAAAACTACGAGG
>
GGTTGAAGACTTTGAGAACAGGG
>
GGGGCAGCTCAAAGTGCTGGAGG
>
GAAGCACAGCATCAAACTTGTGG
>
GTGCGTTCGAATTTCGTCAGAGG
>
AGTGCTAATTCTGCTCTCTGTGG
>
GGAAGCATTTCCGAATTGAACGG
>
GGGATGGTCCTTGGCTGTTCTGG
>
GGTCCTGTGGGACCAGGAAAGGG
>
GGTTCACAAGAATATAGTTCAGG
>
GGAAGACATGTCAAAGGAGACGG
>
CAGGACGTCCAGCATGATGAGGG
