# Supplementary material for: Accurate analysis of genuine CRISPR editing events with ampliCan
Source: Genome Res. 2019 May;29(5):843–7. doi: 10.1101/gr.244293.118 (PMC6499316; doi:10.1101/gr.244293.118)
Supplement: Supplemental Material [file supp_gr.244293.118_Supplemental_Code_S1.zip › amplican_manuscript/analysis/real_dataset/guides.sam]

@HD	VN:1.0	SO:unsorted
@SQ	SN:Zv9_scaffold3453	LN:203829
@SQ	SN:Zv9_scaffold3454	LN:91011
@SQ	SN:Zv9_scaffold3455	LN:543129
@SQ	SN:Zv9_scaffold3456	LN:253302
@SQ	SN:Zv9_scaffold3457	LN:101278
@SQ	SN:Zv9_scaffold3458	LN:223119
@SQ	SN:Zv9_scaffold3459	LN:417943
@SQ	SN:Zv9_scaffold3460	LN:146079
@SQ	SN:Zv9_scaffold3461	LN:302948
@SQ	SN:Zv9_scaffold3462	LN:224830
@SQ	SN:Zv9_scaffold3463	LN:664565
@SQ	SN:Zv9_scaffold3464	LN:182716
@SQ	SN:Zv9_scaffold3465	LN:500345
@SQ	SN:Zv9_scaffold3466	LN:152860
@SQ	SN:Zv9_scaffold3467	LN:195956
@SQ	SN:Zv9_scaffold3468	LN:88922
@SQ	SN:Zv9_scaffold3469	LN:118908
@SQ	SN:Zv9_scaffold3470	LN:425063
@SQ	SN:Zv9_scaffold3471	LN:638129
@SQ	SN:Zv9_scaffold3472	LN:162930
@SQ	SN:Zv9_scaffold3473	LN:352305
@SQ	SN:Zv9_scaffold3474	LN:67913
@SQ	SN:Zv9_scaffold3475	LN:162031
@SQ	SN:Zv9_scaffold3476	LN:146794
@SQ	SN:Zv9_scaffold3477	LN:292984
@SQ	SN:Zv9_scaffold3478	LN:135618
@SQ	SN:Zv9_scaffold3479	LN:80581
@SQ	SN:Zv9_scaffold3480	LN:407754
@SQ	SN:Zv9_scaffold3481	LN:164780
@SQ	SN:Zv9_scaffold3482	LN:283152
@SQ	SN:Zv9_scaffold3483	LN:213343
@SQ	SN:Zv9_scaffold3484	LN:148568
@SQ	SN:Zv9_scaffold3485	LN:341688
@SQ	SN:Zv9_scaffold3486	LN:202621
@SQ	SN:Zv9_scaffold3487	LN:231704
@SQ	SN:Zv9_scaffold3488	LN:217805
@SQ	SN:Zv9_scaffold3489	LN:167085
@SQ	SN:Zv9_scaffold3490	LN:197274
@SQ	SN:Zv9_scaffold3491	LN:284732
@SQ	SN:Zv9_scaffold3492	LN:236140
@SQ	SN:Zv9_scaffold3493	LN:171924
@SQ	SN:Zv9_scaffold3494	LN:233193
@SQ	SN:Zv9_scaffold3495	LN:321770
@SQ	SN:Zv9_scaffold3496	LN:52255
@SQ	SN:Zv9_scaffold3497	LN:110876
@SQ	SN:Zv9_scaffold3498	LN:343018
@SQ	SN:Zv9_scaffold3499	LN:44485
@SQ	SN:Zv9_scaffold3500	LN:271256
@SQ	SN:Zv9_scaffold3501	LN:159057
@SQ	SN:Zv9_scaffold3502	LN:51622
@SQ	SN:Zv9_scaffold3503	LN:965101
@SQ	SN:Zv9_scaffold3504	LN:82506
@SQ	SN:Zv9_scaffold3505	LN:159528
@SQ	SN:Zv9_scaffold3506	LN:210931
@SQ	SN:Zv9_scaffold3507	LN:149509
@SQ	SN:Zv9_scaffold3508	LN:36911
@SQ	SN:Zv9_scaffold3509	LN:266362
@SQ	SN:Zv9_scaffold3510	LN:279262
@SQ	SN:Zv9_scaffold3511	LN:156401
@SQ	SN:Zv9_scaffold3512	LN:86846
@SQ	SN:Zv9_scaffold3513	LN:38724
@SQ	SN:Zv9_scaffold3514	LN:225481
@SQ	SN:Zv9_scaffold3515	LN:276154
@SQ	SN:Zv9_scaffold3516	LN:107959
@SQ	SN:Zv9_scaffold3517	LN:225600
@SQ	SN:Zv9_scaffold3518	LN:504410
@SQ	SN:Zv9_scaffold3519	LN:192420
@SQ	SN:Zv9_scaffold3520	LN:436282
@SQ	SN:Zv9_scaffold3521	LN:192579
@SQ	SN:Zv9_scaffold3522	LN:67935
@SQ	SN:Zv9_scaffold3523	LN:49295
@SQ	SN:Zv9_scaffold3524	LN:123466
@SQ	SN:Zv9_scaffold3525	LN:90105
@SQ	SN:Zv9_scaffold3526	LN:185489
@SQ	SN:Zv9_scaffold3527	LN:22119
@SQ	SN:Zv9_scaffold3528	LN:117557
@SQ	SN:Zv9_scaffold3529	LN:212462
@SQ	SN:Zv9_scaffold3530	LN:1544009
@SQ	SN:Zv9_scaffold3531	LN:200274
@SQ	SN:Zv9_scaffold3532	LN:45094
@SQ	SN:Zv9_scaffold3533	LN:242772
@SQ	SN:Zv9_scaffold3534	LN:206488
@SQ	SN:Zv9_scaffold3535	LN:329156
@SQ	SN:Zv9_scaffold3536	LN:368818
@SQ	SN:Zv9_scaffold3537	LN:35552
@SQ	SN:Zv9_scaffold3538	LN:253640
@SQ	SN:Zv9_scaffold3539	LN:276747
@SQ	SN:Zv9_scaffold3540	LN:281342
@SQ	SN:Zv9_scaffold3541	LN:164497
@SQ	SN:Zv9_scaffold3542	LN:165668
@SQ	SN:Zv9_scaffold3543	LN:33292
@SQ	SN:Zv9_scaffold3544	LN:115763
@SQ	SN:Zv9_scaffold3545	LN:351865
@SQ	SN:Zv9_scaffold3546	LN:150703
@SQ	SN:Zv9_scaffold3547	LN:260465
@SQ	SN:Zv9_scaffold3548	LN:301592
@SQ	SN:Zv9_scaffold3549	LN:111234
@SQ	SN:Zv9_scaffold3550	LN:245711
@SQ	SN:Zv9_scaffold3551	LN:306644
@SQ	SN:Zv9_scaffold3552	LN:137468
@SQ	SN:Zv9_scaffold3553	LN:144917
@SQ	SN:Zv9_scaffold3554	LN:332968
@SQ	SN:Zv9_scaffold3555	LN:184511
@SQ	SN:Zv9_scaffold3556	LN:68961
@SQ	SN:Zv9_scaffold3557	LN:91369
@SQ	SN:Zv9_scaffold3558	LN:102840
@SQ	SN:Zv9_scaffold3559	LN:37822
@SQ	SN:Zv9_scaffold3560	LN:190731
@SQ	SN:Zv9_scaffold3561	LN:204746
@SQ	SN:Zv9_scaffold3562	LN:124569
@SQ	SN:Zv9_scaffold3563	LN:295849
@SQ	SN:Zv9_scaffold3564	LN:143554
@SQ	SN:Zv9_NA654	LN:124886
@SQ	SN:Zv9_NA922	LN:29672
@SQ	SN:Zv9_NA772	LN:32349
@SQ	SN:Zv9_NA560	LN:13345
@SQ	SN:Zv9_NA79	LN:108195
@SQ	SN:Zv9_NA799	LN:20004
@SQ	SN:Zv9_NA847	LN:12709
@SQ	SN:Zv9_NA526	LN:14376
@SQ	SN:Zv9_NA404	LN:22375
@SQ	SN:Zv9_NA812	LN:27620
@SQ	SN:Zv9_NA352	LN:10736
@SQ	SN:Zv9_NA506	LN:31336
@SQ	SN:Zv9_NA943	LN:2065
@SQ	SN:Zv9_NA272	LN:41819
@SQ	SN:Zv9_NA419	LN:17824
@SQ	SN:Zv9_NA598	LN:14074
@SQ	SN:Zv9_NA173	LN:51419
@SQ	SN:Zv9_NA222	LN:13102
@SQ	SN:Zv9_NA168	LN:12432
@SQ	SN:Zv9_NA237	LN:32983
@SQ	SN:Zv9_NA82	LN:15371
@SQ	SN:Zv9_NA442	LN:8651
@SQ	SN:Zv9_NA834	LN:51674
@SQ	SN:Zv9_NA285	LN:19619
@SQ	SN:Zv9_NA432	LN:11996
@SQ	SN:Zv9_NA444	LN:24654
@SQ	SN:Zv9_NA540	LN:23261
@SQ	SN:Zv9_NA394	LN:48543
@SQ	SN:Zv9_NA945	LN:3228
@SQ	SN:Zv9_NA206	LN:11987
@SQ	SN:Zv9_NA792	LN:10565
@SQ	SN:Zv9_NA712	LN:2434
@SQ	SN:Zv9_NA719	LN:20460
@SQ	SN:Zv9_NA275	LN:26969
@SQ	SN:Zv9_NA84	LN:50229
@SQ	SN:Zv9_NA714	LN:35226
@SQ	SN:Zv9_NA760	LN:20464
@SQ	SN:Zv9_NA426	LN:19583
@SQ	SN:Zv9_NA240	LN:28254
@SQ	SN:Zv9_NA718	LN:15513
@SQ	SN:Zv9_NA497	LN:23192
@SQ	SN:Zv9_NA647	LN:13311
@SQ	SN:Zv9_NA811	LN:32979
@SQ	SN:Zv9_NA204	LN:17408
@SQ	SN:Zv9_NA303	LN:74724
@SQ	SN:Zv9_NA937	LN:1137
@SQ	SN:Zv9_NA170	LN:11900
@SQ	SN:Zv9_NA535	LN:13512
@SQ	SN:Zv9_NA294	LN:11702
@SQ	SN:Zv9_NA692	LN:28160
@SQ	SN:Zv9_NA727	LN:50218
@SQ	SN:Zv9_NA46	LN:17430
@SQ	SN:Zv9_NA646	LN:12439
@SQ	SN:Zv9_NA789	LN:9531
@SQ	SN:Zv9_NA364	LN:14425
@SQ	SN:Zv9_NA441	LN:16312
@SQ	SN:Zv9_NA446	LN:19179
@SQ	SN:Zv9_NA146	LN:9278
@SQ	SN:Zv9_NA289	LN:20220
@SQ	SN:Zv9_NA605	LN:31268
@SQ	SN:Zv9_NA450	LN:12580
@SQ	SN:Zv9_NA227	LN:101587
@SQ	SN:Zv9_NA555	LN:152271
@SQ	SN:Zv9_NA277	LN:102386
@SQ	SN:Zv9_NA333	LN:29546
@SQ	SN:Zv9_NA808	LN:86421
@SQ	SN:Zv9_NA530	LN:37815
@SQ	SN:Zv9_NA406	LN:17476
@SQ	SN:Zv9_NA575	LN:16560
@SQ	SN:Zv9_NA756	LN:26580
@SQ	SN:Zv9_NA742	LN:42001
@SQ	SN:Zv9_NA842	LN:19550
@SQ	SN:Zv9_NA935	LN:1714
@SQ	SN:Zv9_NA121	LN:27700
@SQ	SN:Zv9_NA177	LN:31785
@SQ	SN:Zv9_NA691	LN:10108
@SQ	SN:Zv9_NA340	LN:44913
@SQ	SN:Zv9_NA216	LN:17117
@SQ	SN:Zv9_NA486	LN:53540
@SQ	SN:Zv9_NA869	LN:16026
@SQ	SN:Zv9_NA472	LN:104196
@SQ	SN:Zv9_NA325	LN:22153
@SQ	SN:Zv9_NA235	LN:18241
@SQ	SN:Zv9_NA823	LN:17820
@SQ	SN:Zv9_NA500	LN:17390
@SQ	SN:Zv9_NA551	LN:47808
@SQ	SN:Zv9_NA86	LN:78076
@SQ	SN:Zv9_NA334	LN:3679
@SQ	SN:Zv9_NA1000	LN:942
@SQ	SN:Zv9_NA607	LN:9792
@SQ	SN:Zv9_NA380	LN:12028
@SQ	SN:Zv9_NA958	LN:1428
@SQ	SN:Zv9_NA100	LN:26026
@SQ	SN:Zv9_NA323	LN:76538
@SQ	SN:Zv9_NA483	LN:16238
@SQ	SN:Zv9_NA601	LN:27290
@SQ	SN:Zv9_NA150	LN:16306
@SQ	SN:Zv9_NA353	LN:49005
@SQ	SN:Zv9_NA357	LN:35038
@SQ	SN:Zv9_NA282	LN:11858
@SQ	SN:Zv9_NA803	LN:22486
@SQ	SN:Zv9_NA74	LN:24343
@SQ	SN:Zv9_NA591	LN:13836
@SQ	SN:Zv9_NA451	LN:13629
@SQ	SN:Zv9_NA465	LN:16386
@SQ	SN:Zv9_NA495	LN:12261
@SQ	SN:Zv9_NA338	LN:20631
@SQ	SN:Zv9_NA557	LN:11730
@SQ	SN:Zv9_NA814	LN:19636
@SQ	SN:Zv9_NA420	LN:10930
@SQ	SN:Zv9_NA649	LN:51503
@SQ	SN:Zv9_NA750	LN:6274
@SQ	SN:Zv9_NA305	LN:10046
@SQ	SN:Zv9_NA400	LN:24847
@SQ	SN:Zv9_NA822	LN:90387
@SQ	SN:Zv9_NA587	LN:9880
@SQ	SN:Zv9_NA462	LN:2052
@SQ	SN:Zv9_NA268	LN:9235
@SQ	SN:Zv9_NA387	LN:88343
@SQ	SN:Zv9_NA593	LN:13130
@SQ	SN:Zv9_NA424	LN:13466
@SQ	SN:Zv9_NA939	LN:6107
@SQ	SN:Zv9_NA153	LN:32345
@SQ	SN:Zv9_NA794	LN:16060
@SQ	SN:Zv9_NA502	LN:50098
@SQ	SN:Zv9_NA213	LN:31386
@SQ	SN:Zv9_NA759	LN:17709
@SQ	SN:Zv9_NA751	LN:9435
@SQ	SN:Zv9_NA658	LN:11539
@SQ	SN:Zv9_NA597	LN:33981
@SQ	SN:Zv9_NA886	LN:6767
@SQ	SN:Zv9_NA717	LN:19004
@SQ	SN:Zv9_NA427	LN:35047
@SQ	SN:Zv9_NA21	LN:32121
@SQ	SN:Zv9_NA262	LN:66365
@SQ	SN:Zv9_NA827	LN:63484
@SQ	SN:Zv9_NA267	LN:9624
@SQ	SN:Zv9_NA307	LN:13949
@SQ	SN:Zv9_NA579	LN:9245
@SQ	SN:Zv9_NA920	LN:3455
@SQ	SN:Zv9_NA131	LN:11127
@SQ	SN:Zv9_NA315	LN:27237
@SQ	SN:Zv9_NA73	LN:25381
@SQ	SN:Zv9_NA254	LN:24909
@SQ	SN:Zv9_NA628	LN:70574
@SQ	SN:Zv9_NA565	LN:21958
@SQ	SN:Zv9_NA574	LN:42704
@SQ	SN:Zv9_NA200	LN:12094
@SQ	SN:Zv9_NA360	LN:27325
@SQ	SN:Zv9_NA258	LN:64126
@SQ	SN:Zv9_NA636	LN:29216
@SQ	SN:Zv9_NA548	LN:31405
@SQ	SN:Zv9_NA218	LN:12029
@SQ	SN:Zv9_NA612	LN:39557
@SQ	SN:Zv9_NA731	LN:27568
@SQ	SN:Zv9_NA604	LN:19118
@SQ	SN:Zv9_NA887	LN:62336
@SQ	SN:Zv9_NA977	LN:2246
@SQ	SN:Zv9_NA195	LN:10201
@SQ	SN:Zv9_NA848	LN:25751
@SQ	SN:Zv9_NA198	LN:10341
@SQ	SN:Zv9_NA867	LN:27814
@SQ	SN:Zv9_NA571	LN:7952
@SQ	SN:Zv9_NA749	LN:21692
@SQ	SN:Zv9_NA892	LN:110593
@SQ	SN:Zv9_NA524	LN:22206
@SQ	SN:Zv9_NA910	LN:9279
@SQ	SN:Zv9_NA278	LN:53295
@SQ	SN:Zv9_NA93	LN:20402
@SQ	SN:Zv9_NA655	LN:8345
@SQ	SN:Zv9_NA568	LN:20260
@SQ	SN:Zv9_NA522	LN:18131
@SQ	SN:Zv9_NA577	LN:11234
@SQ	SN:Zv9_NA677	LN:59211
@SQ	SN:Zv9_NA454	LN:18196
@SQ	SN:Zv9_NA507	LN:30832
@SQ	SN:Zv9_NA752	LN:9251
@SQ	SN:Zv9_NA942	LN:16044
@SQ	SN:Zv9_NA162	LN:17517
@SQ	SN:Zv9_NA76	LN:10220
@SQ	SN:Zv9_NA951	LN:2975
@SQ	SN:Zv9_NA660	LN:76246
@SQ	SN:Zv9_NA215	LN:7091
@SQ	SN:Zv9_NA433	LN:13259
@SQ	SN:Zv9_NA805	LN:25159
@SQ	SN:Zv9_NA106	LN:13397
@SQ	SN:Zv9_NA252	LN:11887
@SQ	SN:Zv9_NA941	LN:1591
@SQ	SN:Zv9_NA12	LN:10334
@SQ	SN:Zv9_NA439	LN:47473
@SQ	SN:Zv9_NA288	LN:6556
@SQ	SN:Zv9_NA508	LN:8540
@SQ	SN:Zv9_NA626	LN:15975
@SQ	SN:Zv9_NA217	LN:10166
@SQ	SN:Zv9_NA298	LN:16921
@SQ	SN:Zv9_NA514	LN:23414
@SQ	SN:Zv9_NA376	LN:24192
@SQ	SN:Zv9_NA594	LN:14640
@SQ	SN:Zv9_NA928	LN:50629
@SQ	SN:Zv9_NA78	LN:41459
@SQ	SN:Zv9_NA479	LN:87008
@SQ	SN:Zv9_NA747	LN:17546
@SQ	SN:Zv9_NA960	LN:2671
@SQ	SN:Zv9_NA975	LN:1452
@SQ	SN:Zv9_NA7	LN:5401
@SQ	SN:Zv9_NA676	LN:21894
@SQ	SN:Zv9_NA852	LN:16373
@SQ	SN:Zv9_NA413	LN:14974
@SQ	SN:Zv9_NA266	LN:59274
@SQ	SN:Zv9_NA695	LN:55642
@SQ	SN:Zv9_NA180	LN:6675
@SQ	SN:Zv9_NA196	LN:28664
@SQ	SN:Zv9_NA407	LN:49373
@SQ	SN:Zv9_NA985	LN:6726
@SQ	SN:Zv9_NA368	LN:10626
@SQ	SN:Zv9_NA955	LN:1989
@SQ	SN:Zv9_NA516	LN:13800
@SQ	SN:Zv9_NA311	LN:17727
@SQ	SN:Zv9_NA117	LN:16041
@SQ	SN:Zv9_NA327	LN:8813
@SQ	SN:Zv9_NA771	LN:103698
@SQ	SN:Zv9_NA80	LN:23586
@SQ	SN:Zv9_NA713	LN:11974
@SQ	SN:Zv9_NA169	LN:15454
@SQ	SN:Zv9_NA351	LN:18882
@SQ	SN:Zv9_NA225	LN:13632
@SQ	SN:Zv9_NA726	LN:44130
@SQ	SN:Zv9_NA871	LN:22550
@SQ	SN:Zv9_NA902	LN:3484
@SQ	SN:Zv9_NA51	LN:37662
@SQ	SN:Zv9_NA661	LN:14997
@SQ	SN:Zv9_NA108	LN:5702
@SQ	SN:Zv9_NA970	LN:17707
@SQ	SN:Zv9_NA798	LN:11546
@SQ	SN:Zv9_NA391	LN:15497
@SQ	SN:Zv9_NA685	LN:17582
@SQ	SN:Zv9_NA411	LN:6273
@SQ	SN:Zv9_NA27	LN:59009
@SQ	SN:Zv9_NA639	LN:89659
@SQ	SN:Zv9_NA725	LN:7299
@SQ	SN:Zv9_NA990	LN:29963
@SQ	SN:Zv9_NA573	LN:51528
@SQ	SN:Zv9_NA673	LN:14614
@SQ	SN:Zv9_NA489	LN:9450
@SQ	SN:Zv9_NA965	LN:10904
@SQ	SN:Zv9_NA499	LN:36661
@SQ	SN:Zv9_NA214	LN:12938
@SQ	SN:Zv9_NA113	LN:11849
@SQ	SN:Zv9_NA730	LN:17908
@SQ	SN:Zv9_NA782	LN:19382
@SQ	SN:Zv9_NA670	LN:9549
@SQ	SN:Zv9_NA839	LN:13309
@SQ	SN:Zv9_NA72	LN:13297
@SQ	SN:Zv9_NA361	LN:62725
@SQ	SN:Zv9_NA640	LN:63628
@SQ	SN:Zv9_NA194	LN:18016
@SQ	SN:Zv9_NA36	LN:97240
@SQ	SN:Zv9_NA549	LN:20999
@SQ	SN:Zv9_NA11	LN:81751
@SQ	SN:Zv9_NA862	LN:6736
@SQ	SN:Zv9_NA631	LN:24320
@SQ	SN:Zv9_NA889	LN:20886
@SQ	SN:Zv9_NA683	LN:123701
@SQ	SN:Zv9_NA953	LN:1633
@SQ	SN:Zv9_NA171	LN:40464
@SQ	SN:Zv9_NA918	LN:47971
@SQ	SN:Zv9_NA111	LN:16298
@SQ	SN:Zv9_NA75	LN:21196
@SQ	SN:Zv9_NA130	LN:96570
@SQ	SN:Zv9_NA423	LN:49457
@SQ	SN:Zv9_NA243	LN:63587
@SQ	SN:Zv9_NA906	LN:88699
@SQ	SN:Zv9_NA969	LN:1853
@SQ	SN:Zv9_NA881	LN:9090
@SQ	SN:Zv9_NA983	LN:1919
@SQ	SN:Zv9_NA115	LN:9442
@SQ	SN:Zv9_NA389	LN:9804
@SQ	SN:Zv9_NA99	LN:84903
@SQ	SN:Zv9_NA164	LN:25635
@SQ	SN:Zv9_NA666	LN:5580
@SQ	SN:Zv9_NA541	LN:12472
@SQ	SN:Zv9_NA471	LN:16672
@SQ	SN:Zv9_NA544	LN:9167
@SQ	SN:Zv9_NA840	LN:21256
@SQ	SN:Zv9_NA853	LN:16938
@SQ	SN:Zv9_NA326	LN:14527
@SQ	SN:Zv9_NA997	LN:650
@SQ	SN:Zv9_NA765	LN:28871
@SQ	SN:Zv9_NA370	LN:19437
@SQ	SN:Zv9_NA241	LN:37908
@SQ	SN:Zv9_NA899	LN:92401
@SQ	SN:Zv9_NA689	LN:35575
@SQ	SN:Zv9_NA807	LN:67541
@SQ	SN:Zv9_NA26	LN:15782
@SQ	SN:Zv9_NA828	LN:54201
@SQ	SN:Zv9_NA304	LN:14071
@SQ	SN:Zv9_NA804	LN:32850
@SQ	SN:Zv9_NA504	LN:13934
@SQ	SN:Zv9_NA744	LN:12932
@SQ	SN:Zv9_NA133	LN:13928
@SQ	SN:Zv9_NA537	LN:51630
@SQ	SN:Zv9_NA513	LN:34295
@SQ	SN:Zv9_NA359	LN:29537
@SQ	SN:Zv9_NA253	LN:13607
@SQ	SN:Zv9_NA644	LN:15380
@SQ	SN:Zv9_NA363	LN:25595
@SQ	SN:Zv9_NA710	LN:49935
@SQ	SN:Zv9_NA787	LN:102574
@SQ	SN:Zv9_NA43	LN:13714
@SQ	SN:Zv9_NA412	LN:16251
@SQ	SN:Zv9_NA929	LN:1577
@SQ	SN:Zv9_NA740	LN:12167
@SQ	SN:Zv9_NA151	LN:39831
@SQ	SN:Zv9_NA909	LN:1916
@SQ	SN:Zv9_NA251	LN:76611
@SQ	SN:Zv9_NA778	LN:14570
@SQ	SN:Zv9_NA256	LN:29092
@SQ	SN:Zv9_NA883	LN:67738
@SQ	SN:Zv9_NA329	LN:53190
@SQ	SN:Zv9_NA686	LN:26739
@SQ	SN:Zv9_NA984	LN:1745
@SQ	SN:Zv9_NA611	LN:17295
@SQ	SN:Zv9_NA845	LN:60897
@SQ	SN:Zv9_NA609	LN:53888
@SQ	SN:Zv9_NA732	LN:190002
@SQ	SN:Zv9_NA314	LN:27068
@SQ	SN:Zv9_NA863	LN:27926
@SQ	SN:Zv9_NA559	LN:19525
@SQ	SN:Zv9_NA297	LN:57912
@SQ	SN:Zv9_NA469	LN:15354
@SQ	SN:Zv9_NA882	LN:8946
@SQ	SN:Zv9_NA542	LN:36728
@SQ	SN:Zv9_NA994	LN:46999
@SQ	SN:Zv9_NA77	LN:24494
@SQ	SN:Zv9_NA437	LN:35759
@SQ	SN:Zv9_NA321	LN:11925
@SQ	SN:Zv9_NA224	LN:42463
@SQ	SN:Zv9_NA8	LN:11297
@SQ	SN:Zv9_NA245	LN:14297
@SQ	SN:Zv9_NA635	LN:25956
@SQ	SN:Zv9_NA999	LN:91010
@SQ	SN:Zv9_NA816	LN:22839
@SQ	SN:Zv9_NA801	LN:15811
@SQ	SN:Zv9_NA947	LN:197207
@SQ	SN:Zv9_NA890	LN:6597
@SQ	SN:Zv9_NA484	LN:28415
@SQ	SN:Zv9_NA176	LN:39965
@SQ	SN:Zv9_NA239	LN:13053
@SQ	SN:Zv9_NA373	LN:12836
@SQ	SN:Zv9_NA634	LN:15053
@SQ	SN:Zv9_NA843	LN:5690
@SQ	SN:Zv9_NA116	LN:14804
@SQ	SN:Zv9_NA114	LN:23645
@SQ	SN:Zv9_NA49	LN:21348
@SQ	SN:Zv9_NA60	LN:42458
@SQ	SN:Zv9_NA723	LN:20880
@SQ	SN:Zv9_NA735	LN:175146
@SQ	SN:Zv9_NA220	LN:24638
@SQ	SN:Zv9_NA777	LN:12430
@SQ	SN:Zv9_NA900	LN:23581
@SQ	SN:Zv9_NA944	LN:1251
@SQ	SN:Zv9_NA232	LN:40056
@SQ	SN:Zv9_NA455	LN:71322
@SQ	SN:Zv9_NA25	LN:17273
@SQ	SN:Zv9_NA586	LN:17145
@SQ	SN:Zv9_NA895	LN:29524
@SQ	SN:Zv9_NA709	LN:21577
@SQ	SN:Zv9_NA930	LN:24203
@SQ	SN:Zv9_NA734	LN:10141
@SQ	SN:Zv9_NA694	LN:46188
@SQ	SN:Zv9_NA992	LN:10131
@SQ	SN:Zv9_NA912	LN:2460
@SQ	SN:Zv9_NA392	LN:55498
@SQ	SN:Zv9_NA390	LN:24178
@SQ	SN:Zv9_NA265	LN:19758
@SQ	SN:Zv9_NA491	LN:60821
@SQ	SN:Zv9_NA485	LN:24616
@SQ	SN:Zv9_NA134	LN:15848
@SQ	SN:Zv9_NA276	LN:82990
@SQ	SN:Zv9_NA855	LN:11940
@SQ	SN:Zv9_NA37	LN:30922
@SQ	SN:Zv9_NA722	LN:221151
@SQ	SN:Zv9_NA179	LN:90482
@SQ	SN:Zv9_NA724	LN:13138
@SQ	SN:Zv9_NA366	LN:16690
@SQ	SN:Zv9_NA968	LN:1173
@SQ	SN:Zv9_NA753	LN:21302
@SQ	SN:Zv9_NA309	LN:13072
@SQ	SN:Zv9_NA181	LN:11414
@SQ	SN:Zv9_NA459	LN:9480
@SQ	SN:Zv9_NA10	LN:48062
@SQ	SN:Zv9_NA561	LN:109565
@SQ	SN:Zv9_NA388	LN:78223
@SQ	SN:Zv9_NA619	LN:10081
@SQ	SN:Zv9_NA517	LN:12942
@SQ	SN:Zv9_NA184	LN:8007
@SQ	SN:Zv9_NA966	LN:12799
@SQ	SN:Zv9_NA547	LN:22983
@SQ	SN:Zv9_NA335	LN:56448
@SQ	SN:Zv9_NA679	LN:25813
@SQ	SN:Zv9_NA917	LN:25214
@SQ	SN:Zv9_NA421	LN:26178
@SQ	SN:Zv9_NA536	LN:9489
@SQ	SN:Zv9_NA558	LN:18137
@SQ	SN:Zv9_NA741	LN:45335
@SQ	SN:Zv9_NA31	LN:11944
@SQ	SN:Zv9_NA401	LN:33302
@SQ	SN:Zv9_NA409	LN:36779
@SQ	SN:Zv9_NA904	LN:10439
@SQ	SN:Zv9_NA582	LN:15907
@SQ	SN:Zv9_NA15	LN:22730
@SQ	SN:Zv9_NA617	LN:10910
@SQ	SN:Zv9_NA755	LN:12115
@SQ	SN:Zv9_NA293	LN:9944
@SQ	SN:Zv9_NA981	LN:1813
@SQ	SN:Zv9_NA157	LN:3679
@SQ	SN:Zv9_NA938	LN:14383
@SQ	SN:Zv9_NA223	LN:14044
@SQ	SN:Zv9_NA299	LN:56304
@SQ	SN:Zv9_NA936	LN:1530
@SQ	SN:Zv9_NA795	LN:14844
@SQ	SN:Zv9_NA957	LN:2866
@SQ	SN:Zv9_NA318	LN:35750
@SQ	SN:Zv9_NA458	LN:25470
@SQ	SN:Zv9_NA578	LN:28855
@SQ	SN:Zv9_NA416	LN:23078
@SQ	SN:Zv9_NA961	LN:2357
@SQ	SN:Zv9_NA447	LN:38868
@SQ	SN:Zv9_NA186	LN:24180
@SQ	SN:Zv9_NA738	LN:17517
@SQ	SN:Zv9_NA30	LN:10762
@SQ	SN:Zv9_NA257	LN:117499
@SQ	SN:Zv9_NA158	LN:37156
@SQ	SN:Zv9_NA641	LN:28789
@SQ	SN:Zv9_NA810	LN:39727
@SQ	SN:Zv9_NA250	LN:34033
@SQ	SN:Zv9_NA449	LN:30599
@SQ	SN:Zv9_NA324	LN:55820
@SQ	SN:Zv9_NA903	LN:51036
@SQ	SN:Zv9_NA140	LN:19644
@SQ	SN:Zv9_NA851	LN:48009
@SQ	SN:Zv9_NA721	LN:47384
@SQ	SN:Zv9_NA872	LN:17592
@SQ	SN:Zv9_NA583	LN:19631
@SQ	SN:Zv9_NA103	LN:65247
@SQ	SN:Zv9_NA806	LN:63519
@SQ	SN:Zv9_NA850	LN:25985
@SQ	SN:Zv9_NA901	LN:1786
@SQ	SN:Zv9_NA203	LN:53306
@SQ	SN:Zv9_NA85	LN:15739
@SQ	SN:Zv9_NA774	LN:55488
@SQ	SN:Zv9_NA470	LN:108843
@SQ	SN:Zv9_NA125	LN:21023
@SQ	SN:Zv9_NA809	LN:11627
@SQ	SN:Zv9_NA849	LN:242593
@SQ	SN:Zv9_NA624	LN:31814
@SQ	SN:Zv9_NA490	LN:35271
@SQ	SN:Zv9_NA696	LN:11840
@SQ	SN:Zv9_NA474	LN:110669
@SQ	SN:Zv9_NA87	LN:11002
@SQ	SN:Zv9_NA466	LN:162877
@SQ	SN:Zv9_NA707	LN:14003
@SQ	SN:Zv9_NA202	LN:64403
@SQ	SN:Zv9_NA908	LN:130527
@SQ	SN:Zv9_NA716	LN:12245
@SQ	SN:Zv9_NA55	LN:20389
@SQ	SN:Zv9_NA210	LN:44680
@SQ	SN:Zv9_NA362	LN:14960
@SQ	SN:Zv9_NA825	LN:9590
@SQ	SN:Zv9_NA496	LN:39310
@SQ	SN:Zv9_NA770	LN:13719
@SQ	SN:Zv9_NA820	LN:18075
@SQ	SN:Zv9_NA139	LN:46605
@SQ	SN:Zv9_NA672	LN:248473
@SQ	SN:Zv9_NA588	LN:15084
@SQ	SN:Zv9_NA766	LN:26604
@SQ	SN:Zv9_NA295	LN:40063
@SQ	SN:Zv9_NA487	LN:9340
@SQ	SN:Zv9_NA972	LN:26415
@SQ	SN:Zv9_NA229	LN:38987
@SQ	SN:Zv9_NA129	LN:9079
@SQ	SN:Zv9_NA948	LN:10954
@SQ	SN:Zv9_NA762	LN:24359
@SQ	SN:Zv9_NA374	LN:8788
@SQ	SN:Zv9_NA88	LN:21856
@SQ	SN:Zv9_NA786	LN:98280
@SQ	SN:Zv9_NA580	LN:49608
@SQ	SN:Zv9_NA128	LN:12948
@SQ	SN:Zv9_NA16	LN:14579
@SQ	SN:Zv9_NA1	LN:22128
@SQ	SN:Zv9_NA784	LN:12499
@SQ	SN:Zv9_NA877	LN:3381
@SQ	SN:Zv9_NA67	LN:25796
@SQ	SN:Zv9_NA145	LN:17671
@SQ	SN:Zv9_NA973	LN:10057
@SQ	SN:Zv9_NA242	LN:23619
@SQ	SN:Zv9_NA45	LN:16781
@SQ	SN:Zv9_NA488	LN:18511
@SQ	SN:Zv9_NA681	LN:103999
@SQ	SN:Zv9_NA866	LN:29245
@SQ	SN:Zv9_NA595	LN:17431
@SQ	SN:Zv9_NA780	LN:14103
@SQ	SN:Zv9_NA821	LN:29322
@SQ	SN:Zv9_NA793	LN:11974
@SQ	SN:Zv9_NA287	LN:81645
@SQ	SN:Zv9_NA313	LN:12995
@SQ	SN:Zv9_NA529	LN:41505
@SQ	SN:Zv9_NA746	LN:10479
@SQ	SN:Zv9_NA367	LN:51360
@SQ	SN:Zv9_NA728	LN:13249
@SQ	SN:Zv9_NA35	LN:9230
@SQ	SN:Zv9_NA737	LN:23246
@SQ	SN:Zv9_NA875	LN:22862
@SQ	SN:Zv9_NA468	LN:22488
@SQ	SN:Zv9_NA48	LN:148772
@SQ	SN:Zv9_NA925	LN:6296
@SQ	SN:Zv9_NA5	LN:15341
@SQ	SN:Zv9_NA978	LN:3784
@SQ	SN:Zv9_NA976	LN:1692
@SQ	SN:Zv9_NA841	LN:11947
@SQ	SN:Zv9_NA345	LN:128109
@SQ	SN:Zv9_NA964	LN:12227
@SQ	SN:Zv9_NA979	LN:1346
@SQ	SN:Zv9_NA377	LN:24652
@SQ	SN:Zv9_NA878	LN:20579
@SQ	SN:Zv9_NA888	LN:7339
@SQ	SN:Zv9_NA846	LN:13510
@SQ	SN:Zv9_NA98	LN:7902
@SQ	SN:Zv9_NA193	LN:20710
@SQ	SN:Zv9_NA142	LN:29197
@SQ	SN:Zv9_NA155	LN:11892
@SQ	SN:Zv9_NA874	LN:7316
@SQ	SN:Zv9_NA264	LN:19033
@SQ	SN:Zv9_NA858	LN:33146
@SQ	SN:Zv9_NA879	LN:26928
@SQ	SN:Zv9_NA974	LN:7997
@SQ	SN:Zv9_NA54	LN:19310
@SQ	SN:Zv9_NA205	LN:14336
@SQ	SN:Zv9_NA556	LN:15807
@SQ	SN:Zv9_NA701	LN:14213
@SQ	SN:Zv9_NA402	LN:12262
@SQ	SN:Zv9_NA68	LN:70538
@SQ	SN:Zv9_NA18	LN:4371
@SQ	SN:Zv9_NA959	LN:1142
@SQ	SN:Zv9_NA916	LN:18284
@SQ	SN:Zv9_NA279	LN:27489
@SQ	SN:Zv9_NA621	LN:79091
@SQ	SN:Zv9_NA65	LN:12735
@SQ	SN:Zv9_NA356	LN:24048
@SQ	SN:Zv9_NA89	LN:90601
@SQ	SN:Zv9_NA705	LN:5946
@SQ	SN:Zv9_NA123	LN:51610
@SQ	SN:Zv9_NA642	LN:12053
@SQ	SN:Zv9_NA308	LN:10518
@SQ	SN:Zv9_NA788	LN:51696
@SQ	SN:Zv9_NA105	LN:25462
@SQ	SN:Zv9_NA396	LN:32330
@SQ	SN:Zv9_NA503	LN:202348
@SQ	SN:Zv9_NA346	LN:45008
@SQ	SN:Zv9_NA191	LN:46864
@SQ	SN:Zv9_NA921	LN:85407
@SQ	SN:Zv9_NA687	LN:11552
@SQ	SN:Zv9_NA531	LN:10238
@SQ	SN:Zv9_NA300	LN:22954
@SQ	SN:Zv9_NA785	LN:19019
@SQ	SN:Zv9_NA165	LN:1990
@SQ	SN:Zv9_NA190	LN:12998
@SQ	SN:Zv9_NA743	LN:21448
@SQ	SN:Zv9_NA791	LN:37413
@SQ	SN:Zv9_NA684	LN:6489
@SQ	SN:Zv9_NA989	LN:1920
@SQ	SN:Zv9_NA817	LN:81249
@SQ	SN:Zv9_NA66	LN:38884
@SQ	SN:Zv9_NA603	LN:15215
@SQ	SN:Zv9_NA512	LN:12637
@SQ	SN:Zv9_NA90	LN:14065
@SQ	SN:Zv9_NA231	LN:12800
@SQ	SN:Zv9_NA211	LN:11298
@SQ	SN:Zv9_NA829	LN:15325
@SQ	SN:Zv9_NA864	LN:33279
@SQ	SN:Zv9_NA228	LN:14056
@SQ	SN:Zv9_NA510	LN:21397
@SQ	SN:Zv9_NA996	LN:21489
@SQ	SN:Zv9_NA620	LN:34697
@SQ	SN:Zv9_NA967	LN:6697
@SQ	SN:Zv9_NA112	LN:29992
@SQ	SN:Zv9_NA448	LN:11399
@SQ	SN:Zv9_NA23	LN:9515
@SQ	SN:Zv9_NA163	LN:34615
@SQ	SN:Zv9_NA927	LN:9426
@SQ	SN:Zv9_NA425	LN:17027
@SQ	SN:Zv9_NA570	LN:20603
@SQ	SN:Zv9_NA236	LN:10395
@SQ	SN:Zv9_NA246	LN:50906
@SQ	SN:Zv9_NA860	LN:13902
@SQ	SN:Zv9_NA896	LN:33258
@SQ	SN:Zv9_NA118	LN:21637
@SQ	SN:Zv9_NA17	LN:69829
@SQ	SN:Zv9_NA126	LN:57500
@SQ	SN:Zv9_NA456	LN:16564
@SQ	SN:Zv9_NA703	LN:13237
@SQ	SN:Zv9_NA63	LN:10966
@SQ	SN:Zv9_NA34	LN:23395
@SQ	SN:Zv9_NA120	LN:33766
@SQ	SN:Zv9_NA940	LN:22542
@SQ	SN:Zv9_NA915	LN:115850
@SQ	SN:Zv9_NA410	LN:19733
@SQ	SN:Zv9_NA270	LN:39283
@SQ	SN:Zv9_NA873	LN:8506
@SQ	SN:Zv9_NA273	LN:83881
@SQ	SN:Zv9_NA431	LN:13387
@SQ	SN:Zv9_NA907	LN:30410
@SQ	SN:Zv9_NA515	LN:12247
@SQ	SN:Zv9_NA623	LN:31528
@SQ	SN:Zv9_NA172	LN:8720
@SQ	SN:Zv9_NA97	LN:47727
@SQ	SN:Zv9_NA781	LN:8817
@SQ	SN:Zv9_NA884	LN:4454
@SQ	SN:Zv9_NA764	LN:10130
@SQ	SN:Zv9_NA698	LN:90382
@SQ	SN:Zv9_NA768	LN:11084
@SQ	SN:Zv9_NA708	LN:19391
@SQ	SN:Zv9_NA493	LN:42860
@SQ	SN:Zv9_NA473	LN:28122
@SQ	SN:Zv9_NA545	LN:196107
@SQ	SN:Zv9_NA671	LN:41319
@SQ	SN:Zv9_NA14	LN:16517
@SQ	SN:Zv9_NA650	LN:62738
@SQ	SN:Zv9_NA405	LN:13999
@SQ	SN:Zv9_NA779	LN:28463
@SQ	SN:Zv9_NA92	LN:45130
@SQ	SN:Zv9_NA481	LN:31979
@SQ	SN:Zv9_NA757	LN:6941
@SQ	SN:Zv9_NA775	LN:34402
@SQ	SN:Zv9_NA330	LN:18401
@SQ	SN:Zv9_NA776	LN:12396
@SQ	SN:Zv9_NA415	LN:27317
@SQ	SN:Zv9_NA249	LN:13433
@SQ	SN:Zv9_NA599	LN:13722
@SQ	SN:Zv9_NA946	LN:3086
@SQ	SN:Zv9_NA355	LN:82545
@SQ	SN:Zv9_NA452	LN:18921
@SQ	SN:Zv9_NA962	LN:1732
@SQ	SN:Zv9_NA919	LN:2001
@SQ	SN:Zv9_NA736	LN:31752
@SQ	SN:Zv9_NA201	LN:12817
@SQ	SN:Zv9_NA70	LN:29907
@SQ	SN:Zv9_NA893	LN:15043
@SQ	SN:Zv9_NA690	LN:10411
@SQ	SN:Zv9_NA498	LN:12144
@SQ	SN:Zv9_NA382	LN:61361
@SQ	SN:Zv9_NA188	LN:5676
@SQ	SN:Zv9_NA763	LN:16505
@SQ	SN:Zv9_NA422	LN:32739
@SQ	SN:Zv9_NA475	LN:20248
@SQ	SN:Zv9_NA477	LN:30201
@SQ	SN:Zv9_NA436	LN:21670
@SQ	SN:Zv9_NA590	LN:11460
@SQ	SN:Zv9_NA463	LN:33163
@SQ	SN:Zv9_NA995	LN:152294
@SQ	SN:Zv9_NA857	LN:23450
@SQ	SN:Zv9_NA110	LN:25708
@SQ	SN:Zv9_NA585	LN:15639
@SQ	SN:Zv9_NA371	LN:6328
@SQ	SN:Zv9_NA255	LN:33071
@SQ	SN:Zv9_NA280	LN:35555
@SQ	SN:Zv9_NA56	LN:8697
@SQ	SN:Zv9_NA971	LN:2865
@SQ	SN:Zv9_NA564	LN:44968
@SQ	SN:Zv9_NA132	LN:40089
@SQ	SN:Zv9_NA40	LN:43073
@SQ	SN:Zv9_NA613	LN:25191
@SQ	SN:Zv9_NA271	LN:18539
@SQ	SN:Zv9_NA306	LN:34409
@SQ	SN:Zv9_NA739	LN:12323
@SQ	SN:Zv9_NA349	LN:62665
@SQ	SN:Zv9_NA238	LN:21073
@SQ	SN:Zv9_NA492	LN:45964
@SQ	SN:Zv9_NA868	LN:11473
@SQ	SN:Zv9_NA331	LN:110945
@SQ	SN:Zv9_NA521	LN:45935
@SQ	SN:Zv9_NA949	LN:3033
@SQ	SN:Zv9_NA956	LN:1989
@SQ	SN:Zv9_NA292	LN:28756
@SQ	SN:Zv9_NA576	LN:29114
@SQ	SN:Zv9_NA844	LN:184625
@SQ	SN:Zv9_NA815	LN:28088
@SQ	SN:Zv9_NA182	LN:12483
@SQ	SN:Zv9_NA567	LN:50772
@SQ	SN:Zv9_NA383	LN:11690
@SQ	SN:Zv9_NA700	LN:14191
@SQ	SN:Zv9_NA50	LN:6674
@SQ	SN:Zv9_NA428	LN:140649
@SQ	SN:Zv9_NA341	LN:9130
@SQ	SN:Zv9_NA638	LN:16452
@SQ	SN:Zv9_NA281	LN:19596
@SQ	SN:Zv9_NA697	LN:19866
@SQ	SN:Zv9_NA136	LN:40214
@SQ	SN:Zv9_NA143	LN:14664
@SQ	SN:Zv9_NA187	LN:19609
@SQ	SN:Zv9_NA913	LN:26843
@SQ	SN:Zv9_NA933	LN:3012
@SQ	SN:Zv9_NA337	LN:71326
@SQ	SN:Zv9_NA754	LN:9286
@SQ	SN:Zv9_NA761	LN:49566
@SQ	SN:Zv9_NA135	LN:30249
@SQ	SN:Zv9_NA562	LN:17410
@SQ	SN:Zv9_NA260	LN:5952
@SQ	SN:Zv9_NA19	LN:16275
@SQ	SN:Zv9_NA905	LN:58278
@SQ	SN:Zv9_NA29	LN:30195
@SQ	SN:Zv9_NA259	LN:12046
@SQ	SN:Zv9_NA894	LN:11382
@SQ	SN:Zv9_NA993	LN:2100
@SQ	SN:Zv9_NA148	LN:14151
@SQ	SN:Zv9_NA339	LN:18649
@SQ	SN:Zv9_NA94	LN:15103
@SQ	SN:Zv9_NA652	LN:11830
@SQ	SN:Zv9_NA348	LN:16143
@SQ	SN:Zv9_NA783	LN:60847
@SQ	SN:Zv9_NA438	LN:24002
@SQ	SN:Zv9_NA622	LN:27587
@SQ	SN:Zv9_NA633	LN:14951
@SQ	SN:Zv9_NA711	LN:16171
@SQ	SN:Zv9_NA758	LN:22875
@SQ	SN:Zv9_NA800	LN:30729
@SQ	SN:Zv9_NA643	LN:12561
@SQ	SN:Zv9_NA538	LN:19784
@SQ	SN:Zv9_NA81	LN:89657
@SQ	SN:Zv9_NA248	LN:35264
@SQ	SN:Zv9_NA62	LN:15451
@SQ	SN:Zv9_NA244	LN:31367
@SQ	SN:Zv9_NA476	LN:11398
@SQ	SN:Zv9_NA52	LN:44649
@SQ	SN:Zv9_NA931	LN:6731
@SQ	SN:Zv9_NA880	LN:25201
@SQ	SN:Zv9_NA572	LN:13385
@SQ	SN:Zv9_NA480	LN:12701
@SQ	SN:Zv9_NA24	LN:53048
@SQ	SN:Zv9_NA219	LN:107910
@SQ	SN:Zv9_NA47	LN:47767
@SQ	SN:Zv9_NA399	LN:83315
@SQ	SN:Zv9_NA199	LN:33401
@SQ	SN:Zv9_NA274	LN:59701
@SQ	SN:Zv9_NA675	LN:312116
@SQ	SN:Zv9_NA209	LN:17192
@SQ	SN:Zv9_NA865	LN:20567
@SQ	SN:Zv9_NA733	LN:12119
@SQ	SN:Zv9_NA386	LN:20039
@SQ	SN:Zv9_NA365	LN:15053
@SQ	SN:Zv9_NA478	LN:6919
@SQ	SN:Zv9_NA159	LN:29163
@SQ	SN:Zv9_NA566	LN:12307
@SQ	SN:Zv9_NA528	LN:9984
@SQ	SN:Zv9_NA836	LN:7552
@SQ	SN:Zv9_NA584	LN:71383
@SQ	SN:Zv9_NA532	LN:23472
@SQ	SN:Zv9_NA833	LN:41858
@SQ	SN:Zv9_NA372	LN:206081
@SQ	SN:Zv9_NA980	LN:1872
@SQ	SN:Zv9_NA397	LN:8447
@SQ	SN:Zv9_NA398	LN:67534
@SQ	SN:Zv9_NA674	LN:14586
@SQ	SN:Zv9_NA429	LN:67766
@SQ	SN:Zv9_NA616	LN:15977
@SQ	SN:Zv9_NA322	LN:103967
@SQ	SN:Zv9_NA830	LN:13526
@SQ	SN:Zv9_NA596	LN:19249
@SQ	SN:Zv9_NA414	LN:32451
@SQ	SN:Zv9_NA91	LN:26145
@SQ	SN:Zv9_NA550	LN:15747
@SQ	SN:Zv9_NA748	LN:37420
@SQ	SN:Zv9_NA144	LN:30874
@SQ	SN:Zv9_NA637	LN:17683
@SQ	SN:Zv9_NA627	LN:35871
@SQ	SN:Zv9_NA147	LN:12046
@SQ	SN:Zv9_NA319	LN:38162
@SQ	SN:Zv9_NA174	LN:11116
@SQ	SN:Zv9_NA543	LN:16101
@SQ	SN:Zv9_NA818	LN:25381
@SQ	SN:Zv9_NA149	LN:13273
@SQ	SN:Zv9_NA41	LN:71685
@SQ	SN:Zv9_NA445	LN:16544
@SQ	SN:Zv9_NA861	LN:6161
@SQ	SN:Zv9_NA234	LN:8389
@SQ	SN:Zv9_NA813	LN:20890
@SQ	SN:Zv9_NA657	LN:12499
@SQ	SN:Zv9_NA553	LN:12455
@SQ	SN:Zv9_NA824	LN:88608
@SQ	SN:Zv9_NA6	LN:6378
@SQ	SN:Zv9_NA263	LN:46218
@SQ	SN:Zv9_NA534	LN:28537
@SQ	SN:Zv9_NA653	LN:47980
@SQ	SN:Zv9_NA527	LN:18248
@SQ	SN:Zv9_NA2	LN:16058
@SQ	SN:Zv9_NA328	LN:26343
@SQ	SN:Zv9_NA645	LN:10343
@SQ	SN:Zv9_NA161	LN:11232
@SQ	SN:Zv9_NA501	LN:95885
@SQ	SN:Zv9_NA702	LN:26814
@SQ	SN:Zv9_NA796	LN:3298
@SQ	SN:Zv9_NA648	LN:16134
@SQ	SN:Zv9_NA539	LN:5114
@SQ	SN:Zv9_NA854	LN:19629
@SQ	SN:Zv9_NA301	LN:29537
@SQ	SN:Zv9_NA831	LN:9332
@SQ	SN:Zv9_NA124	LN:21941
@SQ	SN:Zv9_NA178	LN:57586
@SQ	SN:Zv9_NA924	LN:11402
@SQ	SN:Zv9_NA667	LN:15093
@SQ	SN:Zv9_NA435	LN:12108
@SQ	SN:Zv9_NA625	LN:37191
@SQ	SN:Zv9_NA630	LN:28321
@SQ	SN:Zv9_NA403	LN:107891
@SQ	SN:Zv9_NA911	LN:16801
@SQ	SN:Zv9_NA192	LN:46519
@SQ	SN:Zv9_NA651	LN:11834
@SQ	SN:Zv9_NA83	LN:14644
@SQ	SN:Zv9_NA166	LN:16018
@SQ	SN:Zv9_NA141	LN:15732
@SQ	SN:Zv9_NA408	LN:28725
@SQ	SN:Zv9_NA296	LN:57651
@SQ	SN:Zv9_NA291	LN:17202
@SQ	SN:Zv9_NA167	LN:10148
@SQ	SN:Zv9_NA505	LN:12318
@SQ	SN:Zv9_NA592	LN:29560
@SQ	SN:Zv9_NA183	LN:17343
@SQ	SN:Zv9_NA207	LN:14752
@SQ	SN:Zv9_NA189	LN:35705
@SQ	SN:Zv9_NA518	LN:30978
@SQ	SN:Zv9_NA987	LN:4206
@SQ	SN:Zv9_NA898	LN:10149
@SQ	SN:Zv9_NA61	LN:35842
@SQ	SN:Zv9_NA952	LN:1326
@SQ	SN:Zv9_NA729	LN:17661
@SQ	SN:Zv9_NA773	LN:12355
@SQ	SN:Zv9_NA233	LN:55805
@SQ	SN:Zv9_NA156	LN:73829
@SQ	SN:Zv9_NA354	LN:8909
@SQ	SN:Zv9_NA316	LN:13588
@SQ	SN:Zv9_NA175	LN:51667
@SQ	SN:Zv9_NA95	LN:49544
@SQ	SN:Zv9_NA138	LN:11785
@SQ	SN:Zv9_NA13	LN:12144
@SQ	SN:Zv9_NA659	LN:73536
@SQ	SN:Zv9_NA926	LN:44504
@SQ	SN:Zv9_NA247	LN:13470
@SQ	SN:Zv9_NA312	LN:14703
@SQ	SN:Zv9_NA745	LN:1198
@SQ	SN:Zv9_NA395	LN:54494
@SQ	SN:Zv9_NA699	LN:12094
@SQ	SN:Zv9_NA819	LN:28018
@SQ	SN:Zv9_NA662	LN:17481
@SQ	SN:Zv9_NA375	LN:49514
@SQ	SN:Zv9_NA57	LN:9714
@SQ	SN:Zv9_NA563	LN:13297
@SQ	SN:Zv9_NA350	LN:12545
@SQ	SN:Zv9_NA320	LN:28998
@SQ	SN:Zv9_NA384	LN:79937
@SQ	SN:Zv9_NA546	LN:23518
@SQ	SN:Zv9_NA663	LN:45603
@SQ	SN:Zv9_NA393	LN:14260
@SQ	SN:Zv9_NA982	LN:1919
@SQ	SN:Zv9_NA832	LN:13959
@SQ	SN:Zv9_NA464	LN:12550
@SQ	SN:Zv9_NA302	LN:33528
@SQ	SN:Zv9_NA185	LN:29025
@SQ	SN:Zv9_NA286	LN:31814
@SQ	SN:Zv9_NA369	LN:12019
@SQ	SN:Zv9_NA914	LN:9328
@SQ	SN:Zv9_NA790	LN:9429
@SQ	SN:Zv9_NA678	LN:61693
@SQ	SN:Zv9_NA859	LN:40050
@SQ	SN:Zv9_NA385	LN:58062
@SQ	SN:Zv9_NA618	LN:34930
@SQ	SN:Zv9_NA197	LN:8328
@SQ	SN:Zv9_NA347	LN:5663
@SQ	SN:Zv9_NA457	LN:11494
@SQ	SN:Zv9_NA693	LN:21062
@SQ	SN:Zv9_NA767	LN:18499
@SQ	SN:Zv9_NA706	LN:56151
@SQ	SN:Zv9_NA283	LN:24131
@SQ	SN:Zv9_NA533	LN:23511
@SQ	SN:Zv9_NA119	LN:6288
@SQ	SN:Zv9_NA44	LN:9871
@SQ	SN:Zv9_NA336	LN:19927
@SQ	SN:Zv9_NA64	LN:12831
@SQ	SN:Zv9_NA511	LN:22285
@SQ	SN:Zv9_NA284	LN:12811
@SQ	SN:Zv9_NA629	LN:33835
@SQ	SN:Zv9_NA440	LN:11735
@SQ	SN:Zv9_NA379	LN:11020
@SQ	SN:Zv9_NA226	LN:10512
@SQ	SN:Zv9_NA885	LN:65370
@SQ	SN:Zv9_NA39	LN:29772
@SQ	SN:Zv9_NA988	LN:2311
@SQ	SN:Zv9_NA212	LN:1347
@SQ	SN:Zv9_NA991	LN:12451
@SQ	SN:Zv9_NA876	LN:49336
@SQ	SN:Zv9_NA453	LN:14532
@SQ	SN:Zv9_NA954	LN:2620
@SQ	SN:Zv9_NA856	LN:44612
@SQ	SN:Zv9_NA230	LN:9870
@SQ	SN:Zv9_NA152	LN:111598
@SQ	SN:Zv9_NA358	LN:14598
@SQ	SN:Zv9_NA680	LN:17332
@SQ	SN:Zv9_NA525	LN:96074
@SQ	SN:Zv9_NA669	LN:24865
@SQ	SN:Zv9_NA430	LN:12500
@SQ	SN:Zv9_NA343	LN:39438
@SQ	SN:Zv9_NA569	LN:31147
@SQ	SN:Zv9_NA602	LN:35900
@SQ	SN:Zv9_NA160	LN:12990
@SQ	SN:Zv9_NA950	LN:1755
@SQ	SN:Zv9_NA826	LN:11944
@SQ	SN:Zv9_NA682	LN:7348
@SQ	SN:Zv9_NA837	LN:15190
@SQ	SN:Zv9_NA460	LN:24004
@SQ	SN:Zv9_NA269	LN:20600
@SQ	SN:Zv9_NA897	LN:19172
@SQ	SN:Zv9_NA69	LN:27326
@SQ	SN:Zv9_NA600	LN:22969
@SQ	SN:Zv9_NA107	LN:55784
@SQ	SN:Zv9_NA378	LN:32319
@SQ	SN:Zv9_NA418	LN:35229
@SQ	SN:Zv9_NA53	LN:34431
@SQ	SN:Zv9_NA494	LN:18273
@SQ	SN:Zv9_NA32	LN:16487
@SQ	SN:Zv9_NA332	LN:60899
@SQ	SN:Zv9_NA891	LN:3607
@SQ	SN:Zv9_NA482	LN:17061
@SQ	SN:Zv9_NA509	LN:77778
@SQ	SN:Zv9_NA461	LN:95149
@SQ	SN:Zv9_NA870	LN:74622
@SQ	SN:Zv9_NA58	LN:27350
@SQ	SN:Zv9_NA610	LN:8176
@SQ	SN:Zv9_NA342	LN:12023
@SQ	SN:Zv9_NA96	LN:15815
@SQ	SN:Zv9_NA4	LN:41486
@SQ	SN:Zv9_NA520	LN:27067
@SQ	SN:Zv9_NA38	LN:49389
@SQ	SN:Zv9_NA552	LN:39982
@SQ	SN:Zv9_NA668	LN:31510
@SQ	SN:Zv9_NA33	LN:54475
@SQ	SN:Zv9_NA581	LN:7798
@SQ	SN:Zv9_NA317	LN:25636
@SQ	SN:Zv9_NA704	LN:38183
@SQ	SN:Zv9_NA554	LN:20424
@SQ	SN:Zv9_NA923	LN:33441
@SQ	SN:Zv9_NA109	LN:11016
@SQ	SN:Zv9_NA606	LN:17139
@SQ	SN:Zv9_NA608	LN:40497
@SQ	SN:Zv9_NA59	LN:18756
@SQ	SN:Zv9_NA802	LN:1126
@SQ	SN:Zv9_NA998	LN:43558
@SQ	SN:Zv9_NA589	LN:20976
@SQ	SN:Zv9_NA986	LN:1639
@SQ	SN:Zv9_NA101	LN:47589
@SQ	SN:Zv9_NA963	LN:33607
@SQ	SN:Zv9_NA615	LN:17237
@SQ	SN:Zv9_NA154	LN:36097
@SQ	SN:Zv9_NA632	LN:14114
@SQ	SN:Zv9_NA3	LN:20749
@SQ	SN:Zv9_NA208	LN:26893
@SQ	SN:Zv9_NA519	LN:23764
@SQ	SN:Zv9_NA102	LN:14832
@SQ	SN:Zv9_NA443	LN:24376
@SQ	SN:Zv9_NA523	LN:11856
@SQ	SN:Zv9_NA137	LN:11941
@SQ	SN:Zv9_NA290	LN:96477
@SQ	SN:Zv9_NA614	LN:19362
@SQ	SN:Zv9_NA720	LN:10750
@SQ	SN:Zv9_NA42	LN:60856
@SQ	SN:Zv9_NA9	LN:20238
@SQ	SN:Zv9_NA932	LN:2185
@SQ	SN:Zv9_NA221	LN:27995
@SQ	SN:Zv9_NA797	LN:114591
@SQ	SN:Zv9_NA127	LN:8150
@SQ	SN:Zv9_NA434	LN:24612
@SQ	SN:Zv9_NA71	LN:15078
@SQ	SN:Zv9_NA344	LN:52186
@SQ	SN:Zv9_NA381	LN:14544
@SQ	SN:Zv9_NA122	LN:18352
@SQ	SN:Zv9_NA838	LN:24053
@SQ	SN:Zv9_NA310	LN:15572
@SQ	SN:Zv9_NA22	LN:67349
@SQ	SN:Zv9_NA28	LN:130903
@SQ	SN:Zv9_NA417	LN:33247
@SQ	SN:Zv9_NA769	LN:36129
@SQ	SN:Zv9_NA688	LN:31617
@SQ	SN:Zv9_NA934	LN:1266
@SQ	SN:Zv9_NA104	LN:47531
@SQ	SN:Zv9_NA261	LN:12074
@SQ	SN:Zv9_NA656	LN:18479
@SQ	SN:Zv9_NA715	LN:20896
@SQ	SN:chr1	LN:60348388
@SQ	SN:chr10	LN:46591166
@SQ	SN:chr11	LN:46661319
@SQ	SN:chr12	LN:50697278
@SQ	SN:chr13	LN:54093808
@SQ	SN:chr14	LN:53733891
@SQ	SN:chr15	LN:47442429
@SQ	SN:chr16	LN:58780683
@SQ	SN:chr17	LN:53984731
@SQ	SN:chr18	LN:49877488
@SQ	SN:chr19	LN:50254551
@SQ	SN:chr2	LN:60300536
@SQ	SN:chr20	LN:55952140
@SQ	SN:chr21	LN:44544065
@SQ	SN:chr22	LN:42261000
@SQ	SN:chr23	LN:46386876
@SQ	SN:chr24	LN:43947580
@SQ	SN:chr25	LN:38499472
@SQ	SN:chr3	LN:63268876
@SQ	SN:chr4	LN:62094675
@SQ	SN:chr5	LN:75682077
@SQ	SN:chr6	LN:59938731
@SQ	SN:chr7	LN:77276063
@SQ	SN:chr8	LN:56184765
@SQ	SN:chr9	LN:58232459
@SQ	SN:chrM	LN:16596
@PG	ID:bowtie2	PN:bowtie2	VN:2.2.6	CL:"/usr/bin/bowtie2-align-s --wrapper basic-0 -x /home/ai/Projects/amplican_manuscript/analysis/idx/danRer7.fa -f /home/ai/Projects/amplican_manuscript/analysis/real_dataset/guides.fa --passthrough"
0	16	chr10	2815864	42	23M	*	0	0	CCATCTTTCAAATAGCAGCAGCT	IIIIIIIIIIIIIIIIIIIIIII	AS:i:0	XN:i:0	XM:i:0	XO:i:0	XG:i:0	NM:i:0	MD:Z:23	YT:Z:UU
1	0	chr10	40116482	34	23M	*	0	0	GGAGCGGGGCATGTGGATATTGG	IIIIIIIIIIIIIIIIIIIIIII	AS:i:0	XS:i:-6	XN:i:0	XM:i:0	XO:i:0	XG:i:0	NM:i:0	MD:Z:23	YT:Z:UU
2	0	chr14	34987151	1	23M	*	0	0	GGCTCAGACAGCCTGCCATTGGG	IIIIIIIIIIIIIIIIIIIIIII	AS:i:0	XS:i:0	XN:i:0	XM:i:0	XO:i:0	XG:i:0	NM:i:0	MD:Z:23	YT:Z:UU
3	0	chr5	25097481	42	23M	*	0	0	GATAAAGAGCAGAAACTCACAGG	IIIIIIIIIIIIIIIIIIIIIII	AS:i:0	XN:i:0	XM:i:0	XO:i:0	XG:i:0	NM:i:0	MD:Z:23	YT:Z:UU
4	16	chr15	22773484	42	23M	*	0	0	CCGCGCTGATAAGGAGGGAAGCA	IIIIIIIIIIIIIIIIIIIIIII	AS:i:0	XN:i:0	XM:i:0	XO:i:0	XG:i:0	NM:i:0	MD:Z:23	YT:Z:UU
5	0	chr1	30762860	42	23M	*	0	0	AGTTCTTACTATCATCCACAGGG	IIIIIIIIIIIIIIIIIIIIIII	AS:i:0	XN:i:0	XM:i:0	XO:i:0	XG:i:0	NM:i:0	MD:Z:23	YT:Z:UU
6	16	chr17	42389982	42	23M	*	0	0	CCTTCTGCACAAGGCTGGAAGCC	IIIIIIIIIIIIIIIIIIIIIII	AS:i:0	XN:i:0	XM:i:0	XO:i:0	XG:i:0	NM:i:0	MD:Z:23	YT:Z:UU
7	0	chr10	43351324	42	23M	*	0	0	GCCTTCTTTCTGCTCTCTGTAGG	IIIIIIIIIIIIIIIIIIIIIII	AS:i:0	XN:i:0	XM:i:0	XO:i:0	XG:i:0	NM:i:0	MD:Z:23	YT:Z:UU
8	0	chr10	43351277	42	23M	*	0	0	TGACCATTGAGTCCCAATGTAGG	IIIIIIIIIIIIIIIIIIIIIII	AS:i:0	XN:i:0	XM:i:0	XO:i:0	XG:i:0	NM:i:0	MD:Z:23	YT:Z:UU
9	0	chr23	36328564	42	23M	*	0	0	GCCATTTGGAGTCACATGATTGG	IIIIIIIIIIIIIIIIIIIIIII	AS:i:0	XN:i:0	XM:i:0	XO:i:0	XG:i:0	NM:i:0	MD:Z:23	YT:Z:UU
10	16	chr5	51525877	42	23M	*	0	0	CCAAGTGTCCACTTTACCGTTTC	IIIIIIIIIIIIIIIIIIIIIII	AS:i:0	XN:i:0	XM:i:0	XO:i:0	XG:i:0	NM:i:0	MD:Z:23	YT:Z:UU
11	16	chr18	23661654	42	23M	*	0	0	CCAAGGTAAGTGATAATATTTTC	IIIIIIIIIIIIIIIIIIIIIII	AS:i:0	XN:i:0	XM:i:0	XO:i:0	XG:i:0	NM:i:0	MD:Z:23	YT:Z:UU
12	0	chr17	22518738	42	23M	*	0	0	GGGAGTCTTACCCTACGGCGTGG	IIIIIIIIIIIIIIIIIIIIIII	AS:i:0	XN:i:0	XM:i:0	XO:i:0	XG:i:0	NM:i:0	MD:Z:23	YT:Z:UU
13	16	chr17	22519423	42	23M	*	0	0	CCCACCTTCTCTCCTTTCCCTCC	IIIIIIIIIIIIIIIIIIIIIII	AS:i:0	XN:i:0	XM:i:0	XO:i:0	XG:i:0	NM:i:0	MD:Z:23	YT:Z:UU
14	16	chr17	22518029	42	23M	*	0	0	CCAGAAGGGCCAATATGGACTCC	IIIIIIIIIIIIIIIIIIIIIII	AS:i:0	XN:i:0	XM:i:0	XO:i:0	XG:i:0	NM:i:0	MD:Z:23	YT:Z:UU
15	0	chr1	6993863	42	23M	*	0	0	GTTGTTTCTCCCTCTTTGTACGG	IIIIIIIIIIIIIIIIIIIIIII	AS:i:0	XN:i:0	XM:i:0	XO:i:0	XG:i:0	NM:i:0	MD:Z:23	YT:Z:UU
16	0	chr12	1940251	23	23M	*	0	0	AGACCATCGCCGCTTCACTAAGG	IIIIIIIIIIIIIIIIIIIIIII	AS:i:-6	XN:i:0	XM:i:1	XO:i:0	XG:i:0	NM:i:1	MD:Z:10A12	YT:Z:UU
17	0	chr3	63095393	42	23M	*	0	0	GACACACGGATGATCTGGTAAGG	IIIIIIIIIIIIIIIIIIIIIII	AS:i:0	XN:i:0	XM:i:0	XO:i:0	XG:i:0	NM:i:0	MD:Z:23	YT:Z:UU
18	16	chr18	24780183	42	23M	*	0	0	CCATATCGCCACCGCTGCGATCT	IIIIIIIIIIIIIIIIIIIIIII	AS:i:0	XN:i:0	XM:i:0	XO:i:0	XG:i:0	NM:i:0	MD:Z:23	YT:Z:UU
19	0	chr11	19400684	42	23M	*	0	0	GAGGGTTTGTGGGTGATGTATGG	IIIIIIIIIIIIIIIIIIIIIII	AS:i:0	XN:i:0	XM:i:0	XO:i:0	XG:i:0	NM:i:0	MD:Z:23	YT:Z:UU
21	0	chr22	8821704	42	23M	*	0	0	GCAACTTACAGGTATAAAATAGG	IIIIIIIIIIIIIIIIIIIIIII	AS:i:0	XN:i:0	XM:i:0	XO:i:0	XG:i:0	NM:i:0	MD:Z:23	YT:Z:UU
22	0	chr14	48573565	42	23M	*	0	0	GAAAACCTTTGTATAACCAACGG	IIIIIIIIIIIIIIIIIIIIIII	AS:i:0	XN:i:0	XM:i:0	XO:i:0	XG:i:0	NM:i:0	MD:Z:23	YT:Z:UU
23	0	chr13	33491167	42	23M	*	0	0	GGTCCCGTGTGCTGCTACTGCGG	IIIIIIIIIIIIIIIIIIIIIII	AS:i:0	XN:i:0	XM:i:0	XO:i:0	XG:i:0	NM:i:0	MD:Z:23	YT:Z:UU
24	16	chr14	37493197	42	23M	*	0	0	CCTGCATTCTCGAGACTGCGGCA	IIIIIIIIIIIIIIIIIIIIIII	AS:i:0	XN:i:0	XM:i:0	XO:i:0	XG:i:0	NM:i:0	MD:Z:23	YT:Z:UU
25	16	chr14	37493150	42	23M	*	0	0	CCTACCTGTTCCACGGGCTCGTC	IIIIIIIIIIIIIIIIIIIIIII	AS:i:0	XN:i:0	XM:i:0	XO:i:0	XG:i:0	NM:i:0	MD:Z:23	YT:Z:UU
26	16	chr12	30518974	42	23M	*	0	0	CCAGAACCAGTGTGCGGGATCCC	IIIIIIIIIIIIIIIIIIIIIII	AS:i:0	XN:i:0	XM:i:0	XO:i:0	XG:i:0	NM:i:0	MD:Z:23	YT:Z:UU
27	16	chr10	809337	42	23M	*	0	0	CCGCACAGAAATCATCATCATCC	IIIIIIIIIIIIIIIIIIIIIII	AS:i:0	XN:i:0	XM:i:0	XO:i:0	XG:i:0	NM:i:0	MD:Z:23	YT:Z:UU
28	16	chr13	2388825	42	23M	*	0	0	CCATGCACTTGATGTAATAATCC	IIIIIIIIIIIIIIIIIIIIIII	AS:i:0	XN:i:0	XM:i:0	XO:i:0	XG:i:0	NM:i:0	MD:Z:23	YT:Z:UU
29	0	chr16	22249685	42	23M	*	0	0	GGCCCTCATGACACTACTGATGG	IIIIIIIIIIIIIIIIIIIIIII	AS:i:0	XN:i:0	XM:i:0	XO:i:0	XG:i:0	NM:i:0	MD:Z:23	YT:Z:UU
30	16	chr2	7359488	42	23M	*	0	0	CCAGAAATCCAACGAGCAGGACC	IIIIIIIIIIIIIIIIIIIIIII	AS:i:0	XN:i:0	XM:i:0	XO:i:0	XG:i:0	NM:i:0	MD:Z:23	YT:Z:UU
31	16	chr7	52221389	42	23M	*	0	0	CCTCTGCTCTGGACAAACTTCCC	IIIIIIIIIIIIIIIIIIIIIII	AS:i:0	XN:i:0	XM:i:0	XO:i:0	XG:i:0	NM:i:0	MD:Z:23	YT:Z:UU
32	16	chr11	28956077	42	23M	*	0	0	CCAGCTGCTGGAGAATTCTCACC	IIIIIIIIIIIIIIIIIIIIIII	AS:i:0	XN:i:0	XM:i:0	XO:i:0	XG:i:0	NM:i:0	MD:Z:23	YT:Z:UU
33	16	chr16	25581024	42	23M	*	0	0	CCGCCAGCTGGACAAACTGCGCC	IIIIIIIIIIIIIIIIIIIIIII	AS:i:0	XN:i:0	XM:i:0	XO:i:0	XG:i:0	NM:i:0	MD:Z:23	YT:Z:UU
34	0	chr22	23496011	42	23M	*	0	0	GAAGGATGATTCAGATATCCAGG	IIIIIIIIIIIIIIIIIIIIIII	AS:i:0	XN:i:0	XM:i:0	XO:i:0	XG:i:0	NM:i:0	MD:Z:23	YT:Z:UU
35	16	chr2	7136507	42	23M	*	0	0	CCTTGGTGCGCCACGTCGTTTTC	IIIIIIIIIIIIIIIIIIIIIII	AS:i:0	XN:i:0	XM:i:0	XO:i:0	XG:i:0	NM:i:0	MD:Z:23	YT:Z:UU
36	0	chr3	28978163	42	23M	*	0	0	GGAGTCCTTTGACCTGGCTCAGG	IIIIIIIIIIIIIIIIIIIIIII	AS:i:0	XN:i:0	XM:i:0	XO:i:0	XG:i:0	NM:i:0	MD:Z:23	YT:Z:UU
37	0	chr8	33255299	42	23M	*	0	0	GAAAACCTGCTTTATAGTCATGG	IIIIIIIIIIIIIIIIIIIIIII	AS:i:0	XN:i:0	XM:i:0	XO:i:0	XG:i:0	NM:i:0	MD:Z:23	YT:Z:UU
38	16	chr16	25111170	42	23M	*	0	0	CCAGATAATCACTCAGATTGACC	IIIIIIIIIIIIIIIIIIIIIII	AS:i:0	XN:i:0	XM:i:0	XO:i:0	XG:i:0	NM:i:0	MD:Z:23	YT:Z:UU
39	16	chr16	33931547	42	23M	*	0	0	CCTCCAGAGGCCTGGTCATTCTC	IIIIIIIIIIIIIIIIIIIIIII	AS:i:0	XN:i:0	XM:i:0	XO:i:0	XG:i:0	NM:i:0	MD:Z:23	YT:Z:UU
40	0	chr1	11431775	42	23M	*	0	0	AGCATCTGGGTCATCCCGAAAGG	IIIIIIIIIIIIIIIIIIIIIII	AS:i:0	XN:i:0	XM:i:0	XO:i:0	XG:i:0	NM:i:0	MD:Z:23	YT:Z:UU
41	16	chr12	11392458	42	23M	*	0	0	CCAGCGGCACAGTCCAGGATCTC	IIIIIIIIIIIIIIIIIIIIIII	AS:i:0	XN:i:0	XM:i:0	XO:i:0	XG:i:0	NM:i:0	MD:Z:23	YT:Z:UU
42	0	chr6	19544130	42	23M	*	0	0	GAAAGGGAAAATGAAGCCGTTGG	IIIIIIIIIIIIIIIIIIIIIII	AS:i:0	XN:i:0	XM:i:0	XO:i:0	XG:i:0	NM:i:0	MD:Z:23	YT:Z:UU
43	16	chr7	25658469	42	23M	*	0	0	CCGGGATGACCGAGCCTGAGTCC	IIIIIIIIIIIIIIIIIIIIIII	AS:i:0	XN:i:0	XM:i:0	XO:i:0	XG:i:0	NM:i:0	MD:Z:23	YT:Z:UU
44	0	chr4	15853267	42	23M	*	0	0	TGGCTTCACTCTGGGGAACGTGG	IIIIIIIIIIIIIIIIIIIIIII	AS:i:0	XN:i:0	XM:i:0	XO:i:0	XG:i:0	NM:i:0	MD:Z:23	YT:Z:UU
45	0	chr3	22583892	42	23M	*	0	0	AGTTCTTCTCTCCTGATTAGAGG	IIIIIIIIIIIIIIIIIIIIIII	AS:i:0	XN:i:0	XM:i:0	XO:i:0	XG:i:0	NM:i:0	MD:Z:23	YT:Z:UU
46	0	chr16	26212417	42	23M	*	0	0	GGCCCAGGAGGAGCCCACACTGG	IIIIIIIIIIIIIIIIIIIIIII	AS:i:0	XN:i:0	XM:i:0	XO:i:0	XG:i:0	NM:i:0	MD:Z:23	YT:Z:UU
47	16	chr5	4457571	42	23M	*	0	0	CCGAAACATCTCACAATCAGCCT	IIIIIIIIIIIIIIIIIIIIIII	AS:i:0	XN:i:0	XM:i:0	XO:i:0	XG:i:0	NM:i:0	MD:Z:23	YT:Z:UU
48	0	chr2	48802306	34	23M	*	0	0	GATGCTCAGAGTTACTGCAGAGG	IIIIIIIIIIIIIIIIIIIIIII	AS:i:0	XS:i:-6	XN:i:0	XM:i:0	XO:i:0	XG:i:0	NM:i:0	MD:Z:23	YT:Z:UU
49	0	chr16	27335598	42	23M	*	0	0	GACTGAGTACTACGAGGAGGGGG	IIIIIIIIIIIIIIIIIIIIIII	AS:i:0	XN:i:0	XM:i:0	XO:i:0	XG:i:0	NM:i:0	MD:Z:23	YT:Z:UU
50	0	chr22	375705	42	23M	*	0	0	GAGGTTCTGCTCTACCGAACCGG	IIIIIIIIIIIIIIIIIIIIIII	AS:i:0	XN:i:0	XM:i:0	XO:i:0	XG:i:0	NM:i:0	MD:Z:23	YT:Z:UU
51	16	chr24	9785269	34	23M	*	0	0	CCAAAATGGCCTCCACTGCTGCC	IIIIIIIIIIIIIIIIIIIIIII	AS:i:0	XS:i:-6	XN:i:0	XM:i:0	XO:i:0	XG:i:0	NM:i:0	MD:Z:23	YT:Z:UU
52	0	chr9	3033713	42	23M	*	0	0	GAGGGCGAGACAAAGACATCTGG	IIIIIIIIIIIIIIIIIIIIIII	AS:i:0	XN:i:0	XM:i:0	XO:i:0	XG:i:0	NM:i:0	MD:Z:23	YT:Z:UU
53	0	chr13	43198021	42	23M	*	0	0	TGTGTTGGACAGATTGTTTTGGG	IIIIIIIIIIIIIIIIIIIIIII	AS:i:0	XN:i:0	XM:i:0	XO:i:0	XG:i:0	NM:i:0	MD:Z:23	YT:Z:UU
54	0	chr19	16830113	42	23M	*	0	0	AGAGGAAGCGCACGCGACTTGGG	IIIIIIIIIIIIIIIIIIIIIII	AS:i:0	XN:i:0	XM:i:0	XO:i:0	XG:i:0	NM:i:0	MD:Z:23	YT:Z:UU
55	0	chr19	16841138	42	23M	*	0	0	GAGATAAAGAGCGAGCACAAAGG	IIIIIIIIIIIIIIIIIIIIIII	AS:i:0	XN:i:0	XM:i:0	XO:i:0	XG:i:0	NM:i:0	MD:Z:23	YT:Z:UU
56	0	chr16	26224426	42	23M	*	0	0	GAACAAGATACTGGCTATCACGG	IIIIIIIIIIIIIIIIIIIIIII	AS:i:0	XN:i:0	XM:i:0	XO:i:0	XG:i:0	NM:i:0	MD:Z:23	YT:Z:UU
57	0	chr22	26325914	42	23M	*	0	0	GAACTGAAGCTGAGCTGTCCTGG	IIIIIIIIIIIIIIIIIIIIIII	AS:i:0	XN:i:0	XM:i:0	XO:i:0	XG:i:0	NM:i:0	MD:Z:23	YT:Z:UU
58	0	chr18	49677424	42	23M	*	0	0	GGCAGCGGAGACCCTGAGGGAGG	IIIIIIIIIIIIIIIIIIIIIII	AS:i:0	XN:i:0	XM:i:0	XO:i:0	XG:i:0	NM:i:0	MD:Z:23	YT:Z:UU
59	0	chr5	43763608	23	23M	*	0	0	GGTGACGTGTCTAAAATGCAGGG	IIIIIIIIIIIIIIIIIIIIIII	AS:i:-6	XN:i:0	XM:i:1	XO:i:0	XG:i:0	NM:i:1	MD:Z:5T17	YT:Z:UU
60	16	chr6	59580694	42	23M	*	0	0	CCGCCGCCGCTGCTCGACGCCTC	IIIIIIIIIIIIIIIIIIIIIII	AS:i:0	XN:i:0	XM:i:0	XO:i:0	XG:i:0	NM:i:0	MD:Z:23	YT:Z:UU
61	16	chr4	642932	42	23M	*	0	0	CCGCCAGCAGACCCTGGAAACCC	IIIIIIIIIIIIIIIIIIIIIII	AS:i:0	XN:i:0	XM:i:0	XO:i:0	XG:i:0	NM:i:0	MD:Z:23	YT:Z:UU
62	0	chr14	34698338	42	23M	*	0	0	GAATGTGAAGATCTTGACGCTGG	IIIIIIIIIIIIIIIIIIIIIII	AS:i:0	XN:i:0	XM:i:0	XO:i:0	XG:i:0	NM:i:0	MD:Z:23	YT:Z:UU
63	0	chr8	42370399	1	23M	*	0	0	GGTCAAAACTCAGACAGGTCAGG	IIIIIIIIIIIIIIIIIIIIIII	AS:i:0	XS:i:0	XN:i:0	XM:i:0	XO:i:0	XG:i:0	NM:i:0	MD:Z:23	YT:Z:UU
64	0	chr10	8719721	23	23M	*	0	0	GGGACTCACTGGGAACGGTGTGG	IIIIIIIIIIIIIIIIIIIIIII	AS:i:-6	XN:i:0	XM:i:1	XO:i:0	XG:i:0	NM:i:1	MD:Z:15T7	YT:Z:UU
65	0	chr1	1474221	42	23M	*	0	0	GGATGAACTCAAAAAAGAAGTGG	IIIIIIIIIIIIIIIIIIIIIII	AS:i:0	XN:i:0	XM:i:0	XO:i:0	XG:i:0	NM:i:0	MD:Z:23	YT:Z:UU
66	0	chr13	1280950	42	23M	*	0	0	GGACCGGTCAGCCATTGACATGG	IIIIIIIIIIIIIIIIIIIIIII	AS:i:0	XN:i:0	XM:i:0	XO:i:0	XG:i:0	NM:i:0	MD:Z:23	YT:Z:UU
67	16	chr19	43764903	42	23M	*	0	0	CCTGCTCGCTCAGTCGGCTGTCC	IIIIIIIIIIIIIIIIIIIIIII	AS:i:0	XN:i:0	XM:i:0	XO:i:0	XG:i:0	NM:i:0	MD:Z:23	YT:Z:UU
68	16	chr22	39718740	42	23M	*	0	0	CCCAGGATTTTATATACCTTCCC	IIIIIIIIIIIIIIIIIIIIIII	AS:i:0	XN:i:0	XM:i:0	XO:i:0	XG:i:0	NM:i:0	MD:Z:23	YT:Z:UU
69	0	chr25	19933333	42	23M	*	0	0	GGACTCGTTCGCTCTCGCTCCGG	IIIIIIIIIIIIIIIIIIIIIII	AS:i:0	XN:i:0	XM:i:0	XO:i:0	XG:i:0	NM:i:0	MD:Z:23	YT:Z:UU
70	0	chr21	6527425	34	23M	*	0	0	GGGCATCCAGCAGCTGGGTTTGG	IIIIIIIIIIIIIIIIIIIIIII	AS:i:0	XS:i:-6	XN:i:0	XM:i:0	XO:i:0	XG:i:0	NM:i:0	MD:Z:23	YT:Z:UU
71	16	chr20	25370855	42	23M	*	0	0	CCACTGCCCTGAAGTGCCGCCCC	IIIIIIIIIIIIIIIIIIIIIII	AS:i:0	XN:i:0	XM:i:0	XO:i:0	XG:i:0	NM:i:0	MD:Z:23	YT:Z:UU
72	0	chr9	47610786	42	23M	*	0	0	GGGTTGTGATCAAAATGATCTGG	IIIIIIIIIIIIIIIIIIIIIII	AS:i:0	XN:i:0	XM:i:0	XO:i:0	XG:i:0	NM:i:0	MD:Z:23	YT:Z:UU
73	0	chr1	52321233	42	23M	*	0	0	GGACCAGACGAACCTGTTCGGGG	IIIIIIIIIIIIIIIIIIIIIII	AS:i:0	XN:i:0	XM:i:0	XO:i:0	XG:i:0	NM:i:0	MD:Z:23	YT:Z:UU
74	0	chr1	586123	42	23M	*	0	0	GGTGGGAGTGTCGGGACGCTCGG	IIIIIIIIIIIIIIIIIIIIIII	AS:i:0	XN:i:0	XM:i:0	XO:i:0	XG:i:0	NM:i:0	MD:Z:23	YT:Z:UU
75	16	chr14	37484051	42	23M	*	0	0	CCTAAAGCAGTCAGTGTGCGATC	IIIIIIIIIIIIIIIIIIIIIII	AS:i:0	XN:i:0	XM:i:0	XO:i:0	XG:i:0	NM:i:0	MD:Z:23	YT:Z:UU
76	16	chr15	28251697	42	23M	*	0	0	CCAGGTGAGAGAGACGGTCGTCC	IIIIIIIIIIIIIIIIIIIIIII	AS:i:0	XN:i:0	XM:i:0	XO:i:0	XG:i:0	NM:i:0	MD:Z:23	YT:Z:UU
77	0	chr16	58708163	42	23M	*	0	0	GGGAAGAGGGAGCACGGGCTGGG	IIIIIIIIIIIIIIIIIIIIIII	AS:i:0	XN:i:0	XM:i:0	XO:i:0	XG:i:0	NM:i:0	MD:Z:23	YT:Z:UU
78	16	chr24	17898961	42	23M	*	0	0	CCTGTCATGTACTCGTGGTCTCC	IIIIIIIIIIIIIIIIIIIIIII	AS:i:0	XN:i:0	XM:i:0	XO:i:0	XG:i:0	NM:i:0	MD:Z:23	YT:Z:UU
79	16	chr10	27358914	42	23M	*	0	0	CCGACTCTTTAAATTTGCACTCC	IIIIIIIIIIIIIIIIIIIIIII	AS:i:0	XN:i:0	XM:i:0	XO:i:0	XG:i:0	NM:i:0	MD:Z:23	YT:Z:UU
80	0	chr21	44400621	42	23M	*	0	0	GGGAAGAAGAAGGTCAGTAGGGG	IIIIIIIIIIIIIIIIIIIIIII	AS:i:0	XN:i:0	XM:i:0	XO:i:0	XG:i:0	NM:i:0	MD:Z:23	YT:Z:UU
81	16	chr13	6341490	1	23M	*	0	0	CCTCCTCTGGCTGACATCCTGCC	IIIIIIIIIIIIIIIIIIIIIII	AS:i:0	XS:i:0	XN:i:0	XM:i:0	XO:i:0	XG:i:0	NM:i:0	MD:Z:23	YT:Z:UU
82	0	chr7	22808475	42	23M	*	0	0	GATGTGGACGGAGAGCACAGAGG	IIIIIIIIIIIIIIIIIIIIIII	AS:i:0	XN:i:0	XM:i:0	XO:i:0	XG:i:0	NM:i:0	MD:Z:23	YT:Z:UU
83	0	chr10	22947982	42	23M	*	0	0	GGGCCGTACAACCTATGAACTGG	IIIIIIIIIIIIIIIIIIIIIII	AS:i:0	XN:i:0	XM:i:0	XO:i:0	XG:i:0	NM:i:0	MD:Z:23	YT:Z:UU
84	0	chr20	45185335	42	23M	*	0	0	GGAAGGCAAACCTTTTCACCAGG	IIIIIIIIIIIIIIIIIIIIIII	AS:i:0	XN:i:0	XM:i:0	XO:i:0	XG:i:0	NM:i:0	MD:Z:23	YT:Z:UU
85	16	chr7	75113285	1	23M	*	0	0	CCATGTCATTGAGCCGTTTGCCC	IIIIIIIIIIIIIIIIIIIIIII	AS:i:0	XS:i:0	XN:i:0	XM:i:0	XO:i:0	XG:i:0	NM:i:0	MD:Z:23	YT:Z:UU
86	16	chr1	40420103	42	23M	*	0	0	CCCATCGGCCATGAAGGGTGTCC	IIIIIIIIIIIIIIIIIIIIIII	AS:i:0	XN:i:0	XM:i:0	XO:i:0	XG:i:0	NM:i:0	MD:Z:23	YT:Z:UU
87	16	chr17	22518108	42	23M	*	0	0	CCCCATTCTGACCCCCCCACCTC	IIIIIIIIIIIIIIIIIIIIIII	AS:i:0	XN:i:0	XM:i:0	XO:i:0	XG:i:0	NM:i:0	MD:Z:23	YT:Z:UU
88	16	chr10	1989701	42	23M	*	0	0	CCAACTTTCACACATTCTGACCC	IIIIIIIIIIIIIIIIIIIIIII	AS:i:0	XN:i:0	XM:i:0	XO:i:0	XG:i:0	NM:i:0	MD:Z:23	YT:Z:UU
89	0	chr21	6738709	42	23M	*	0	0	GGTTTTACCCGCTAACCCAGAGG	IIIIIIIIIIIIIIIIIIIIIII	AS:i:0	XN:i:0	XM:i:0	XO:i:0	XG:i:0	NM:i:0	MD:Z:23	YT:Z:UU
90	0	chr14	37447084	42	23M	*	0	0	GGTCTGTGGACTCGAAACACAGG	IIIIIIIIIIIIIIIIIIIIIII	AS:i:0	XN:i:0	XM:i:0	XO:i:0	XG:i:0	NM:i:0	MD:Z:23	YT:Z:UU
91	0	chr15	33156075	42	23M	*	0	0	GGTTCCAAAAACGTTGTCAATGG	IIIIIIIIIIIIIIIIIIIIIII	AS:i:0	XN:i:0	XM:i:0	XO:i:0	XG:i:0	NM:i:0	MD:Z:23	YT:Z:UU
92	16	chr5	71787014	42	23M	*	0	0	CCTGTCAGCGAGTGACAACATCC	IIIIIIIIIIIIIIIIIIIIIII	AS:i:0	XN:i:0	XM:i:0	XO:i:0	XG:i:0	NM:i:0	MD:Z:23	YT:Z:UU
93	16	chr3	20703696	42	23M	*	0	0	CCATTTGAGTTTGTCATTGGCCC	IIIIIIIIIIIIIIIIIIIIIII	AS:i:0	XN:i:0	XM:i:0	XO:i:0	XG:i:0	NM:i:0	MD:Z:23	YT:Z:UU
94	0	chr3	35949693	42	23M	*	0	0	GGAAGAGTTGGTGGTCGGCTTGG	IIIIIIIIIIIIIIIIIIIIIII	AS:i:0	XN:i:0	XM:i:0	XO:i:0	XG:i:0	NM:i:0	MD:Z:23	YT:Z:UU
95	0	chr25	16199065	42	23M	*	0	0	GGTGCACAATGAAAACTGCCTGG	IIIIIIIIIIIIIIIIIIIIIII	AS:i:0	XN:i:0	XM:i:0	XO:i:0	XG:i:0	NM:i:0	MD:Z:23	YT:Z:UU
96	0	chr16	45765184	42	23M	*	0	0	GGACGTCCATCCGCAACATTCGG	IIIIIIIIIIIIIIIIIIIIIII	AS:i:0	XN:i:0	XM:i:0	XO:i:0	XG:i:0	NM:i:0	MD:Z:23	YT:Z:UU
97	0	chr2	56393239	42	23M	*	0	0	GGCCGAGCTGAACTTTGAGGAGG	IIIIIIIIIIIIIIIIIIIIIII	AS:i:0	XN:i:0	XM:i:0	XO:i:0	XG:i:0	NM:i:0	MD:Z:23	YT:Z:UU
98	0	chr9	34746502	42	23M	*	0	0	GGGAAAAGCGAGAGAAACCGAGG	IIIIIIIIIIIIIIIIIIIIIII	AS:i:0	XN:i:0	XM:i:0	XO:i:0	XG:i:0	NM:i:0	MD:Z:23	YT:Z:UU
99	0	chr4	12002271	42	23M	*	0	0	GGACGGTGTGGCAGCATTTGAGG	IIIIIIIIIIIIIIIIIIIIIII	AS:i:0	XN:i:0	XM:i:0	XO:i:0	XG:i:0	NM:i:0	MD:Z:23	YT:Z:UU
100	0	chr4	12010070	42	23M	*	0	0	GGTGGTCTGTGTATGAGTCCAGG	IIIIIIIIIIIIIIIIIIIIIII	AS:i:0	XN:i:0	XM:i:0	XO:i:0	XG:i:0	NM:i:0	MD:Z:23	YT:Z:UU
101	16	chr4	12010088	42	23M	*	0	0	CCAGGCGTGTGTATTTGTCCACC	IIIIIIIIIIIIIIIIIIIIIII	AS:i:0	XN:i:0	XM:i:0	XO:i:0	XG:i:0	NM:i:0	MD:Z:23	YT:Z:UU
102	16	chr5	69745046	42	23M	*	0	0	CCGGAAGACGGCAGCCTTCAACA	IIIIIIIIIIIIIIIIIIIIIII	AS:i:0	XN:i:0	XM:i:0	XO:i:0	XG:i:0	NM:i:0	MD:Z:23	YT:Z:UU
103	16	chr5	25267435	1	23M	*	0	0	CCCAAAAAGGAGGCAAAGACCCC	IIIIIIIIIIIIIIIIIIIIIII	AS:i:0	XS:i:0	XN:i:0	XM:i:0	XO:i:0	XG:i:0	NM:i:0	MD:Z:23	YT:Z:UU
104	16	chr1	52247069	42	23M	*	0	0	CCGCGGGGACTCCATGCGCTGAC	IIIIIIIIIIIIIIIIIIIIIII	AS:i:0	XN:i:0	XM:i:0	XO:i:0	XG:i:0	NM:i:0	MD:Z:23	YT:Z:UU
105	16	chr14	37493244	42	23M	*	0	0	CCACCTGCTGGACAGGTGAAACT	IIIIIIIIIIIIIIIIIIIIIII	AS:i:0	XN:i:0	XM:i:0	XO:i:0	XG:i:0	NM:i:0	MD:Z:23	YT:Z:UU
106	0	chr14	7376498	42	23M	*	0	0	TGCAAAGCACAAAAGAGGCATGG	IIIIIIIIIIIIIIIIIIIIIII	AS:i:0	XN:i:0	XM:i:0	XO:i:0	XG:i:0	NM:i:0	MD:Z:23	YT:Z:UU
107	16	chr14	48573722	42	23M	*	0	0	CCGTCGTGACGCACAATGTTGTT	IIIIIIIIIIIIIIIIIIIIIII	AS:i:0	XN:i:0	XM:i:0	XO:i:0	XG:i:0	NM:i:0	MD:Z:23	YT:Z:UU
108	16	chr13	33487860	42	23M	*	0	0	CCCACACTGAGGCCTCGCTACTC	IIIIIIIIIIIIIIIIIIIIIII	AS:i:0	XN:i:0	XM:i:0	XO:i:0	XG:i:0	NM:i:0	MD:Z:23	YT:Z:UU
109	0	chr13	33485217	42	23M	*	0	0	ATCCATTTCTACCATGCATCAGG	IIIIIIIIIIIIIIIIIIIIIII	AS:i:0	XN:i:0	XM:i:0	XO:i:0	XG:i:0	NM:i:0	MD:Z:23	YT:Z:UU
110	0	chr19	19336994	42	23M	*	0	0	ACGTGAGGCAGTCTGTTTTGCGG	IIIIIIIIIIIIIIIIIIIIIII	AS:i:0	XN:i:0	XM:i:0	XO:i:0	XG:i:0	NM:i:0	MD:Z:23	YT:Z:UU
111	0	chr19	19336948	42	23M	*	0	0	TGAAGTTTGTACTTCTAAAACGG	IIIIIIIIIIIIIIIIIIIIIII	AS:i:0	XN:i:0	XM:i:0	XO:i:0	XG:i:0	NM:i:0	MD:Z:23	YT:Z:UU
112	0	chr9	1812095	42	23M	*	0	0	ATGTTCGCGCTCTTTACGGCAGG	IIIIIIIIIIIIIIIIIIIIIII	AS:i:0	XN:i:0	XM:i:0	XO:i:0	XG:i:0	NM:i:0	MD:Z:23	YT:Z:UU
113	0	chr9	1812133	42	23M	*	0	0	TATCACCGTTTGTACTGTTATGG	IIIIIIIIIIIIIIIIIIIIIII	AS:i:0	XN:i:0	XM:i:0	XO:i:0	XG:i:0	NM:i:0	MD:Z:23	YT:Z:UU
114	16	chr15	31771725	42	23M	*	0	0	CCATCATGACAACTTTGGTGTGT	IIIIIIIIIIIIIIIIIIIIIII	AS:i:0	XN:i:0	XM:i:0	XO:i:0	XG:i:0	NM:i:0	MD:Z:23	YT:Z:UU
115	16	chr16	7769931	1	23M	*	0	0	CCTACTTACATCTGAGTATAAGA	IIIIIIIIIIIIIIIIIIIIIII	AS:i:0	XS:i:0	XN:i:0	XM:i:0	XO:i:0	XG:i:0	NM:i:0	MD:Z:23	YT:Z:UU
116	16	chr18	23379244	42	23M	*	0	0	CCCATGGAAATGCAATGACTTCG	IIIIIIIIIIIIIIIIIIIIIII	AS:i:0	XN:i:0	XM:i:0	XO:i:0	XG:i:0	NM:i:0	MD:Z:23	YT:Z:UU
117	0	chr18	23379213	42	23M	*	0	0	GATCAGACATATCCACTGAGCGG	IIIIIIIIIIIIIIIIIIIIIII	AS:i:0	XN:i:0	XM:i:0	XO:i:0	XG:i:0	NM:i:0	MD:Z:23	YT:Z:UU
118	0	chr1	18415595	23	23M	*	0	0	ATGTGTCTGTCGCTCTCAGCAGG	IIIIIIIIIIIIIIIIIIIIIII	AS:i:-6	XN:i:0	XM:i:1	XO:i:0	XG:i:0	NM:i:1	MD:Z:21A1	YT:Z:UU
119	0	chr1	18415466	42	23M	*	0	0	GAATCTCATGGTGATGCTCAGGG	IIIIIIIIIIIIIIIIIIIIIII	AS:i:0	XN:i:0	XM:i:0	XO:i:0	XG:i:0	NM:i:0	MD:Z:23	YT:Z:UU
120	16	chr23	36328535	42	23M	*	0	0	CCACGCTGACTTTTCCTCGCACG	IIIIIIIIIIIIIIIIIIIIIII	AS:i:0	XN:i:0	XM:i:0	XO:i:0	XG:i:0	NM:i:0	MD:Z:23	YT:Z:UU
121	16	chr12	41005323	1	23M	*	0	0	CCTGCAAATGTCTGTGCTTCGTC	IIIIIIIIIIIIIIIIIIIIIII	AS:i:0	XS:i:0	XN:i:0	XM:i:0	XO:i:0	XG:i:0	NM:i:0	MD:Z:23	YT:Z:UU
122	0	chr22	8821693	42	23M	*	0	0	TGTAATAGAATGCAACTTACAGG	IIIIIIIIIIIIIIIIIIIIIII	AS:i:0	XN:i:0	XM:i:0	XO:i:0	XG:i:0	NM:i:0	MD:Z:23	YT:Z:UU
123	0	chr3	24341299	42	23M	*	0	0	GTTACGGTTTAACCGGAAGATGG	IIIIIIIIIIIIIIIIIIIIIII	AS:i:0	XN:i:0	XM:i:0	XO:i:0	XG:i:0	NM:i:0	MD:Z:23	YT:Z:UU
124	16	chr7	23006790	42	23M	*	0	0	CCACATCCTTAGATTTTAACCTC	IIIIIIIIIIIIIIIIIIIIIII	AS:i:0	XN:i:0	XM:i:0	XO:i:0	XG:i:0	NM:i:0	MD:Z:23	YT:Z:UU
125	0	chr1	52317667	42	23M	*	0	0	ACTGGCTCCATTTGCCCTGCTGG	IIIIIIIIIIIIIIIIIIIIIII	AS:i:0	XN:i:0	XM:i:0	XO:i:0	XG:i:0	NM:i:0	MD:Z:23	YT:Z:UU
126	16	chr5	71797440	1	23M	*	0	0	CCTTTTATAACTACAAGCTGAGT	IIIIIIIIIIIIIIIIIIIIIII	AS:i:0	XS:i:0	XN:i:0	XM:i:0	XO:i:0	XG:i:0	NM:i:0	MD:Z:23	YT:Z:UU
127	0	chr14	37493232	42	23M	*	0	0	TGTTTGACATCGCCACCTGCTGG	IIIIIIIIIIIIIIIIIIIIIII	AS:i:0	XN:i:0	XM:i:0	XO:i:0	XG:i:0	NM:i:0	MD:Z:23	YT:Z:UU
128	0	chr13	33491004	42	23M	*	0	0	CGTCAGCGGTGATCTCGTGCTGG	IIIIIIIIIIIIIIIIIIIIIII	AS:i:0	XN:i:0	XM:i:0	XO:i:0	XG:i:0	NM:i:0	MD:Z:23	YT:Z:UU
129	0	chr14	37467268	42	23M	*	0	0	TGAGGCGATTCGGTGGATGCAGG	IIIIIIIIIIIIIIIIIIIIIII	AS:i:0	XN:i:0	XM:i:0	XO:i:0	XG:i:0	NM:i:0	MD:Z:23	YT:Z:UU
130	0	chr5	71782952	42	23M	*	0	0	GATCATCGCACAGCTTTCTTCGG	IIIIIIIIIIIIIIIIIIIIIII	AS:i:0	XN:i:0	XM:i:0	XO:i:0	XG:i:0	NM:i:0	MD:Z:23	YT:Z:UU
131	0	chr1	52247292	42	23M	*	0	0	ACGTCGTGAGTTTGGAGCGACGG	IIIIIIIIIIIIIIIIIIIIIII	AS:i:0	XN:i:0	XM:i:0	XO:i:0	XG:i:0	NM:i:0	MD:Z:23	YT:Z:UU
132	0	chr1	52247877	42	23M	*	0	0	GCGCTCTTATCCAGGGACTCAGG	IIIIIIIIIIIIIIIIIIIIIII	AS:i:0	XN:i:0	XM:i:0	XO:i:0	XG:i:0	NM:i:0	MD:Z:23	YT:Z:UU
133	0	chr13	43202527	42	23M	*	0	0	ACACAGATTCAAACCAAAGCCGG	IIIIIIIIIIIIIIIIIIIIIII	AS:i:0	XN:i:0	XM:i:0	XO:i:0	XG:i:0	NM:i:0	MD:Z:23	YT:Z:UU
134	16	chr19	16830153	42	23M	*	0	0	CCTAGGATCCCCACTTTACATGA	IIIIIIIIIIIIIIIIIIIIIII	AS:i:0	XN:i:0	XM:i:0	XO:i:0	XG:i:0	NM:i:0	MD:Z:23	YT:Z:UU
135	0	chr24	17898291	42	23M	*	0	0	GGGATTGACCGGGAGGAAATCGG	IIIIIIIIIIIIIIIIIIIIIII	AS:i:0	XN:i:0	XM:i:0	XO:i:0	XG:i:0	NM:i:0	MD:Z:23	YT:Z:UU
136	0	chr1	1474173	42	23M	*	0	0	GGGCAAGAAGTCAAAGTCCAAGG	IIIIIIIIIIIIIIIIIIIIIII	AS:i:0	XN:i:0	XM:i:0	XO:i:0	XG:i:0	NM:i:0	MD:Z:23	YT:Z:UU
137	16	chr1	1474523	42	23M	*	0	0	CCCAACGCTTTGACTCCACCTCC	IIIIIIIIIIIIIIIIIIIIIII	AS:i:0	XN:i:0	XM:i:0	XO:i:0	XG:i:0	NM:i:0	MD:Z:23	YT:Z:UU
138	0	chr9	47610982	42	23M	*	0	0	GCCCACGAAGGTGGAGTGGTTGG	IIIIIIIIIIIIIIIIIIIIIII	AS:i:0	XN:i:0	XM:i:0	XO:i:0	XG:i:0	NM:i:0	MD:Z:23	YT:Z:UU
139	16	chr12	31705070	42	23M	*	0	0	CCGGGTACAGTCCAAGCACTTCC	IIIIIIIIIIIIIIIIIIIIIII	AS:i:0	XN:i:0	XM:i:0	XO:i:0	XG:i:0	NM:i:0	MD:Z:23	YT:Z:UU
140	0	chr1	52317649	42	23M	*	0	0	TGCTCTATGCTGCACAATACTGG	IIIIIIIIIIIIIIIIIIIIIII	AS:i:0	XN:i:0	XM:i:0	XO:i:0	XG:i:0	NM:i:0	MD:Z:23	YT:Z:UU
141	0	chr5	71795822	42	23M	*	0	0	GGAGCAACTAGGTGTTCATAAGG	IIIIIIIIIIIIIIIIIIIIIII	AS:i:0	XN:i:0	XM:i:0	XO:i:0	XG:i:0	NM:i:0	MD:Z:23	YT:Z:UU
142	16	chr5	71797334	34	23M	*	0	0	CCAGTTTCTGTCTTTGTCATGAC	IIIIIIIIIIIIIIIIIIIIIII	AS:i:0	XS:i:-6	XN:i:0	XM:i:0	XO:i:0	XG:i:0	NM:i:0	MD:Z:23	YT:Z:UU
143	0	chr1	52247136	42	23M	*	0	0	TAAATGATTACAACTCAAATCGG	IIIIIIIIIIIIIIIIIIIIIII	AS:i:0	XN:i:0	XM:i:0	XO:i:0	XG:i:0	NM:i:0	MD:Z:23	YT:Z:UU
144	16	chr4	15853492	42	23M	*	0	0	CCAAACATTTCAAAGAAAATCGA	IIIIIIIIIIIIIIIIIIIIIII	AS:i:0	XN:i:0	XM:i:0	XO:i:0	XG:i:0	NM:i:0	MD:Z:23	YT:Z:UU
145	0	chr4	15853260	42	23M	*	0	0	TCCAGCTTGGCTTCACTCTGGGG	IIIIIIIIIIIIIIIIIIIIIII	AS:i:0	XN:i:0	XM:i:0	XO:i:0	XG:i:0	NM:i:0	MD:Z:23	YT:Z:UU
146	0	chr4	15853512	42	23M	*	0	0	CGAGGCCTTTAAGAAGGACGTGG	IIIIIIIIIIIIIIIIIIIIIII	AS:i:0	XN:i:0	XM:i:0	XO:i:0	XG:i:0	NM:i:0	MD:Z:23	YT:Z:UU
147	0	chr13	43198022	42	23M	*	0	0	GTGTTGGACAGATTGTTTTGGGG	IIIIIIIIIIIIIIIIIIIIIII	AS:i:0	XN:i:0	XM:i:0	XO:i:0	XG:i:0	NM:i:0	MD:Z:23	YT:Z:UU
148	0	chr4	6028355	42	23M	*	0	0	GATGTTTGTCAAGACCACCGAGG	IIIIIIIIIIIIIIIIIIIIIII	AS:i:0	XN:i:0	XM:i:0	XO:i:0	XG:i:0	NM:i:0	MD:Z:23	YT:Z:UU
149	16	chr4	6028372	42	23M	*	0	0	CCGAGGCGTTTGACGGAGGAGAC	IIIIIIIIIIIIIIIIIIIIIII	AS:i:0	XN:i:0	XM:i:0	XO:i:0	XG:i:0	NM:i:0	MD:Z:23	YT:Z:UU
150	0	chr4	6028376	42	23M	*	0	0	GGCGTTTGACGGAGGAGACGCGG	IIIIIIIIIIIIIIIIIIIIIII	AS:i:0	XN:i:0	XM:i:0	XO:i:0	XG:i:0	NM:i:0	MD:Z:23	YT:Z:UU
151	0	chr4	6028392	42	23M	*	0	0	GACGCGGCGGCTTTACTGCTGGG	IIIIIIIIIIIIIIIIIIIIIII	AS:i:0	XN:i:0	XM:i:0	XO:i:0	XG:i:0	NM:i:0	MD:Z:23	YT:Z:UU
152	0	chr4	15853297	42	23M	*	0	0	GTATTTAGCTCAAAACTACGAGG	IIIIIIIIIIIIIIIIIIIIIII	AS:i:0	XN:i:0	XM:i:0	XO:i:0	XG:i:0	NM:i:0	MD:Z:23	YT:Z:UU
153	0	chr5	21612331	42	23M	*	0	0	GGTTGAAGACTTTGAGAACAGGG	IIIIIIIIIIIIIIIIIIIIIII	AS:i:0	XN:i:0	XM:i:0	XO:i:0	XG:i:0	NM:i:0	MD:Z:23	YT:Z:UU
154	16	chr10	36270712	42	23M	*	0	0	CCTCCAGCACTTTGAGCTGCCCC	IIIIIIIIIIIIIIIIIIIIIII	AS:i:0	XN:i:0	XM:i:0	XO:i:0	XG:i:0	NM:i:0	MD:Z:23	YT:Z:UU
155	0	chr16	26964460	42	23M	*	0	0	GAAGCACAGCATCAAACTTGTGG	IIIIIIIIIIIIIIIIIIIIIII	AS:i:0	XN:i:0	XM:i:0	XO:i:0	XG:i:0	NM:i:0	MD:Z:23	YT:Z:UU
156	0	chr1	52247104	42	23M	*	0	0	GTGCGTTCGAATTTCGTCAGAGG	IIIIIIIIIIIIIIIIIIIIIII	AS:i:0	XN:i:0	XM:i:0	XO:i:0	XG:i:0	NM:i:0	MD:Z:23	YT:Z:UU
157	0	chr6	19371798	42	23M	*	0	0	AGTGCTAATTCTGCTCTCTGTGG	IIIIIIIIIIIIIIIIIIIIIII	AS:i:0	XN:i:0	XM:i:0	XO:i:0	XG:i:0	NM:i:0	MD:Z:23	YT:Z:UU
158	0	chr4	12644760	42	23M	*	0	0	GGAAGCATTTCCGAATTGAACGG	IIIIIIIIIIIIIIIIIIIIIII	AS:i:0	XN:i:0	XM:i:0	XO:i:0	XG:i:0	NM:i:0	MD:Z:23	YT:Z:UU
159	16	chr4	12644274	42	23M	*	0	0	CCAGAACAGCCAAGGACCATCCC	IIIIIIIIIIIIIIIIIIIIIII	AS:i:0	XN:i:0	XM:i:0	XO:i:0	XG:i:0	NM:i:0	MD:Z:23	YT:Z:UU
160	16	chr11	26406535	42	23M	*	0	0	CCCTTTCCTGGTCCCACAGGACC	IIIIIIIIIIIIIIIIIIIIIII	AS:i:0	XN:i:0	XM:i:0	XO:i:0	XG:i:0	NM:i:0	MD:Z:23	YT:Z:UU
161	16	chr11	26406682	42	23M	*	0	0	CCTGAACTATATTCTTGTGAACC	IIIIIIIIIIIIIIIIIIIIIII	AS:i:0	XN:i:0	XM:i:0	XO:i:0	XG:i:0	NM:i:0	MD:Z:23	YT:Z:UU
162	16	chr5	71786992	42	23M	*	0	0	CCGTCTCCTTTGACATGTCTTCC	IIIIIIIIIIIIIIIIIIIIIII	AS:i:0	XN:i:0	XM:i:0	XO:i:0	XG:i:0	NM:i:0	MD:Z:23	YT:Z:UU
163	0	chr3	15688047	42	23M	*	0	0	CAGGACGTCCAGCATGATGAGGG	IIIIIIIIIIIIIIIIIIIIIII	AS:i:0	XN:i:0	XM:i:0	XO:i:0	XG:i:0	NM:i:0	MD:Z:23	YT:Z:UU
