# Supplementary material for: Accurate analysis of genuine CRISPR editing events with ampliCan
Source: Genome Res. 2019 May;29(5):843–7. doi: 10.1101/gr.244293.118 (PMC6499316; doi:10.1101/gr.244293.118)
Supplement: Supplemental Material [file supp_gr.244293.118_Supplemental_Code_S1.zip › amplican_manuscript/analysis/real_dataset/run_amplican.R]

rm(list=ls(all = TRUE))
gc(reset=TRUE)

library(amplican)
library(BiocParallel)
multicoreParam <- MulticoreParam(workers = 4)
register(multicoreParam)

fdir <- normalizePath("~/Projects/amplican_manuscript/analysis/real_dataset")
this_c <- file.path(fdir, "amplican_config.csv")
this_r <- file.path(fdir, "data/amplican_results")
amplicanPipeline(config = this_c,
                 fastq_folder = file.path(fdir, "data"),
                 results_folder = this_r,
		 normalize = "guideRNA",
		 knit_reports = FALSE,
                 use_parallel = TRUE)
