# Supplementary material for: Accurate analysis of genuine CRISPR editing events with ampliCan
Source: Genome Res. 2019 May;29(5):843–7. doi: 10.1101/gr.244293.118 (PMC6499316; doi:10.1101/gr.244293.118)
Supplement: Supplemental Material [file supp_gr.244293.118_Supplemental_Code_S1.zip › amplican_manuscript/analysis/real_offtargets/config_merged.csv]

V1	V2	V3	V4	V5	V6	V7	V8	V9	V10	V11	Donor
nlgn4a	nlgn4a	nlgn4a_270mut_30wt_100offtarget_150readlen_sim1.fq	nlgn4a_270mut_30wt_100offtarget_150readlen_sim2.fq	nlgn	0	GGATTGTGCTTGCGGCTGCGTGG	GCTGGACCATGTCACGGCTC	CATTGGGCAGAGGTGTTTTC	0	gctggaccatgtcacggctcagaggaaccccatggataccacttaccatggttcatccgctggctactctacgcctttttacctGGATTGTGCTTGCGGCTGCGTGGctggccattacatgggctcagcagcaccctattgttacgacaaactatggcaagctaagaggcttgaaaacacctctgcccaatg
cntnap4	cntnap4	cntnap4_270mut_30wt_100offtarget_150readlen_sim1.fq	cntnap4_270mut_30wt_100offtarget_150readlen_sim2.fq	cntnap	0	GTCTCCAGCCAGGGCCGATACGG	GGTGCTGGGGGCTGGTCTCC	TATGCTGTCTTCCTGGCGGT	0	ggtgctgggggctggtctccgctggactctaataagtatcagtggctggagatcaagctggagcagcgcactgagattacggggGTCTCCAGCCAGGGCCGATACGGcagctcagactgggtcactcgctacctcctcatgttcagtgacacgggacacaactggagaccgtaccgccaggaagacagcata
nlgn1	nlgn1	nlgn1_270mut_30wt_100offtarget_150readlen_sim1.fq	nlgn1_270mut_30wt_100offtarget_150readlen_sim2.fq	nlgn	0	GTGCTGCGTAGGGAACCCCCAGG	CAGGGGCAAACTGAGTTGCG	ACCCCATTGTCACTACCACT	0	caggggcaaactgagttgcgttgcggatttctgaccacgaaatagggggttcaggtggctggaagcgcctttcgcctgttggagGTGCTGCGTAGGGAACCCCCAGGaactgaataacaggccccaagatctcattattgagttcttttttgaatccccgcacttttccgtaagtggtagtgacaatggggt
CNTNAP5	CNTNAP5	CNTNAP5_270mut_30wt_100offtarget_150readlen_sim1.fq	CNTNAP5_270mut_30wt_100offtarget_150readlen_sim2.fq	CNTNAP	0	GGACCTACGGGATAGGTTGAAGG	TTAAAGCACTGCCTCTTAAT	GTTCGTCCAGAGTCACTGTA	0	ttaaagcactgcctcttaatctgtccccctaggaggtggggggtggtctccgagcggagaagaccagcaaccttggcttcagctGGACCTACGGGATAGGTTGAAGGtcacatccattgccacccagggtcgctggggcagctctgactgggtggctcggtaccagctacactacagtgactctggacgaac
nrxn1a_L	nrxn1a_L	nrxn1a_L_270mut_30wt_100offtarget_150readlen_sim1.fq	nrxn1a_L_270mut_30wt_100offtarget_150readlen_sim2.fq	nrxn	0	GGGGCCAGCATGGAGTTCACTGG	TTACCATTCACAATGAGCTT	AGCGCTTTTGGTCTTCATGT	0	ttaccattcacaatgagcttctcaatgcggaacggtgcacatctaatctggataggcctactggtttgttgccttgtcgacatgGGGGCCAGCATGGAGTTCACTGGtgcagaaggccagtgggcaaggtttcccatgtggaacgcctgctgcgaaagcgaaatgagtttcaacatgaagaccaaaagcgct
nrxn1a_S	nrxn1a_S	nrxn1a_S_270mut_30wt_100offtarget_150readlen_sim1.fq	nrxn1a_S_270mut_30wt_100offtarget_150readlen_sim2.fq	nrxn	0	GGCTGCCACCGCTGACTTTGGGG	GTAGCATGCTGCGTCTGTGG	GGGCGTGGGATCTGGCGGCA	0	gtagcatgctgcgtctgtggcccggcggggctcctggtggtcttgcttccatcctgctccgcatcagcctgcgcctagctctctGGCTGCCACCGCTGACTTTGGGGtcagctctggcagaggggcctggggagctgtacgtccctcaacatatgcctcatcacctcgtgcctgccgccagatcccacgccc
nrxn1b_L	nrxn1b_L	nrxn1b_L_270mut_30wt_100offtarget_150readlen_sim1.fq	nrxn1b_L_270mut_30wt_100offtarget_150readlen_sim2.fq	nrxn	0	GGATCTAGTCTCAGGTTTACAGG	AACATGCCAAACATCTTCAT	CAGATGTGTGGTTTTCACAC	0	aacatgccaaacatcttcatgatgattcttcacttgggtgctcatctgctttttatcggactaattgtatgtaaagcgaacgctGGATCTAGTCTCAGGTTTACAGGatccgacgaacaatgggttgcgtttccgatgtggaacgcttgctgcgagagcgaaatgagcttcagtgtgaaaaccacacatctg
nrxn1b_S	nrxn1b_S	nrxn1b_S_270mut_30wt_100offtarget_150readlen_sim1.fq	nrxn1b_S_270mut_30wt_100offtarget_150readlen_sim2.fq	nrxn	0	GGAGATCATCACTCGGCGTTTGG	GGGCTGGCCGGTGTGCTGAA	TGGATGTGTCGTGTCCTGAC	0	gggctggccggtgtgctgaagtgtgtgtttgtgctccgggaagatgtttggaggctggaggctggtggtttggcagattttttcGGAGATCATCACTCGGCGTTTGGgcttctggatctgcctgtacttcgcagctctgtctgtgggcatgatttctggatcggagcccctcgtcaggacacgacacatcca
nlgn3a	nlgn3a	nlgn3a_270mut_30wt_100offtarget_150readlen_sim1.fq	nlgn3a_270mut_30wt_100offtarget_150readlen_sim2.fq	nlgn	0	GGGACCAGTGGACCAGTACCTGG	CCGGGGGCAAGGCTACTACC	GCATTCTTGATCCCGGACCA	0	ccgggggcaaggctactaccccacagtcaatacacagtacgggaaattacggggggcgcgggttccgctgcatagtgagatcctGGGACCAGTGGACCAGTACCTGGgagtcccgtatgccaccccaccggtgggtgaaaaacgattcctaccccctgagccaccctcgtcttggtccgggatcaagaatgc
cnsta	cnsta	cnsta_270mut_30wt_100offtarget_150readlen_sim1.fq	cnsta_270mut_30wt_100offtarget_150readlen_sim2.fq	cnst	0	GGCAGAGCGACGGCCCTGTAAGG	CTGTTCCTGATTATTCTGTG	CTTCCAGCAGCCGGTTGTGG	0	ctgttcctgattattctgtgtctcccagaggcagagcggagcggcgtccagtgcctgagcggatcttgatggatgacggtcagtGGCAGAGCGACGGCCCTGTAAGGagaggaggagcgactgagccggagctacagagctgctctgagtccttccgcagccctgatgacaaccacaaccggctgctggaag
nrxn3a_L	nrxn3a_L	nrxn3a_L_270mut_30wt_100offtarget_150readlen_sim1.fq	nrxn3a_L_270mut_30wt_100offtarget_150readlen_sim2.fq	nrxn	0	GTAAACTCCAGGCCCAAGCAGGG	ACGTCTGTTTTGAACTGGAA	ATAACCCCAAATCTCCAGCA	0	acgtctgttttgaactggaagctgaggtcacttctggtgctggcgtcccagcggagatagcgtgcccactggccttgcaaccctGTAAACTCCAGGCCCAAGCAGGGcccaagcacagtactgatcagcagctgcaactggactggaaatctgaagaaattcattgtaaaagtgctggagatttggggttat
cntnap2b	cntnap2b	cntnap2b_270mut_30wt_100offtarget_150readlen_sim1.fq	cntnap2b_270mut_30wt_100offtarget_150readlen_sim2.fq	cntnap	0	GAATGAAGTCGGGGTTGCCCAGG	TAAAGCGCAGTTCCTCACAG	ATTTTCCAACCTTACAAGCT	0	taaagcgcagttcctcacagtgcttaaaaggtaaatcctctcgaggggaagtgataaaaataagcttacaactgagttctaggcGAATGAAGTCGGGGTTGCCCAGGttctccagaaagactccgtgtgaagccgatgtcttaaaataaaaggacacatcagcactggtctcagcttgtaaggttggaaaat
nrxn3b_L	nrxn3b_L	nrxn3b_L_270mut_30wt_100offtarget_150readlen_sim1.fq	nrxn3b_L_270mut_30wt_100offtarget_150readlen_sim2.fq	nrxn	0	GGTTTGGGCCTGGAGTTCACAGG	CTTGTAGCATACGCTCTGGC	TGATATTGCCGTTTTGAATT	0	cttgtagcatacgctctggctaccatgcctccccattgccagcctcattgtgtactcttgctgctcagcaccttcttgagtcttGGTTTGGGCCTGGAGTTCACAGGttcagagggtcagtgggcacgctatcttcgctgggatgccagcaccagaagtgacctcagctttcaattcaaaacggcaatatca
nrxn3b_S	nrxn3b_S	nrxn3b_S_270mut_30wt_100offtarget_150readlen_sim1.fq	nrxn3b_S_270mut_30wt_100offtarget_150readlen_sim2.fq	nrxn	0	GGTGCGTGTTCGGAGCCGTATGG	GCAAGGAGGGGACGATAGCT	CTCCTGCCAGGTGATGGTGG	0	gcaaggaggggacgatagctatgcgcccccactttaagacccgatacccccagtggctttcctgcatgctacccctggtcacagGGTGCGTGTTCGGAGCCGTATGGggctcgaaccttgatagcacagtcgtcctctcgtcctccacattctcacattctgaaacacagcaccaccatcacctggcaggag
cntn1a	cntn1a	cntn1a_270mut_30wt_100offtarget_150readlen_sim1.fq	cntn1a_270mut_30wt_100offtarget_150readlen_sim2.fq	cntn	0	GAAGCCCGACTCACACTACCTGG	CTGGCGTGAGTCTGTAGAGA	AGGGACTTACGGGACTTCTT	0	ctggcgtgagtctgtagagaacgaagcgtctgctcagcgggttctggtgtccagtcgagagaatcacacacgtctggacaacatGAAGCCCGACTCACACTACCTGGtggaggtgcgcgcgtgtaacggagccggatacggacccgccagccagcgcaacaggatatacaccaagaagtcccgtaagtccct
tjp1b_L	tjp1b_L	tjp1b_L_270mut_30wt_100offtarget_150readlen_sim1.fq	tjp1b_L_270mut_30wt_100offtarget_150readlen_sim2.fq	tjp	0	GAGTGCAGCAATGGATGAGACGG	TAAAGCTGTTGATGTTAATC	CCAAACACACAAAAATAACA	0	taaagctgttgatgttaatctaacgatttgtgtgtttctctattaatctctttccttctttctgtgtgttttttcttcaatgcaGAGTGCAGCAATGGATGAGACGGtaatatgggaacagcacactgtaactctacacagggtgagaatttcactttttttttccgatctctgttatttttgtgtgtttgg
tjp1b_B	tjp1b_B	tjp1b_B_270mut_30wt_100offtarget_150readlen_sim1.fq	tjp1b_B_270mut_30wt_100offtarget_150readlen_sim2.fq	tjp	0	GTGGGCTTGAGGCTCGCTGGGGG	GAGAGAGAGCAGTCTCAGAT	GAGAATCTGGTCTCCCTCTT	0	gagagagagcagtctcagatgtgtgtttgtgtgtccgtcctcaggccgagcatgaagctggtgaagttcaagaagggcgagagcGTGGGCTTGAGGCTCGCTGGGGGgaacgacgttgggatatttgtggcgggagttctggaggacagtcctgctgctaaagagggcctggaagagggagaccagattctc
cntn1b	cntn1b	cntn1b_270mut_30wt_100offtarget_150readlen_sim1.fq	cntn1b_270mut_30wt_100offtarget_150readlen_sim2.fq	cntn	0	GATGAGCACTTCAGCCTGGTTGG	TCTGTAGCAGAAGTTCATTA	GACGGTGCCGTACACGTTCT	0	tctgtagcagaagttcattaatgaaatgccatacttcacaggtggtggttaaacaactggcaaattaagctgatggagcagccaGATGAGCACTTCAGCCTGGTTGGaggaaacctggtcattacaaacccagaaaaaaacaagcatgctggaaaatatgtatgtgtggccaagaacgtgtacggcaccgtc
gjd1a	gjd1a	gjd1a_270mut_30wt_100offtarget_150readlen_sim1.fq	gjd1a_270mut_30wt_100offtarget_150readlen_sim2.fq	gjd	0	GAGAATGGACTATATTGGAGAGG	TGGAAAAGTCGCCGAGGGCA	GCACTCTGTGGAGTGTGTGT	0	tggaaaagtcgccgagggcagaggtcgtgacacctcaggctgaaggtcggcagggaagtgagagtcataagcgcggcatcatggGAGAATGGACTATATTGGAGAGGttgctggaggctgcggtacagcagcactctactatgatcggcaggtaagagctctagtgcaacacacacacactccacagagtgc
cntn3b	cntn3b	cntn3b_270mut_30wt_100offtarget_150readlen_sim1.fq	cntn3b_270mut_30wt_100offtarget_150readlen_sim2.fq	cntn	0	GTGTAATTCCCGACGTCGGACGG	CCTTTCTTACCATCGTTTCT	CAATGAGTACCCTCACTTCG	0	cctttcttaccatcgtttcttagaaccaacggtgtcggcgaactgaacaccctctccttggtaatagtgttgttaaccacacagGTGTAATTCCCGACGTCGGACGGttccacttttgctatgtagagattccccgtttcttgagatacaaatcgccggctgtcttgctggacgaagtgagggtactcattg
