# Supplementary material for: Accurate analysis of genuine CRISPR editing events with ampliCan
Source: Genome Res. 2019 May;29(5):843–7. doi: 10.1101/gr.244293.118 (PMC6499316; doi:10.1101/gr.244293.118)
Supplement: Supplemental Material [file supp_gr.244293.118_Supplemental_Code_S1.zip › amplican_manuscript/analysis/real_offtargets/plot_real_offtargets.R]

rm(list=ls(all = TRUE))
gc(reset=TRUE)

library(BSgenome.Drerio.UCSC.danRer7)
library(CrispRVariants)
library(ggplot2)
library(reshape2)
library(rtracklayer)
library(data.table)

freqs <- c(0.1, 0.2, 0.3)
for (w in seq_along(freqs)) {
  pdir <- paste0("./real_offtargets/simulation_", freqs[w])

  danRer7 <- BSgenome.Drerio.UCSC.danRer7
  guides <- import("./idx/shah_guides.bed")
  guides <- guides + 5
  references <- getSeq(danRer7, guides)

  # get amplican results
  pooled_dirs <- list.files(file.path(pdir, "amplican_results/"),
                            recursive = F, pattern = "readlen", include.dirs = TRUE,
                            full.names = TRUE)
  amplican_results <- c()
  for (i in pooled_dirs) {
    this_r <- fread(file.path(i, "config_summary.csv"))
    this_r$Del <- this_r$Reads_Del / this_r$Reads_Filtered * 100
    this_r$Fsft <- this_r$Reads_Frameshifted / this_r$Reads_Filtered * 100
    this_r$Edited <- this_r$Reads_Edited / this_r$Reads_Filtered * 100

    noff <- as.integer(gsub(".*wt_([0-9]+)offtarget.*", "\\1", i))
    nmut <- as.numeric(gsub(".*/([0-9]+)mut.*", "\\1", i))
    nwt <- as.numeric(gsub(".*_([0-9]+)wt.*", "\\1", i))
    frag_len <- as.integer(gsub(".*offtarget_([0-9]+)readlen.*", "\\1", pooled_dirs))
    amplican_results <- rbind(amplican_results,
                              data.frame(Guide = this_r$ID,
                                         Truth = nmut/(nmut+nwt) * 100,
                                         NOfftargets = noff,
                                         variable = "ampliCan",
                                         value = this_r$Edited))
  }

  parseCRISPResso <- function(results_dir){
    results_f <- file.path(results_dir, "Quantification_of_editing_frequency.txt")
    system(paste0("echo '\n' >>", results_f))
    f <- file(results_f)
    lns <- readLines(f)
    close(f)
    nhej <- lns[grep(".* NHEJ:", lns)]
    hdr <- lns[grep(".* HDR:", lns)]
    mix <- lns[grep(".* Mixed HDR-NHEJ:", lns)]
    total <- lns[grep("Total", lns)]
    counts <- as.numeric(gsub(".*:([0-9]+)\ .*", "\\1", c(nhej, hdr, mix, total)))
    result <- sum(counts[1:3])/counts[4]*100
    c(result, counts[4])
  }

  # Parse CRISPResso pooled results
  pooled_dirs <- list.files(file.path(pdir, "merged"),
                            recursive = TRUE,
                            pattern = "CRISPResso_on", include.dirs = TRUE,
                            full.names = TRUE)
  condition <- gsub(".*CRISPResso_on_", "", pooled_dirs)
  pooled_results <- sapply(pooled_dirs, function(x) parseCRISPResso(x)[1])
  noff <- gsub(".*_([0-9]+)offtarget.*", "\\1", pooled_dirs)
  nmut <- as.numeric(gsub(".*_([0-9]+)mut.*", "\\1", pooled_dirs))
  nwt <- as.numeric(gsub(".*_([0-9]+)wt.*", "\\1", pooled_dirs))
  pooled_results <- data.frame(Guide = condition, Truth = nmut/(nmut+nwt) * 100,
                               NOfftargets = noff, variable = "CRISPRessoPooled",
                               value = unname(pooled_results))
  # Parse ampliconDIVider results
  adiv_files <- list.files(file.path(pdir, "amplicondivider"),
                           full.names = TRUE)
  adiv_results <- sapply(adiv_files, function(fn){
    tt <- read.table(fn, sep = "\t")[1, 6] * 100
  })
  exclude <- adiv_results >= 100 # sometimes some bug in amplicondivider
  # returns wierd numbers, we exclude those
  adiv_results <- adiv_results[!exclude]
  print(paste0("exclude: ", sum(!exclude)))
  adiv_gd <- gsub("_.*","", basename(adiv_files)[!exclude])
  adiv_noff <- gsub(".*_([0-9]+)offtarget.*", "\\1", adiv_files[!exclude])
  adiv_nmut <- as.numeric(gsub(".*_([0-9]+)mut.*", "\\1", adiv_files[!exclude]))
  adiv_nwt <- as.numeric(gsub(".*_([0-9]+)wt.*", "\\1", adiv_files[!exclude]))
  adiv_results <- data.frame(Guide = adiv_gd,
                             Truth = adiv_nmut/(adiv_nmut+adiv_nwt)*100,
                             NOfftargets = adiv_noff,
                             variable = "AmpliconDIVider",
                             value = unname(adiv_results))

  # CrispRVariants and CRISPResso
  base <- gsub(".fa|.gz","", list.files(pdir, pattern = "*.fa"))
  bams <- file.path(paste0("./real_offtargets/simulation_", freqs[w]), paste0(base, ".bam"))
  noff <- as.integer(gsub(".*wt_([0-9]+)offtarget.*", "\\1", base))
  frag_len <- as.integer(gsub(".*offtarget_([0-9]+)readlen.*", "\\1", base))
  sim_guides <- gsub("(.*)_[0-9]+mut.*","\\1", base)
  nmut <- as.numeric(gsub(".*_([0-9]+)mut.*", "\\1", base))
  nwt <- as.numeric(gsub(".*_([0-9]+)wt.*", "\\1", base))
  truth <- nmut/(nmut+nwt) * 100

  crispresso_dirs <- list.files(file.path(pdir, "crispresso"), full.names = TRUE)
  # Check they are in the same order
  identical(unname(sapply(base, function(bb) grep(bb, crispresso_dirs))),c(1:length(base)))

  result <- lapply(seq_along(base), function(i){
    # print(i)
    sim_guide <- sim_guides[i]
    guide <- guides[guides$name == sim_guide]
    reference <- references[guides$name == sim_guide][[1]]
    cset <- readsToTarget(bams[i], target.loc = 22,
                          target = guide, reference = reference, collapse.pairs = TRUE,
                          verbose = FALSE)
    crispresso <- parseCRISPResso(crispresso_dirs[i])
    c(sim_guide, noff[i], truth[i],
      mutationEfficiency(cset)[["Average"]], crispresso[[1]])
  })

  result <- data.frame(do.call(rbind, result))
  colnames(result) <- c("Guide", "NOfftargets", "Truth", "CrispRVariants", "CRISPResso")
  result <- data.frame(lapply(result, as.character), stringsAsFactors = FALSE)
  result <- melt(result, id.vars=c("Guide", "Truth", "NOfftargets"))
  result_save <- result

  result <- rbind(result_save, pooled_results, adiv_results, amplican_results)
  result$NOfftargets <- factor(result$NOfftargets, levels = c(0, 33, 100))
  levels(result$NOfftargets) <- c("0", "10", "25")
  result$value <- as.numeric(as.character(result$value))
  result$Truth <- factor(result$Truth)
  levels(result$Truth) <- c("0","33.3%", "66.7%", "90%")
  result$variable <- factor(result$variable,
                            levels = c("ampliCan", "CrispRVariants", "AmpliconDIVider", "CRISPResso",
                                       "CRISPRessoPooled"),
                            ordered = TRUE)
  cols <- c("#e69f00", "#D92120", "#3F56A7", "#781C81", "#009E73")

  tr <- data.frame(Truth = levels(result$Truth),
                   TrNum = as.numeric(gsub("%", "", levels(result$Truth))))

  data.table::fwrite(result, paste0("../figures/indel_rate_vs_real_offtargets", freqs[w], ".csv"))
  p <- ggplot(result) +
    geom_hline(data = tr, aes(yintercept = TrNum), linetype = "dotted") +
    facet_wrap(~Truth, nrow = 2) +
    geom_point(aes(x=NOfftargets, y=value, colour=variable),
               alpha = 0.5, position = position_dodge(width = 0.6), size = 6) +
    theme_bw() + xlab("Percentage of PCR off-target reads") +
    ylab("Estimated mutation efficiency %") +
    theme(axis.text = element_text(size = 12),
          axis.title.y = element_text(margin = margin(0,20,0,0), size = 14),
          axis.title.x = element_text(margin = margin(15,0,10,0), size = 14),
          strip.text.x = element_text(size = 14),
          legend.key = element_blank(),
          legend.title = element_blank(),
          legend.position = "bottom",
          strip.background = element_blank()) +
    scale_colour_manual(values = cols)
  ggplot2::ggsave(paste0("../figures/indel_rate_vs_real_offtargets_", freqs[w], ".pdf"),
                  p, dpi = 400, width = 15, height = 10)
  ggplot2::ggsave(paste0("../figures/indel_rate_vs_real_offtargets_", freqs[w], ".png"),
                  p, dpi = 400, width = 15, height = 10)
}
