# Supplementary material for: Accurate analysis of genuine CRISPR editing events with ampliCan
Source: Genome Res. 2019 May;29(5):843–7. doi: 10.1101/gr.244293.118 (PMC6499316; doi:10.1101/gr.244293.118)
Supplement: Supplemental Material [file supp_gr.244293.118_Supplemental_Code_S1.zip › amplican_manuscript/analysis/real_offtargets/run_amplican.R]

rm(list=ls(all = TRUE))
gc(reset=TRUE)

library(amplican)

fdir <- normalizePath("./real_offtargets")
this_c <- file.path(fdir, "config_merged.csv")
fcomb <- folder_comb <- paste0(rep(c(0, 100, 200, 270), each = 3), "mut_",
                               rep(c(300, 200, 100, 30), each = 3), "wt_",
                               rep(c(0, 33, 100), 4), "offtarget_150readlen")
freqs <- c(0.1, 0.2, 0.3)

library(BiocParallel)
multicoreParam <- MulticoreParam(workers = 4)
register(multicoreParam)

for (w in seq_along(freqs)) {
  for (i in seq_along(fcomb)) { # change paths to the fastq files
    this_r <- file.path(fdir, paste0("simulation_", freqs[w]), "amplican_results", fcomb[i])
    dir.create(this_r)

    config <- fread(this_c)
    config$V3 <- paste0(config$V1, "_", fcomb[i], "_sim1.fq")
    config$V4 <- paste0(config$V1, "_", fcomb[i], "_sim2.fq")
    fwrite(config, this_c)

    amplicanPipeline(config = this_c,
                     fastq_folder = file.path(fdir, paste0("simulation_", freqs[w])),
                     results_folder = this_r,
                     use_parallel = TRUE)
  }
}
