# Supplementary material for: Accurate analysis of genuine CRISPR editing events with ampliCan
Source: Genome Res. 2019 May;29(5):843–7. doi: 10.1101/gr.244293.118 (PMC6499316; doi:10.1101/gr.244293.118)
Supplement: Supplemental Material [file supp_gr.244293.118_Supplemental_Code_S1.zip › amplican_manuscript/analysis/replicate_CrispRVariants/config_merged.csv]

V1	V2	V3	V4	V5	V6	V7	V8	V9	V10	V11	Donor
nlgn4a	nlgn4a	nlgn4a_270mut_30wt_100offtarget_200readlen_sim1.fq	nlgn4a_270mut_30wt_100offtarget_200readlen_sim2.fq	nlgn	0	GGATTGTGCTTGCGGCTGCGTGG	TGGGTTGTACCTTGGCTTTGGAGGA	TCATTGGGCAGAGGTGTTTTCAAGC	0	ctgggttgtaccttggctttggaggagtggaggactttgaattcaagcaactctgccaaccgcagctggaccatgtcacggctcagaggaaccccatggataccacttaccatggttcatccgctggctactctacgcctttttacctGGATTGTGCTTGCGGCTGCGTGGctggccattacatgggctcagcagcaccctattgttacgacaaactatggcaagctaagaggcttgaaaacacctctgcccaatga
cntnap4	cntnap4	cntnap4_270mut_30wt_100offtarget_200readlen_sim1.fq	cntnap4_270mut_30wt_100offtarget_200readlen_sim2.fq	cntnap	0	GTCTCCAGCCAGGGCCGATACGG	TCAATTGTGTGGATTCCGGCATTTC	CCTATGCTGTCTTCCTGGCGGTACG	0	atcaattgtgtggattccggcatttcttacagtgcatgtgtgtgtgtgtcgtgcaggtgctgggggctggtctccgctggactctaataagtatcagtggctggagatcaagctggagcagcgcactgagattacggggGTCTCCAGCCAGGGCCGATACGGcagctcagactgggtcactcgctacctcctcatgttcagtgacacgggacacaactggagaccgtaccgccaggaagacagcatagg
nlgn1	nlgn1	nlgn1_270mut_30wt_100offtarget_200readlen_sim1.fq	nlgn1_270mut_30wt_100offtarget_200readlen_sim2.fq	nlgn	0	GTGCTGCGTAGGGAACCCCCAGG	ACTGAGTTGCGTTGCGGATTTCTGA	GCCTGGATCTGCCATTCTTGTGTTG	0	aactgagttgcgttgcggatttctgaccacgaaatagggggttcaggtggctggaagcgcctttcgcctgttggagGTGCTGCGTAGGGAACCCCCAGGaactgaataacaggccccaagatctcattattgagttcttttttgaatccccgcacttttccgtaagtggtagtgacaatggggtccgtttcatccagtttttccgaagcggccagctgggcatgcagggccaagcctactatccaacacaagaatggcagatccaggc
CNTNAP5	CNTNAP5	CNTNAP5_270mut_30wt_100offtarget_200readlen_sim1.fq	CNTNAP5_270mut_30wt_100offtarget_200readlen_sim2.fq	CNTNAP	0	GGACCTACGGGATAGGTTGAAGG	AGCGAGTGCCTGAATTGTGAAGAGAA	ACGGTCTCCAGGTTCGTCCAGAGTC	0	tagcgagtgcctgaattgtgaagagaattaccccctgaattctgtttcattcctctgcagtttttaaagcactgcctcttaatctgtccccctaggaggtggggggtggtctccgagcggagaagaccagcaaccttggcttcagctGGACCTACGGGATAGGTTGAAGGtcacatccattgccacccagggtcgctggggcagctctgactgggtggctcggtaccagctacactacagtgactctggacgaacctggagaccgt
nrxn1a_L	nrxn1a_L	nrxn1a_L_270mut_30wt_100offtarget_200readlen_sim1.fq	nrxn1a_L_270mut_30wt_100offtarget_200readlen_sim2.fq	nrxn	0	GGGGCCAGCATGGAGTTCACTGG	ACAATGAGCTTCTCAATGCGGAACG	CCATTGTGGATGAGCAGTTCCAAGA	0	cacaatgagcttctcaatgcggaacggtgcacatctaatctggataggcctactggtttgttgccttgtcgacatgGGGGCCAGCATGGAGTTCACTGGtgcagaaggccagtgggcaaggtttcccatgtggaacgcctgctgcgaaagcgaaatgagtttcaacatgaagaccaaaagcgctcatggacttttagtgtactttgacgacgagggattctgtgacttcttggaactgctcatccacaatgg
nrxn1a_S	nrxn1a_S	nrxn1a_S_270mut_30wt_100offtarget_200readlen_sim1.fq	nrxn1a_S_270mut_30wt_100offtarget_200readlen_sim2.fq	nrxn	0	GGCTGCCACCGCTGACTTTGGGG	CAGGTGGTTTGAGGACACCCCTCTT	TGGCTGTCGAATAAGCTACGCACCA	0	ccaggtggtttgaggacacccctctttaaagtccttgcactccggtagcatgctgcgtctgtggcccggcggggctcctggtggtcttgcttccatcctgctccgcatcagcctgcgcctagctctctGGCTGCCACCGCTGACTTTGGGGtcagctctggcagaggggcctggggagctgtacgtccctcaacatatgcctcatcacctcgtgcctgccgccagatcccacgcccccctgcgggcaggacatggtgcgtagcttattcgacagcca
nrxn1b_L	nrxn1b_L	nrxn1b_L_270mut_30wt_100offtarget_200readlen_sim1.fq	nrxn1b_L_270mut_30wt_100offtarget_200readlen_sim2.fq	nrxn	0	GGATCTAGTCTCAGGTTTACAGG	GCAACAATAACATCTGGTGCCACCTT	AGGCCATTCAGATGTGTGGTTTTCA	0	tgcaacaataacatctggtgccaccttaaacctactttggcatgcataatttggagatttcctatagattattattattataaacatgccaaacatcttcatgatgattcttcacttgggtgctcatctgctttttatcggactaattgtatgtaaagcgaacgctGGATCTAGTCTCAGGTTTACAGGatccgacgaacaatgggttgcgtttccgatgtggaacgcttgctgcgagagcgaaatgagcttcagtgtgaaaaccacacatctgaatggcct
nrxn1b_S	nrxn1b_S	nrxn1b_S_270mut_30wt_100offtarget_200readlen_sim1.fq	nrxn1b_S_270mut_30wt_100offtarget_200readlen_sim2.fq	nrxn	0	GGAGATCATCACTCGGCGTTTGG	CCGGTGTGCTGAAGTGTGTGTTTGT	TACTGTTGTACCCACCCTGCCATGC	0	gccggtgtgctgaagtgtgtgtttgtgctccgggaagatgtttggaggctggaggctggtggtttggcagattttttcGGAGATCATCACTCGGCGTTTGGgcttctggatctgcctgtacttcgcagctctgtctgtgggcatgatttctggatcggagcccctcgtcaggacacgacacatccagaatacacacactgtgcctatcaacaggtcaccggggtctctgcgggcatggcagggtgggtacaacagta
nlgn3a	nlgn3a	nlgn3a_270mut_30wt_100offtarget_200readlen_sim1.fq	nlgn3a_270mut_30wt_100offtarget_200readlen_sim2.fq	nlgn	0	GGGACCAGTGGACCAGTACCTGG	GGGCAAGGCTACTACCCCACAGTCA	TGTGAATGTTTTGTGGGCACACTGG	0	ggggcaaggctactaccccacagtcaatacacagtacgggaaattacggggggcgcgggttccgctgcatagtgagatcctGGGACCAGTGGACCAGTACCTGGgagtcccgtatgccaccccaccggtgggtgaaaaacgattcctaccccctgagccaccctcgtcttggtccgggatcaagaatgccactcattttgcaccagtgtgcccacaaaacattcaca
cnsta	cnsta	cnsta_270mut_30wt_100offtarget_200readlen_sim1.fq	cnsta_270mut_30wt_100offtarget_200readlen_sim2.fq	cnst	0	GGCAGAGCGACGGCCCTGTAAGG	CATGCACTGCTCTCAGAAAGCCTGA	AGCAGCCGGTTGTGGTTGTCATCA	0	tcatgcactgctctcagaaagcctgaagcacaattactgctgaactatgagtcagttcagttaaaggccggctatttctttactgttcctgattattctgtgtctcccagaggcagagcggagcggcgtccagtgcctgagcggatcttgatggatgacggtcagtGGCAGAGCGACGGCCCTGTAAGGagaggaggagcgactgagccggagctacagagctgctctgagtccttccgcagccctgatgacaaccacaaccggctgct
nrxn3a_L	nrxn3a_L	nrxn3a_L_270mut_30wt_100offtarget_200readlen_sim1.fq	nrxn3a_L_270mut_30wt_100offtarget_200readlen_sim2.fq	nrxn	0	GTAAACTCCAGGCCCAAGCAGGG	GCCGCCATCGTCAAAGTACAGGATT	TGACCTTTGAACCAAAGCGAATTCAA	0	agccgccatcgtcaaagtacaggattaaggcagtggacacgtctgttttgaactggaagctgaggtcacttctggtgctggcgtcccagcggagatagcgtgcccactggccttgcaaccctGTAAACTCCAGGCCCAAGCAGGGcccaagcacagtactgatcagcagctgcaactggactggaaatctgaagaaattcattgtaaaagtgctggagatttggggttattatcctgaacagaaggaaatcattgaattcgctttggttcaaaggtca
cntnap2b	cntnap2b	cntnap2b_270mut_30wt_100offtarget_200readlen_sim1.fq	cntnap2b_270mut_30wt_100offtarget_200readlen_sim2.fq	cntnap	0	GAATGAAGTCGGGGTTGCCCAGG	GGGACTTTAAAGCGCAGTTCCTCACA	GGAACGCTGCTTCTTTCAACACACC	0	agggactttaaagcgcagttcctcacagtgcttaaaaggtaaatcctctcgaggggaagtgataaaaataagcttacaactgagttctaggcGAATGAAGTCGGGGTTGCCCAGGttctccagaaagactccgtgtgaagccgatgtcttaaaataaaaggacacatcagcactggtctcagcttgtaaggttggaaaatgaagataagatgcaggtgtgttgaaagaagcagcgttcc
nrxn3b_L	nrxn3b_L	nrxn3b_L_270mut_30wt_100offtarget_200readlen_sim1.fq	nrxn3b_L_270mut_30wt_100offtarget_200readlen_sim2.fq	nrxn	0	GGTTTGGGCCTGGAGTTCACAGG	TGTAGCATACGCTCTGGCTACCATGC	CTGCACAGTCCACGCTAAAATGCAA	0	ttgtagcatacgctctggctaccatgcctccccattgccagcctcattgtgtactcttgctgctcagcaccttcttgagtcttGGTTTGGGCCTGGAGTTCACAGGttcagagggtcagtgggcacgctatcttcgctgggatgccagcaccagaagtgacctcagctttcaattcaaaacggcaatatcagatgctctggttctctactttgatgatggaggatattgtgacttcctgcttctgagtattgaggatgccaagctcaagttgcattttagcgtggactgtgcag
nrxn3b_S	nrxn3b_S	nrxn3b_S_270mut_30wt_100offtarget_200readlen_sim1.fq	nrxn3b_S_270mut_30wt_100offtarget_200readlen_sim2.fq	nrxn	0	GGTGCGTGTTCGGAGCCGTATGG	AACGGACGTCAGGTTCTGCTCACCT	CAGGTGATGGTGGTGCTGTGTTTCA	0	taacggacgtcaggttctgctcacctgtttctctcaatacacctgctaaaagctgtctactcttgcagcaaggaggggacgatagctatgcgcccccactttaagacccgatacccccagtggctttcctgcatgctacccctggtcacagGGTGCGTGTTCGGAGCCGTATGGggctcgaaccttgatagcacagtcgtcctctcgtcctccacattctcacattctgaaacacagcaccaccatcacctg
cntn1a	cntn1a	cntn1a_270mut_30wt_100offtarget_200readlen_sim1.fq	cntn1a_270mut_30wt_100offtarget_200readlen_sim2.fq	cntn	0	GAAGCCCGACTCACACTACCTGG	ACCAGCCAGTGCGGCTTATCTGAG	TGCAGCTGAGGGACTTACGGGACTT	0	caccagccagtgcggcttatctgagctctgtctgcttcaggtgcggtactggcgtgagtctgtagagaacgaagcgtctgctcagcgggttctggtgtccagtcgagagaatcacacacgtctggacaacatGAAGCCCGACTCACACTACCTGGtggaggtgcgcgcgtgtaacggagccggatacggacccgccagccagcgcaacaggatatacaccaagaagtcccgtaagtccctcagctgca
tjp1b_L	tjp1b_L	tjp1b_L_270mut_30wt_100offtarget_200readlen_sim1.fq	tjp1b_L_270mut_30wt_100offtarget_200readlen_sim2.fq	tjp	0	GAGTGCAGCAATGGATGAGACGG	CCTTCAGGCCGTGTGGGAATGTAAC	TCTGCTCTGGGACTCCAAACACACA	0	gcttctgcatccttcaggccgtgtgggaatgtaaccaattaaagctgttgatgttaatctaacgatttgtgtgtttctctattaatctctttccttctttctgtgtgttttttcttcaatgcaGAGTGCAGCAATGGATGAGACGGtaatatgggaacagcacactgtaactctacacagggtgagaatttcactttttttttccgatctctgttatttttgtgtgtttggagtcccagagcaga
tjp1b_B	tjp1b_B	tjp1b_B_270mut_30wt_100offtarget_200readlen_sim1.fq	tjp1b_B_270mut_30wt_100offtarget_200readlen_sim2.fq	tjp	0	GTGGGCTTGAGGCTCGCTGGGGG	CATGGCCCGTTTCCACTGCAATAA	GGTCTCCCTCTTCCAGGCCCTCTT	0	tgcattttgtcatggcccgtttccactgcaataaataaagtgatgtattaataaagtcttgcattgttttgatataggtattcagtcatttcagtaaactgattttagtgcatgtaatcatttgaaggtgttgagagagagcagtctcagatgtgtgtttgtgtgtccgtcctcaggccgagcatgaagctggtgaagttcaagaagggcgagagcGTGGGCTTGAGGCTCGCTGGGGGgaacgacgttgggatatttgtggcgggagttctggaggacagtcctgctgctaaagagggcctggaagagggagacc
cntn1b	cntn1b	cntn1b_270mut_30wt_100offtarget_200readlen_sim1.fq	cntn1b_270mut_30wt_100offtarget_200readlen_sim2.fq	cntn	0	GATGAGCACTTCAGCCTGGTTGG	GGCGGGGCTTACCCATAGCTCAAT	CCAAACTTGACGTTGGCCTCTTTGC	0	gggcggggcttacccatagctcaattggaaaaagttctgtagcagaagttcattaatgaaatgccatacttcacaggtggtggttaaacaactggcaaattaagctgatggagcagccaGATGAGCACTTCAGCCTGGTTGGaggaaacctggtcattacaaacccagaaaaaaacaagcatgctggaaaatatgtatgtgtggccaagaacgtgtacggcaccgtcatgagcaaagaggccaacgtcaagtttgg
gjd1a	gjd1a	gjd1a_270mut_30wt_100offtarget_200readlen_sim1.fq	gjd1a_270mut_30wt_100offtarget_200readlen_sim2.fq	gjd	0	GAGAATGGACTATATTGGAGAGG	GGCTTTCAAGAGGAGCCCCAAGAAG	CATGCACTCTGTGGAGTGTGTGTGTG	0	cggctttcaagaggagccccaagaagctcatcacaggtcaacagagggacactggaaaagtcgccgagggcagaggtcgtgacacctcaggctgaaggtcggcagggaagtgagagtcataagcgcggcatcatggGAGAATGGACTATATTGGAGAGGttgctggaggctgcggtacagcagcactctactatgatcggcaggtaagagctctagtgcaacacacacacactccacagagtgcatg
cntn3b	cntn3b	cntn3b_270mut_30wt_100offtarget_200readlen_sim1.fq	cntn3b_270mut_30wt_100offtarget_200readlen_sim2.fq	cntn	0	GTGTAATTCCCGACGTCGGACGG	TGACTGTGAAAAGCCCTTTGATGTT	TGAGTACCCTCACTTCGTCCAGCAA	0	atgactgtgaaaagccctttgatgttaacagacagacagtgtgtgatttttgaaacacctttcttaccatcgtttcttagaaccaacggtgtcggcgaactgaacaccctctccttggtaatagtgttgttaaccacacagGTGTAATTCCCGACGTCGGACGGttccacttttgctatgtagagattccccgtttcttgagatacaaatcgccggctgtcttgctggacgaagtgagggtactca
