# Supplementary material for: Accurate analysis of genuine CRISPR editing events with ampliCan
Source: Genome Res. 2019 May;29(5):843–7. doi: 10.1101/gr.244293.118 (PMC6499316; doi:10.1101/gr.244293.118)
Supplement: Supplemental Material [file supp_gr.244293.118_Supplemental_Code_S1.zip › amplican_manuscript/analysis/replicate_CrispRVariants/plot_crisprvariant_synthetic.R]

rm(list=ls(all = TRUE))
gc(reset=TRUE)

library(BSgenome.Drerio.UCSC.danRer7)
library(CrispRVariants)
library(ggplot2)
library(reshape2)
library(rtracklayer)
library(data.table)

pdir <- "./replicate_CrispRVariants/simulation"

danRer7 <- BSgenome.Drerio.UCSC.danRer7
guides <- import("./idx/shah_guides.bed")
guides <- guides + 5
references <- getSeq(danRer7, guides)

# get amplican results
pooled_dirs <- list.files(file.path(pdir, "amplican_results/"),
                          recursive = F, pattern = "readlen", include.dirs = TRUE,
                          full.names = TRUE)
amplican_results <- c()
for (i in pooled_dirs) {
  this_r <- fread(file.path(i, "config_summary.csv"))
  this_r$Del <- this_r$Reads_Del / this_r$Reads_Filtered * 100
  this_r$Fsft <- this_r$Reads_Frameshifted / this_r$Reads_Filtered * 100
  this_r$Edited <- this_r$Reads_Edited / this_r$Reads_Filtered * 100

  noff <- as.integer(gsub(".*wt_([0-9]+)offtarget.*", "\\1", i))
  nmut <- as.numeric(gsub(".*/([0-9]+)mut.*", "\\1", i))
  nwt <- as.numeric(gsub(".*_([0-9]+)wt.*", "\\1", i))
  frag_len <- as.integer(gsub(".*offtarget_([0-9]+)readlen.*", "\\1", pooled_dirs))
  amplican_results <- rbind(amplican_results,
                            data.frame(Guide = this_r$ID,
                                       Truth = nmut/(nmut+nwt) * 100,
                                       NOfftargets = noff,
                                       variable = "ampliCan",
                                       value = this_r$Edited))
}

parseCRISPResso <- function(results_dir){
  results_f <- file.path(results_dir, "Quantification_of_editing_frequency.txt")
  system(paste0("echo '\n' >>", results_f))
  f <- file(results_f)
  lns <- readLines(f)
  close(f)
  nhej <- lns[grep(".* NHEJ:", lns)]
  hdr <- lns[grep(".* HDR:", lns)]
  mix <- lns[grep(".* Mixed HDR-NHEJ:", lns)]
  total <- lns[grep("Total", lns)]
  counts <- as.numeric(gsub(".*:([0-9]+)\ .*", "\\1", c(nhej, hdr, mix, total)))
  result <- sum(counts[1:3])/counts[4]*100
  c(result, counts[4])
}

# Parse CRISPResso pooled results
pooled_dirs <- list.files(file.path(pdir, "merged"), 
                          recursive = TRUE,
                          pattern = "CRISPResso_on", include.dirs = TRUE,
                          full.names = TRUE)
condition <- gsub(".*CRISPResso_on_", "", pooled_dirs)
pooled_results <- sapply(pooled_dirs, function(x) parseCRISPResso(x)[1])
noff <- gsub(".*_([0-9]+)offtarget.*", "\\1", pooled_dirs)
nmut <- as.numeric(gsub(".*_([0-9]+)mut.*", "\\1", pooled_dirs))
nwt <- as.numeric(gsub(".*_([0-9]+)wt.*", "\\1", pooled_dirs))
pooled_results <- data.frame(Guide = condition, Truth = nmut/(nmut+nwt) * 100,
                             NOfftargets = noff, variable = "CRISPRessoPooled",
                             value = unname(pooled_results))
# Parse ampliconDIVider results
adiv_files <- list.files(file.path(pdir, "amplicondivider"), 
                         full.names = TRUE)
adiv_results <- sapply(adiv_files, function(fn){
  tt <- read.table(fn, sep = "\t")[1,c(6)]*100
})
exclude <- adiv_results > 100
adiv_results <- adiv_results[!exclude]
print(sprintf("excluded %s", length(exclude)))
adiv_gd <- gsub("_.*","", basename(adiv_files)[!exclude])
adiv_noff <- gsub(".*_([0-9]+)offtarget.*", "\\1", adiv_files[!exclude])
adiv_nmut <- as.numeric(gsub(".*_([0-9]+)mut.*", "\\1", adiv_files[!exclude]))
adiv_nwt <- as.numeric(gsub(".*_([0-9]+)wt.*", "\\1", adiv_files[!exclude]))
adiv_results <- data.frame(Guide = adiv_gd,
                           Truth = adiv_nmut/(adiv_nmut+adiv_nwt)*100,
                           NOfftargets = adiv_noff,
                           variable = "AmpliconDIVider",
                           value = unname(adiv_results))

# CrispRVariants and CRISPResso
base <- gsub(".fa|.gz","", list.files(pdir, pattern = "*.fa"))
bams <- file.path("./replicate_CrispRVariants/simulation", paste0(base, ".bam"))
noff <- as.integer(gsub(".*wt_([0-9]+)offtarget.*", "\\1", base))
frag_len <- as.integer(gsub(".*offtarget_([0-9]+)readlen.*", "\\1", base))
sim_guides <- gsub("(.*)_[0-9]+mut.*","\\1", base)
nmut <- as.numeric(gsub(".*_([0-9]+)mut.*", "\\1", base))
nwt <- as.numeric(gsub(".*_([0-9]+)wt.*", "\\1", base))
truth <- nmut/(nmut+nwt) * 100

crispresso_dirs <- list.files(file.path(pdir, "crispresso"), full.names = TRUE)
# Check they are in the same order
identical(unname(sapply(base, function(bb) grep(bb, crispresso_dirs))), c(1:length(base)))

result <- lapply(seq_along(base), function(i){
  # print(i)
  sim_guide <- sim_guides[i]
  guide <- guides[guides$name == sim_guide]
  reference <- references[guides$name == sim_guide][[1]]
  cset <- readsToTarget(bams[i], target.loc = 22,
                        target = guide, reference = reference, collapse.pairs = TRUE,
                        verbose = FALSE)
  crispresso <- parseCRISPResso(crispresso_dirs[i])
  c(sim_guide, noff[i], truth[i],
    mutationEfficiency(cset)[["Average"]], crispresso[[1]])
})

result <- data.frame(do.call(rbind, result))
colnames(result) <- c("Guide", "NOfftargets", "Truth", "CrispRVariants", "CRISPResso")
result <- melt(result, id.vars=c("Guide", "Truth", "NOfftargets"))
result_save <- result

result <- rbind(result_save, pooled_results, adiv_results, amplican_results)
result$NOfftargets <- factor(result$NOfftargets, levels = c(0, 33, 100))
levels(result$NOfftargets) <- c("0", "10", "25")
class(result$value) <- "numeric"
class(result$Truth) <- "factor"
truths <- c("0","33.3%", "66.7%", "90%")
levels(result$Truth) <- truths
result$variable <- factor(result$variable, 
                          levels = c("ampliCan", "CrispRVariants", "AmpliconDIVider", "CRISPResso",
                                     "CRISPRessoPooled"),
                          ordered = TRUE)
cols <- c("#e69f00", "#D92120", "#3F56A7", "#781C81", "#009E73")

tr <- data.frame(Truth = levels(result$Truth),
                 TrNum = as.numeric(gsub("%", "", levels(result$Truth))))

data.table::fwrite(result, "../figures/indel_rate_vs_offtarget.csv")
p <- ggplot(result) +
  geom_hline(data = tr, aes(yintercept = TrNum), linetype = "dotted") +
  facet_wrap(~Truth, nrow = 2) +
  geom_point(aes(x=NOfftargets, y=value, colour=variable),
             alpha = 0.5, position = position_dodge(width = 0.6), size = 6) +
  theme_bw() + xlab("Percentage of PCR off-target reads") +
  ylab("Estimated mutation efficiency %") +
  theme(axis.text = element_text(size = 12),
        axis.title.y = element_text(margin = margin(0,20,0,0), size = 14),
        axis.title.x = element_text(margin = margin(15,0,10,0), size = 14),
        strip.text.x = element_text(size = 14),
        legend.key = element_blank(),
        legend.title = element_blank(),
        legend.position = "bottom",
        strip.background = element_blank()) +
  scale_colour_manual(values = cols)

ggplot2::ggsave("../figures/indel_rate_vs_offtarget.png", p, dpi = 400, width = 15, height = 10)
ggplot2::ggsave("../figures/indel_rate_vs_offtarget.pdf", p, dpi = 400, width = 15, height = 10)
