# Supplementary material for: Accurate analysis of genuine CRISPR editing events with ampliCan
Source: Genome Res. 2019 May;29(5):843–7. doi: 10.1101/gr.244293.118 (PMC6499316; doi:10.1101/gr.244293.118)
Supplement: Supplemental Material [file supp_gr.244293.118_Supplemental_Code_S1.zip › amplican_manuscript/analysis/test_bwa/e_genome.fa]

>test_ampl
AAGCTGACGGCTAAATGAAAAATGTCAAACATCTGTTCCAGGTGCTGCGTATGCCAGGGCAGAGGAGGTGGTCAGGGAACTGGTGGAGGTCACTGGGATACCCTTTCTTCCCACACCAATGGGGAAAGGAGTCCTGCCAGATGACCATCCCAACTGTGTTGCTGCAGCCAGATCCAGGTGTGTTTGCGCTTGTGTAATT
>test_ampl_GA
AAGCTGACGGCTAAATGAAAAATGTCAAACATCTGTTCCAGGTGCTGCGTATGCCGAGAGAGAGAGAGAGAGAGAGAGAGAGAGAGAGAGATCCCACACCAATGGGGAAAGGAGTCCTGCCAGATGACCATCCCAACTGTGTTGCTGCAGCCAGATCCAGGTGTGTTTGCGCTTGTGTAATT
>test_ampl_ATG
AAGCTGACGGCTAAATGAAAAATGTCAAACATCTGTTCCAGGTGCTGCGTATGCCATGATGATGATGATGATGATGATGATGATGATGTCCCACACCAATGGGGAAAGGAGTCCTGCCAGATGACCATCCCAACTGTGTTGCTGCAGCCAGATCCAGGTGTGTTTGCGCTTGTGTAATT
>as_in_R
AAAAAAAAAAAAAAAAAAAAAAAAAAAAAAAAAAAAAAAAAAAAAAAAAAAAAAAAAGTGGTCAGGGAACTGGTGGAGGTCACTGGGATACCCTAAAAAAAAAAAAAAAAAAAAAAAAAAAAAAAAAAAAAAAAAAAAAAAAAAAAAAAAAAAAAAAAAAAAAAAAAAAA
