# Supplementary material for: Accurate analysis of genuine CRISPR editing events with ampliCan
Source: Genome Res. 2019 May;29(5):843–7. doi: 10.1101/gr.244293.118 (PMC6499316; doi:10.1101/gr.244293.118)
Supplement: Supplemental Material [file supp_gr.244293.118_Supplemental_Code_S1.zip › amplican_manuscript/analysis/test_bwa/e_seq.fa]

>test_1
AAGCTGACGGCTAAATGAAAAATGTCAAACATCTGTTCCAGGTGCTGCGTATGCCAGGGCAGAGGAGGTGGTCAGGGAACTGGTGGAGGTCACTGGGATACCCTTTCTTCCCACACCAATGAAAGGAGTCCTGCCAGATGACCATCCCAACTGTGTTGCTGCAGCCAGATCCAGGTGTGTTTGCGCTTGTGTAATT
>test_del_ins
AAGCTGACGGCTAAATGAAAAATGTCAAACATCTGTTCCAGGTGCTGCGTATGCCAGGGAAAAAAAAAAAAAAAAAAAAAAAAAAAAAAAAAACTGTGTTGCTGCAGCCAGATCCAGGTGTGTTTGCGCTTGTGTAATT
>test_ATG
AAGCTGACGGCTAAATGAAAAATGTCAAACATCTGTTCCAGGTGCTGCGTATGCCATGATGTCCCACACCAATGGGGAAAGGAGTCCTGCCAGATGACCATCCCAACTGTGTTGCTGCAGCCAGATCCAGGTGTGTTTGCGCTTGTGTAATT
>test_GA
AAGCTGACGGCTAAATGAAAAATGTCAAACATCTGTTCCAGGTGCTGCGTATGCCGATCCCACACCAATGGGGAAAGGAGTCCTGCCAGATGACCATCCCAACTGTGTTGCTGCAGCCAGATCCAGGTGTGTTTGCGCTTGTGTAATT
>test_del_5
AAGCTGACGGCTAAATGAAAAATGTCAAACATCTGTTCCAGGTGCTGCGTATGCCAGGGCAGAGGAGGTGGTCAGGGAACTGGTGGAGGTCAATACCCTTTCTTCCCACACCAATGGGGAAAGGAGTCCTGCCAGATGACCATCCCAACTGTGTTGCTGCAGCCAGATCCAGGTGTGTTTGCGCTTGTGTAATT
>test_del_5_ins_5
AAGCTGACGGCTAAATGAAAAATGTCAAACATCTGTTCCAGGTGCTGCGTATGCCAGGGCAGAGGAGGTGGTCAGGGAACTGGTGGAGGTCACCCTACCCTTTCTTCCCACACCAATGGGGAAAGGAGTCCTGCCAGATGACCATCCCAACTGTGTTGCTGCAGCCAGATCCAGGTGTGTTTGCGCTTGTGTAATT
>test_del_5_ins_10
AAGCTGACGGCTAAATGAAAAATGTCAAACATCTGTTCCAGGTGCTGCGTATGCCAGGGCAGAGGAGGTGGTCAGGGAACTGGTCCCCCCCCCCTCACTGGGATACCCTTTCTTCCCACACCAATGGGGAAAGGAGTCCTGCCAGATGACCATCCCAACTGTGTTGCTGCAGCCAGATCCAGGTGTGTTTGCGCTTGTGTAATT
>test_ins_10
AAGCTGACGGCTAAATGAAAAATGTCAAACATCTGTTCCAGGTGCTGCGTATGCCAGGGCAGAGGAGGTGGTCAGGGAACTGGTGGAGGTCACTGCCCCCCCCCCGGATACCCTTTCTTCCCACACCAATGGGGAAAGGAGTCCTGCCAGATGACCATCCCAACTGTGTTGCTGCAGCCAGATCCAGGTGTGTTTGCGCTTGTGTAATT
>test_big_ins
AAGCTGACGGCTAAATGAAAAATGTCAAACATCTGTTCCAGGTGCTGCGTATGCCAGGGAAAAAAAAAAAAAAAAAAAAAAAAAAAAAAAAAACTGTGTTGCTGCAGCCAGATCCAGGTGTGTTTGCGCTTGTGTAATT
>test_big_ins_random
AAGCTGACGGCTAAATGAAAAATGTCAAACATCTGTTCCAGGTGCTGCGTATGCCAGGGCGGGACTATCGTGTCGAAAGCCGCGATTTGCATCCTGTGTTGCTGCAGCCAGATCCAGGTGTGTTTGCGCTTGTGTAATT
>test_big_ins_random2
AAGCTGACGGCTAAATGAAAAATGTCAAACATCTGTTCCAGGTGCTGCGTATGCCAGGGACTCCATTGACATTCCAAGTTTCTAACTTCGTTACTGTGTTGCTGCAGCCAGATCCAGGTGTGTTTGCGCTTGTGTAATT
>test_big_ins_random3
AAGCTGACGGCTAAATGAAAAATGTCAAACATCTGTTCCAGGTGCTGCGTATGCCAGGGTGGTTGGGACGAGCGCGAATCGAAAGTTGGTACGCTGTGTTGCTGCAGCCAGATCCAGGTGTGTTTGCGCTTGTGTAATT
>test_as_in_R
AAAAAAAAAAAAAAAAAAAAAAAAAAAAAAAAAAAAAAAAAAAAAAAAAAAAAAGTGGTCAGGGGGCGTTTATTCTGCCGGACTATACCCTAAAAAAAAAAAAAAAAAAAAAAAAAAAAAAAAAAAAAAAAAAAAAAAA
