# Supplementary material for: Accurate analysis of genuine CRISPR editing events with ampliCan
Source: Genome Res. 2019 May;29(5):843–7. doi: 10.1101/gr.244293.118 (PMC6499316; doi:10.1101/gr.244293.118)
Supplement: Supplemental Material [file supp_gr.244293.118_Supplemental_Code_S1.zip › amplican_manuscript/analysis/test_bwa/run_bwa.sh]

bwa index e_genome.fa
art_illumina -amp -rs 30 -f 1 -l 100 -p -ss MSv1 -na -i e_seq.fa -o e_seq
bwa mem -r 1 -A 5 -B 4 -O 25 -E 1 e_genome.fa e_seq1.fq e_seq2.fq | samtools view -Sb - > temp.bam
samtools sort temp.bam e_aln && rm temp.bam
samtools index e_aln.bam
samtools view e_aln.bam | ../../software/sam2pairwise/src/sam2pairwise > e.aln
