# Supplementary material for: Accurate analysis of genuine CRISPR editing events with ampliCan
Source: Genome Res. 2019 May;29(5):843–7. doi: 10.1101/gr.244293.118 (PMC6499316; doi:10.1101/gr.244293.118)
Supplement: Supplemental Material [file supp_gr.244293.118_Supplemental_Code_S1.zip › amplican_manuscript/figures/indel_rate_real_datasets.csv]

ID	x	variable	value
run1_Injected_SP8_updated2	1	ampliCan	-6.73076923076923
run1_Injected_cartb	2	ampliCan	-10.4625550660793
run1_Injected_eomesb	3	ampliCan	-14.5080946450809
run5_Injected_NCorf4_Cingulinintronic	4	ampliCan	-14.7302087435998
run7_atp1a1_1_e4_1_inj	5	ampliCan	-21.3934426229508
run8_atp1a1_1_e4_1_inj	6	ampliCan	-28.9617486338798
run10_7879_2	7	ampliCan	-29.6774193548387
run5_Injected_NC7_cyranoC2_sg76+77_1	8	ampliCan	-32.2964923891463
run6_insert_ctgfa_my96ds_3	9	ampliCan	-33.3333333333333
run9_my96ss	10	ampliCan	-34.70715835141
run6_elovl6_e1_1_2_7071_inj	11	ampliCan	-48
run5_Injected_NC24_mboatSall3	12	ampliCan	-49.9629355077835
run1_Injected_fgf13b	13	ampliCan	-51.9298245614035
run9_GFPnoSTOP	14	ampliCan	-58.2887700534759
run9_213ss	15	ampliCan	-65.3988296889436
run9_invit96ss	16	ampliCan	-66.6735644076565
run9_GFPnoSTOP_gRNA_	17	ampliCan	-68.6623332192952
run9_213ds	18	ampliCan	-71.2178471290991
run7_SP1_inj	19	ampliCan	-79.9029488615155
run7_elovl6_e1_1_2_inj	20	ampliCan	-81.5217391304348
run1_Injected_SP8_updated2	1	CRISPRessoPooled	-13.8115816767502
run1_Injected_cartb	2	CRISPRessoPooled	-6.67844236121245
run1_Injected_eomesb	3	CRISPRessoPooled	-21.0160356757162
run5_Injected_NCorf4_Cingulinintronic	4	CRISPRessoPooled	-17.0145726664041
run7_atp1a1_1_e4_1_inj	5	CRISPRessoPooled	-80.4918032786885
run8_atp1a1_1_e4_1_inj	6	CRISPRessoPooled	-23.3195404888765
run10_7879_2	7	CRISPRessoPooled	2.18311486776504
run5_Injected_NC7_cyranoC2_sg76+77_1	8	CRISPRessoPooled	-0.539838870736034
run6_insert_ctgfa_my96ds_3	9	CRISPRessoPooled	-66.6666666666667
run9_my96ss	10	CRISPRessoPooled	-68.577626278277
run6_elovl6_e1_1_2_7071_inj	11	CRISPRessoPooled	-100
run5_Injected_NC24_mboatSall3	12	CRISPRessoPooled	-53.1504818383988
run1_Injected_fgf13b	13	CRISPRessoPooled	-100
run9_GFPnoSTOP	14	CRISPRessoPooled	-80.8972073677956
run9_213ss	15	CRISPRessoPooled	-89.0206344317832
run9_invit96ss	16	CRISPRessoPooled	-91.0294878427315
run9_GFPnoSTOP_gRNA_	17	CRISPRessoPooled	-86.6062264796442
run9_213ds	18	CRISPRessoPooled	-98.049494087529
run7_SP1_inj	19	CRISPRessoPooled	-100
run7_elovl6_e1_1_2_inj	20	CRISPRessoPooled	-100
run1_Injected_SP8_updated2	1	AmpliconDIVider	-15.0950963846154
run1_Injected_cartb	2	AmpliconDIVider	-17.2987008810573
run1_Injected_eomesb	3	AmpliconDIVider	-14.5440753424658
run5_Injected_NCorf4_Cingulinintronic	4	AmpliconDIVider	-11.1322226664041
run7_atp1a1_1_e4_1_inj	5	AmpliconDIVider	-12.4174032786885
run8_atp1a1_1_e4_1_inj	6	AmpliconDIVider	-5.14078713363141
run10_7879_2	7	AmpliconDIVider	2.99475161290322
run5_Injected_NC7_cyranoC2_sg76+77_1	8	AmpliconDIVider	-0.895401853077431
run6_insert_ctgfa_my96ds_3	9	AmpliconDIVider	-66.6666666666667
run9_my96ss	10	AmpliconDIVider	-35.244326278277
run6_elovl6_e1_1_2_7071_inj	11	AmpliconDIVider	-100
run5_Injected_NC24_mboatSall3	12	AmpliconDIVider	-31.6815818383988
run1_Injected_fgf13b	13	AmpliconDIVider	-100
run9_GFPnoSTOP	14	AmpliconDIVider	-43.2254073677956
run9_213ss	15	AmpliconDIVider	-44.5029344317832
run9_invit96ss	16	AmpliconDIVider	-65.3354878427315
run9_GFPnoSTOP_gRNA_	17	AmpliconDIVider	-82.9025264796442
run9_213ds	18	AmpliconDIVider	-32.445494087529
run7_SP1_inj	19	AmpliconDIVider	-100
run7_elovl6_e1_1_2_inj	20	AmpliconDIVider	-100
run1_Injected_SP8_updated2	1	CRISPResso	-13.815108658158
run1_Injected_cartb	2	CRISPResso	-93.5481829506806
run1_Injected_eomesb	3	CRISPResso	-34.0148669385802
run5_Injected_NCorf4_Cingulinintronic	4	CRISPResso	2.56390764418936
run7_atp1a1_1_e4_1_inj	5	CRISPResso	-56.0282839653838
run8_atp1a1_1_e4_1_inj	6	CRISPResso	-28.7974917351105
run10_7879_2	7	CRISPResso	-42.9939012244976
run5_Injected_NC7_cyranoC2_sg76+77_1	8	CRISPResso	-29.4574880117089
run6_insert_ctgfa_my96ds_3	9	CRISPResso	-63.0952380952381
run9_my96ss	10	CRISPResso	-59.3652493443811
run6_elovl6_e1_1_2_7071_inj	11	CRISPResso	-99.7632371932846
run5_Injected_NC24_mboatSall3	12	CRISPResso	-52.12694038497
run1_Injected_fgf13b	13	CRISPResso	-99.6939400122424
run9_GFPnoSTOP	14	CRISPResso	-80.2451623174103
run9_213ss	15	CRISPResso	-88.2212959532826
run9_invit96ss	16	CRISPResso	-85.0414638906357
run9_GFPnoSTOP_gRNA_	17	CRISPResso	-85.1977757754188
run9_213ds	18	CRISPResso	-95.8415824039963
run7_SP1_inj	19	CRISPResso	-99.390243902439
run7_elovl6_e1_1_2_inj	20	CRISPResso	-100
run1_Injected_SP8_updated2	1	CrispRVariants	-15.1446153846154
run1_Injected_cartb	2	CrispRVariants	-0.977400881057278
run1_Injected_eomesb	3	CrispRVariants	-11.6465753424658
run5_Injected_NCorf4_Cingulinintronic	4	CrispRVariants	-15.2245726664041
run7_atp1a1_1_e4_1_inj	5	CrispRVariants	-0.971803278688526
run8_atp1a1_1_e4_1_inj	6	CrispRVariants	1.05571286636859
run10_7879_2	7	CrispRVariants	3.06645161290322
run5_Injected_NC7_cyranoC2_sg76+77_1	8	CrispRVariants	1.98479814692256
run6_insert_ctgfa_my96ds_3	9	CrispRVariants	-16.6666666666667
run9_my96ss	10	CrispRVariants	-32.817626278277
run6_elovl6_e1_1_2_7071_inj	11	CrispRVariants	0
run5_Injected_NC24_mboatSall3	12	CrispRVariants	-45.1404818383988
run1_Injected_fgf13b	13	CrispRVariants	-100
run9_GFPnoSTOP	14	CrispRVariants	-39.0772073677956
run9_213ss	15	CrispRVariants	-38.2706344317832
run9_invit96ss	16	CrispRVariants	-58.4494878427315
run9_GFPnoSTOP_gRNA_	17	CrispRVariants	-79.3062264796442
run9_213ds	18	CrispRVariants	-26.809494087529
run7_SP1_inj	19	CrispRVariants	-100
run7_elovl6_e1_1_2_inj	20	CrispRVariants	0
