# Supplementary material for: Accurate analysis of genuine CRISPR editing events with ampliCan
Source: Genome Res. 2019 May;29(5):843–7. doi: 10.1101/gr.244293.118 (PMC6499316; doi:10.1101/gr.244293.118)
Supplement: Supplemental Material [file supp_gr.244293.118_Supplemental_Code_S1.zip › amplican_manuscript/figures/indel_rate_vs_hdr.csv]

Guide	Truth_HDR	Truth_CEDIT	Indels	variable	Est_HDR	Est_CEDIT	Truth_HDR_num	Truth_CEDIT_num
cnsta	0%	0%	Mismatch	CRISPResso	0	0.0666666666666667	0	0
cnsta	0%	0%	Insertions	CRISPResso	0	0.0666666666666667	0	0
cnsta	0%	0%	Deletions	CRISPResso	0	0.0666666666666667	0	0
cnsta	0%	33.3%	Mismatch	CRISPResso	0	23.407802600867	0	33.33
cnsta	0%	33.3%	Insertions	CRISPResso	0	13.0420280186791	0	33.33
cnsta	0%	33.3%	Deletions	CRISPResso	0	19.7	0	33.33
cnsta	0%	10%	Mismatch	CRISPResso	0	1.36666666666667	0	10
cnsta	0%	10%	Insertions	CRISPResso	0	2.73424474824942	0	10
cnsta	0%	10%	Deletions	CRISPResso	0	8.03333333333333	0	10
cnsta	33.3%	0%	Mismatch	CRISPResso	33.3333333333333	0.0666666666666667	33.33	0
cnsta	33.3%	0%	Insertions	CRISPResso	33.1333333333333	0.0333333333333333	33.33	0
cnsta	33.3%	0%	Deletions	CRISPResso	33.3333333333333	0.1	33.33	0
cnsta	33.3%	33.3%	Mismatch	CRISPResso	33.3333333333333	27.1	33.33	33.33
cnsta	33.3%	33.3%	Insertions	CRISPResso	33.1443814604868	19.0063354451484	33.33	33.33
cnsta	33.3%	33.3%	Deletions	CRISPResso	33.3333333333333	11.7	33.33	33.33
cnsta	33.3%	10%	Mismatch	CRISPResso	33.3333333333333	7.7	33.33	10
cnsta	33.3%	10%	Insertions	CRISPResso	33.1333333333333	9.7	33.33	10
cnsta	33.3%	10%	Deletions	CRISPResso	33.3333333333333	5.06666666666667	33.33	10
cnsta	66.7%	0%	Mismatch	CRISPResso	66.6555518506169	0.0666888962987662	66.67	0
cnsta	66.7%	0%	Insertions	CRISPResso	66.3333333333333	0	66.67	0
cnsta	66.7%	0%	Deletions	CRISPResso	66.6555518506169	0.100033344448149	66.67	0
cnsta	66.7%	33.3%	Mismatch	CRISPResso	66.6777851901267	12.0747164776518	66.67	33.33
cnsta	66.7%	33.3%	Insertions	CRISPResso	66.3333333333333	23.0666666666667	66.67	33.33
cnsta	66.7%	33.3%	Deletions	CRISPResso	66.6555518506169	29.0096698899633	66.67	33.33
cnsta	66.7%	10%	Mismatch	CRISPResso	66.6555518506169	9.06968989663221	66.67	10
cnsta	66.7%	10%	Insertions	CRISPResso	66.3333333333333	5.66666666666667	66.67	10
cnsta	66.7%	10%	Deletions	CRISPResso	66.6555518506169	4.7349116372124	66.67	10
cntn1a	0%	0%	Mismatch	CRISPResso	0	0.0666888962987662	0	0
cntn1a	0%	0%	Insertions	CRISPResso	0	0.0666888962987662	0	0
cntn1a	0%	0%	Deletions	CRISPResso	0	0.0666888962987662	0	0
cntn1a	0%	33.3%	Mismatch	CRISPResso	0	28.8333333333333	0	33.33
cntn1a	0%	33.3%	Insertions	CRISPResso	0	32.1333333333333	0	33.33
cntn1a	0%	33.3%	Deletions	CRISPResso	0	22.1333333333333	0	33.33
cntn1a	0%	10%	Mismatch	CRISPResso	0	6.8	0	10
cntn1a	0%	10%	Insertions	CRISPResso	0	7.5	0	10
cntn1a	0%	10%	Deletions	CRISPResso	0	6.40213404468156	0	10
cntn1a	33.3%	0%	Mismatch	CRISPResso	33.3444481493831	0.0666888962987662	33.33	0
cntn1a	33.3%	0%	Insertions	CRISPResso	0	0.099601593625498	33.33	0
cntn1a	33.3%	0%	Deletions	CRISPResso	33.3333333333333	0.133333333333333	33.33	0
cntn1a	33.3%	33.3%	Mismatch	CRISPResso	33.3333333333333	32.7333333333333	33.33	33.33
cntn1a	33.3%	33.3%	Insertions	CRISPResso	0	30.3633648581384	33.33	33.33
cntn1a	33.3%	33.3%	Deletions	CRISPResso	33.3333333333333	25.4666666666667	33.33	33.33
cntn1a	33.3%	10%	Mismatch	CRISPResso	33.3333333333333	5.76666666666667	33.33	10
cntn1a	33.3%	10%	Insertions	CRISPResso	0	8.11752988047809	33.33	10
cntn1a	33.3%	10%	Deletions	CRISPResso	33.3333333333333	8.46666666666667	33.33	10
cntn1a	66.7%	0%	Mismatch	CRISPResso	66.6555518506169	0.0333444481493831	66.67	0
cntn1a	66.7%	0%	Insertions	CRISPResso	0	0.0980392156862745	66.67	0
cntn1a	66.7%	0%	Deletions	CRISPResso	66.6555518506169	0.0666888962987662	66.67	0
cntn1a	66.7%	33.3%	Mismatch	CRISPResso	66.6555518506169	22.0406802267422	66.67	33.33
cntn1a	66.7%	33.3%	Insertions	CRISPResso	0	90.1960784313726	66.67	33.33
cntn1a	66.7%	33.3%	Deletions	CRISPResso	66.6555518506169	18.6728909636546	66.67	33.33
cntn1a	66.7%	10%	Mismatch	CRISPResso	66.6555518506169	8.00266755585195	66.67	10
cntn1a	66.7%	10%	Insertions	CRISPResso	0	8.92156862745098	66.67	10
cntn1a	66.7%	10%	Deletions	CRISPResso	66.6555518506169	6.73557852617539	66.67	10
cntn1b	0%	0%	Mismatch	CRISPResso	0	0.133377792597532	0	0
cntn1b	0%	0%	Insertions	CRISPResso	0	0.133377792597532	0	0
cntn1b	0%	0%	Deletions	CRISPResso	0	0.133377792597532	0	0
cntn1b	0%	33.3%	Mismatch	CRISPResso	0	23.7333333333333	0	33.33
cntn1b	0%	33.3%	Insertions	CRISPResso	0	29.1	0	33.33
cntn1b	0%	33.3%	Deletions	CRISPResso	0	18.5	0	33.33
cntn1b	0%	10%	Mismatch	CRISPResso	0	9.13333333333333	0	10
cntn1b	0%	10%	Insertions	CRISPResso	0	9.8	0	10
cntn1b	0%	10%	Deletions	CRISPResso	0	6.13333333333333	0	10
cntn1b	33.3%	0%	Mismatch	CRISPResso	33.1333333333333	0.1	33.33	0
cntn1b	33.3%	0%	Insertions	CRISPResso	0	0.099403578528827	33.33	0
cntn1b	33.3%	0%	Deletions	CRISPResso	33.3333333333333	0.133333333333333	33.33	0
cntn1b	33.3%	33.3%	Mismatch	CRISPResso	33.1333333333333	30.7	33.33	33.33
cntn1b	33.3%	33.3%	Insertions	CRISPResso	0	35.3876739562624	33.33	33.33
cntn1b	33.3%	33.3%	Deletions	CRISPResso	33.3333333333333	16.4666666666667	33.33	33.33
cntn1b	33.3%	10%	Mismatch	CRISPResso	33.1333333333333	7.73333333333333	33.33	10
cntn1b	33.3%	10%	Insertions	CRISPResso	0	11.1332007952286	33.33	10
cntn1b	33.3%	10%	Deletions	CRISPResso	33.3333333333333	4.5	33.33	10
cntn1b	66.7%	0%	Mismatch	CRISPResso	66.1666666666667	0.0333333333333333	66.67	0
cntn1b	66.7%	0%	Insertions	CRISPResso	0	0.294117647058824	66.67	0
cntn1b	66.7%	0%	Deletions	CRISPResso	66.6777851901267	0.100066711140761	66.67	0
cntn1b	66.7%	33.3%	Mismatch	CRISPResso	66.1666666666667	23.0333333333333	66.67	33.33
cntn1b	66.7%	33.3%	Insertions	CRISPResso	0	90.2941176470588	66.67	33.33
cntn1b	66.7%	33.3%	Deletions	CRISPResso	66.6555518506169	30.3434478159386	66.67	33.33
cntn1b	66.7%	10%	Mismatch	CRISPResso	66.1666666666667	8.4	66.67	10
cntn1b	66.7%	10%	Insertions	CRISPResso	0	28.6274509803922	66.67	10
cntn1b	66.7%	10%	Deletions	CRISPResso	66.6555518506169	8.36945648549517	66.67	10
cntn3b	0%	0%	Mismatch	CRISPResso	0	0.133734536944166	0	0
cntn3b	0%	0%	Insertions	CRISPResso	0	0.133734536944166	0	0
cntn3b	0%	0%	Deletions	CRISPResso	0	0.133734536944166	0	0
cntn3b	0%	33.3%	Mismatch	CRISPResso	0	28.881469115192	0	33.33
cntn3b	0%	33.3%	Insertions	CRISPResso	0	24.1897761443368	0	33.33
cntn3b	0%	33.3%	Deletions	CRISPResso	0	20.567612687813	0	33.33
cntn3b	0%	10%	Mismatch	CRISPResso	0	10.1604278074866	0	10
cntn3b	0%	10%	Insertions	CRISPResso	0	9.15775401069519	0	10
cntn3b	0%	10%	Deletions	CRISPResso	0	3.2032032032032	0	10
cntn3b	33.3%	0%	Mismatch	CRISPResso	33.3333333333333	0.2002002002002	33.33	0
cntn3b	33.3%	0%	Insertions	CRISPResso	0	0.249500998003992	33.33	0
cntn3b	33.3%	0%	Deletions	CRISPResso	33.3889816360601	0.233722871452421	33.33	0
cntn3b	33.3%	33.3%	Mismatch	CRISPResso	33.3444592790387	28.8384512683578	33.33	33.33
cntn3b	33.3%	33.3%	Insertions	CRISPResso	0	25.8852867830424	33.33	33.33
cntn3b	33.3%	33.3%	Deletions	CRISPResso	33.4224598930481	27.774064171123	33.33	33.33
cntn3b	33.3%	10%	Mismatch	CRISPResso	33.3444592790387	9.01201602136182	33.33	10
cntn3b	33.3%	10%	Insertions	CRISPResso	0	11.1111111111111	33.33	10
cntn3b	33.3%	10%	Deletions	CRISPResso	33.4001336005344	8.11623246492986	33.33	10
cntn3b	66.7%	0%	Mismatch	CRISPResso	66.677796327212	0.0333889816360601	66.67	0
cntn3b	66.7%	0%	Insertions	CRISPResso	0	0	66.67	0
cntn3b	66.7%	0%	Deletions	CRISPResso	66.6666666666667	0.0668002672010688	66.67	0
cntn3b	66.7%	33.3%	Mismatch	CRISPResso	66.6555407209613	24.6662216288384	66.67	33.33
cntn3b	66.7%	33.3%	Insertions	CRISPResso	0	55.6207233626588	66.67	33.33
cntn3b	66.7%	33.3%	Deletions	CRISPResso	66.644407345576	30.016694490818	66.67	33.33
cntn3b	66.7%	10%	Mismatch	CRISPResso	66.677796327212	6.64440734557596	66.67	10
cntn3b	66.7%	10%	Insertions	CRISPResso	0	18.5365853658537	66.67	10
cntn3b	66.7%	10%	Deletions	CRISPResso	66.6666666666667	10.0868403473614	66.67	10
cntnap2b	0%	0%	Mismatch	CRISPResso	0	0.233333333333333	0	0
cntnap2b	0%	0%	Insertions	CRISPResso	0	0.233333333333333	0	0
cntnap2b	0%	0%	Deletions	CRISPResso	0	0.233333333333333	0	0
cntnap2b	0%	33.3%	Mismatch	CRISPResso	0	25.5666666666667	0	33.33
cntnap2b	0%	33.3%	Insertions	CRISPResso	0	26.2666666666667	0	33.33
cntnap2b	0%	33.3%	Deletions	CRISPResso	0	17.6333333333333	0	33.33
cntnap2b	0%	10%	Mismatch	CRISPResso	0	6.63333333333333	0	10
cntnap2b	0%	10%	Insertions	CRISPResso	0	5.23333333333333	0	10
cntnap2b	0%	10%	Deletions	CRISPResso	0	5.56666666666667	0	10
cntnap2b	33.3%	0%	Mismatch	CRISPResso	33.3333333333333	0.233333333333333	33.33	0
cntnap2b	33.3%	0%	Insertions	CRISPResso	33.2665999332666	0.233566900233567	33.33	0
cntnap2b	33.3%	0%	Deletions	CRISPResso	33.3333333333333	0.233333333333333	33.33	0
cntnap2b	33.3%	33.3%	Mismatch	CRISPResso	33.3333333333333	29.3666666666667	33.33	33.33
cntnap2b	33.3%	33.3%	Insertions	CRISPResso	33.2665999332666	21.3880547213881	33.33	33.33
cntnap2b	33.3%	33.3%	Deletions	CRISPResso	33.3333333333333	18.1333333333333	33.33	33.33
cntnap2b	33.3%	10%	Mismatch	CRISPResso	33.3333333333333	9.2	33.33	10
cntnap2b	33.3%	10%	Insertions	CRISPResso	33.2665999332666	5.53887220553887	33.33	10
cntnap2b	33.3%	10%	Deletions	CRISPResso	33.3333333333333	8.2	33.33	10
cntnap2b	66.7%	0%	Mismatch	CRISPResso	66.6666666666667	0.0333333333333333	66.67	0
cntnap2b	66.7%	0%	Insertions	CRISPResso	66.4881151657181	0.033478406427854	66.67	0
cntnap2b	66.7%	0%	Deletions	CRISPResso	66.6666666666667	0.133333333333333	66.67	0
cntnap2b	66.7%	33.3%	Mismatch	CRISPResso	66.711140760507	18.679119412942	66.67	33.33
cntnap2b	66.7%	33.3%	Insertions	CRISPResso	66.4881151657181	28.1218613993974	66.67	33.33
cntnap2b	66.7%	33.3%	Deletions	CRISPResso	66.6666666666667	28.6666666666667	66.67	33.33
cntnap2b	66.7%	10%	Mismatch	CRISPResso	66.6666666666667	5.7	66.67	10
cntnap2b	66.7%	10%	Insertions	CRISPResso	66.4881151657181	7.4322062269836	66.67	10
cntnap2b	66.7%	10%	Deletions	CRISPResso	66.6666666666667	6.76666666666667	66.67	10
cntnap4	0%	0%	Mismatch	CRISPResso	0	0.100033344448149	0	0
cntnap4	0%	0%	Insertions	CRISPResso	0	0.100033344448149	0	0
cntnap4	0%	0%	Deletions	CRISPResso	0	0.100033344448149	0	0
cntnap4	0%	33.3%	Mismatch	CRISPResso	0	18.2	0	33.33
cntnap4	0%	33.3%	Insertions	CRISPResso	0	29.5	0	33.33
cntnap4	0%	33.3%	Deletions	CRISPResso	12.8333333333333	3.6	0	33.33
cntnap4	0%	10%	Mismatch	CRISPResso	0	7.56666666666667	0	10
cntnap4	0%	10%	Insertions	CRISPResso	0	3.10103367789263	0	10
cntnap4	0%	10%	Deletions	CRISPResso	5.83333333333333	2.93333333333333	0	10
cntnap4	33.3%	0%	Mismatch	CRISPResso	33.3	0.166666666666667	33.33	0
cntnap4	33.3%	0%	Insertions	CRISPResso	33.3333333333333	0.166666666666667	33.33	0
cntnap4	33.3%	0%	Deletions	CRISPResso	33.3444481493831	0.0666888962987662	33.33	0
cntnap4	33.3%	33.3%	Mismatch	CRISPResso	33.3	21.4333333333333	33.33	33.33
cntnap4	33.3%	33.3%	Insertions	CRISPResso	33.3333333333333	25.2666666666667	33.33	33.33
cntnap4	33.3%	33.3%	Deletions	CRISPResso	60.6	1.73333333333333	33.33	33.33
cntnap4	33.3%	10%	Mismatch	CRISPResso	33.3	6.13333333333333	33.33	10
cntnap4	33.3%	10%	Insertions	CRISPResso	33.3333333333333	6.8	33.33	10
cntnap4	33.3%	10%	Deletions	CRISPResso	38.9666666666667	0.933333333333333	33.33	10
cntnap4	66.7%	0%	Mismatch	CRISPResso	66.6333333333333	0.0333333333333333	66.67	0
cntnap4	66.7%	0%	Insertions	CRISPResso	66.6666666666667	0.0666666666666667	66.67	0
cntnap4	66.7%	0%	Deletions	CRISPResso	66.6666666666667	0.0333333333333333	66.67	0
cntnap4	66.7%	33.3%	Mismatch	CRISPResso	66.6333333333333	23.7666666666667	66.67	33.33
cntnap4	66.7%	33.3%	Insertions	CRISPResso	66.6666666666667	28.6333333333333	66.67	33.33
cntnap4	66.7%	33.3%	Deletions	CRISPResso	85.6952317439146	0.0333444481493831	66.67	33.33
cntnap4	66.7%	10%	Mismatch	CRISPResso	66.6333333333333	7.36666666666667	66.67	10
cntnap4	66.7%	10%	Insertions	CRISPResso	66.6666666666667	4.03333333333333	66.67	10
cntnap4	66.7%	10%	Deletions	CRISPResso	71.7666666666667	1.66666666666667	66.67	10
CNTNAP5	0%	0%	Mismatch	CRISPResso	0	0.200066688896299	0	0
CNTNAP5	0%	0%	Insertions	CRISPResso	0	0.200066688896299	0	0
CNTNAP5	0%	0%	Deletions	CRISPResso	0	0.200066688896299	0	0
CNTNAP5	0%	33.3%	Mismatch	CRISPResso	0	23.8079359786596	0	33.33
CNTNAP5	0%	33.3%	Insertions	CRISPResso	0	22.0406802267422	0	33.33
CNTNAP5	0%	33.3%	Deletions	CRISPResso	0	19.0730243414471	0	33.33
CNTNAP5	0%	10%	Mismatch	CRISPResso	0	9.2	0	10
CNTNAP5	0%	10%	Insertions	CRISPResso	0	5.83527842614205	0	10
CNTNAP5	0%	10%	Deletions	CRISPResso	0	6.10203401133711	0	10
CNTNAP5	33.3%	0%	Mismatch	CRISPResso	33.0110036678893	0.133377792597532	33.33	0
CNTNAP5	33.3%	0%	Insertions	CRISPResso	33.3333333333333	0.0666666666666667	33.33	0
CNTNAP5	33.3%	0%	Deletions	CRISPResso	33.2777592530844	0.0666888962987662	33.33	0
CNTNAP5	33.3%	33.3%	Mismatch	CRISPResso	33	26.3666666666667	33.33	33.33
CNTNAP5	33.3%	33.3%	Insertions	CRISPResso	33.3333333333333	28.6	33.33	33.33
CNTNAP5	33.3%	33.3%	Deletions	CRISPResso	33.2666666666667	20.1333333333333	33.33	33.33
CNTNAP5	33.3%	10%	Mismatch	CRISPResso	33.0110036678893	7.36912304101367	33.33	10
CNTNAP5	33.3%	10%	Insertions	CRISPResso	33.3444481493831	7.7025675225075	33.33	10
CNTNAP5	33.3%	10%	Deletions	CRISPResso	33.2777592530844	4.06802267422474	33.33	10
CNTNAP5	66.7%	0%	Mismatch	CRISPResso	66.1666666666667	0.0333333333333333	66.67	0
CNTNAP5	66.7%	0%	Insertions	CRISPResso	66.6666666666667	0.0333333333333333	66.67	0
CNTNAP5	66.7%	0%	Deletions	CRISPResso	66.6222074024675	0	66.67	0
CNTNAP5	66.7%	33.3%	Mismatch	CRISPResso	66.1666666666667	26	66.67	33.33
CNTNAP5	66.7%	33.3%	Insertions	CRISPResso	66.6888962987663	22.9409803267756	66.67	33.33
CNTNAP5	66.7%	33.3%	Deletions	CRISPResso	66.6	16.4333333333333	66.67	33.33
CNTNAP5	66.7%	10%	Mismatch	CRISPResso	66.1666666666667	7.33333333333333	66.67	10
CNTNAP5	66.7%	10%	Insertions	CRISPResso	66.6666666666667	5	66.67	10
CNTNAP5	66.7%	10%	Deletions	CRISPResso	66.6	5.73333333333333	66.67	10
gjd1a	0%	0%	Mismatch	CRISPResso	0	0.333778371161549	0	0
gjd1a	0%	0%	Insertions	CRISPResso	0	0.333778371161549	0	0
gjd1a	0%	0%	Deletions	CRISPResso	0	0.333778371161549	0	0
gjd1a	0%	33.3%	Mismatch	CRISPResso	0	25.7181028724115	0	33.33
gjd1a	0%	33.3%	Insertions	CRISPResso	0	20.1534868201535	0	33.33
gjd1a	0%	33.3%	Deletions	CRISPResso	0	25.3507014028056	0	33.33
gjd1a	0%	10%	Mismatch	CRISPResso	0	10.2803738317757	0	10
gjd1a	0%	10%	Insertions	CRISPResso	0	7.27636849132176	0	10
gjd1a	0%	10%	Deletions	CRISPResso	0	9.97997329773031	0	10
gjd1a	33.3%	0%	Mismatch	CRISPResso	33.3333333333333	0.233566900233567	33.33	0
gjd1a	33.3%	0%	Insertions	CRISPResso	0	0.35	33.33	0
gjd1a	33.3%	0%	Deletions	CRISPResso	33.2999331997328	0.133600534402138	33.33	0
gjd1a	33.3%	33.3%	Mismatch	CRISPResso	33.3667334669339	29.3921175684703	33.33	33.33
gjd1a	33.3%	33.3%	Insertions	CRISPResso	0	36.7	33.33	33.33
gjd1a	33.3%	33.3%	Deletions	CRISPResso	33.2888146911519	16.0601001669449	33.33	33.33
gjd1a	33.3%	10%	Mismatch	CRISPResso	33.3111037012337	6.53551183727909	33.33	10
gjd1a	33.3%	10%	Insertions	CRISPResso	0	7.34632683658171	33.33	10
gjd1a	33.3%	10%	Deletions	CRISPResso	33.322192513369	6.14973262032086	33.33	10
gjd1a	66.7%	0%	Mismatch	CRISPResso	66.6444296197465	0.166777851901268	66.67	0
gjd1a	66.7%	0%	Insertions	CRISPResso	0	0.499001996007984	66.67	0
gjd1a	66.7%	0%	Deletions	CRISPResso	66.7223521550284	0.0668225860340795	66.67	0
gjd1a	66.7%	33.3%	Mismatch	CRISPResso	66.6666666666667	22.9896563229897	66.67	33.33
gjd1a	66.7%	33.3%	Insertions	CRISPResso	0	66.900702106319	66.67	33.33
gjd1a	66.7%	33.3%	Deletions	CRISPResso	66.7446524064171	27.6069518716578	66.67	33.33
gjd1a	66.7%	10%	Mismatch	CRISPResso	66.6666666666667	7.37404070737404	66.67	10
gjd1a	66.7%	10%	Insertions	CRISPResso	0	20.0799200799201	66.67	10
gjd1a	66.7%	10%	Deletions	CRISPResso	66.7446524064171	7.9879679144385	66.67	10
nlgn1	0%	0%	Mismatch	CRISPResso	0	0.133645172068159	0	0
nlgn1	0%	0%	Insertions	CRISPResso	0	0.133645172068159	0	0
nlgn1	0%	0%	Deletions	CRISPResso	0	0.133645172068159	0	0
nlgn1	0%	33.3%	Mismatch	CRISPResso	0	25.8010680907877	0	33.33
nlgn1	0%	33.3%	Insertions	CRISPResso	0	31.118530884808	0	33.33
nlgn1	0%	33.3%	Deletions	CRISPResso	0.901201602136182	1.46862483311081	0	33.33
nlgn1	0%	10%	Mismatch	CRISPResso	0	3.87312186978297	0	10
nlgn1	0%	10%	Insertions	CRISPResso	0	4.4451871657754	0	10
nlgn1	0%	10%	Deletions	CRISPResso	4.24323421316405	2.80654861343134	0	10
nlgn1	33.3%	0%	Mismatch	CRISPResso	33.2443257676903	0.166889185580774	33.33	0
nlgn1	33.3%	0%	Insertions	CRISPResso	33.3333333333333	0.100300902708124	33.33	0
nlgn1	33.3%	0%	Deletions	CRISPResso	33.1997327989312	0.167000668002672	33.33	0
nlgn1	33.3%	33.3%	Mismatch	CRISPResso	33.2776478449716	29.401937854995	33.33	33.33
nlgn1	33.3%	33.3%	Insertions	CRISPResso	33.2555036691127	23.68245496998	33.33	33.33
nlgn1	33.3%	33.3%	Deletions	CRISPResso	38.7570998997661	7.75141997995322	33.33	33.33
nlgn1	33.3%	10%	Mismatch	CRISPResso	33.2887700534759	4.11096256684492	33.33	10
nlgn1	33.3%	10%	Insertions	CRISPResso	33.3333333333333	7.08793045804079	33.33	10
nlgn1	33.3%	10%	Deletions	CRISPResso	38.1891079184764	0.167056465085199	33.33	10
nlgn1	66.7%	0%	Mismatch	CRISPResso	66.6332330324306	0.100300902708124	66.67	0
nlgn1	66.7%	0%	Insertions	CRISPResso	66.5999332665999	0.0667334000667334	66.67	0
nlgn1	66.7%	0%	Deletions	CRISPResso	66.5887069829602	0.0668225860340795	66.67	0
nlgn1	66.7%	33.3%	Mismatch	CRISPResso	66.6555183946488	19.6321070234114	66.67	33.33
nlgn1	66.7%	33.3%	Insertions	CRISPResso	66.7112299465241	13.7700534759358	66.67	33.33
nlgn1	66.7%	33.3%	Deletions	CRISPResso	79.5720494817787	4.6807087930458	66.67	33.33
nlgn1	66.7%	10%	Mismatch	CRISPResso	66.6332330324306	5.0819124038783	66.67	10
nlgn1	66.7%	10%	Insertions	CRISPResso	66.6221628838451	9.71295060080107	66.67	10
nlgn1	66.7%	10%	Deletions	CRISPResso	72.4749163879599	0.100334448160535	66.67	10
nlgn3a	0%	0%	Mismatch	CRISPResso	0	0.266666666666667	0	0
nlgn3a	0%	0%	Insertions	CRISPResso	0	0.266666666666667	0	0
nlgn3a	0%	0%	Deletions	CRISPResso	0	0.266666666666667	0	0
nlgn3a	0%	33.3%	Mismatch	CRISPResso	0	23.3744581527176	0	33.33
nlgn3a	0%	33.3%	Insertions	CRISPResso	0	19.4	0	33.33
nlgn3a	0%	33.3%	Deletions	CRISPResso	0	23.8	0	33.33
nlgn3a	0%	10%	Mismatch	CRISPResso	0	2.56666666666667	0	10
nlgn3a	0%	10%	Insertions	CRISPResso	0	5.6	0	10
nlgn3a	0%	10%	Deletions	CRISPResso	0	9.23333333333333	0	10
nlgn3a	33.3%	0%	Mismatch	CRISPResso	33.2777592530844	0.0666888962987662	33.33	0
nlgn3a	33.3%	0%	Insertions	CRISPResso	33.288859239493	0.100066711140761	33.33	0
nlgn3a	33.3%	0%	Deletions	CRISPResso	33.3333333333333	0.1	33.33	0
nlgn3a	33.3%	33.3%	Mismatch	CRISPResso	33.2777592530844	31.0436812270757	33.33	33.33
nlgn3a	33.3%	33.3%	Insertions	CRISPResso	33.288859239493	15.0767178118746	33.33	33.33
nlgn3a	33.3%	33.3%	Deletions	CRISPResso	33.3333333333333	3.13333333333333	33.33	33.33
nlgn3a	33.3%	10%	Mismatch	CRISPResso	33.2777592530844	7.73591197065689	33.33	10
nlgn3a	33.3%	10%	Insertions	CRISPResso	33.288859239493	5.7371581054036	33.33	10
nlgn3a	33.3%	10%	Deletions	CRISPResso	33.3333333333333	4.73333333333333	33.33	10
nlgn3a	66.7%	0%	Mismatch	CRISPResso	66.6444296197465	0	66.67	0
nlgn3a	66.7%	0%	Insertions	CRISPResso	66.6444296197465	0.066711140760507	66.67	0
nlgn3a	66.7%	0%	Deletions	CRISPResso	66.6666666666667	0.0333333333333333	66.67	0
nlgn3a	66.7%	33.3%	Mismatch	CRISPResso	66.6444296197465	16.0106737825217	66.67	33.33
nlgn3a	66.7%	33.3%	Insertions	CRISPResso	66.6666666666667	10.377043710377	66.67	33.33
nlgn3a	66.7%	33.3%	Deletions	CRISPResso	66.6666666666667	22.4	66.67	33.33
nlgn3a	66.7%	10%	Mismatch	CRISPResso	66.6222074024675	7.00233411137046	66.67	10
nlgn3a	66.7%	10%	Insertions	CRISPResso	66.6666666666667	7.64097430764097	66.67	10
nlgn3a	66.7%	10%	Deletions	CRISPResso	66.6666666666667	7.73333333333333	66.67	10
nlgn4a	0%	0%	Mismatch	CRISPResso	0	0.0666888962987662	0	0
nlgn4a	0%	0%	Insertions	CRISPResso	0	0.0666888962987662	0	0
nlgn4a	0%	0%	Deletions	CRISPResso	0	0.0666888962987662	0	0
nlgn4a	0%	33.3%	Mismatch	CRISPResso	0	24.1333333333333	0	33.33
nlgn4a	0%	33.3%	Insertions	CRISPResso	0	17.1	0	33.33
nlgn4a	0%	33.3%	Deletions	CRISPResso	16.9389796598866	0.0333444481493831	0	33.33
nlgn4a	0%	10%	Mismatch	CRISPResso	0	5.9	0	10
nlgn4a	0%	10%	Insertions	CRISPResso	0.6	4.1	0	10
nlgn4a	0%	10%	Deletions	CRISPResso	7.06666666666667	0.133333333333333	0	10
nlgn4a	33.3%	0%	Mismatch	CRISPResso	33.3	0.1	33.33	0
nlgn4a	33.3%	0%	Insertions	CRISPResso	33.3333333333333	0.1	33.33	0
nlgn4a	33.3%	0%	Deletions	CRISPResso	33.3333333333333	0.133333333333333	33.33	0
nlgn4a	33.3%	33.3%	Mismatch	CRISPResso	33.3	22.3666666666667	33.33	33.33
nlgn4a	33.3%	33.3%	Insertions	CRISPResso	33.9666666666667	24.4	33.33	33.33
nlgn4a	33.3%	33.3%	Deletions	CRISPResso	57.5333333333333	0.666666666666667	33.33	33.33
nlgn4a	33.3%	10%	Mismatch	CRISPResso	33.3	6.43333333333333	33.33	10
nlgn4a	33.3%	10%	Insertions	CRISPResso	33.3444481493831	2.43414471490497	33.33	10
nlgn4a	33.3%	10%	Deletions	CRISPResso	41.4804934978326	0.400133377792598	33.33	10
nlgn4a	66.7%	0%	Mismatch	CRISPResso	66.6333333333333	0.1	66.67	0
nlgn4a	66.7%	0%	Insertions	CRISPResso	66.6333333333333	0.0333333333333333	66.67	0
nlgn4a	66.7%	0%	Deletions	CRISPResso	66.6666666666667	0	66.67	0
nlgn4a	66.7%	33.3%	Mismatch	CRISPResso	66.6888962987663	13.3711237079026	66.67	33.33
nlgn4a	66.7%	33.3%	Insertions	CRISPResso	66.6333333333333	25.3333333333333	66.67	33.33
nlgn4a	66.7%	33.3%	Deletions	CRISPResso	91.3971323774592	0	66.67	33.33
nlgn4a	66.7%	10%	Mismatch	CRISPResso	66.6333333333333	5.73333333333333	66.67	10
nlgn4a	66.7%	10%	Insertions	CRISPResso	66.6333333333333	6.7	66.67	10
nlgn4a	66.7%	10%	Deletions	CRISPResso	74.2	0.0333333333333333	66.67	10
nrxn1a_L	0%	0%	Mismatch	CRISPResso	0	0.166666666666667	0	0
nrxn1a_L	0%	0%	Insertions	CRISPResso	0	0.166666666666667	0	0
nrxn1a_L	0%	0%	Deletions	CRISPResso	0	0.166666666666667	0	0
nrxn1a_L	0%	33.3%	Mismatch	CRISPResso	0	26.4333333333333	0	33.33
nrxn1a_L	0%	33.3%	Insertions	CRISPResso	0	20.5	0	33.33
nrxn1a_L	0%	33.3%	Deletions	CRISPResso	0	24.8333333333333	0	33.33
nrxn1a_L	0%	10%	Mismatch	CRISPResso	0	7.2	0	10
nrxn1a_L	0%	10%	Insertions	CRISPResso	0	6.83333333333333	0	10
nrxn1a_L	0%	10%	Deletions	CRISPResso	0	8.16666666666667	0	10
nrxn1a_L	33.3%	0%	Mismatch	CRISPResso	33.2666666666667	0.1	33.33	0
nrxn1a_L	33.3%	0%	Insertions	CRISPResso	33.288859239493	0.133422281521014	33.33	0
nrxn1a_L	33.3%	0%	Deletions	CRISPResso	33.3	0.133333333333333	33.33	0
nrxn1a_L	33.3%	33.3%	Mismatch	CRISPResso	33.2666666666667	25.8666666666667	33.33	33.33
nrxn1a_L	33.3%	33.3%	Insertions	CRISPResso	33.288859239493	21.8812541694463	33.33	33.33
nrxn1a_L	33.3%	33.3%	Deletions	CRISPResso	33.3	23.2	33.33	33.33
nrxn1a_L	33.3%	10%	Mismatch	CRISPResso	33.2666666666667	9.1	33.33	10
nrxn1a_L	33.3%	10%	Insertions	CRISPResso	33.288859239493	8.1054036024016	33.33	10
nrxn1a_L	33.3%	10%	Deletions	CRISPResso	33.3	8.4	33.33	10
nrxn1a_L	66.7%	0%	Mismatch	CRISPResso	66.6222074024675	0.0333444481493831	66.67	0
nrxn1a_L	66.7%	0%	Insertions	CRISPResso	66.577718478986	0.0333555703802535	66.67	0
nrxn1a_L	66.7%	0%	Deletions	CRISPResso	66.6333333333333	0.166666666666667	66.67	0
nrxn1a_L	66.7%	33.3%	Mismatch	CRISPResso	66.6	28.3333333333333	66.67	33.33
nrxn1a_L	66.7%	33.3%	Insertions	CRISPResso	66.5999332665999	31.6983650316984	66.67	33.33
nrxn1a_L	66.7%	33.3%	Deletions	CRISPResso	66.6333333333333	14.1	66.67	33.33
nrxn1a_L	66.7%	10%	Mismatch	CRISPResso	66.6	7.66666666666667	66.67	10
nrxn1a_L	66.7%	10%	Insertions	CRISPResso	66.577718478986	6.37091394262842	66.67	10
nrxn1a_L	66.7%	10%	Deletions	CRISPResso	66.6333333333333	4.46666666666667	66.67	10
nrxn1a_S	0%	0%	Mismatch	CRISPResso	0	0.133333333333333	0	0
nrxn1a_S	0%	0%	Insertions	CRISPResso	0	0.133333333333333	0	0
nrxn1a_S	0%	0%	Deletions	CRISPResso	0	0.133333333333333	0	0
nrxn1a_S	0%	33.3%	Mismatch	CRISPResso	0	5.80193397799266	0	33.33
nrxn1a_S	0%	33.3%	Insertions	CRISPResso	0	29.7333333333333	0	33.33
nrxn1a_S	0%	33.3%	Deletions	CRISPResso	0	28.1333333333333	0	33.33
nrxn1a_S	0%	10%	Mismatch	CRISPResso	0	3.40113371123708	0	10
nrxn1a_S	0%	10%	Insertions	CRISPResso	0	6.4	0	10
nrxn1a_S	0%	10%	Deletions	CRISPResso	0	6.46666666666667	0	10
nrxn1a_S	33.3%	0%	Mismatch	CRISPResso	33.3333333333333	0.133333333333333	33.33	0
nrxn1a_S	33.3%	0%	Insertions	CRISPResso	33.3444481493831	0.100033344448149	33.33	0
nrxn1a_S	33.3%	0%	Deletions	CRISPResso	33.3	0.133333333333333	33.33	0
nrxn1a_S	33.3%	33.3%	Mismatch	CRISPResso	33.3333333333333	16.4333333333333	33.33	33.33
nrxn1a_S	33.3%	33.3%	Insertions	CRISPResso	33.3333333333333	12.1	33.33	33.33
nrxn1a_S	33.3%	33.3%	Deletions	CRISPResso	33.3	22.1666666666667	33.33	33.33
nrxn1a_S	33.3%	10%	Mismatch	CRISPResso	33.3333333333333	8.13333333333333	33.33	10
nrxn1a_S	33.3%	10%	Insertions	CRISPResso	33.3333333333333	6.76666666666667	33.33	10
nrxn1a_S	33.3%	10%	Deletions	CRISPResso	33.3111037012337	7.06902300766922	33.33	10
nrxn1a_S	66.7%	0%	Mismatch	CRISPResso	66.6666666666667	0.0333333333333333	66.67	0
nrxn1a_S	66.7%	0%	Insertions	CRISPResso	66.6333333333333	0.133333333333333	66.67	0
nrxn1a_S	66.7%	0%	Deletions	CRISPResso	66.6333333333333	0.0666666666666667	66.67	0
nrxn1a_S	66.7%	33.3%	Mismatch	CRISPResso	66.6666666666667	11.3333333333333	66.67	33.33
nrxn1a_S	66.7%	33.3%	Insertions	CRISPResso	66.6333333333333	21.3333333333333	66.67	33.33
nrxn1a_S	66.7%	33.3%	Deletions	CRISPResso	66.6333333333333	29	66.67	33.33
nrxn1a_S	66.7%	10%	Mismatch	CRISPResso	66.6666666666667	10.0666666666667	66.67	10
nrxn1a_S	66.7%	10%	Insertions	CRISPResso	66.6333333333333	8.4	66.67	10
nrxn1a_S	66.7%	10%	Deletions	CRISPResso	66.6555518506169	9.66988996332111	66.67	10
nrxn1b_L	0%	0%	Mismatch	CRISPResso	0	0.266666666666667	0	0
nrxn1b_L	0%	0%	Insertions	CRISPResso	0	0.266666666666667	0	0
nrxn1b_L	0%	0%	Deletions	CRISPResso	0	0.266666666666667	0	0
nrxn1b_L	0%	33.3%	Mismatch	CRISPResso	0	17.9333333333333	0	33.33
nrxn1b_L	0%	33.3%	Insertions	CRISPResso	0	24.1333333333333	0	33.33
nrxn1b_L	0%	33.3%	Deletions	CRISPResso	0	16.9	0	33.33
nrxn1b_L	0%	10%	Mismatch	CRISPResso	0	7.5	0	10
nrxn1b_L	0%	10%	Insertions	CRISPResso	0	8.9	0	10
nrxn1b_L	0%	10%	Deletions	CRISPResso	0	7.9	0	10
nrxn1b_L	33.3%	0%	Mismatch	CRISPResso	33.3333333333333	0.0333333333333333	33.33	0
nrxn1b_L	33.3%	0%	Insertions	CRISPResso	33.3111037012337	0.233411137045682	33.33	0
nrxn1b_L	33.3%	0%	Deletions	CRISPResso	33.2666666666667	0.0333333333333333	33.33	0
nrxn1b_L	33.3%	33.3%	Mismatch	CRISPResso	33.3333333333333	20.3333333333333	33.33	33.33
nrxn1b_L	33.3%	33.3%	Insertions	CRISPResso	33.3111037012337	23.2077359119707	33.33	33.33
nrxn1b_L	33.3%	33.3%	Deletions	CRISPResso	33.2666666666667	11.7333333333333	33.33	33.33
nrxn1b_L	33.3%	10%	Mismatch	CRISPResso	33.3333333333333	3.76666666666667	33.33	10
nrxn1b_L	33.3%	10%	Insertions	CRISPResso	33.3222148098732	3.46897931954636	33.33	10
nrxn1b_L	33.3%	10%	Deletions	CRISPResso	33.2777592530844	9.40313437812604	33.33	10
nrxn1b_L	66.7%	0%	Mismatch	CRISPResso	66.6333333333333	0	66.67	0
nrxn1b_L	66.7%	0%	Insertions	CRISPResso	66.6222074024675	0.0333444481493831	66.67	0
nrxn1b_L	66.7%	0%	Deletions	CRISPResso	66.6222074024675	0.0666888962987662	66.67	0
nrxn1b_L	66.7%	33.3%	Mismatch	CRISPResso	66.6333333333333	23.3666666666667	66.67	33.33
nrxn1b_L	66.7%	33.3%	Insertions	CRISPResso	66.6222074024675	27.675891963988	66.67	33.33
nrxn1b_L	66.7%	33.3%	Deletions	CRISPResso	66.6	19.3666666666667	66.67	33.33
nrxn1b_L	66.7%	10%	Mismatch	CRISPResso	66.6333333333333	8	66.67	10
nrxn1b_L	66.7%	10%	Insertions	CRISPResso	66.6222074024675	9.00300100033344	66.67	10
nrxn1b_L	66.7%	10%	Deletions	CRISPResso	66.6222074024675	4.70156718906302	66.67	10
nrxn1b_S	0%	0%	Mismatch	CRISPResso	0	0.166666666666667	0	0
nrxn1b_S	0%	0%	Insertions	CRISPResso	0	0.166666666666667	0	0
nrxn1b_S	0%	0%	Deletions	CRISPResso	0	0.166666666666667	0	0
nrxn1b_S	0%	33.3%	Mismatch	CRISPResso	0	20.2	0	33.33
nrxn1b_S	0%	33.3%	Insertions	CRISPResso	0	20.8333333333333	0	33.33
nrxn1b_S	0%	33.3%	Deletions	CRISPResso	0	22.8	0	33.33
nrxn1b_S	0%	10%	Mismatch	CRISPResso	0	7.2	0	10
nrxn1b_S	0%	10%	Insertions	CRISPResso	0	9.53333333333333	0	10
nrxn1b_S	0%	10%	Deletions	CRISPResso	0	9.83661220406802	0	10
nrxn1b_S	33.3%	0%	Mismatch	CRISPResso	33.3	0.133333333333333	33.33	0
nrxn1b_S	33.3%	0%	Insertions	CRISPResso	33.244414804935	0.100033344448149	33.33	0
nrxn1b_S	33.3%	0%	Deletions	CRISPResso	33.3333333333333	0.1	33.33	0
nrxn1b_S	33.3%	33.3%	Mismatch	CRISPResso	33.3	20.8	33.33	33.33
nrxn1b_S	33.3%	33.3%	Insertions	CRISPResso	33.244414804935	18.7062354118039	33.33	33.33
nrxn1b_S	33.3%	33.3%	Deletions	CRISPResso	33.3333333333333	22.0666666666667	33.33	33.33
nrxn1b_S	33.3%	10%	Mismatch	CRISPResso	33.3	6.46666666666667	33.33	10
nrxn1b_S	33.3%	10%	Insertions	CRISPResso	33.244414804935	9.10303434478159	33.33	10
nrxn1b_S	33.3%	10%	Deletions	CRISPResso	33.3333333333333	1.86666666666667	33.33	10
nrxn1b_S	66.7%	0%	Mismatch	CRISPResso	66.6333333333333	0.1	66.67	0
nrxn1b_S	66.7%	0%	Insertions	CRISPResso	66.5555185061687	0.100033344448149	66.67	0
nrxn1b_S	66.7%	0%	Deletions	CRISPResso	66.6666666666667	0.0666666666666667	66.67	0
nrxn1b_S	66.7%	33.3%	Mismatch	CRISPResso	66.6333333333333	20	66.67	33.33
nrxn1b_S	66.7%	33.3%	Insertions	CRISPResso	66.5555185061687	20.6735578526175	66.67	33.33
nrxn1b_S	66.7%	33.3%	Deletions	CRISPResso	66.6666666666667	21	66.67	33.33
nrxn1b_S	66.7%	10%	Mismatch	CRISPResso	66.6333333333333	7.83333333333333	66.67	10
nrxn1b_S	66.7%	10%	Insertions	CRISPResso	66.5555185061687	7.40246748916305	66.67	10
nrxn1b_S	66.7%	10%	Deletions	CRISPResso	66.6666666666667	6.1	66.67	10
nrxn3a_L	0%	0%	Mismatch	CRISPResso	0	0.1	0	0
nrxn3a_L	0%	0%	Insertions	CRISPResso	0	0.1	0	0
nrxn3a_L	0%	0%	Deletions	CRISPResso	0	0.1	0	0
nrxn3a_L	0%	33.3%	Mismatch	CRISPResso	0	18.7666666666667	0	33.33
nrxn3a_L	0%	33.3%	Insertions	CRISPResso	0	16.4333333333333	0	33.33
nrxn3a_L	0%	33.3%	Deletions	CRISPResso	0	19.1	0	33.33
nrxn3a_L	0%	10%	Mismatch	CRISPResso	0	6.56666666666667	0	10
nrxn3a_L	0%	10%	Insertions	CRISPResso	0	8.06666666666667	0	10
nrxn3a_L	0%	10%	Deletions	CRISPResso	0	9.7	0	10
nrxn3a_L	33.3%	0%	Mismatch	CRISPResso	33.3333333333333	0.1	33.33	0
nrxn3a_L	33.3%	0%	Insertions	CRISPResso	33.2110703567856	0.0333444481493831	33.33	0
nrxn3a_L	33.3%	0%	Deletions	CRISPResso	33.3	0.2	33.33	0
nrxn3a_L	33.3%	33.3%	Mismatch	CRISPResso	33.3333333333333	21.4	33.33	33.33
nrxn3a_L	33.3%	33.3%	Insertions	CRISPResso	33.2110703567856	20.4734911637212	33.33	33.33
nrxn3a_L	33.3%	33.3%	Deletions	CRISPResso	33.3	22.0333333333333	33.33	33.33
nrxn3a_L	33.3%	10%	Mismatch	CRISPResso	33.3333333333333	7.7	33.33	10
nrxn3a_L	33.3%	10%	Insertions	CRISPResso	33.2110703567856	4.10136712237412	33.33	10
nrxn3a_L	33.3%	10%	Deletions	CRISPResso	33.3	7.46666666666667	33.33	10
nrxn3a_L	66.7%	0%	Mismatch	CRISPResso	66.6666666666667	0.1	66.67	0
nrxn3a_L	66.7%	0%	Insertions	CRISPResso	66.4554851617206	0.0333444481493831	66.67	0
nrxn3a_L	66.7%	0%	Deletions	CRISPResso	66.6333333333333	0.1	66.67	0
nrxn3a_L	66.7%	33.3%	Mismatch	CRISPResso	66.6666666666667	24.3333333333333	66.67	33.33
nrxn3a_L	66.7%	33.3%	Insertions	CRISPResso	66.4554851617206	14.704901633878	66.67	33.33
nrxn3a_L	66.7%	33.3%	Deletions	CRISPResso	66.6333333333333	26	66.67	33.33
nrxn3a_L	66.7%	10%	Mismatch	CRISPResso	66.6666666666667	7.66666666666667	66.67	10
nrxn3a_L	66.7%	10%	Insertions	CRISPResso	66.4554851617206	6.70223407802601	66.67	10
nrxn3a_L	66.7%	10%	Deletions	CRISPResso	66.6333333333333	10	66.67	10
nrxn3b_L	0%	0%	Mismatch	CRISPResso	0	0.233333333333333	0	0
nrxn3b_L	0%	0%	Insertions	CRISPResso	0	0.233333333333333	0	0
nrxn3b_L	0%	0%	Deletions	CRISPResso	0	0.233333333333333	0	0
nrxn3b_L	0%	33.3%	Mismatch	CRISPResso	0	21.5	0	33.33
nrxn3b_L	0%	33.3%	Insertions	CRISPResso	0	28.8	0	33.33
nrxn3b_L	0%	33.3%	Deletions	CRISPResso	0	28.5	0	33.33
nrxn3b_L	0%	10%	Mismatch	CRISPResso	0	2.86666666666667	0	10
nrxn3b_L	0%	10%	Insertions	CRISPResso	0	6.46666666666667	0	10
nrxn3b_L	0%	10%	Deletions	CRISPResso	0	6.16666666666667	0	10
nrxn3b_L	33.3%	0%	Mismatch	CRISPResso	33.3	0.2	33.33	0
nrxn3b_L	33.3%	0%	Insertions	CRISPResso	0	0.15	33.33	0
nrxn3b_L	33.3%	0%	Deletions	CRISPResso	33.3333333333333	0.133333333333333	33.33	0
nrxn3b_L	33.3%	33.3%	Mismatch	CRISPResso	33.3	21.0666666666667	33.33	33.33
nrxn3b_L	33.3%	33.3%	Insertions	CRISPResso	0	28.05	33.33	33.33
nrxn3b_L	33.3%	33.3%	Deletions	CRISPResso	33.3333333333333	16.0666666666667	33.33	33.33
nrxn3b_L	33.3%	10%	Mismatch	CRISPResso	33.3	8.13333333333333	33.33	10
nrxn3b_L	33.3%	10%	Insertions	CRISPResso	0	10.6	33.33	10
nrxn3b_L	33.3%	10%	Deletions	CRISPResso	33.3333333333333	6.46666666666667	33.33	10
nrxn3b_L	66.7%	0%	Mismatch	CRISPResso	66.6333333333333	0.0666666666666667	66.67	0
nrxn3b_L	66.7%	0%	Insertions	CRISPResso	0	0.1	66.67	0
nrxn3b_L	66.7%	0%	Deletions	CRISPResso	66.6332999666333	0.1001001001001	66.67	0
nrxn3b_L	66.7%	33.3%	Mismatch	CRISPResso	66.6333333333333	27	66.67	33.33
nrxn3b_L	66.7%	33.3%	Insertions	CRISPResso	0	31.1	66.67	33.33
nrxn3b_L	66.7%	33.3%	Deletions	CRISPResso	66.6332999666333	31.6983650316984	66.67	33.33
nrxn3b_L	66.7%	10%	Mismatch	CRISPResso	66.6333333333333	6.03333333333333	66.67	10
nrxn3b_L	66.7%	10%	Insertions	CRISPResso	0	18.1	66.67	10
nrxn3b_L	66.7%	10%	Deletions	CRISPResso	66.6332999666333	6.03937270603937	66.67	10
nrxn3b_S	0%	0%	Mismatch	CRISPResso	0	0.0666666666666667	0	0
nrxn3b_S	0%	0%	Insertions	CRISPResso	0	0.0666666666666667	0	0
nrxn3b_S	0%	0%	Deletions	CRISPResso	0	0.0666666666666667	0	0
nrxn3b_S	0%	33.3%	Mismatch	CRISPResso	0	21.7	0	33.33
nrxn3b_S	0%	33.3%	Insertions	CRISPResso	0	30.3666666666667	0	33.33
nrxn3b_S	0%	33.3%	Deletions	CRISPResso	0	30.7	0	33.33
nrxn3b_S	0%	10%	Mismatch	CRISPResso	0	6.1	0	10
nrxn3b_S	0%	10%	Insertions	CRISPResso	0	8.36666666666667	0	10
nrxn3b_S	0%	10%	Deletions	CRISPResso	0	8.1	0	10
nrxn3b_S	33.3%	0%	Mismatch	CRISPResso	33.3	0.1	33.33	0
nrxn3b_S	33.3%	0%	Insertions	CRISPResso	0.0499750124937531	0.0499750124937531	33.33	0
nrxn3b_S	33.3%	0%	Deletions	CRISPResso	33.3444481493831	0.0666888962987662	33.33	0
nrxn3b_S	33.3%	33.3%	Mismatch	CRISPResso	33.3	23.7	33.33	33.33
nrxn3b_S	33.3%	33.3%	Insertions	CRISPResso	0.0499750124937531	24.0379810094953	33.33	33.33
nrxn3b_S	33.3%	33.3%	Deletions	CRISPResso	33.3333333333333	15.7666666666667	33.33	33.33
nrxn3b_S	33.3%	10%	Mismatch	CRISPResso	33.3	9.76666666666667	33.33	10
nrxn3b_S	33.3%	10%	Insertions	CRISPResso	0.0499750124937531	12.4937531234383	33.33	10
nrxn3b_S	33.3%	10%	Deletions	CRISPResso	33.3333333333333	6.7	33.33	10
nrxn3b_S	66.7%	0%	Mismatch	CRISPResso	66.6333333333333	0.0333333333333333	66.67	0
nrxn3b_S	66.7%	0%	Insertions	CRISPResso	0.199401794616152	0	66.67	0
nrxn3b_S	66.7%	0%	Deletions	CRISPResso	66.6333333333333	0.0333333333333333	66.67	0
nrxn3b_S	66.7%	33.3%	Mismatch	CRISPResso	66.6333333333333	17.7	66.67	33.33
nrxn3b_S	66.7%	33.3%	Insertions	CRISPResso	0.199401794616152	45.8624127617149	66.67	33.33
nrxn3b_S	66.7%	33.3%	Deletions	CRISPResso	66.6333333333333	25.3666666666667	66.67	33.33
nrxn3b_S	66.7%	10%	Mismatch	CRISPResso	66.6333333333333	6.66666666666667	66.67	10
nrxn3b_S	66.7%	10%	Insertions	CRISPResso	0.199401794616152	16.0518444666002	66.67	10
nrxn3b_S	66.7%	10%	Deletions	CRISPResso	66.6333333333333	8.33333333333333	66.67	10
tjp1b_B	0%	0%	Mismatch	CRISPResso	0	0.166833500166833	0	0
tjp1b_B	0%	0%	Insertions	CRISPResso	0	0.166833500166833	0	0
tjp1b_B	0%	0%	Deletions	CRISPResso	0	0.166833500166833	0	0
tjp1b_B	0%	33.3%	Mismatch	CRISPResso	0	19.8132088058706	0	33.33
tjp1b_B	0%	33.3%	Insertions	CRISPResso	0	29.1194129419613	0	33.33
tjp1b_B	0%	33.3%	Deletions	CRISPResso	0	30.1369863013699	0	33.33
tjp1b_B	0%	10%	Mismatch	CRISPResso	0	5.5351783927976	0	10
tjp1b_B	0%	10%	Insertions	CRISPResso	0	6.23333333333333	0	10
tjp1b_B	0%	10%	Deletions	CRISPResso	0	8.83333333333333	0	10
tjp1b_B	33.3%	0%	Mismatch	CRISPResso	33.2665999332666	0.166833500166833	33.33	0
tjp1b_B	33.3%	0%	Insertions	CRISPResso	0	0.148809523809524	33.33	0
tjp1b_B	33.3%	0%	Deletions	CRISPResso	33.3333333333333	0.133600534402138	33.33	0
tjp1b_B	33.3%	33.3%	Mismatch	CRISPResso	33.2999331997328	21.0086840347361	33.33	33.33
tjp1b_B	33.3%	33.3%	Insertions	CRISPResso	0	33.7972166998012	33.33	33.33
tjp1b_B	33.3%	33.3%	Deletions	CRISPResso	33.3333333333333	6.1122244488978	33.33	33.33
tjp1b_B	33.3%	10%	Mismatch	CRISPResso	33.2777036048064	9.14552736982644	33.33	10
tjp1b_B	33.3%	10%	Insertions	CRISPResso	0	10.0944803580308	33.33	10
tjp1b_B	33.3%	10%	Deletions	CRISPResso	33.3333333333333	5.77822311289245	33.33	10
tjp1b_B	66.7%	0%	Mismatch	CRISPResso	66.5664662658651	0.0334001336005344	66.67	0
tjp1b_B	66.7%	0%	Insertions	CRISPResso	0	0.28957528957529	66.67	0
tjp1b_B	66.7%	0%	Deletions	CRISPResso	66.6332665330661	0.0334001336005344	66.67	0
tjp1b_B	66.7%	33.3%	Mismatch	CRISPResso	66.6332330324306	15.346038114343	66.67	33.33
tjp1b_B	66.7%	33.3%	Insertions	CRISPResso	0	58.027079303675	66.67	33.33
tjp1b_B	66.7%	33.3%	Deletions	CRISPResso	66.6332665330661	20.374081496326	66.67	33.33
tjp1b_B	66.7%	10%	Mismatch	CRISPResso	66.5887069829602	6.0474440360842	66.67	10
tjp1b_B	66.7%	10%	Insertions	CRISPResso	0	20.3864734299517	66.67	10
tjp1b_B	66.7%	10%	Deletions	CRISPResso	66.6332665330661	6.34602538410154	66.67	10
tjp1b_L	0%	0%	Mismatch	CRISPResso	0	0.166833500166833	0	0
tjp1b_L	0%	0%	Insertions	CRISPResso	0	0.166833500166833	0	0
tjp1b_L	0%	0%	Deletions	CRISPResso	0	0.166833500166833	0	0
tjp1b_L	0%	33.3%	Mismatch	CRISPResso	0	32.5108369456485	0	33.33
tjp1b_L	0%	33.3%	Insertions	CRISPResso	0	24.0333333333333	0	33.33
tjp1b_L	0%	33.3%	Deletions	CRISPResso	0	24.7	0	33.33
tjp1b_L	0%	10%	Mismatch	CRISPResso	0	8.84217550884218	0	10
tjp1b_L	0%	10%	Insertions	CRISPResso	0	5.13847180513847	0	10
tjp1b_L	0%	10%	Deletions	CRISPResso	0	3.10103367789263	0	10
tjp1b_L	33.3%	0%	Mismatch	CRISPResso	33.3333333333333	0.0333333333333333	33.33	0
tjp1b_L	33.3%	0%	Insertions	CRISPResso	0	0.137362637362637	33.33	0
tjp1b_L	33.3%	0%	Deletions	CRISPResso	33.3111037012337	0.0666888962987662	33.33	0
tjp1b_L	33.3%	33.3%	Mismatch	CRISPResso	33.3333333333333	24.5	33.33	33.33
tjp1b_L	33.3%	33.3%	Insertions	CRISPResso	0	26.3989014761414	33.33	33.33
tjp1b_L	33.3%	33.3%	Deletions	CRISPResso	33.3111037012337	24.4081360453484	33.33	33.33
tjp1b_L	33.3%	10%	Mismatch	CRISPResso	33.3333333333333	4.03333333333333	33.33	10
tjp1b_L	33.3%	10%	Insertions	CRISPResso	0	9.40934065934066	33.33	10
tjp1b_L	33.3%	10%	Deletions	CRISPResso	33.3111037012337	9.03634544848283	33.33	10
tjp1b_L	66.7%	0%	Mismatch	CRISPResso	66.6666666666667	0.1	66.67	0
tjp1b_L	66.7%	0%	Insertions	CRISPResso	0	0.0353857041755131	66.67	0
tjp1b_L	66.7%	0%	Deletions	CRISPResso	66.6777851901267	0.100066711140761	66.67	0
tjp1b_L	66.7%	33.3%	Mismatch	CRISPResso	66.6666666666667	27.3333333333333	66.67	33.33
tjp1b_L	66.7%	33.3%	Insertions	CRISPResso	0	22.1946902654867	66.67	33.33
tjp1b_L	66.7%	33.3%	Deletions	CRISPResso	66.6555518506169	23.0076692230744	66.67	33.33
tjp1b_L	66.7%	10%	Mismatch	CRISPResso	66.6666666666667	6.76666666666667	66.67	10
tjp1b_L	66.7%	10%	Insertions	CRISPResso	0	9.83722576079264	66.67	10
tjp1b_L	66.7%	10%	Deletions	CRISPResso	66.6555518506169	4.06802267422474	66.67	10
cnsta	0%	0%	Mismatch	CRISPRessoPooled	0	0.1	0	0
cntn1a	0%	0%	Mismatch	CRISPRessoPooled	0	0.0666889	0	0
cntn1b	0%	0%	Mismatch	CRISPRessoPooled	0	0.16672224	0	0
cntn3b	0%	0%	Mismatch	CRISPRessoPooled	0	0.20060181	0	0
cntnap2b	0%	0%	Mismatch	CRISPRessoPooled	0	0.16666667	0	0
cntnap4	0%	0%	Mismatch	CRISPRessoPooled	0	0.13342228	0	0
CNTNAP5	0%	0%	Mismatch	CRISPRessoPooled	0	0.23341114	0	0
gjd1a	0%	0%	Mismatch	CRISPRessoPooled	0	0.33377837	0	0
nlgn1	0%	0%	Mismatch	CRISPRessoPooled	0	0.13368984	0	0
nlgn3a	0%	0%	Mismatch	CRISPRessoPooled	0	0.23341114	0	0
nlgn4a	0%	0%	Mismatch	CRISPRessoPooled	0	0.10003334	0	0
nrxn1a_L	0%	0%	Mismatch	CRISPRessoPooled	0	0.23333333	0	0
nrxn1a_S	0%	0%	Mismatch	CRISPRessoPooled	0	0.13333333	0	0
nrxn1b_L	0%	0%	Mismatch	CRISPRessoPooled	0	0.23333333	0	0
nrxn1b_S	0%	0%	Mismatch	CRISPRessoPooled	0	0.16666667	0	0
nrxn3a_L	0%	0%	Mismatch	CRISPRessoPooled	0	0.03333333	0	0
nrxn3b_L	0%	0%	Mismatch	CRISPRessoPooled	0	0.26666667	0	0
nrxn3b_S	0%	0%	Mismatch	CRISPRessoPooled	0	0.1	0	0
tjp1b_B	0%	0%	Mismatch	CRISPRessoPooled	0	0.1334668	0	0
tjp1b_L	0%	0%	Mismatch	CRISPRessoPooled	0	0.1334668	0	0
cnsta	0%	0%	Insertions	CRISPRessoPooled	0	0.1	0	0
cntn1a	0%	0%	Insertions	CRISPRessoPooled	0	0.0666889	0	0
cntn1b	0%	0%	Insertions	CRISPRessoPooled	0	0.16672224	0	0
cntn3b	0%	0%	Insertions	CRISPRessoPooled	0	0.20060181	0	0
cntnap2b	0%	0%	Insertions	CRISPRessoPooled	0	0.16666667	0	0
cntnap4	0%	0%	Insertions	CRISPRessoPooled	0	0.13342228	0	0
CNTNAP5	0%	0%	Insertions	CRISPRessoPooled	0	0.20006669	0	0
gjd1a	0%	0%	Insertions	CRISPRessoPooled	0	0.33377837	0	0
nlgn1	0%	0%	Insertions	CRISPRessoPooled	0	0.13368984	0	0
nlgn3a	0%	0%	Insertions	CRISPRessoPooled	0	0.23341114	0	0
nlgn4a	0%	0%	Insertions	CRISPRessoPooled	0	0.10003334	0	0
nrxn1a_L	0%	0%	Insertions	CRISPRessoPooled	0	0.23333333	0	0
nrxn1a_S	0%	0%	Insertions	CRISPRessoPooled	0	0.13333333	0	0
nrxn1b_L	0%	0%	Insertions	CRISPRessoPooled	0	0.23333333	0	0
nrxn1b_S	0%	0%	Insertions	CRISPRessoPooled	0	0.16666667	0	0
nrxn3a_L	0%	0%	Insertions	CRISPRessoPooled	0	0.03333333	0	0
nrxn3b_L	0%	0%	Insertions	CRISPRessoPooled	0	0.26666667	0	0
nrxn3b_S	0%	0%	Insertions	CRISPRessoPooled	0	0.1	0	0
tjp1b_B	0%	0%	Insertions	CRISPRessoPooled	0	0.1334668	0	0
tjp1b_L	0%	0%	Insertions	CRISPRessoPooled	0	0.1334668	0	0
cnsta	0%	0%	Deletions	CRISPRessoPooled	0	0.1	0	0
cntn1a	0%	0%	Deletions	CRISPRessoPooled	0	0.0666889	0	0
cntn1b	0%	0%	Deletions	CRISPRessoPooled	0	0.16672224	0	0
cntn3b	0%	0%	Deletions	CRISPRessoPooled	0	0.20060181	0	0
cntnap2b	0%	0%	Deletions	CRISPRessoPooled	0	0.16666667	0	0
cntnap4	0%	0%	Deletions	CRISPRessoPooled	0	0.13342228	0	0
CNTNAP5	0%	0%	Deletions	CRISPRessoPooled	0	0.23341114	0	0
gjd1a	0%	0%	Deletions	CRISPRessoPooled	0	0.33377837	0	0
nlgn1	0%	0%	Deletions	CRISPRessoPooled	0	0.13368984	0	0
nlgn3a	0%	0%	Deletions	CRISPRessoPooled	0	0.23341114	0	0
nlgn4a	0%	0%	Deletions	CRISPRessoPooled	0	0.10003334	0	0
nrxn1a_L	0%	0%	Deletions	CRISPRessoPooled	0	0.23333333	0	0
nrxn1a_S	0%	0%	Deletions	CRISPRessoPooled	0	0.13333333	0	0
nrxn1b_L	0%	0%	Deletions	CRISPRessoPooled	0	0.23333333	0	0
nrxn1b_S	0%	0%	Deletions	CRISPRessoPooled	0	0.16666667	0	0
nrxn3a_L	0%	0%	Deletions	CRISPRessoPooled	0	0.03333333	0	0
nrxn3b_L	0%	0%	Deletions	CRISPRessoPooled	0	0.26666667	0	0
nrxn3b_S	0%	0%	Deletions	CRISPRessoPooled	0	0.1	0	0
tjp1b_B	0%	0%	Deletions	CRISPRessoPooled	0	0.1334668	0	0
tjp1b_L	0%	0%	Deletions	CRISPRessoPooled	0	0.1334668	0	0
cnsta	0%	33.3%	Mismatch	CRISPRessoPooled	0	18.47282427	0	33.33
cntn1a	0%	33.3%	Mismatch	CRISPRessoPooled	0	21.5	0	33.33
cntn1b	0%	33.3%	Mismatch	CRISPRessoPooled	0	13.4	0	33.33
cntn3b	0%	33.3%	Mismatch	CRISPRessoPooled	0	18.43071786	0	33.33
cntnap2b	0%	33.3%	Mismatch	CRISPRessoPooled	0	22.13333333	0	33.33
cntnap4	0%	33.3%	Mismatch	CRISPRessoPooled	0	11.97065689	0	33.33
CNTNAP5	0%	33.3%	Mismatch	CRISPRessoPooled	0	18.13937979	0	33.33
gjd1a	0%	33.3%	Mismatch	CRISPRessoPooled	0	17.66867067	0	33.33
nlgn1	0%	33.3%	Mismatch	CRISPRessoPooled	0	25.76769025	0	33.33
nlgn3a	0%	33.3%	Mismatch	CRISPRessoPooled	0	23.07435812	0	33.33
nlgn4a	0%	33.3%	Mismatch	CRISPRessoPooled	0	24.13333333	0	33.33
nrxn1a_L	0%	33.3%	Mismatch	CRISPRessoPooled	0	24.06666667	0	33.33
nrxn1a_S	0%	33.3%	Mismatch	CRISPRessoPooled	0	2.86762254	0	33.33
nrxn1b_L	0%	33.3%	Mismatch	CRISPRessoPooled	0	17.9	0	33.33
nrxn1b_S	0%	33.3%	Mismatch	CRISPRessoPooled	0	15.9	0	33.33
nrxn3a_L	0%	33.3%	Mismatch	CRISPRessoPooled	0	10.8	0	33.33
nrxn3b_L	0%	33.3%	Mismatch	CRISPRessoPooled	0	17.16666667	0	33.33
nrxn3b_S	0%	33.3%	Mismatch	CRISPRessoPooled	0	14.13333333	0	33.33
tjp1b_B	0%	33.3%	Mismatch	CRISPRessoPooled	0	19.11274183	0	33.33
tjp1b_L	0%	33.3%	Mismatch	CRISPRessoPooled	0	27.77592531	0	33.33
cnsta	0%	33.3%	Insertions	CRISPRessoPooled	0	13.04202802	0	33.33
cntn1a	0%	33.3%	Insertions	CRISPRessoPooled	0	31.4	0	33.33
cntn1b	0%	33.3%	Insertions	CRISPRessoPooled	0	28.73333333	0	33.33
cntn3b	0%	33.3%	Insertions	CRISPRessoPooled	0	23.15402606	0	33.33
cntnap2b	0%	33.3%	Insertions	CRISPRessoPooled	0	9.8	0	33.33
cntnap4	0%	33.3%	Insertions	CRISPRessoPooled	0	29.17639213	0	33.33
CNTNAP5	0%	33.3%	Insertions	CRISPRessoPooled	0	15.47182394	0	33.33
gjd1a	0%	33.3%	Insertions	CRISPRessoPooled	0	20.08675342	0	33.33
nlgn1	0%	33.3%	Insertions	CRISPRessoPooled	0	23.10517529	0	33.33
nlgn3a	0%	33.3%	Insertions	CRISPRessoPooled	0	19.43333333	0	33.33
nlgn4a	0%	33.3%	Insertions	CRISPRessoPooled	0	17.1	0	33.33
nrxn1a_L	0%	33.3%	Insertions	CRISPRessoPooled	0	13.23333333	0	33.33
nrxn1a_S	0%	33.3%	Insertions	CRISPRessoPooled	0	22.73333333	0	33.33
nrxn1b_L	0%	33.3%	Insertions	CRISPRessoPooled	0	24.23333333	0	33.33
nrxn1b_S	0%	33.3%	Insertions	CRISPRessoPooled	0	20.13333333	0	33.33
nrxn3a_L	0%	33.3%	Insertions	CRISPRessoPooled	0	16.43333333	0	33.33
nrxn3b_L	0%	33.3%	Insertions	CRISPRessoPooled	0	28.5	0	33.33
nrxn3b_S	0%	33.3%	Insertions	CRISPRessoPooled	0	28.43333333	0	33.33
tjp1b_B	0%	33.3%	Insertions	CRISPRessoPooled	0	27.41827885	0	33.33
tjp1b_L	0%	33.3%	Insertions	CRISPRessoPooled	0	21	0	33.33
cnsta	0%	33.3%	Deletions	CRISPRessoPooled	0	19.7	0	33.33
cntn1a	0%	33.3%	Deletions	CRISPRessoPooled	0	21.73333333	0	33.33
cntn1b	0%	33.3%	Deletions	CRISPRessoPooled	0	15.2	0	33.33
cntn3b	0%	33.3%	Deletions	CRISPRessoPooled	0	17.16193656	0	33.33
cntnap2b	0%	33.3%	Deletions	CRISPRessoPooled	0	12.16666667	0	33.33
cntnap4	0%	33.3%	Deletions	CRISPRessoPooled	12.83333333	3.3	0	33.33
CNTNAP5	0%	33.3%	Deletions	CRISPRessoPooled	0	7.83594532	0	33.33
gjd1a	0%	33.3%	Deletions	CRISPRessoPooled	0	22.31128925	0	33.33
nlgn1	0%	33.3%	Deletions	CRISPRessoPooled	0.9012016	1.435247	0	33.33
nlgn3a	0%	33.3%	Deletions	CRISPRessoPooled	0	19.8	0	33.33
nlgn4a	0%	33.3%	Deletions	CRISPRessoPooled	16.93897966	0.03334445	0	33.33
nrxn1a_L	0%	33.3%	Deletions	CRISPRessoPooled	0	24.86666667	0	33.33
nrxn1a_S	0%	33.3%	Deletions	CRISPRessoPooled	0	28.13333333	0	33.33
nrxn1b_L	0%	33.3%	Deletions	CRISPRessoPooled	0	16.93333333	0	33.33
nrxn1b_S	0%	33.3%	Deletions	CRISPRessoPooled	0	22.8	0	33.33
nrxn3a_L	0%	33.3%	Deletions	CRISPRessoPooled	0	14.13333333	0	33.33
nrxn3b_L	0%	33.3%	Deletions	CRISPRessoPooled	0	27.53333333	0	33.33
nrxn3b_S	0%	33.3%	Deletions	CRISPRessoPooled	0	25.4	0	33.33
tjp1b_B	0%	33.3%	Deletions	CRISPRessoPooled	0	29.73605079	0	33.33
tjp1b_L	0%	33.3%	Deletions	CRISPRessoPooled	0	14.4	0	33.33
cnsta	0%	10%	Mismatch	CRISPRessoPooled	0	1.43333333	0	10
cntn1a	0%	10%	Mismatch	CRISPRessoPooled	0	6.76666667	0	10
cntn1b	0%	10%	Mismatch	CRISPRessoPooled	0	8.16666667	0	10
cntn3b	0%	10%	Mismatch	CRISPRessoPooled	0	8.55614973	0	10
cntnap2b	0%	10%	Mismatch	CRISPRessoPooled	0	6.5	0	10
cntnap4	0%	10%	Mismatch	CRISPRessoPooled	0	7.56918973	0	10
CNTNAP5	0%	10%	Mismatch	CRISPRessoPooled	0	9.13333333	0	10
gjd1a	0%	10%	Mismatch	CRISPRessoPooled	0	9.57943925	0	10
nlgn1	0%	10%	Mismatch	CRISPRessoPooled	0	3.83973289	0	10
nlgn3a	0%	10%	Mismatch	CRISPRessoPooled	0	2.56752251	0	10
nlgn4a	0%	10%	Mismatch	CRISPRessoPooled	0	5.93333333	0	10
nrxn1a_L	0%	10%	Mismatch	CRISPRessoPooled	0	7.13333333	0	10
nrxn1a_S	0%	10%	Mismatch	CRISPRessoPooled	0	1.43428953	0	10
nrxn1b_L	0%	10%	Mismatch	CRISPRessoPooled	0	6.2	0	10
nrxn1b_S	0%	10%	Mismatch	CRISPRessoPooled	0	7.23333333	0	10
nrxn3a_L	0%	10%	Mismatch	CRISPRessoPooled	0	1.6	0	10
nrxn3b_L	0%	10%	Mismatch	CRISPRessoPooled	0	2.9	0	10
nrxn3b_S	0%	10%	Mismatch	CRISPRessoPooled	0	4.8	0	10
tjp1b_B	0%	10%	Mismatch	CRISPRessoPooled	0	3.80126709	0	10
tjp1b_L	0%	10%	Mismatch	CRISPRessoPooled	0	8.74207541	0	10
cnsta	0%	10%	Insertions	CRISPRessoPooled	0	2.43414471	0	10
cntn1a	0%	10%	Insertions	CRISPRessoPooled	0	7.46666667	0	10
cntn1b	0%	10%	Insertions	CRISPRessoPooled	0	8.5	0	10
cntn3b	0%	10%	Insertions	CRISPRessoPooled	0	9.22459893	0	10
cntnap2b	0%	10%	Insertions	CRISPRessoPooled	0	4.13333333	0	10
cntnap4	0%	10%	Insertions	CRISPRessoPooled	0	2.1347565	0	10
CNTNAP5	0%	10%	Insertions	CRISPRessoPooled	0	4.5015005	0	10
gjd1a	0%	10%	Insertions	CRISPRessoPooled	0	7.24299065	0	10
nlgn1	0%	10%	Insertions	CRISPRessoPooled	0	3.44366433	0	10
nlgn3a	0%	10%	Insertions	CRISPRessoPooled	0	5.56852284	0	10
nlgn4a	0%	10%	Insertions	CRISPRessoPooled	0.6	4.1	0	10
nrxn1a_L	0%	10%	Insertions	CRISPRessoPooled	0	3.9	0	10
nrxn1a_S	0%	10%	Insertions	CRISPRessoPooled	0	5.06666667	0	10
nrxn1b_L	0%	10%	Insertions	CRISPRessoPooled	0	8.9	0	10
nrxn1b_S	0%	10%	Insertions	CRISPRessoPooled	0	8.53333333	0	10
nrxn3a_L	0%	10%	Insertions	CRISPRessoPooled	0	8.03333333	0	10
nrxn3b_L	0%	10%	Insertions	CRISPRessoPooled	0	6.53333333	0	10
nrxn3b_S	0%	10%	Insertions	CRISPRessoPooled	0	8.4	0	10
tjp1b_B	0%	10%	Insertions	CRISPRessoPooled	0	3.83333333	0	10
tjp1b_L	0%	10%	Insertions	CRISPRessoPooled	0	4.0373707	0	10
cnsta	0%	10%	Deletions	CRISPRessoPooled	0	7.8	0	10
cntn1a	0%	10%	Deletions	CRISPRessoPooled	0	6.43547849	0	10
cntn1b	0%	10%	Deletions	CRISPRessoPooled	0	4.83333333	0	10
cntn3b	0%	10%	Deletions	CRISPRessoPooled	0	3.1698365	0	10
cntnap2b	0%	10%	Deletions	CRISPRessoPooled	0	4.13333333	0	10
cntnap4	0%	10%	Deletions	CRISPRessoPooled	5.83527843	0.93364455	0	10
CNTNAP5	0%	10%	Deletions	CRISPRessoPooled	0	1.83394465	0	10
gjd1a	0%	10%	Deletions	CRISPRessoPooled	0	6.97596796	0	10
nlgn1	0%	10%	Deletions	CRISPRessoPooled	4.24465241	2.80748663	0	10
nlgn3a	0%	10%	Deletions	CRISPRessoPooled	0	8.90296766	0	10
nlgn4a	0%	10%	Deletions	CRISPRessoPooled	7.06666667	0.13333333	0	10
nrxn1a_L	0%	10%	Deletions	CRISPRessoPooled	0	6.23333333	0	10
nrxn1a_S	0%	10%	Deletions	CRISPRessoPooled	0	4.86666667	0	10
nrxn1b_L	0%	10%	Deletions	CRISPRessoPooled	0	7.9	0	10
nrxn1b_S	0%	10%	Deletions	CRISPRessoPooled	0	9.23641214	0	10
nrxn3a_L	0%	10%	Deletions	CRISPRessoPooled	0	5.33333333	0	10
nrxn3b_L	0%	10%	Deletions	CRISPRessoPooled	0	5.23333333	0	10
nrxn3b_S	0%	10%	Deletions	CRISPRessoPooled	0	8.1	0	10
tjp1b_B	0%	10%	Deletions	CRISPRessoPooled	0	8.8	0	10
tjp1b_L	0%	10%	Deletions	CRISPRessoPooled	0	3.10103368	0	10
cnsta	33.3%	0%	Mismatch	CRISPRessoPooled	33.33333333	0.13333333	33.33	0
cntn1a	33.3%	0%	Mismatch	CRISPRessoPooled	0	0.10005003	33.33	0
cntn1b	33.3%	0%	Mismatch	CRISPRessoPooled	0	0.2	33.33	0
cntn3b	33.3%	0%	Mismatch	CRISPRessoPooled	0	0.25025025	33.33	0
cntnap2b	33.3%	0%	Mismatch	CRISPRessoPooled	33.33333333	0.13333333	33.33	0
cntnap4	33.3%	0%	Mismatch	CRISPRessoPooled	33.3111037	0.16672224	33.33	0
CNTNAP5	33.3%	0%	Mismatch	CRISPRessoPooled	33.01100367	0.13337779	33.33	0
gjd1a	33.3%	0%	Mismatch	CRISPRessoPooled	0	0.3003003	33.33	0
nlgn1	33.3%	0%	Mismatch	CRISPRessoPooled	33.22203673	0.16694491	33.33	0
nlgn3a	33.3%	0%	Mismatch	CRISPRessoPooled	33.27775925	0.10003334	33.33	0
nlgn4a	33.3%	0%	Mismatch	CRISPRessoPooled	33.3	0.1	33.33	0
nrxn1a_L	33.3%	0%	Mismatch	CRISPRessoPooled	33.27775925	0.0666889	33.33	0
nrxn1a_S	33.3%	0%	Mismatch	CRISPRessoPooled	33.33333333	0.16666667	33.33	0
nrxn1b_L	33.3%	0%	Mismatch	CRISPRessoPooled	33.33333333	0.06666667	33.33	0
nrxn1b_S	33.3%	0%	Mismatch	CRISPRessoPooled	33.3	0.13333333	33.33	0
nrxn3a_L	33.3%	0%	Mismatch	CRISPRessoPooled	33.33333333	0.06666667	33.33	0
nrxn3b_L	33.3%	0%	Mismatch	CRISPRessoPooled	33.26659993	0.2002002	33.33	0
nrxn3b_S	33.3%	0%	Mismatch	CRISPRessoPooled	12.4726477	0.13129103	33.33	0
tjp1b_B	33.3%	0%	Mismatch	CRISPRessoPooled	0	0.2	33.33	0
tjp1b_L	33.3%	0%	Mismatch	CRISPRessoPooled	0	0.05	33.33	0
cnsta	33.3%	0%	Insertions	CRISPRessoPooled	33.13333333	0.1	33.33	0
cntn1a	33.3%	0%	Insertions	CRISPRessoPooled	0	0.09960159	33.33	0
cntn1b	33.3%	0%	Insertions	CRISPRessoPooled	0	0.09940358	33.33	0
cntn3b	33.3%	0%	Insertions	CRISPRessoPooled	0	0.0998004	33.33	0
cntnap2b	33.3%	0%	Insertions	CRISPRessoPooled	33.26659993	0.1334668	33.33	0
cntnap4	33.3%	0%	Insertions	CRISPRessoPooled	33.33333333	0.16666667	33.33	0
CNTNAP5	33.3%	0%	Insertions	CRISPRessoPooled	33.33333333	0.03333333	33.33	0
gjd1a	33.3%	0%	Insertions	CRISPRessoPooled	0	0.3	33.33	0
nlgn1	33.3%	0%	Insertions	CRISPRessoPooled	33.33333333	0.1003009	33.33	0
nlgn3a	33.3%	0%	Insertions	CRISPRessoPooled	33.29996663	0.0667334	33.33	0
nlgn4a	33.3%	0%	Insertions	CRISPRessoPooled	33.33333333	0.1	33.33	0
nrxn1a_L	33.3%	0%	Insertions	CRISPRessoPooled	33.28885924	0.20013342	33.33	0
nrxn1a_S	33.3%	0%	Insertions	CRISPRessoPooled	33.34444815	0.0666889	33.33	0
nrxn1b_L	33.3%	0%	Insertions	CRISPRessoPooled	33.3111037	0.20006669	33.33	0
nrxn1b_S	33.3%	0%	Insertions	CRISPRessoPooled	33.2444148	0.03334445	33.33	0
nrxn3a_L	33.3%	0%	Insertions	CRISPRessoPooled	33.21107036	0	33.33	0
nrxn3b_L	33.3%	0%	Insertions	CRISPRessoPooled	0	0.2	33.33	0
nrxn3b_S	33.3%	0%	Insertions	CRISPRessoPooled	0.04997501	0.14992504	33.33	0
tjp1b_B	33.3%	0%	Insertions	CRISPRessoPooled	0	0.14880952	33.33	0
tjp1b_L	33.3%	0%	Insertions	CRISPRessoPooled	0	0.10302198	33.33	0
cnsta	33.3%	0%	Deletions	CRISPRessoPooled	0	0.15	33.33	0
cntn1a	33.3%	0%	Deletions	CRISPRessoPooled	0	0.15	33.33	0
cntn1b	33.3%	0%	Deletions	CRISPRessoPooled	0	0.2	33.33	0
cntn3b	33.3%	0%	Deletions	CRISPRessoPooled	0	0.35087719	33.33	0
cntnap2b	33.3%	0%	Deletions	CRISPRessoPooled	0	0.2	33.33	0
cntnap4	33.3%	0%	Deletions	CRISPRessoPooled	33.35557038	0.10006671	33.33	0
CNTNAP5	33.3%	0%	Deletions	CRISPRessoPooled	33.27775925	0.16672224	33.33	0
gjd1a	33.3%	0%	Deletions	CRISPRessoPooled	0	0.10015023	33.33	0
nlgn1	33.3%	0%	Deletions	CRISPRessoPooled	33.1997328	0.16700067	33.33	0
nlgn3a	33.3%	0%	Deletions	CRISPRessoPooled	0	0.10005003	33.33	0
nlgn4a	33.3%	0%	Deletions	CRISPRessoPooled	33.33333333	0.1	33.33	0
nrxn1a_L	33.3%	0%	Deletions	CRISPRessoPooled	33.3	0.2	33.33	0
nrxn1a_S	33.3%	0%	Deletions	CRISPRessoPooled	33.3	0.16666667	33.33	0
nrxn1b_L	33.3%	0%	Deletions	CRISPRessoPooled	33.26666667	0.06666667	33.33	0
nrxn1b_S	33.3%	0%	Deletions	CRISPRessoPooled	33.33333333	0.1	33.33	0
nrxn3a_L	33.3%	0%	Deletions	CRISPRessoPooled	0	0.2	33.33	0
nrxn3b_L	33.3%	0%	Deletions	CRISPRessoPooled	0	0.25	33.33	0
nrxn3b_S	33.3%	0%	Deletions	CRISPRessoPooled	0	0.15007504	33.33	0
tjp1b_B	33.3%	0%	Deletions	CRISPRessoPooled	0	0.250501	33.33	0
tjp1b_L	33.3%	0%	Deletions	CRISPRessoPooled	0	0.1	33.33	0
cnsta	33.3%	33.3%	Mismatch	CRISPRessoPooled	33.33333333	27.06666667	33.33	33.33
cntn1a	33.3%	33.3%	Mismatch	CRISPRessoPooled	0	42.1	33.33	33.33
cntn1b	33.3%	33.3%	Mismatch	CRISPRessoPooled	0	41.55	33.33	33.33
cntn3b	33.3%	33.3%	Mismatch	CRISPRessoPooled	0	39.20881322	33.33	33.33
cntnap2b	33.3%	33.3%	Mismatch	CRISPRessoPooled	33.33333333	17.06666667	33.33	33.33
cntnap4	33.3%	33.3%	Mismatch	CRISPRessoPooled	33.3	21.43333333	33.33	33.33
CNTNAP5	33.3%	33.3%	Mismatch	CRISPRessoPooled	33.01100367	26.40880293	33.33	33.33
gjd1a	33.3%	33.3%	Mismatch	CRISPRessoPooled	0	43.60902256	33.33	33.33
nlgn1	33.3%	33.3%	Mismatch	CRISPRessoPooled	33.25534759	27.07219251	33.33	33.33
nlgn3a	33.3%	33.3%	Mismatch	CRISPRessoPooled	33.27775925	30.01000333	33.33	33.33
nlgn4a	33.3%	33.3%	Mismatch	CRISPRessoPooled	33.3	16.4	33.33	33.33
nrxn1a_L	33.3%	33.3%	Mismatch	CRISPRessoPooled	33.27775925	22.5075025	33.33	33.33
nrxn1a_S	33.3%	33.3%	Mismatch	CRISPRessoPooled	33.34444815	12.73757919	33.33	33.33
nrxn1b_L	33.3%	33.3%	Mismatch	CRISPRessoPooled	33.33333333	16.7	33.33	33.33
nrxn1b_S	33.3%	33.3%	Mismatch	CRISPRessoPooled	33.3111037	20.87362454	33.33	33.33
nrxn3a_L	33.3%	33.3%	Mismatch	CRISPRessoPooled	33.33333333	3.06666667	33.33	33.33
nrxn3b_L	33.3%	33.3%	Mismatch	CRISPRessoPooled	33.26659993	21.08775442	33.33	33.33
nrxn3b_S	33.3%	33.3%	Mismatch	CRISPRessoPooled	12.4726477	25.90809628	33.33	33.33
tjp1b_B	33.3%	33.3%	Mismatch	CRISPRessoPooled	0	27.94191287	33.33	33.33
tjp1b_L	33.3%	33.3%	Mismatch	CRISPRessoPooled	0	34.35	33.33	33.33
cnsta	33.3%	33.3%	Insertions	CRISPRessoPooled	33.14438146	19.00633545	33.33	33.33
cntn1a	33.3%	33.3%	Insertions	CRISPRessoPooled	0	26.43106023	33.33	33.33
cntn1b	33.3%	33.3%	Insertions	CRISPRessoPooled	0	33.84691849	33.33	33.33
cntn3b	33.3%	33.3%	Insertions	CRISPRessoPooled	0	16.55860349	33.33	33.33
cntnap2b	33.3%	33.3%	Insertions	CRISPRessoPooled	33.26659993	15.71571572	33.33	33.33
cntnap4	33.3%	33.3%	Insertions	CRISPRessoPooled	33.33333333	25.3	33.33	33.33
CNTNAP5	33.3%	33.3%	Insertions	CRISPRessoPooled	33.33333333	28.6	33.33	33.33
gjd1a	33.3%	33.3%	Insertions	CRISPRessoPooled	0	31.11555778	33.33	33.33
nlgn1	33.3%	33.3%	Insertions	CRISPRessoPooled	33.25550367	18.37891928	33.33	33.33
nlgn3a	33.3%	33.3%	Insertions	CRISPRessoPooled	33.28885924	15.11007338	33.33	33.33
nlgn4a	33.3%	33.3%	Insertions	CRISPRessoPooled	33.96666667	20.06666667	33.33	33.33
nrxn1a_L	33.3%	33.3%	Insertions	CRISPRessoPooled	33.28885924	14.6430954	33.33	33.33
nrxn1a_S	33.3%	33.3%	Insertions	CRISPRessoPooled	33.33333333	6.43333333	33.33	33.33
nrxn1b_L	33.3%	33.3%	Insertions	CRISPRessoPooled	33.3111037	18.17272424	33.33	33.33
nrxn1b_S	33.3%	33.3%	Insertions	CRISPRessoPooled	33.2444148	18.43947983	33.33	33.33
nrxn3a_L	33.3%	33.3%	Insertions	CRISPRessoPooled	33.21107036	12.13737913	33.33	33.33
nrxn3b_L	33.3%	33.3%	Insertions	CRISPRessoPooled	0	28.15	33.33	33.33
nrxn3b_S	33.3%	33.3%	Insertions	CRISPRessoPooled	0.04997501	22.53873063	33.33	33.33
tjp1b_B	33.3%	33.3%	Insertions	CRISPRessoPooled	0	28.82703777	33.33	33.33
tjp1b_L	33.3%	33.3%	Insertions	CRISPRessoPooled	0	23.65259183	33.33	33.33
cnsta	33.3%	33.3%	Deletions	CRISPRessoPooled	0	17.6	33.33	33.33
cntn1a	33.3%	33.3%	Deletions	CRISPRessoPooled	0	33.7	33.33	33.33
cntn1b	33.3%	33.3%	Deletions	CRISPRessoPooled	0	18.1	33.33	33.33
cntn3b	33.3%	33.3%	Deletions	CRISPRessoPooled	0	37.24899598	33.33	33.33
cntnap2b	33.3%	33.3%	Deletions	CRISPRessoPooled	0	21.6	33.33	33.33
cntnap4	33.3%	33.3%	Deletions	CRISPRessoPooled	60.62020674	1.76725575	33.33	33.33
CNTNAP5	33.3%	33.3%	Deletions	CRISPRessoPooled	33.27775925	20.10670223	33.33	33.33
gjd1a	33.3%	33.3%	Deletions	CRISPRessoPooled	0	22.52252252	33.33	33.33
nlgn1	33.3%	33.3%	Deletions	CRISPRessoPooled	38.7570999	2.07150017	33.33	33.33
nlgn3a	33.3%	33.3%	Deletions	CRISPRessoPooled	0	4.65	33.33	33.33
nlgn4a	33.3%	33.3%	Deletions	CRISPRessoPooled	57.53333333	0.7	33.33	33.33
nrxn1a_L	33.3%	33.3%	Deletions	CRISPRessoPooled	33.3	23.13333333	33.33	33.33
nrxn1a_S	33.3%	33.3%	Deletions	CRISPRessoPooled	33.3	22.23333333	33.33	33.33
nrxn1b_L	33.3%	33.3%	Deletions	CRISPRessoPooled	33.26666667	8.03333333	33.33	33.33
nrxn1b_S	33.3%	33.3%	Deletions	CRISPRessoPooled	33.33333333	21.03333333	33.33	33.33
nrxn3a_L	33.3%	33.3%	Deletions	CRISPRessoPooled	0	27.6	33.33	33.33
nrxn3b_L	33.3%	33.3%	Deletions	CRISPRessoPooled	0	24.15	33.33	33.33
nrxn3b_S	33.3%	33.3%	Deletions	CRISPRessoPooled	0	18.1	33.33	33.33
tjp1b_B	33.3%	33.3%	Deletions	CRISPRessoPooled	0	5.66132265	33.33	33.33
tjp1b_L	33.3%	33.3%	Deletions	CRISPRessoPooled	0	28.15	33.33	33.33
cnsta	33.3%	10%	Mismatch	CRISPRessoPooled	33.33333333	7.76666667	33.33	10
cntn1a	33.3%	10%	Mismatch	CRISPRessoPooled	0	8.55	33.33	10
cntn1b	33.3%	10%	Mismatch	CRISPRessoPooled	0	9.6	33.33	10
cntn3b	33.3%	10%	Mismatch	CRISPRessoPooled	0	10.51577366	33.33	10
cntnap2b	33.3%	10%	Mismatch	CRISPRessoPooled	33.33333333	9.13333333	33.33	10
cntnap4	33.3%	10%	Mismatch	CRISPRessoPooled	33.3	6.1	33.33	10
CNTNAP5	33.3%	10%	Mismatch	CRISPRessoPooled	33.01100367	7.1357119	33.33	10
gjd1a	33.3%	10%	Mismatch	CRISPRessoPooled	0	7.75	33.33	10
nlgn1	33.3%	10%	Mismatch	CRISPRessoPooled	33.26646606	2.74155801	33.33	10
nlgn3a	33.3%	10%	Mismatch	CRISPRessoPooled	33.27775925	8.06935645	33.33	10
nlgn4a	33.3%	10%	Mismatch	CRISPRessoPooled	33.3	6.1	33.33	10
nrxn1a_L	33.3%	10%	Mismatch	CRISPRessoPooled	33.27775925	6.73557853	33.33	10
nrxn1a_S	33.3%	10%	Mismatch	CRISPRessoPooled	33.33333333	6.13333333	33.33	10
nrxn1b_L	33.3%	10%	Mismatch	CRISPRessoPooled	33.33333333	3.8	33.33	10
nrxn1b_S	33.3%	10%	Mismatch	CRISPRessoPooled	33.3	6.46666667	33.33	10
nrxn3a_L	33.3%	10%	Mismatch	CRISPRessoPooled	33.33333333	4.36666667	33.33	10
nrxn3b_L	33.3%	10%	Mismatch	CRISPRessoPooled	33.26659993	8.17484151	33.33	10
nrxn3b_S	33.3%	10%	Mismatch	CRISPRessoPooled	12.4726477	12.82275711	33.33	10
tjp1b_B	33.3%	10%	Mismatch	CRISPRessoPooled	0	6.70335168	33.33	10
tjp1b_L	33.3%	10%	Mismatch	CRISPRessoPooled	0	0.55	33.33	10
cnsta	33.3%	10%	Insertions	CRISPRessoPooled	33.13333333	7.7	33.33	10
cntn1a	33.3%	10%	Insertions	CRISPRessoPooled	0	8.11752988	33.33	10
cntn1b	33.3%	10%	Insertions	CRISPRessoPooled	0	11.08349901	33.33	10
cntn3b	33.3%	10%	Insertions	CRISPRessoPooled	0	7.62331839	33.33	10
cntnap2b	33.3%	10%	Insertions	CRISPRessoPooled	33.26659993	4.8048048	33.33	10
cntnap4	33.3%	10%	Insertions	CRISPRessoPooled	33.33333333	6.1	33.33	10
CNTNAP5	33.3%	10%	Insertions	CRISPRessoPooled	33.34444815	7.76925642	33.33	10
gjd1a	33.3%	10%	Insertions	CRISPRessoPooled	0	5.29735132	33.33	10
nlgn1	33.3%	10%	Insertions	CRISPRessoPooled	33.33333333	7.08793046	33.33	10
nlgn3a	33.3%	10%	Insertions	CRISPRessoPooled	33.28885924	5.10340227	33.33	10
nlgn4a	33.3%	10%	Insertions	CRISPRessoPooled	33.34444815	2.43414471	33.33	10
nrxn1a_L	33.3%	10%	Insertions	CRISPRessoPooled	33.28885924	5.43695797	33.33	10
nrxn1a_S	33.3%	10%	Insertions	CRISPRessoPooled	33.33333333	6.73333333	33.33	10
nrxn1b_L	33.3%	10%	Insertions	CRISPRessoPooled	33.32221481	1.06737825	33.33	10
nrxn1b_S	33.3%	10%	Insertions	CRISPRessoPooled	33.2444148	9.03634545	33.33	10
nrxn3a_L	33.3%	10%	Insertions	CRISPRessoPooled	33.21107036	2.73424475	33.33	10
nrxn3b_L	33.3%	10%	Insertions	CRISPRessoPooled	0	10.15	33.33	10
nrxn3b_S	33.3%	10%	Insertions	CRISPRessoPooled	0.04997501	11.5942029	33.33	10
tjp1b_B	33.3%	10%	Insertions	CRISPRessoPooled	0	10.19393337	33.33	10
tjp1b_L	33.3%	10%	Insertions	CRISPRessoPooled	0	8.00137363	33.33	10
cnsta	33.3%	10%	Deletions	CRISPRessoPooled	0	6.1	33.33	10
cntn1a	33.3%	10%	Deletions	CRISPRessoPooled	0	12.75	33.33	10
cntn1b	33.3%	10%	Deletions	CRISPRessoPooled	0	2.65	33.33	10
cntn3b	33.3%	10%	Deletions	CRISPRessoPooled	0	10.68204614	33.33	10
cntnap2b	33.3%	10%	Deletions	CRISPRessoPooled	0	12.2	33.33	10
cntnap4	33.3%	10%	Deletions	CRISPRessoPooled	38.97965989	0.966989	33.33	10
CNTNAP5	33.3%	10%	Deletions	CRISPRessoPooled	33.27775925	4.16805602	33.33	10
gjd1a	33.3%	10%	Deletions	CRISPRessoPooled	0	7.71929825	33.33	10
nlgn1	33.3%	10%	Deletions	CRISPRessoPooled	38.18910792	0.16705647	33.33	10
nlgn3a	33.3%	10%	Deletions	CRISPRessoPooled	0	7.15	33.33	10
nlgn4a	33.3%	10%	Deletions	CRISPRessoPooled	41.4804935	0.40013338	33.33	10
nrxn1a_L	33.3%	10%	Deletions	CRISPRessoPooled	33.3	8.43333333	33.33	10
nrxn1a_S	33.3%	10%	Deletions	CRISPRessoPooled	33.32221481	5.43695797	33.33	10
nrxn1b_L	33.3%	10%	Deletions	CRISPRessoPooled	33.27775925	8.73624542	33.33	10
nrxn1b_S	33.3%	10%	Deletions	CRISPRessoPooled	33.33333333	1.83333333	33.33	10
nrxn3a_L	33.3%	10%	Deletions	CRISPRessoPooled	0	3.65	33.33	10
nrxn3b_L	33.3%	10%	Deletions	CRISPRessoPooled	0	8.75	33.33	10
nrxn3b_S	33.3%	10%	Deletions	CRISPRessoPooled	0	10.1	33.33	10
tjp1b_B	33.3%	10%	Deletions	CRISPRessoPooled	0	8.56713427	33.33	10
tjp1b_L	33.3%	10%	Deletions	CRISPRessoPooled	0	8.6	33.33	10
cnsta	66.7%	0%	Mismatch	CRISPRessoPooled	66.65555185	0.13337779	66.67	0
cntn1a	66.7%	0%	Mismatch	CRISPRessoPooled	0	0	66.67	0
cntn1b	66.7%	0%	Mismatch	CRISPRessoPooled	0	0.1	66.67	0
cntnap2b	66.7%	0%	Mismatch	CRISPRessoPooled	66.66666667	0.06666667	66.67	0
cntnap4	66.7%	0%	Mismatch	CRISPRessoPooled	66.63333333	0.06666667	66.67	0
CNTNAP5	66.7%	0%	Mismatch	CRISPRessoPooled	66.18872958	0.03334445	66.67	0
gjd1a	66.7%	0%	Mismatch	CRISPRessoPooled	0	0.4	66.67	0
nlgn1	66.7%	0%	Mismatch	CRISPRessoPooled	66.62207358	0.10033445	66.67	0
nlgn3a	66.7%	0%	Mismatch	CRISPRessoPooled	66.64442962	0.03335557	66.67	0
nlgn4a	66.7%	0%	Mismatch	CRISPRessoPooled	66.63333333	0.13333333	66.67	0
nrxn1a_L	66.7%	0%	Mismatch	CRISPRessoPooled	66.64442962	0	66.67	0
nrxn1a_S	66.7%	0%	Mismatch	CRISPRessoPooled	66.66666667	0.03333333	66.67	0
nrxn1b_L	66.7%	0%	Mismatch	CRISPRessoPooled	66.63333333	0.03333333	66.67	0
nrxn1b_S	66.7%	0%	Mismatch	CRISPRessoPooled	66.63333333	0.1	66.67	0
nrxn3a_L	66.7%	0%	Mismatch	CRISPRessoPooled	66.66666667	0.1	66.67	0
nrxn3b_L	66.7%	0%	Mismatch	CRISPRessoPooled	66.62216288	0.06675567	66.67	0
nrxn3b_S	66.7%	0%	Mismatch	CRISPRessoPooled	36.54822335	0.06345178	66.67	0
tjp1b_B	66.7%	0%	Mismatch	CRISPRessoPooled	0	0	66.67	0
tjp1b_L	66.7%	0%	Mismatch	CRISPRessoPooled	0	0.3	66.67	0
cnsta	66.7%	0%	Insertions	CRISPRessoPooled	66.33333333	0.03333333	66.67	0
cntn1a	66.7%	0%	Insertions	CRISPRessoPooled	0	0	66.67	0
cntn1b	66.7%	0%	Insertions	CRISPRessoPooled	0	0.19607843	66.67	0
cntn3b	66.7%	0%	Insertions	CRISPRessoPooled	0	0	66.67	0
cntnap2b	66.7%	0%	Insertions	CRISPRessoPooled	66.48811517	0.03347841	66.67	0
cntnap4	66.7%	0%	Insertions	CRISPRessoPooled	66.66666667	0.1	66.67	0
CNTNAP5	66.7%	0%	Insertions	CRISPRessoPooled	66.66666667	0.03333333	66.67	0
gjd1a	66.7%	0%	Insertions	CRISPRessoPooled	0	0.3992016	66.67	0
nlgn1	66.7%	0%	Insertions	CRISPRessoPooled	66.59993327	0.0667334	66.67	0
nlgn3a	66.7%	0%	Insertions	CRISPRessoPooled	66.64442962	0.06671114	66.67	0
nlgn4a	66.7%	0%	Insertions	CRISPRessoPooled	66.63333333	0.06666667	66.67	0
nrxn1a_L	66.7%	0%	Insertions	CRISPRessoPooled	66.57771848	0.03335557	66.67	0
nrxn1a_S	66.7%	0%	Insertions	CRISPRessoPooled	66.63333333	0.1	66.67	0
nrxn1b_L	66.7%	0%	Insertions	CRISPRessoPooled	66.6222074	0.03334445	66.67	0
nrxn1b_S	66.7%	0%	Insertions	CRISPRessoPooled	66.55551851	0.10003334	66.67	0
nrxn3a_L	66.7%	0%	Insertions	CRISPRessoPooled	66.45548516	0.03334445	66.67	0
nrxn3b_L	66.7%	0%	Insertions	CRISPRessoPooled	0	0.3	66.67	0
nrxn3b_S	66.7%	0%	Insertions	CRISPRessoPooled	0.19940179	0.19940179	66.67	0
tjp1b_B	66.7%	0%	Insertions	CRISPRessoPooled	0	0.19305019	66.67	0
tjp1b_L	66.7%	0%	Insertions	CRISPRessoPooled	0	0.0353857	66.67	0
cnsta	66.7%	0%	Deletions	CRISPRessoPooled	0	0.3	66.67	0
cntn1a	66.7%	0%	Deletions	CRISPRessoPooled	0	0.2	66.67	0
cntnap2b	66.7%	0%	Deletions	CRISPRessoPooled	0	0.3	66.67	0
cntnap4	66.7%	0%	Deletions	CRISPRessoPooled	66.6888963	0.0666889	66.67	0
CNTNAP5	66.7%	0%	Deletions	CRISPRessoPooled	66.6222074	0.03334445	66.67	0
nlgn1	66.7%	0%	Deletions	CRISPRessoPooled	66.58870698	0.06682259	66.67	0
nlgn3a	66.7%	0%	Deletions	CRISPRessoPooled	0	0.2	66.67	0
nlgn4a	66.7%	0%	Deletions	CRISPRessoPooled	66.66666667	0	66.67	0
nrxn1a_L	66.7%	0%	Deletions	CRISPRessoPooled	66.63333333	0.13333333	66.67	0
nrxn1a_S	66.7%	0%	Deletions	CRISPRessoPooled	66.63333333	0.03333333	66.67	0
nrxn1b_L	66.7%	0%	Deletions	CRISPRessoPooled	66.6222074	0.0666889	66.67	0
nrxn1b_S	66.7%	0%	Deletions	CRISPRessoPooled	66.66666667	0.03333333	66.67	0
nrxn3a_L	66.7%	0%	Deletions	CRISPRessoPooled	0	0.3	66.67	0
nrxn3b_L	66.7%	0%	Deletions	CRISPRessoPooled	0	0.3	66.67	0
nrxn3b_S	66.7%	0%	Deletions	CRISPRessoPooled	0	0.2	66.67	0
cnsta	66.7%	33.3%	Mismatch	CRISPRessoPooled	66.67778519	6.80453636	66.67	33.33
cntn1a	66.7%	33.3%	Mismatch	CRISPRessoPooled	0	66.1	66.67	33.33
cntn1b	66.7%	33.3%	Mismatch	CRISPRessoPooled	0	61.2	66.67	33.33
cntnap2b	66.7%	33.3%	Mismatch	CRISPRessoPooled	66.71114076	13.67578386	66.67	33.33
cntnap4	66.7%	33.3%	Mismatch	CRISPRessoPooled	66.63333333	23.73333333	66.67	33.33
CNTNAP5	66.7%	33.3%	Mismatch	CRISPRessoPooled	66.18872958	22.00733578	66.67	33.33
nlgn1	66.7%	33.3%	Mismatch	CRISPRessoPooled	66.64436266	19.63867514	66.67	33.33
nlgn3a	66.7%	33.3%	Mismatch	CRISPRessoPooled	66.64442962	16.01067378	66.67	33.33
nlgn4a	66.7%	33.3%	Mismatch	CRISPRessoPooled	66.6888963	13.37112371	66.67	33.33
nrxn1a_L	66.7%	33.3%	Mismatch	CRISPRessoPooled	66.6222074	28.00933645	66.67	33.33
nrxn1a_S	66.7%	33.3%	Mismatch	CRISPRessoPooled	66.66666667	11.33333333	66.67	33.33
nrxn1b_L	66.7%	33.3%	Mismatch	CRISPRessoPooled	66.63333333	23.36666667	66.67	33.33
nrxn1b_S	66.7%	33.3%	Mismatch	CRISPRessoPooled	66.63333333	20	66.67	33.33
nrxn3a_L	66.7%	33.3%	Mismatch	CRISPRessoPooled	66.66666667	13	66.67	33.33
nrxn3b_L	66.7%	33.3%	Mismatch	CRISPRessoPooled	66.62216288	23.06408545	66.67	33.33
nrxn3b_S	66.7%	33.3%	Mismatch	CRISPRessoPooled	36.54822335	26.71319797	66.67	33.33
tjp1b_L	66.7%	33.3%	Mismatch	CRISPRessoPooled	0	81	66.67	33.33
cnsta	66.7%	33.3%	Insertions	CRISPRessoPooled	66.33333333	23.06666667	66.67	33.33
cntn1a	66.7%	33.3%	Insertions	CRISPRessoPooled	0	65.68627451	66.67	33.33
cntn1b	66.7%	33.3%	Insertions	CRISPRessoPooled	0	71.76470588	66.67	33.33
cntn3b	66.7%	33.3%	Insertions	CRISPRessoPooled	0	39.10068426	66.67	33.33
cntnap2b	66.7%	33.3%	Insertions	CRISPRessoPooled	66.48811517	28.1218614	66.67	33.33
cntnap4	66.7%	33.3%	Insertions	CRISPRessoPooled	66.66666667	24.96666667	66.67	33.33
CNTNAP5	66.7%	33.3%	Insertions	CRISPRessoPooled	66.6888963	12.27075692	66.67	33.33
nlgn1	66.7%	33.3%	Insertions	CRISPRessoPooled	66.71122995	7.4197861	66.67	33.33
nlgn3a	66.7%	33.3%	Insertions	CRISPRessoPooled	66.66666667	7.00700701	66.67	33.33
nlgn4a	66.7%	33.3%	Insertions	CRISPRessoPooled	66.63333333	25.33333333	66.67	33.33
nrxn1a_L	66.7%	33.3%	Insertions	CRISPRessoPooled	66.59993327	24.69135802	66.67	33.33
nrxn1a_S	66.7%	33.3%	Insertions	CRISPRessoPooled	66.63333333	21.26666667	66.67	33.33
nrxn1b_L	66.7%	33.3%	Insertions	CRISPRessoPooled	66.6222074	21.6738913	66.67	33.33
nrxn1b_S	66.7%	33.3%	Insertions	CRISPRessoPooled	66.55551851	19.00633545	66.67	33.33
nrxn3a_L	66.7%	33.3%	Insertions	CRISPRessoPooled	66.45548516	10.70356786	66.67	33.33
nrxn3b_L	66.7%	33.3%	Insertions	CRISPRessoPooled	0	24	66.67	33.33
nrxn3b_S	66.7%	33.3%	Insertions	CRISPRessoPooled	0.19940179	45.86241276	66.67	33.33
tjp1b_B	66.7%	33.3%	Insertions	CRISPRessoPooled	0	54.06189555	66.67	33.33
tjp1b_L	66.7%	33.3%	Insertions	CRISPRessoPooled	0	22.19469027	66.67	33.33
cnsta	66.7%	33.3%	Deletions	CRISPRessoPooled	0	84	66.67	33.33
cntn1a	66.7%	33.3%	Deletions	CRISPRessoPooled	0	27	66.67	33.33
cntn1b	66.7%	33.3%	Deletions	CRISPRessoPooled	0	73	66.67	33.33
cntnap2b	66.7%	33.3%	Deletions	CRISPRessoPooled	0	86	66.67	33.33
cntnap4	66.7%	33.3%	Deletions	CRISPRessoPooled	85.69523174	0.03334445	66.67	33.33
CNTNAP5	66.7%	33.3%	Deletions	CRISPRessoPooled	66.6	7.73333333	66.67	33.33
nlgn1	66.7%	33.3%	Deletions	CRISPRessoPooled	79.57204948	4.01203611	66.67	33.33
nlgn3a	66.7%	33.3%	Deletions	CRISPRessoPooled	0	65.1	66.67	33.33
nlgn4a	66.7%	33.3%	Deletions	CRISPRessoPooled	91.39713238	0	66.67	33.33
nrxn1a_L	66.7%	33.3%	Deletions	CRISPRessoPooled	66.63333333	14.03333333	66.67	33.33
nrxn1a_S	66.7%	33.3%	Deletions	CRISPRessoPooled	66.63333333	24.96666667	66.67	33.33
nrxn1b_L	66.7%	33.3%	Deletions	CRISPRessoPooled	66.6	19.33333333	66.67	33.33
nrxn1b_S	66.7%	33.3%	Deletions	CRISPRessoPooled	66.66666667	12.66666667	66.67	33.33
nrxn3a_L	66.7%	33.3%	Deletions	CRISPRessoPooled	0	59	66.67	33.33
nrxn3b_L	66.7%	33.3%	Deletions	CRISPRessoPooled	0	95	66.67	33.33
nrxn3b_S	66.7%	33.3%	Deletions	CRISPRessoPooled	0	76.1	66.67	33.33
tjp1b_L	66.7%	33.3%	Deletions	CRISPRessoPooled	0	61.2	66.67	33.33
cnsta	66.7%	10%	Mismatch	CRISPRessoPooled	66.65555185	7.06902301	66.67	10
cntn1a	66.7%	10%	Mismatch	CRISPRessoPooled	0	25	66.67	10
cntn1b	66.7%	10%	Mismatch	CRISPRessoPooled	0	24.2	66.67	10
cntnap2b	66.7%	10%	Mismatch	CRISPRessoPooled	66.66666667	2.36666667	66.67	10
cntnap4	66.7%	10%	Mismatch	CRISPRessoPooled	66.63333333	6.06666667	66.67	10
CNTNAP5	66.7%	10%	Mismatch	CRISPRessoPooled	66.18872958	5.3351117	66.67	10
nlgn1	66.7%	10%	Mismatch	CRISPRessoPooled	66.62207358	5.08361204	66.67	10
nlgn3a	66.7%	10%	Mismatch	CRISPRessoPooled	66.6222074	5.70190063	66.67	10
nlgn4a	66.7%	10%	Mismatch	CRISPRessoPooled	66.63333333	5.43333333	66.67	10
nrxn1a_L	66.7%	10%	Mismatch	CRISPRessoPooled	66.6222074	6.00200067	66.67	10
nrxn1a_S	66.7%	10%	Mismatch	CRISPRessoPooled	66.66666667	7.4	66.67	10
nrxn1b_L	66.7%	10%	Mismatch	CRISPRessoPooled	66.63333333	6.33333333	66.67	10
nrxn1b_S	66.7%	10%	Mismatch	CRISPRessoPooled	66.63333333	6.5	66.67	10
nrxn3a_L	66.7%	10%	Mismatch	CRISPRessoPooled	66.66666667	3.36666667	66.67	10
nrxn3b_L	66.7%	10%	Mismatch	CRISPRessoPooled	66.62216288	6.04138852	66.67	10
nrxn3b_S	66.7%	10%	Mismatch	CRISPRessoPooled	36.54822335	8.37563452	66.67	10
tjp1b_L	66.7%	10%	Mismatch	CRISPRessoPooled	0	18.3	66.67	10
cnsta	66.7%	10%	Insertions	CRISPRessoPooled	66.33333333	3.7	66.67	10
cntn1a	66.7%	10%	Insertions	CRISPRessoPooled	0	8.92156863	66.67	10
cntn1b	66.7%	10%	Insertions	CRISPRessoPooled	0	26.66666667	66.67	10
cntn3b	66.7%	10%	Insertions	CRISPRessoPooled	0	16.58536585	66.67	10
cntnap2b	66.7%	10%	Insertions	CRISPRessoPooled	66.48811517	6.72915969	66.67	10
cntnap4	66.7%	10%	Insertions	CRISPRessoPooled	66.66666667	4.06666667	66.67	10
CNTNAP5	66.7%	10%	Insertions	CRISPRessoPooled	66.66666667	5	66.67	10
gjd1a	66.7%	10%	Insertions	CRISPRessoPooled	0	16.08391608	66.67	10
nlgn1	66.7%	10%	Insertions	CRISPRessoPooled	66.62216288	9.04539386	66.67	10
nlgn3a	66.7%	10%	Insertions	CRISPRessoPooled	66.66666667	7.64097431	66.67	10
nlgn4a	66.7%	10%	Insertions	CRISPRessoPooled	66.63333333	4.73333333	66.67	10
nrxn1a_L	66.7%	10%	Insertions	CRISPRessoPooled	66.57771848	6.07071381	66.67	10
nrxn1a_S	66.7%	10%	Insertions	CRISPRessoPooled	66.63333333	6.36666667	66.67	10
nrxn1b_L	66.7%	10%	Insertions	CRISPRessoPooled	66.6222074	8.66955652	66.67	10
nrxn1b_S	66.7%	10%	Insertions	CRISPRessoPooled	66.55551851	6.06868956	66.67	10
nrxn3a_L	66.7%	10%	Insertions	CRISPRessoPooled	66.45548516	1.8006002	66.67	10
nrxn3b_L	66.7%	10%	Insertions	CRISPRessoPooled	0	18.2	66.67	10
nrxn3b_S	66.7%	10%	Insertions	CRISPRessoPooled	0.19940179	11.0667996	66.67	10
tjp1b_B	66.7%	10%	Insertions	CRISPRessoPooled	0	15.4589372	66.67	10
tjp1b_L	66.7%	10%	Insertions	CRISPRessoPooled	0	8.42179759	66.67	10
cnsta	66.7%	10%	Deletions	CRISPRessoPooled	0	8.1	66.67	10
cntn1a	66.7%	10%	Deletions	CRISPRessoPooled	0	19.2	66.67	10
cntn1b	66.7%	10%	Deletions	CRISPRessoPooled	0	19.2	66.67	10
cntnap2b	66.7%	10%	Deletions	CRISPRessoPooled	0	20.2	66.67	10
cntnap4	66.7%	10%	Deletions	CRISPRessoPooled	71.79059687	1.66722241	66.67	10
CNTNAP5	66.7%	10%	Deletions	CRISPRessoPooled	66.6	5.73333333	66.67	10
nlgn1	66.7%	10%	Deletions	CRISPRessoPooled	72.47491639	0.06688963	66.67	10
nlgn3a	66.7%	10%	Deletions	CRISPRessoPooled	0	18.2	66.67	10
nlgn4a	66.7%	10%	Deletions	CRISPRessoPooled	74.2	0.1	66.67	10
nrxn1a_L	66.7%	10%	Deletions	CRISPRessoPooled	66.63333333	4.5	66.67	10
nrxn1a_S	66.7%	10%	Deletions	CRISPRessoPooled	66.65555185	7.66922307	66.67	10
nrxn1b_L	66.7%	10%	Deletions	CRISPRessoPooled	66.6222074	4.03467823	66.67	10
nrxn1b_S	66.7%	10%	Deletions	CRISPRessoPooled	66.66666667	5.83333333	66.67	10
nrxn3a_L	66.7%	10%	Deletions	CRISPRessoPooled	0	15.1	66.67	10
nrxn3b_L	66.7%	10%	Deletions	CRISPRessoPooled	0	18.1	66.67	10
nrxn3b_S	66.7%	10%	Deletions	CRISPRessoPooled	0	25.1	66.67	10
tjp1b_L	66.7%	10%	Deletions	CRISPRessoPooled	0	11.2	66.67	10
nlgn4a	0%	0%	Mismatch	ampliCan	0	0	0	0
cntnap4	0%	0%	Mismatch	ampliCan	0	0.03347841	0	0
nlgn1	0%	0%	Mismatch	ampliCan	0	0.1001001	0	0
CNTNAP5	0%	0%	Mismatch	ampliCan	0	0.06680027	0	0
nrxn1a_L	0%	0%	Mismatch	ampliCan	0	0	0	0
nrxn1a_S	0%	0%	Mismatch	ampliCan	0	0	0	0
nrxn1b_L	0%	0%	Mismatch	ampliCan	0	0	0	0
nrxn1b_S	0%	0%	Mismatch	ampliCan	0	0.1002004	0	0
nlgn3a	0%	0%	Mismatch	ampliCan	0	0.03340013	0	0
cnsta	0%	0%	Mismatch	ampliCan	0	0	0	0
nrxn3a_L	0%	0%	Mismatch	ampliCan	0	0	0	0
cntnap2b	0%	0%	Mismatch	ampliCan	0	0	0	0
nrxn3b_L	0%	0%	Mismatch	ampliCan	0	0	0	0
nrxn3b_S	0%	0%	Mismatch	ampliCan	0	0.03343363	0	0
cntn1a	0%	0%	Mismatch	ampliCan	0	0.03340013	0	0
tjp1b_L	0%	0%	Mismatch	ampliCan	0	0.1002004	0	0
tjp1b_B	0%	0%	Mismatch	ampliCan	0	0	0	0
cntn1b	0%	0%	Mismatch	ampliCan	0	0.06671114	0	0
gjd1a	0%	0%	Mismatch	ampliCan	0	0	0	0
cntn3b	0%	0%	Mismatch	ampliCan	0	0.06688963	0	0
nlgn4a	0%	0%	Insertions	ampliCan	0	0	0	0
cntnap4	0%	0%	Insertions	ampliCan	0	0.03347841	0	0
nlgn1	0%	0%	Insertions	ampliCan	0	0.1001001	0	0
CNTNAP5	0%	0%	Insertions	ampliCan	0	0.06680027	0	0
nrxn1a_L	0%	0%	Insertions	ampliCan	0	0	0	0
nrxn1a_S	0%	0%	Insertions	ampliCan	0	0	0	0
nrxn1b_L	0%	0%	Insertions	ampliCan	0	0	0	0
nrxn1b_S	0%	0%	Insertions	ampliCan	0	0.1002004	0	0
nlgn3a	0%	0%	Insertions	ampliCan	0	0.03340013	0	0
cnsta	0%	0%	Insertions	ampliCan	0	0	0	0
nrxn3a_L	0%	0%	Insertions	ampliCan	0	0	0	0
cntnap2b	0%	0%	Insertions	ampliCan	0	0	0	0
nrxn3b_L	0%	0%	Insertions	ampliCan	0	0	0	0
nrxn3b_S	0%	0%	Insertions	ampliCan	0	0.03343363	0	0
cntn1a	0%	0%	Insertions	ampliCan	0	0.03340013	0	0
tjp1b_L	0%	0%	Insertions	ampliCan	0	0.1002004	0	0
tjp1b_B	0%	0%	Insertions	ampliCan	0	0	0	0
cntn1b	0%	0%	Insertions	ampliCan	0	0.06671114	0	0
gjd1a	0%	0%	Insertions	ampliCan	0	0	0	0
cntn3b	0%	0%	Insertions	ampliCan	0	0.06688963	0	0
nlgn4a	0%	0%	Deletions	ampliCan	0	0	0	0
cntnap4	0%	0%	Deletions	ampliCan	0	0.03347841	0	0
nlgn1	0%	0%	Deletions	ampliCan	0	0.1001001	0	0
CNTNAP5	0%	0%	Deletions	ampliCan	0	0.06680027	0	0
nrxn1a_L	0%	0%	Deletions	ampliCan	0	0	0	0
nrxn1a_S	0%	0%	Deletions	ampliCan	0	0	0	0
nrxn1b_L	0%	0%	Deletions	ampliCan	0	0	0	0
nrxn1b_S	0%	0%	Deletions	ampliCan	0	0.1002004	0	0
nlgn3a	0%	0%	Deletions	ampliCan	0	0.03340013	0	0
cnsta	0%	0%	Deletions	ampliCan	0	0	0	0
nrxn3a_L	0%	0%	Deletions	ampliCan	0	0	0	0
cntnap2b	0%	0%	Deletions	ampliCan	0	0	0	0
nrxn3b_L	0%	0%	Deletions	ampliCan	0	0	0	0
nrxn3b_S	0%	0%	Deletions	ampliCan	0	0.03343363	0	0
cntn1a	0%	0%	Deletions	ampliCan	0	0.03340013	0	0
tjp1b_L	0%	0%	Deletions	ampliCan	0	0.1002004	0	0
tjp1b_B	0%	0%	Deletions	ampliCan	0	0	0	0
cntn1b	0%	0%	Deletions	ampliCan	0	0.06671114	0	0
gjd1a	0%	0%	Deletions	ampliCan	0	0	0	0
cntn3b	0%	0%	Deletions	ampliCan	0	0.06688963	0	0
nlgn4a	0%	33.3%	Mismatch	ampliCan	0	33.41129302	0	33.33
cntnap4	0%	33.3%	Mismatch	ampliCan	0	33.4002006	0	33.33
nlgn1	0%	33.3%	Mismatch	ampliCan	0	33.33333333	0	33.33
CNTNAP5	0%	33.3%	Mismatch	ampliCan	0	33.4001336	0	33.33
nrxn1a_L	0%	33.3%	Mismatch	ampliCan	0	33.35559265	0	33.33
nrxn1a_S	0%	33.3%	Mismatch	ampliCan	0	33.37792642	0	33.33
nrxn1b_L	0%	33.3%	Mismatch	ampliCan	0	33.4001336	0	33.33
nrxn1b_S	0%	33.3%	Mismatch	ampliCan	0	33.4001336	0	33.33
nlgn3a	0%	33.3%	Mismatch	ampliCan	0	33.40026774	0	33.33
cnsta	0%	33.3%	Mismatch	ampliCan	0	33.35559265	0	33.33
nrxn3a_L	0%	33.3%	Mismatch	ampliCan	0	33.33333333	0	33.33
cntnap2b	0%	33.3%	Mismatch	ampliCan	0	33.34447043	0	33.33
nrxn3b_L	0%	33.3%	Mismatch	ampliCan	0	33.36670003	0	33.33
nrxn3b_S	0%	33.3%	Mismatch	ampliCan	0	33.26639893	0	33.33
cntn1a	0%	33.3%	Mismatch	ampliCan	0	33.4002006	0	33.33
tjp1b_L	0%	33.3%	Mismatch	ampliCan	0	33.37792642	0	33.33
tjp1b_B	0%	33.3%	Mismatch	ampliCan	0	33.31103679	0	33.33
cntn1b	0%	33.3%	Mismatch	ampliCan	0	33.35559265	0	33.33
gjd1a	0%	33.3%	Mismatch	ampliCan	0	33.2777036	0	33.33
cntn3b	0%	33.3%	Mismatch	ampliCan	0	33.40006673	0	33.33
nlgn4a	0%	33.3%	Insertions	ampliCan	0.03338898	33.25542571	0	33.33
cntnap4	0%	33.3%	Insertions	ampliCan	0	33.36676697	0	33.33
nlgn1	0%	33.3%	Insertions	ampliCan	0	33.35559265	0	33.33
CNTNAP5	0%	33.3%	Insertions	ampliCan	0	33.36676697	0	33.33
nrxn1a_L	0%	33.3%	Insertions	ampliCan	0	33.2998997	0	33.33
nrxn1a_S	0%	33.3%	Insertions	ampliCan	0	33.35563734	0	33.33
nrxn1b_L	0%	33.3%	Insertions	ampliCan	0	33.34447043	0	33.33
nrxn1b_S	0%	33.3%	Insertions	ampliCan	0	33.37788172	0	33.33
nlgn3a	0%	33.3%	Insertions	ampliCan	0	33.43363424	0	33.33
cnsta	0%	33.3%	Insertions	ampliCan	0	33.31108144	0	33.33
nrxn3a_L	0%	33.3%	Insertions	ampliCan	0	33.35559265	0	33.33
cntnap2b	0%	33.3%	Insertions	ampliCan	0	33.34447043	0	33.33
nrxn3b_L	0%	33.3%	Insertions	ampliCan	0	33.2777036	0	33.33
nrxn3b_S	0%	33.3%	Insertions	ampliCan	0	33.31105914	0	33.33
cntn1a	0%	33.3%	Insertions	ampliCan	0	33.34448161	0	33.33
tjp1b_L	0%	33.3%	Insertions	ampliCan	0	33.32218133	0	33.33
tjp1b_B	0%	33.3%	Insertions	ampliCan	0	33.35561497	0	33.33
cntn1b	0%	33.3%	Insertions	ampliCan	0	33.34445928	0	33.33
gjd1a	0%	33.3%	Insertions	ampliCan	0	33.41121495	0	33.33
cntn3b	0%	33.3%	Insertions	ampliCan	0	33.31108144	0	33.33
nlgn4a	0%	33.3%	Deletions	ampliCan	0.03342246	33.32219251	0	33.33
cntnap4	0%	33.3%	Deletions	ampliCan	2.60695187	30.7486631	0	33.33
nlgn1	0%	33.3%	Deletions	ampliCan	0	33.33333333	0	33.33
CNTNAP5	0%	33.3%	Deletions	ampliCan	0	33.41129302	0	33.33
nrxn1a_L	0%	33.3%	Deletions	ampliCan	0	33.32219251	0	33.33
nrxn1a_S	0%	33.3%	Deletions	ampliCan	0	33.37792642	0	33.33
nrxn1b_L	0%	33.3%	Deletions	ampliCan	0	33.36673347	0	33.33
nrxn1b_S	0%	33.3%	Deletions	ampliCan	0	33.42237062	0	33.33
nlgn3a	0%	33.3%	Deletions	ampliCan	0	33.41137124	0	33.33
cnsta	0%	33.3%	Deletions	ampliCan	0	33.31108144	0	33.33
nrxn3a_L	0%	33.3%	Deletions	ampliCan	0	33.36680054	0	33.33
cntnap2b	0%	33.3%	Deletions	ampliCan	0	33.32219251	0	33.33
nrxn3b_L	0%	33.3%	Deletions	ampliCan	0	33.33333333	0	33.33
nrxn3b_S	0%	33.3%	Deletions	ampliCan	0	33.37792642	0	33.33
cntn1a	0%	33.3%	Deletions	ampliCan	0	33.34448161	0	33.33
tjp1b_L	0%	33.3%	Deletions	ampliCan	0	33.32219251	0	33.33
tjp1b_B	0%	33.3%	Deletions	ampliCan	0	33.35559265	0	33.33
cntn1b	0%	33.3%	Deletions	ampliCan	0	33.38892595	0	33.33
gjd1a	0%	33.3%	Deletions	ampliCan	0	33.29996663	0	33.33
cntn3b	0%	33.3%	Deletions	ampliCan	0	33.31105914	0	33.33
nlgn4a	0%	10%	Mismatch	ampliCan	0	10.01001001	0	10
cntnap4	0%	10%	Mismatch	ampliCan	0	10.02673797	0	10
nlgn1	0%	10%	Mismatch	ampliCan	0	10.01669449	0	10
CNTNAP5	0%	10%	Mismatch	ampliCan	0	9.98997661	0	10
nrxn1a_L	0%	10%	Mismatch	ampliCan	0	10.03680161	0	10
nrxn1a_S	0%	10%	Mismatch	ampliCan	0	10.05344021	0	10
nrxn1b_L	0%	10%	Mismatch	ampliCan	0	10.04672897	0	10
nrxn1b_S	0%	10%	Mismatch	ampliCan	0	10.05344021	0	10
nlgn3a	0%	10%	Mismatch	ampliCan	0	9.98997661	0	10
cnsta	0%	10%	Mismatch	ampliCan	0	9.9799733	0	10
nrxn3a_L	0%	10%	Mismatch	ampliCan	0	9.99331551	0	10
cntnap2b	0%	10%	Mismatch	ampliCan	0	10.02004008	0	10
nrxn3b_L	0%	10%	Mismatch	ampliCan	0	9.98330551	0	10
nrxn3b_S	0%	10%	Mismatch	ampliCan	0	10.02004008	0	10
cntn1a	0%	10%	Mismatch	ampliCan	0	10.02673797	0	10
tjp1b_L	0%	10%	Mismatch	ampliCan	0	10.12024048	0	10
tjp1b_B	0%	10%	Mismatch	ampliCan	0	10.02338791	0	10
cntn1b	0%	10%	Mismatch	ampliCan	0	10.01001001	0	10
gjd1a	0%	10%	Mismatch	ampliCan	0	10.03344482	0	10
cntn3b	0%	10%	Mismatch	ampliCan	0	10.06016043	0	10
nlgn4a	0%	10%	Insertions	ampliCan	0.33411293	9.65586368	0	10
cntnap4	0%	10%	Insertions	ampliCan	0	10.04688547	0	10
nlgn1	0%	10%	Insertions	ampliCan	0	10.11011011	0	10
CNTNAP5	0%	10%	Insertions	ampliCan	0	10.05344021	0	10
nrxn1a_L	0%	10%	Insertions	ampliCan	0	10.02338791	0	10
nrxn1a_S	0%	10%	Insertions	ampliCan	0	10.03009027	0	10
nrxn1b_L	0%	10%	Insertions	ampliCan	0	10.05008347	0	10
nrxn1b_S	0%	10%	Insertions	ampliCan	0	10.08347245	0	10
nlgn3a	0%	10%	Insertions	ampliCan	0	9.98997661	0	10
cnsta	0%	10%	Insertions	ampliCan	0	9.9698896	0	10
nrxn3a_L	0%	10%	Insertions	ampliCan	0	9.99665664	0	10
cntnap2b	0%	10%	Insertions	ampliCan	0	9.98997661	0	10
nrxn3b_L	0%	10%	Insertions	ampliCan	0	9.98997661	0	10
nrxn3b_S	0%	10%	Insertions	ampliCan	0	9.98997661	0	10
cntn1a	0%	10%	Insertions	ampliCan	0	10.0033456	0	10
tjp1b_L	0%	10%	Insertions	ampliCan	0	10.09021049	0	10
tjp1b_B	0%	10%	Insertions	ampliCan	0	10.05344021	0	10
cntn1b	0%	10%	Insertions	ampliCan	0	10.04002668	0	10
gjd1a	0%	10%	Insertions	ampliCan	0	10.03009027	0	10
cntn3b	0%	10%	Insertions	ampliCan	0	10.06016043	0	10
nlgn4a	0%	10%	Deletions	ampliCan	2.70631473	7.28366188	0	10
cntnap4	0%	10%	Deletions	ampliCan	1.97258442	8.02407222	0	10
nlgn1	0%	10%	Deletions	ampliCan	0	10.11011011	0	10
CNTNAP5	0%	10%	Deletions	ampliCan	0	10.02338791	0	10
nrxn1a_L	0%	10%	Deletions	ampliCan	0	10.02338791	0	10
nrxn1a_S	0%	10%	Deletions	ampliCan	0	10.03680161	0	10
nrxn1b_L	0%	10%	Deletions	ampliCan	0	10.05008347	0	10
nrxn1b_S	0%	10%	Deletions	ampliCan	0	10.05344021	0	10
nlgn3a	0%	10%	Deletions	ampliCan	0	9.95989305	0	10
cnsta	0%	10%	Deletions	ampliCan	0	10.02338791	0	10
nrxn3a_L	0%	10%	Deletions	ampliCan	0	9.99665664	0	10
cntnap2b	0%	10%	Deletions	ampliCan	0	9.98997661	0	10
nrxn3b_L	0%	10%	Deletions	ampliCan	0	9.98330551	0	10
nrxn3b_S	0%	10%	Deletions	ampliCan	0	9.98997661	0	10
cntn1a	0%	10%	Deletions	ampliCan	0	10.05008347	0	10
tjp1b_L	0%	10%	Deletions	ampliCan	0	9.99665664	0	10
tjp1b_B	0%	10%	Deletions	ampliCan	0	9.98997661	0	10
cntn1b	0%	10%	Deletions	ampliCan	0	10.04002668	0	10
gjd1a	0%	10%	Deletions	ampliCan	0	9.99331551	0	10
cntn3b	0%	10%	Deletions	ampliCan	0	10.01001001	0	10
nlgn4a	33.3%	0%	Mismatch	ampliCan	33.33333333	0	33.33	0
cntnap4	33.3%	0%	Mismatch	ampliCan	33.36676697	0	33.33	0
nlgn1	33.3%	0%	Mismatch	ampliCan	33.35559265	0	33.33	0
CNTNAP5	33.3%	0%	Mismatch	ampliCan	33.36673347	0.03340013	33.33	0
nrxn1a_L	33.3%	0%	Mismatch	ampliCan	33.36670003	0.0333667	33.33	0
nrxn1a_S	33.3%	0%	Mismatch	ampliCan	33.35563734	0	33.33	0
nrxn1b_L	33.3%	0%	Mismatch	ampliCan	33.32219251	0	33.33	0
nrxn1b_S	33.3%	0%	Mismatch	ampliCan	33.28877005	0.06684492	33.33	0
nlgn3a	33.3%	0%	Mismatch	ampliCan	33.4002006	0.03343363	33.33	0
cnsta	33.3%	0%	Mismatch	ampliCan	33.35559265	0	33.33	0
nrxn3a_L	33.3%	0%	Mismatch	ampliCan	33.24423655	0.06682259	33.33	0
cntnap2b	33.3%	0%	Mismatch	ampliCan	33.34447043	0	33.33	0
nrxn3b_L	33.3%	0%	Mismatch	ampliCan	33.28881469	0.03338898	33.33	0
nrxn3b_S	33.3%	0%	Mismatch	ampliCan	33.31105914	0	33.33	0
cntn1a	33.3%	0%	Mismatch	ampliCan	33.38898164	0.03338898	33.33	0
tjp1b_L	33.3%	0%	Mismatch	ampliCan	33.2998997	0	33.33	0
tjp1b_B	33.3%	0%	Mismatch	ampliCan	33.37788172	0	33.33	0
cntn1b	33.3%	0%	Mismatch	ampliCan	33.31108144	0.03337784	33.33	0
gjd1a	33.3%	0%	Mismatch	ampliCan	33.37788172	0	33.33	0
cntn3b	33.3%	0%	Mismatch	ampliCan	33.34448161	0.03344482	33.33	0
nlgn4a	33.3%	0%	Insertions	ampliCan	33.26653307	0	33.33	0
cntnap4	33.3%	0%	Insertions	ampliCan	33.33333333	0	33.33	0
nlgn1	33.3%	0%	Insertions	ampliCan	33.32221481	0	33.33	0
CNTNAP5	33.3%	0%	Insertions	ampliCan	33.33333333	0	33.33	0
nrxn1a_L	33.3%	0%	Insertions	ampliCan	33.35557038	0	33.33	0
nrxn1a_S	33.3%	0%	Insertions	ampliCan	33.35559265	0.03338898	33.33	0
nrxn1b_L	33.3%	0%	Insertions	ampliCan	33.35561497	0	33.33	0
nrxn1b_S	33.3%	0%	Insertions	ampliCan	33.37788172	0.03341129	33.33	0
nlgn3a	33.3%	0%	Insertions	ampliCan	33.36673347	0	33.33	0
cnsta	33.3%	0%	Insertions	ampliCan	33.32220367	0	33.33	0
nrxn3a_L	33.3%	0%	Insertions	ampliCan	33.32219251	0	33.33	0
cntnap2b	33.3%	0%	Insertions	ampliCan	33.2998997	0	33.33	0
nrxn3b_L	33.3%	0%	Insertions	ampliCan	33.4002006	0	33.33	0
nrxn3b_S	33.3%	0%	Insertions	ampliCan	33.33333333	0	33.33	0
cntn1a	33.3%	0%	Insertions	ampliCan	33.35559265	0.03338898	33.33	0
tjp1b_L	33.3%	0%	Insertions	ampliCan	33.38903743	0.03342246	33.33	0
tjp1b_B	33.3%	0%	Insertions	ampliCan	33.35561497	0	33.33	0
cntn1b	33.3%	0%	Insertions	ampliCan	33.33333333	0.0333667	33.33	0
gjd1a	33.3%	0%	Insertions	ampliCan	33.35561497	0	33.33	0
cntn3b	33.3%	0%	Insertions	ampliCan	33.2999332	0.06680027	33.33	0
nlgn4a	33.3%	0%	Deletions	ampliCan	33.2999332	0	33.33	0
cntnap4	33.3%	0%	Deletions	ampliCan	33.35565975	0.03348962	33.33	0
nlgn1	33.3%	0%	Deletions	ampliCan	33.37783712	0	33.33	0
CNTNAP5	33.3%	0%	Deletions	ampliCan	33.37788172	0.03341129	33.33	0
nrxn1a_L	33.3%	0%	Deletions	ampliCan	33.26653307	0	33.33	0
nrxn1a_S	33.3%	0%	Deletions	ampliCan	33.35563734	0	33.33	0
nrxn1b_L	33.3%	0%	Deletions	ampliCan	33.32219251	0	33.33	0
nrxn1b_S	33.3%	0%	Deletions	ampliCan	33.37788172	0	33.33	0
nlgn3a	33.3%	0%	Deletions	ampliCan	33.2998997	0	33.33	0
cnsta	33.3%	0%	Deletions	ampliCan	33.31108144	0	33.33	0
nrxn3a_L	33.3%	0%	Deletions	ampliCan	33.4002006	0	33.33	0
cntnap2b	33.3%	0%	Deletions	ampliCan	33.32219251	0	33.33	0
nrxn3b_L	33.3%	0%	Deletions	ampliCan	33.34444815	0	33.33	0
nrxn3b_S	33.3%	0%	Deletions	ampliCan	33.32218133	0.03345601	33.33	0
cntn1a	33.3%	0%	Deletions	ampliCan	33.41129302	0.03341129	33.33	0
tjp1b_L	33.3%	0%	Deletions	ampliCan	33.31103679	0	33.33	0
tjp1b_B	33.3%	0%	Deletions	ampliCan	33.40026774	0	33.33	0
cntn1b	33.3%	0%	Deletions	ampliCan	33.36670003	0	33.33	0
gjd1a	33.3%	0%	Deletions	ampliCan	33.23303243	0.03343363	33.33	0
cntn3b	33.3%	0%	Deletions	ampliCan	33.35561497	0	33.33	0
nlgn4a	33.3%	33.3%	Mismatch	ampliCan	33.35559265	33.32220367	33.33	33.33
cntnap4	33.3%	33.3%	Mismatch	ampliCan	33.32220367	33.35559265	33.33	33.33
nlgn1	33.3%	33.3%	Mismatch	ampliCan	33.38903743	33.28877005	33.33	33.33
CNTNAP5	33.3%	33.3%	Mismatch	ampliCan	33.43373494	33.33333333	33.33	33.33
nrxn1a_L	33.3%	33.3%	Mismatch	ampliCan	33.42245989	33.32219251	33.33	33.33
nrxn1a_S	33.3%	33.3%	Mismatch	ampliCan	33.43393696	33.26626425	33.33	33.33
nrxn1b_L	33.3%	33.3%	Mismatch	ampliCan	33.31105914	33.37788172	33.33	33.33
nrxn1b_S	33.3%	33.3%	Mismatch	ampliCan	33.26653307	33.33333333	33.33	33.33
nlgn3a	33.3%	33.3%	Mismatch	ampliCan	33.36673347	33.33333333	33.33	33.33
cnsta	33.3%	33.3%	Mismatch	ampliCan	33.38903743	33.28877005	33.33	33.33
nrxn3a_L	33.3%	33.3%	Mismatch	ampliCan	33.24423655	33.41129302	33.33	33.33
cntnap2b	33.3%	33.3%	Mismatch	ampliCan	33.40026774	33.29986613	33.33	33.33
nrxn3b_L	33.3%	33.3%	Mismatch	ampliCan	33.2999332	33.33333333	33.33	33.33
nrxn3b_S	33.3%	33.3%	Mismatch	ampliCan	33.34448161	33.37792642	33.33	33.33
cntn1a	33.3%	33.3%	Mismatch	ampliCan	33.4001336	33.26653307	33.33	33.33
tjp1b_L	33.3%	33.3%	Mismatch	ampliCan	33.26653307	33.36673347	33.33	33.33
tjp1b_B	33.3%	33.3%	Mismatch	ampliCan	33.4002006	33.26646606	33.33	33.33
cntn1b	33.3%	33.3%	Mismatch	ampliCan	33.33333333	33.33333333	33.33	33.33
gjd1a	33.3%	33.3%	Mismatch	ampliCan	33.4002006	33.2998997	33.33	33.33
cntn3b	33.3%	33.3%	Mismatch	ampliCan	33.31105914	33.41129302	33.33	33.33
nlgn4a	33.3%	33.3%	Insertions	ampliCan	34.00267738	32.63052209	33.33	33.33
cntnap4	33.3%	33.3%	Insertions	ampliCan	33.32219251	33.32219251	33.33	33.33
nlgn1	33.3%	33.3%	Insertions	ampliCan	33.37788172	33.34447043	33.33	33.33
CNTNAP5	33.3%	33.3%	Insertions	ampliCan	33.33333333	33.36673347	33.33	33.33
nrxn1a_L	33.3%	33.3%	Insertions	ampliCan	33.42245989	33.25534759	33.33	33.33
nrxn1a_S	33.3%	33.3%	Insertions	ampliCan	33.33333333	33.29996663	33.33	33.33
nrxn1b_L	33.3%	33.3%	Insertions	ampliCan	33.36676697	33.26646606	33.33	33.33
nrxn1b_S	33.3%	33.3%	Insertions	ampliCan	33.34445928	33.34445928	33.33	33.33
nlgn3a	33.3%	33.3%	Insertions	ampliCan	33.36673347	33.33333333	33.33	33.33
cnsta	33.3%	33.3%	Insertions	ampliCan	33.35561497	33.35561497	33.33	33.33
nrxn3a_L	33.3%	33.3%	Insertions	ampliCan	33.35563734	33.22181332	33.33	33.33
cntnap2b	33.3%	33.3%	Insertions	ampliCan	33.33333333	33.36680054	33.33	33.33
nrxn3b_L	33.3%	33.3%	Insertions	ampliCan	33.38903743	33.35561497	33.33	33.33
nrxn3b_S	33.3%	33.3%	Insertions	ampliCan	33.34447043	33.27764784	33.33	33.33
cntn1a	33.3%	33.3%	Insertions	ampliCan	33.33333333	33.33333333	33.33	33.33
tjp1b_L	33.3%	33.3%	Insertions	ampliCan	33.37788172	33.31105914	33.33	33.33
tjp1b_B	33.3%	33.3%	Insertions	ampliCan	33.34447043	33.31105914	33.33	33.33
cntn1b	33.3%	33.3%	Insertions	ampliCan	33.35559265	33.32220367	33.33	33.33
gjd1a	33.3%	33.3%	Insertions	ampliCan	33.37792642	33.34448161	33.33	33.33
cntn3b	33.3%	33.3%	Insertions	ampliCan	33.2999332	33.33333333	33.33	33.33
nlgn4a	33.3%	33.3%	Deletions	ampliCan	39.75943869	26.92950217	33.33	33.33
cntnap4	33.3%	33.3%	Deletions	ampliCan	33.67892977	32.97658863	33.33	33.33
nlgn1	33.3%	33.3%	Deletions	ampliCan	33.38898164	33.32220367	33.33	33.33
CNTNAP5	33.3%	33.3%	Deletions	ampliCan	33.32221481	33.35557038	33.33	33.33
nrxn1a_L	33.3%	33.3%	Deletions	ampliCan	33.31103679	33.34448161	33.33	33.33
nrxn1a_S	33.3%	33.3%	Deletions	ampliCan	33.2999332	33.33333333	33.33	33.33
nrxn1b_L	33.3%	33.3%	Deletions	ampliCan	33.31105914	33.31105914	33.33	33.33
nrxn1b_S	33.3%	33.3%	Deletions	ampliCan	33.4002006	33.36676697	33.33	33.33
nlgn3a	33.3%	33.3%	Deletions	ampliCan	33.31103679	33.31103679	33.33	33.33
cnsta	33.3%	33.3%	Deletions	ampliCan	33.32220367	33.35559265	33.33	33.33
nrxn3a_L	33.3%	33.3%	Deletions	ampliCan	33.4002006	33.4002006	33.33	33.33
cntnap2b	33.3%	33.3%	Deletions	ampliCan	33.35563734	33.35563734	33.33	33.33
nrxn3b_L	33.3%	33.3%	Deletions	ampliCan	33.42245989	33.18850267	33.33	33.33
nrxn3b_S	33.3%	33.3%	Deletions	ampliCan	33.40040241	33.26626425	33.33	33.33
cntn1a	33.3%	33.3%	Deletions	ampliCan	33.41129302	33.34447043	33.33	33.33
tjp1b_L	33.3%	33.3%	Deletions	ampliCan	33.32218133	33.38909334	33.33	33.33
tjp1b_B	33.3%	33.3%	Deletions	ampliCan	33.34447043	33.31105914	33.33	33.33
cntn1b	33.3%	33.3%	Deletions	ampliCan	33.36670003	33.36670003	33.33	33.33
gjd1a	33.3%	33.3%	Deletions	ampliCan	33.25526932	33.32218133	33.33	33.33
cntn3b	33.3%	33.3%	Deletions	ampliCan	33.37792642	33.34448161	33.33	33.33
nlgn4a	33.3%	10%	Mismatch	ampliCan	33.33333333	9.97664331	33.33	10
cntnap4	33.3%	10%	Mismatch	ampliCan	33.35561497	10.02673797	33.33	10
nlgn1	33.3%	10%	Mismatch	ampliCan	33.36673347	9.98663995	33.33	10
CNTNAP5	33.3%	10%	Mismatch	ampliCan	33.37788172	10.0567992	33.33	10
nrxn1a_L	33.3%	10%	Mismatch	ampliCan	33.36670003	10.04337671	33.33	10
nrxn1a_S	33.3%	10%	Mismatch	ampliCan	33.35563734	9.9698896	33.33	10
nrxn1b_L	33.3%	10%	Mismatch	ampliCan	33.32219251	10.02673797	33.33	10
nrxn1b_S	33.3%	10%	Mismatch	ampliCan	33.28877005	10.09358289	33.33	10
nlgn3a	33.3%	10%	Mismatch	ampliCan	33.4002006	9.99665664	33.33	10
cnsta	33.3%	10%	Mismatch	ampliCan	33.35559265	9.98330551	33.33	10
nrxn3a_L	33.3%	10%	Mismatch	ampliCan	33.24423655	10.09021049	33.33	10
cntnap2b	33.3%	10%	Mismatch	ampliCan	33.35561497	9.99331551	33.33	10
nrxn3b_L	33.3%	10%	Mismatch	ampliCan	33.28881469	9.98330551	33.33	10
nrxn3b_S	33.3%	10%	Mismatch	ampliCan	33.33333333	9.963223	33.33	10
cntn1a	33.3%	10%	Mismatch	ampliCan	33.4001336	10.02004008	33.33	10
tjp1b_L	33.3%	10%	Mismatch	ampliCan	33.2998997	10.03009027	33.33	10
tjp1b_B	33.3%	10%	Mismatch	ampliCan	33.38903743	9.99331551	33.33	10
cntn1b	33.3%	10%	Mismatch	ampliCan	33.31108144	10.04672897	33.33	10
gjd1a	33.3%	10%	Mismatch	ampliCan	33.37788172	9.98997661	33.33	10
cntn3b	33.3%	10%	Mismatch	ampliCan	33.28881469	9.98330551	33.33	10
nlgn4a	33.3%	10%	Insertions	ampliCan	33.32218133	10.03680161	33.33	10
cntnap4	33.3%	10%	Insertions	ampliCan	33.33333333	10.03009027	33.33	10
nlgn1	33.3%	10%	Insertions	ampliCan	33.34445928	10.01335113	33.33	10
CNTNAP5	33.3%	10%	Insertions	ampliCan	33.36676697	10.03009027	33.33	10
nrxn1a_L	33.3%	10%	Insertions	ampliCan	33.36670003	9.97664331	33.33	10
nrxn1a_S	33.3%	10%	Insertions	ampliCan	33.36673347	9.98663995	33.33	10
nrxn1b_L	33.3%	10%	Insertions	ampliCan	33.33333333	9.95323981	33.33	10
nrxn1b_S	33.3%	10%	Insertions	ampliCan	33.37788172	10.02338791	33.33	10
nlgn3a	33.3%	10%	Insertions	ampliCan	33.4002006	10.03009027	33.33	10
cnsta	33.3%	10%	Insertions	ampliCan	33.32220367	10.01669449	33.33	10
nrxn3a_L	33.3%	10%	Insertions	ampliCan	33.32219251	9.99331551	33.33	10
cntnap2b	33.3%	10%	Insertions	ampliCan	33.2998997	10.03009027	33.33	10
nrxn3b_L	33.3%	10%	Insertions	ampliCan	33.4002006	9.99665664	33.33	10
nrxn3b_S	33.3%	10%	Insertions	ampliCan	33.34447043	9.98997661	33.33	10
cntn1a	33.3%	10%	Insertions	ampliCan	33.34445928	10.04672897	33.33	10
tjp1b_L	33.3%	10%	Insertions	ampliCan	33.4002006	9.963223	33.33	10
tjp1b_B	33.3%	10%	Insertions	ampliCan	33.31108144	10.01335113	33.33	10
cntn1b	33.3%	10%	Insertions	ampliCan	33.33333333	10.04337671	33.33	10
gjd1a	33.3%	10%	Insertions	ampliCan	33.34447043	10.02338791	33.33	10
cntn3b	33.3%	10%	Insertions	ampliCan	33.28881469	10.05008347	33.33	10
nlgn4a	33.3%	10%	Deletions	ampliCan	33.41137124	9.96655518	33.33	10
cntnap4	33.3%	10%	Deletions	ampliCan	37.67146203	5.6540649	33.33	10
nlgn1	33.3%	10%	Deletions	ampliCan	33.37783712	10.01335113	33.33	10
CNTNAP5	33.3%	10%	Deletions	ampliCan	33.38903743	10.02673797	33.33	10
nrxn1a_L	33.3%	10%	Deletions	ampliCan	33.36683417	9.98324958	33.33	10
nrxn1a_S	33.3%	10%	Deletions	ampliCan	33.33333333	10.03009027	33.33	10
nrxn1b_L	33.3%	10%	Deletions	ampliCan	33.28881469	10.01669449	33.33	10
nrxn1b_S	33.3%	10%	Deletions	ampliCan	33.38903743	10.02673797	33.33	10
nlgn3a	33.3%	10%	Deletions	ampliCan	33.31103679	10.03344482	33.33	10
cnsta	33.3%	10%	Deletions	ampliCan	33.29996663	10.01001001	33.33	10
nrxn3a_L	33.3%	10%	Deletions	ampliCan	33.4002006	10.03009027	33.33	10
cntnap2b	33.3%	10%	Deletions	ampliCan	33.33333333	9.99665664	33.33	10
nrxn3b_L	33.3%	10%	Deletions	ampliCan	33.35557038	9.97331554	33.33	10
nrxn3b_S	33.3%	10%	Deletions	ampliCan	33.2998997	10.03009027	33.33	10
cntn1a	33.3%	10%	Deletions	ampliCan	33.4001336	10.02004008	33.33	10
tjp1b_L	33.3%	10%	Deletions	ampliCan	33.28877005	10.02673797	33.33	10
tjp1b_B	33.3%	10%	Deletions	ampliCan	33.33333333	10.02004008	33.33	10
cntn1b	33.3%	10%	Deletions	ampliCan	33.42245989	10.02673797	33.33	10
gjd1a	33.3%	10%	Deletions	ampliCan	33.23303243	10.09695754	33.33	10
cntn3b	33.3%	10%	Deletions	ampliCan	33.36676697	10.03009027	33.33	10
nlgn4a	66.7%	0%	Mismatch	ampliCan	66.66666667	0	66.67	0
cntnap4	66.7%	0%	Mismatch	ampliCan	66.64438503	0	66.67	0
nlgn1	66.7%	0%	Mismatch	ampliCan	66.7000668	0	66.67	0
CNTNAP5	66.7%	0%	Mismatch	ampliCan	66.7000668	0	66.67	0
nrxn1a_L	66.7%	0%	Mismatch	ampliCan	66.64438503	0.03342246	66.67	0
nrxn1a_S	66.7%	0%	Mismatch	ampliCan	66.61101836	0	66.67	0
nrxn1b_L	66.7%	0%	Mismatch	ampliCan	66.66666667	0	66.67	0
nrxn1b_S	66.7%	0%	Mismatch	ampliCan	66.58870698	0	66.67	0
nlgn3a	66.7%	0%	Mismatch	ampliCan	66.68891856	0.03337784	66.67	0
cnsta	66.7%	0%	Mismatch	ampliCan	66.63326653	0	66.67	0
nrxn3a_L	66.7%	0%	Mismatch	ampliCan	66.58862876	0.16722408	66.67	0
cntnap2b	66.7%	0%	Mismatch	ampliCan	66.71127467	0	66.67	0
nrxn3b_L	66.7%	0%	Mismatch	ampliCan	66.57754011	0	66.67	0
nrxn3b_S	66.7%	0%	Mismatch	ampliCan	66.68896321	0	66.67	0
cntn1a	66.7%	0%	Mismatch	ampliCan	66.71114076	0	66.67	0
tjp1b_L	66.7%	0%	Mismatch	ampliCan	66.65552957	0	66.67	0
tjp1b_B	66.7%	0%	Mismatch	ampliCan	66.72235216	0	66.67	0
cntn1b	66.7%	0%	Mismatch	ampliCan	66.65552957	0	66.67	0
gjd1a	66.7%	0%	Mismatch	ampliCan	66.71122995	0.03342246	66.67	0
cntn3b	66.7%	0%	Mismatch	ampliCan	66.5998664	0.03340013	66.67	0
nlgn4a	66.7%	0%	Insertions	ampliCan	66.65552957	0	66.67	0
cntnap4	66.7%	0%	Insertions	ampliCan	66.66666667	0	66.67	0
nlgn1	66.7%	0%	Insertions	ampliCan	66.68894086	0	66.67	0
CNTNAP5	66.7%	0%	Insertions	ampliCan	66.66666667	0	66.67	0
nrxn1a_L	66.7%	0%	Insertions	ampliCan	66.68891856	0.03337784	66.67	0
nrxn1a_S	66.7%	0%	Insertions	ampliCan	66.66666667	0	66.67	0
nrxn1b_L	66.7%	0%	Insertions	ampliCan	66.66666667	0	66.67	0
nrxn1b_S	66.7%	0%	Insertions	ampliCan	66.65552957	0	66.67	0
nlgn3a	66.7%	0%	Insertions	ampliCan	66.68891856	0	66.67	0
cnsta	66.7%	0%	Insertions	ampliCan	66.67779633	0	66.67	0
nrxn3a_L	66.7%	0%	Insertions	ampliCan	66.66666667	0	66.67	0
cntnap2b	66.7%	0%	Insertions	ampliCan	66.72240803	0	66.67	0
nrxn3b_L	66.7%	0%	Insertions	ampliCan	66.73353394	0	66.67	0
nrxn3b_S	66.7%	0%	Insertions	ampliCan	66.58870698	0	66.67	0
cntn1a	66.7%	0%	Insertions	ampliCan	66.66666667	0	66.67	0
tjp1b_L	66.7%	0%	Insertions	ampliCan	66.66666667	0	66.67	0
tjp1b_B	66.7%	0%	Insertions	ampliCan	66.68896321	0	66.67	0
cntn1b	66.7%	0%	Insertions	ampliCan	66.63329997	0.0333667	66.67	0
gjd1a	66.7%	0%	Insertions	ampliCan	66.67781867	0	66.67	0
cntn3b	66.7%	0%	Insertions	ampliCan	66.67779633	0	66.67	0
nlgn4a	66.7%	0%	Deletions	ampliCan	66.73353394	0	66.67	0
cntnap4	66.7%	0%	Deletions	ampliCan	66.64436266	0	66.67	0
nlgn1	66.7%	0%	Deletions	ampliCan	66.71118531	0	66.67	0
CNTNAP5	66.7%	0%	Deletions	ampliCan	66.72235216	0.03341129	66.67	0
nrxn1a_L	66.7%	0%	Deletions	ampliCan	66.63323303	0	66.67	0
nrxn1a_S	66.7%	0%	Deletions	ampliCan	66.68896321	0.03344482	66.67	0
nrxn1b_L	66.7%	0%	Deletions	ampliCan	66.64440735	0.03338898	66.67	0
nrxn1b_S	66.7%	0%	Deletions	ampliCan	66.71122995	0	66.67	0
nlgn3a	66.7%	0%	Deletions	ampliCan	66.66666667	0	66.67	0
cnsta	66.7%	0%	Deletions	ampliCan	66.7001003	0	66.67	0
nrxn3a_L	66.7%	0%	Deletions	ampliCan	66.78917474	0	66.67	0
cntnap2b	66.7%	0%	Deletions	ampliCan	66.65552957	0	66.67	0
nrxn3b_L	66.7%	0%	Deletions	ampliCan	66.67778519	0	66.67	0
nrxn3b_S	66.7%	0%	Deletions	ampliCan	66.70013387	0	66.67	0
cntn1a	66.7%	0%	Deletions	ampliCan	66.75576345	0	66.67	0
tjp1b_L	66.7%	0%	Deletions	ampliCan	66.62216288	0.03337784	66.67	0
tjp1b_B	66.7%	0%	Deletions	ampliCan	66.7000668	0	66.67	0
cntn1b	66.7%	0%	Deletions	ampliCan	66.72240803	0.03344482	66.67	0
gjd1a	66.7%	0%	Deletions	ampliCan	66.58870698	0	66.67	0
cntn3b	66.7%	0%	Deletions	ampliCan	66.62211828	0	66.67	0
nlgn4a	66.7%	33.3%	Mismatch	ampliCan	66.65554072	33.34445928	66.67	33.33
cntnap4	66.7%	33.3%	Mismatch	ampliCan	66.68896321	33.31103679	66.67	33.33
nlgn1	66.7%	33.3%	Mismatch	ampliCan	66.67779633	33.32220367	66.67	33.33
CNTNAP5	66.7%	33.3%	Mismatch	ampliCan	66.74465241	33.25534759	66.67	33.33
nrxn1a_L	66.7%	33.3%	Mismatch	ampliCan	66.62211828	33.37788172	66.67	33.33
nrxn1a_S	66.7%	33.3%	Mismatch	ampliCan	66.65552957	33.34447043	66.67	33.33
nrxn1b_L	66.7%	33.3%	Mismatch	ampliCan	66.62211828	33.37788172	66.67	33.33
nrxn1b_S	66.7%	33.3%	Mismatch	ampliCan	66.67781867	33.32218133	66.67	33.33
nlgn3a	66.7%	33.3%	Mismatch	ampliCan	66.68891856	33.31108144	66.67	33.33
cnsta	66.7%	33.3%	Mismatch	ampliCan	66.74473068	33.25526932	66.67	33.33
nrxn3a_L	66.7%	33.3%	Mismatch	ampliCan	66.61090666	33.38909334	66.67	33.33
cntnap2b	66.7%	33.3%	Mismatch	ampliCan	66.68896321	33.31103679	66.67	33.33
nrxn3b_L	66.7%	33.3%	Mismatch	ampliCan	66.57754011	33.42245989	66.67	33.33
nrxn3b_S	66.7%	33.3%	Mismatch	ampliCan	66.71127467	33.28872533	66.67	33.33
cntn1a	66.7%	33.3%	Mismatch	ampliCan	66.71114076	33.28885924	66.67	33.33
tjp1b_L	66.7%	33.3%	Mismatch	ampliCan	66.63326653	33.06613226	66.67	33.33
tjp1b_B	66.7%	33.3%	Mismatch	ampliCan	66.63329997	33.36670003	66.67	33.33
cntn1b	66.7%	33.3%	Mismatch	ampliCan	66.63326653	32.73213093	66.67	33.33
gjd1a	66.7%	33.3%	Mismatch	ampliCan	66.66666667	33.33333333	66.67	33.33
cntn3b	66.7%	33.3%	Mismatch	ampliCan	66.62211828	33.37788172	66.67	33.33
nlgn4a	66.7%	33.3%	Insertions	ampliCan	66.61101836	33.38898164	66.67	33.33
cntnap4	66.7%	33.3%	Insertions	ampliCan	66.68894086	33.31105914	66.67	33.33
nlgn1	66.7%	33.3%	Insertions	ampliCan	66.66666667	33.33333333	66.67	33.33
CNTNAP5	66.7%	33.3%	Insertions	ampliCan	66.71118531	33.28881469	66.67	33.33
nrxn1a_L	66.7%	33.3%	Insertions	ampliCan	66.71118531	33.28881469	66.67	33.33
nrxn1a_S	66.7%	33.3%	Insertions	ampliCan	66.68896321	33.27759197	66.67	33.33
nrxn1b_L	66.7%	33.3%	Insertions	ampliCan	66.62211828	33.37788172	66.67	33.33
nrxn1b_S	66.7%	33.3%	Insertions	ampliCan	66.7001003	33.2998997	66.67	33.33
nlgn3a	66.7%	33.3%	Insertions	ampliCan	66.66666667	33.33333333	66.67	33.33
cnsta	66.7%	33.3%	Insertions	ampliCan	66.67779633	33.32220367	66.67	33.33
nrxn3a_L	66.7%	33.3%	Insertions	ampliCan	66.71122995	33.28877005	66.67	33.33
cntnap2b	66.7%	33.3%	Insertions	ampliCan	66.63326653	33.36673347	66.67	33.33
nrxn3b_L	66.7%	33.3%	Insertions	ampliCan	66.68894086	33.31105914	66.67	33.33
nrxn3b_S	66.7%	33.3%	Insertions	ampliCan	66.63323303	33.33333333	66.67	33.33
cntn1a	66.7%	33.3%	Insertions	ampliCan	66.68891856	33.2777036	66.67	33.33
tjp1b_L	66.7%	33.3%	Insertions	ampliCan	66.68894086	33.31105914	66.67	33.33
tjp1b_B	66.7%	33.3%	Insertions	ampliCan	66.62211828	33.37788172	66.67	33.33
cntn1b	66.7%	33.3%	Insertions	ampliCan	66.67779633	33.32220367	66.67	33.33
gjd1a	66.7%	33.3%	Insertions	ampliCan	66.67781867	33.32218133	66.67	33.33
cntn3b	66.7%	33.3%	Insertions	ampliCan	66.7000668	33.2999332	66.67	33.33
nlgn4a	66.7%	33.3%	Deletions	ampliCan	69.79619111	30.20380889	66.67	33.33
cntnap4	66.7%	33.3%	Deletions	ampliCan	66.71127467	33.28872533	66.67	33.33
nlgn1	66.7%	33.3%	Deletions	ampliCan	66.71118531	33.28881469	66.67	33.33
CNTNAP5	66.7%	33.3%	Deletions	ampliCan	66.7000668	33.2999332	66.67	33.33
nrxn1a_L	66.7%	33.3%	Deletions	ampliCan	66.72246401	33.27753599	66.67	33.33
nrxn1a_S	66.7%	33.3%	Deletions	ampliCan	66.66666667	33.33333333	66.67	33.33
nrxn1b_L	66.7%	33.3%	Deletions	ampliCan	66.71122995	33.28877005	66.67	33.33
nrxn1b_S	66.7%	33.3%	Deletions	ampliCan	66.68894086	33.31105914	66.67	33.33
nlgn3a	66.7%	33.3%	Deletions	ampliCan	66.68896321	33.31103679	66.67	33.33
cnsta	66.7%	33.3%	Deletions	ampliCan	66.67780749	33.32219251	66.67	33.33
nrxn3a_L	66.7%	33.3%	Deletions	ampliCan	66.78917474	33.21082526	66.67	33.33
cntnap2b	66.7%	33.3%	Deletions	ampliCan	66.67780749	33.32219251	66.67	33.33
nrxn3b_L	66.7%	33.3%	Deletions	ampliCan	66.70003337	33.29996663	66.67	33.33
nrxn3b_S	66.7%	33.3%	Deletions	ampliCan	66.61096257	33.38903743	66.67	33.33
cntn1a	66.7%	33.3%	Deletions	ampliCan	66.73346693	33.26653307	66.67	33.33
tjp1b_L	66.7%	33.3%	Deletions	ampliCan	66.73353394	33.26646606	66.67	33.33
tjp1b_B	66.7%	33.3%	Deletions	ampliCan	66.74465241	33.25534759	66.67	33.33
cntn1b	66.7%	33.3%	Deletions	ampliCan	66.63326653	33.36673347	66.67	33.33
gjd1a	66.7%	33.3%	Deletions	ampliCan	66.61096257	33.38903743	66.67	33.33
cntn3b	66.7%	33.3%	Deletions	ampliCan	66.66666667	33.33333333	66.67	33.33
nlgn4a	66.7%	10%	Mismatch	ampliCan	66.66666667	9.98663995	66.67	10
cntnap4	66.7%	10%	Mismatch	ampliCan	66.68896321	9.96655518	66.67	10
nlgn1	66.7%	10%	Mismatch	ampliCan	66.72235216	9.98997661	66.67	10
CNTNAP5	66.7%	10%	Mismatch	ampliCan	66.7000668	9.95323981	66.67	10
nrxn1a_L	66.7%	10%	Mismatch	ampliCan	66.66666667	9.99665664	66.67	10
nrxn1a_S	66.7%	10%	Mismatch	ampliCan	66.63326653	9.98663995	66.67	10
nrxn1b_L	66.7%	10%	Mismatch	ampliCan	66.62211828	10.02338791	66.67	10
nrxn1b_S	66.7%	10%	Mismatch	ampliCan	66.61096257	9.99331551	66.67	10
nlgn3a	66.7%	10%	Mismatch	ampliCan	66.73346693	9.98663995	66.67	10
cnsta	66.7%	10%	Mismatch	ampliCan	66.7001003	9.99665664	66.67	10
nrxn3a_L	66.7%	10%	Mismatch	ampliCan	66.61090666	10.17062563	66.67	10
cntnap2b	66.7%	10%	Mismatch	ampliCan	66.73360107	10.00669344	66.67	10
nrxn3b_L	66.7%	10%	Mismatch	ampliCan	66.57754011	10.02673797	66.67	10
nrxn3b_S	66.7%	10%	Mismatch	ampliCan	66.66666667	9.99665664	66.67	10
cntn1a	66.7%	10%	Mismatch	ampliCan	66.71114076	9.97331554	66.67	10
tjp1b_L	66.7%	10%	Mismatch	ampliCan	66.65552957	9.95656532	66.67	10
tjp1b_B	66.7%	10%	Mismatch	ampliCan	66.67779633	10.01669449	66.67	10
cntn1b	66.7%	10%	Mismatch	ampliCan	66.61101836	10.05008347	66.67	10
gjd1a	66.7%	10%	Mismatch	ampliCan	66.66666667	10.02004008	66.67	10
cntn3b	66.7%	10%	Mismatch	ampliCan	66.5998664	10.02004008	66.67	10
nlgn4a	66.7%	10%	Insertions	ampliCan	66.65552957	9.98997661	66.67	10
cntnap4	66.7%	10%	Insertions	ampliCan	66.66666667	10.02004008	66.67	10
nlgn1	66.7%	10%	Insertions	ampliCan	66.75585284	9.96655518	66.67	10
CNTNAP5	66.7%	10%	Insertions	ampliCan	66.68891856	9.9799733	66.67	10
nrxn1a_L	66.7%	10%	Insertions	ampliCan	66.73346693	10.02004008	66.67	10
nrxn1a_S	66.7%	10%	Insertions	ampliCan	66.64438503	10.02673797	66.67	10
nrxn1b_L	66.7%	10%	Insertions	ampliCan	66.64438503	9.99331551	66.67	10
nrxn1b_S	66.7%	10%	Insertions	ampliCan	66.65552957	9.95656532	66.67	10
nlgn3a	66.7%	10%	Insertions	ampliCan	66.71118531	10.01669449	66.67	10
cnsta	66.7%	10%	Insertions	ampliCan	66.65554072	10.01335113	66.67	10
nrxn3a_L	66.7%	10%	Insertions	ampliCan	66.73353394	9.99665664	66.67	10
cntnap2b	66.7%	10%	Insertions	ampliCan	66.63326653	9.98663995	66.67	10
nrxn3b_L	66.7%	10%	Insertions	ampliCan	66.71122995	9.95989305	66.67	10
nrxn3b_S	66.7%	10%	Insertions	ampliCan	66.58870698	9.98997661	66.67	10
cntn1a	66.7%	10%	Insertions	ampliCan	66.66666667	9.97664331	66.67	10
tjp1b_L	66.7%	10%	Insertions	ampliCan	66.66666667	10.02004008	66.67	10
tjp1b_B	66.7%	10%	Insertions	ampliCan	66.64438503	10.02673797	66.67	10
cntn1b	66.7%	10%	Insertions	ampliCan	66.63329997	10.04337671	66.67	10
gjd1a	66.7%	10%	Insertions	ampliCan	66.65551839	10	66.67	10
cntn3b	66.7%	10%	Insertions	ampliCan	66.65554072	9.9799733	66.67	10
nlgn4a	66.7%	10%	Deletions	ampliCan	70.75125209	5.90984975	66.67	10
cntnap4	66.7%	10%	Deletions	ampliCan	66.67781867	9.9698896	66.67	10
nlgn1	66.7%	10%	Deletions	ampliCan	66.73346693	10.02004008	66.67	10
CNTNAP5	66.7%	10%	Deletions	ampliCan	66.74465241	9.99331551	66.67	10
nrxn1a_L	66.7%	10%	Deletions	ampliCan	66.63323303	9.963223	66.67	10
nrxn1a_S	66.7%	10%	Deletions	ampliCan	66.5998664	10.05344021	66.67	10
nrxn1b_L	66.7%	10%	Deletions	ampliCan	66.64440735	10.01669449	66.67	10
nrxn1b_S	66.7%	10%	Deletions	ampliCan	66.68894086	9.98997661	66.67	10
nlgn3a	66.7%	10%	Deletions	ampliCan	66.66666667	9.99665664	66.67	10
cnsta	66.7%	10%	Deletions	ampliCan	66.67780749	9.99331551	66.67	10
nrxn3a_L	66.7%	10%	Deletions	ampliCan	66.83383484	9.99665664	66.67	10
cntnap2b	66.7%	10%	Deletions	ampliCan	66.67780749	9.95989305	66.67	10
nrxn3b_L	66.7%	10%	Deletions	ampliCan	66.70003337	9.94327661	66.67	10
nrxn3b_S	66.7%	10%	Deletions	ampliCan	66.65551839	10	66.67	10
cntn1a	66.7%	10%	Deletions	ampliCan	66.75576345	10.02338791	66.67	10
tjp1b_L	66.7%	10%	Deletions	ampliCan	66.64440735	9.98330551	66.67	10
tjp1b_B	66.7%	10%	Deletions	ampliCan	66.72235216	9.95656532	66.67	10
cntn1b	66.7%	10%	Deletions	ampliCan	66.67780749	10.02673797	66.67	10
gjd1a	66.7%	10%	Deletions	ampliCan	66.61096257	9.99331551	66.67	10
cntn3b	66.7%	10%	Deletions	ampliCan	66.64438503	9.99331551	66.67	10
