# Supplementary material for: Accurate analysis of genuine CRISPR editing events with ampliCan
Source: Genome Res. 2019 May;29(5):843–7. doi: 10.1101/gr.244293.118 (PMC6499316; doi:10.1101/gr.244293.118)
Supplement: Supplemental Material [file supp_gr.244293.118_Supplemental_Code_S1.zip › amplican_manuscript/figures/indel_rate_vs_indel_size.csv]

Guide	Truth	Indels	variable	value
cnsta	0	No indels > 10bp	CrispRVariants	0
cnsta	0	Mixed Indels	CrispRVariants	0
cnsta	0	Insertions > 10bp	CrispRVariants	0
cnsta	0	Deletions > 10bp	CrispRVariants	0
cnsta	33.3%	No indels > 10bp	CrispRVariants	32.84
cnsta	33.3%	Mixed Indels	CrispRVariants	32.48
cnsta	33.3%	Insertions > 10bp	CrispRVariants	0
cnsta	33.3%	Deletions > 10bp	CrispRVariants	33.24
cnsta	66.7%	No indels > 10bp	CrispRVariants	66.12
cnsta	66.7%	Mixed Indels	CrispRVariants	66.18
cnsta	66.7%	Insertions > 10bp	CrispRVariants	0
cnsta	66.7%	Deletions > 10bp	CrispRVariants	66.63
cnsta	90%	No indels > 10bp	CrispRVariants	89.73
cnsta	90%	Mixed Indels	CrispRVariants	89.71
cnsta	90%	Insertions > 10bp	CrispRVariants	0
cnsta	90%	Deletions > 10bp	CrispRVariants	89.96
cntn1a	0	No indels > 10bp	CrispRVariants	0
cntn1a	0	Mixed Indels	CrispRVariants	0
cntn1a	0	Insertions > 10bp	CrispRVariants	0
cntn1a	0	Deletions > 10bp	CrispRVariants	0
cntn1a	33.3%	No indels > 10bp	CrispRVariants	32.94
cntn1a	33.3%	Mixed Indels	CrispRVariants	32.75
cntn1a	33.3%	Insertions > 10bp	CrispRVariants	0
cntn1a	33.3%	Deletions > 10bp	CrispRVariants	33.19
cntn1a	66.7%	No indels > 10bp	CrispRVariants	66.03
cntn1a	66.7%	Mixed Indels	CrispRVariants	55.79
cntn1a	66.7%	Insertions > 10bp	CrispRVariants	0
cntn1a	66.7%	Deletions > 10bp	CrispRVariants	66.49
cntn1a	90%	No indels > 10bp	CrispRVariants	89.6
cntn1a	90%	Mixed Indels	CrispRVariants	89.78
cntn1a	90%	Insertions > 10bp	CrispRVariants	0
cntn1a	90%	Deletions > 10bp	CrispRVariants	88.79
cntn1b	0	No indels > 10bp	CrispRVariants	0
cntn1b	0	Mixed Indels	CrispRVariants	0
cntn1b	0	Insertions > 10bp	CrispRVariants	0
cntn1b	0	Deletions > 10bp	CrispRVariants	0
cntn1b	33.3%	No indels > 10bp	CrispRVariants	32.15
cntn1b	33.3%	Mixed Indels	CrispRVariants	32.53
cntn1b	33.3%	Insertions > 10bp	CrispRVariants	0
cntn1b	33.3%	Deletions > 10bp	CrispRVariants	33.19
cntn1b	66.7%	No indels > 10bp	CrispRVariants	66.09
cntn1b	66.7%	Mixed Indels	CrispRVariants	65.96
cntn1b	66.7%	Insertions > 10bp	CrispRVariants	0
cntn1b	66.7%	Deletions > 10bp	CrispRVariants	66.56
cntn1b	90%	No indels > 10bp	CrispRVariants	89.82
cntn1b	90%	Mixed Indels	CrispRVariants	89.5
cntn1b	90%	Insertions > 10bp	CrispRVariants	0
cntn1b	90%	Deletions > 10bp	CrispRVariants	89.96
cntn3b	0	No indels > 10bp	CrispRVariants	0
cntn3b	0	Mixed Indels	CrispRVariants	0
cntn3b	0	Insertions > 10bp	CrispRVariants	0
cntn3b	0	Deletions > 10bp	CrispRVariants	0
cntn3b	33.3%	No indels > 10bp	CrispRVariants	32.8
cntn3b	33.3%	Mixed Indels	CrispRVariants	32.13
cntn3b	33.3%	Insertions > 10bp	CrispRVariants	0
cntn3b	33.3%	Deletions > 10bp	CrispRVariants	33.15
cntn3b	66.7%	No indels > 10bp	CrispRVariants	66.11
cntn3b	66.7%	Mixed Indels	CrispRVariants	64.66
cntn3b	66.7%	Insertions > 10bp	CrispRVariants	0
cntn3b	66.7%	Deletions > 10bp	CrispRVariants	66.51
cntn3b	90%	No indels > 10bp	CrispRVariants	89.75
cntn3b	90%	Mixed Indels	CrispRVariants	89.43
cntn3b	90%	Insertions > 10bp	CrispRVariants	0
cntn3b	90%	Deletions > 10bp	CrispRVariants	89.13
cntnap2b	0	No indels > 10bp	CrispRVariants	0
cntnap2b	0	Mixed Indels	CrispRVariants	0
cntnap2b	0	Insertions > 10bp	CrispRVariants	0
cntnap2b	0	Deletions > 10bp	CrispRVariants	0
cntnap2b	33.3%	No indels > 10bp	CrispRVariants	32.71
cntnap2b	33.3%	Mixed Indels	CrispRVariants	31.44
cntnap2b	33.3%	Insertions > 10bp	CrispRVariants	0
cntnap2b	33.3%	Deletions > 10bp	CrispRVariants	31.74
cntnap2b	66.7%	No indels > 10bp	CrispRVariants	66.17
cntnap2b	66.7%	Mixed Indels	CrispRVariants	66.33
cntnap2b	66.7%	Insertions > 10bp	CrispRVariants	0
cntnap2b	66.7%	Deletions > 10bp	CrispRVariants	63.99
cntnap2b	90%	No indels > 10bp	CrispRVariants	89.75
cntnap2b	90%	Mixed Indels	CrispRVariants	89.65
cntnap2b	90%	Insertions > 10bp	CrispRVariants	0
cntnap2b	90%	Deletions > 10bp	CrispRVariants	89.89
cntnap4	0	No indels > 10bp	CrispRVariants	0
cntnap4	0	Mixed Indels	CrispRVariants	0
cntnap4	0	Insertions > 10bp	CrispRVariants	0
cntnap4	0	Deletions > 10bp	CrispRVariants	0
cntnap4	33.3%	No indels > 10bp	CrispRVariants	32.73
cntnap4	33.3%	Mixed Indels	CrispRVariants	32.68
cntnap4	33.3%	Insertions > 10bp	CrispRVariants	0
cntnap4	33.3%	Deletions > 10bp	CrispRVariants	30.82
cntnap4	66.7%	No indels > 10bp	CrispRVariants	66.25
cntnap4	66.7%	Mixed Indels	CrispRVariants	65.92
cntnap4	66.7%	Insertions > 10bp	CrispRVariants	2.86
cntnap4	66.7%	Deletions > 10bp	CrispRVariants	66.54
cntnap4	90%	No indels > 10bp	CrispRVariants	89.81
cntnap4	90%	Mixed Indels	CrispRVariants	89.68
cntnap4	90%	Insertions > 10bp	CrispRVariants	0
cntnap4	90%	Deletions > 10bp	CrispRVariants	89.96
CNTNAP5	0	No indels > 10bp	CrispRVariants	0
CNTNAP5	0	Mixed Indels	CrispRVariants	0
CNTNAP5	0	Insertions > 10bp	CrispRVariants	0
CNTNAP5	0	Deletions > 10bp	CrispRVariants	0
CNTNAP5	33.3%	No indels > 10bp	CrispRVariants	32.77
CNTNAP5	33.3%	Mixed Indels	CrispRVariants	31.8
CNTNAP5	33.3%	Insertions > 10bp	CrispRVariants	0
CNTNAP5	33.3%	Deletions > 10bp	CrispRVariants	33.26
CNTNAP5	66.7%	No indels > 10bp	CrispRVariants	65.71
CNTNAP5	66.7%	Mixed Indels	CrispRVariants	66.1
CNTNAP5	66.7%	Insertions > 10bp	CrispRVariants	0
CNTNAP5	66.7%	Deletions > 10bp	CrispRVariants	66.61
CNTNAP5	90%	No indels > 10bp	CrispRVariants	89.78
CNTNAP5	90%	Mixed Indels	CrispRVariants	89.72
CNTNAP5	90%	Insertions > 10bp	CrispRVariants	0
CNTNAP5	90%	Deletions > 10bp	CrispRVariants	89.97
gjd1a	0	No indels > 10bp	CrispRVariants	0
gjd1a	0	Mixed Indels	CrispRVariants	0
gjd1a	0	Insertions > 10bp	CrispRVariants	0
gjd1a	0	Deletions > 10bp	CrispRVariants	0
gjd1a	33.3%	No indels > 10bp	CrispRVariants	32.11
gjd1a	33.3%	Mixed Indels	CrispRVariants	32.8
gjd1a	33.3%	Insertions > 10bp	CrispRVariants	0
gjd1a	33.3%	Deletions > 10bp	CrispRVariants	31.2
gjd1a	66.7%	No indels > 10bp	CrispRVariants	66.03
gjd1a	66.7%	Mixed Indels	CrispRVariants	66.09
gjd1a	66.7%	Insertions > 10bp	CrispRVariants	0
gjd1a	66.7%	Deletions > 10bp	CrispRVariants	66.62
gjd1a	90%	No indels > 10bp	CrispRVariants	89.69
gjd1a	90%	Mixed Indels	CrispRVariants	89.82
gjd1a	90%	Insertions > 10bp	CrispRVariants	0
gjd1a	90%	Deletions > 10bp	CrispRVariants	89.98
nlgn1	0	No indels > 10bp	CrispRVariants	0
nlgn1	0	Mixed Indels	CrispRVariants	0
nlgn1	0	Insertions > 10bp	CrispRVariants	0
nlgn1	0	Deletions > 10bp	CrispRVariants	0
nlgn1	33.3%	No indels > 10bp	CrispRVariants	32.73
nlgn1	33.3%	Mixed Indels	CrispRVariants	32.84
nlgn1	33.3%	Insertions > 10bp	CrispRVariants	0
nlgn1	33.3%	Deletions > 10bp	CrispRVariants	33.24
nlgn1	66.7%	No indels > 10bp	CrispRVariants	66.17
nlgn1	66.7%	Mixed Indels	CrispRVariants	65.67
nlgn1	66.7%	Insertions > 10bp	CrispRVariants	0
nlgn1	66.7%	Deletions > 10bp	CrispRVariants	66.57
nlgn1	90%	No indels > 10bp	CrispRVariants	89.74
nlgn1	90%	Mixed Indels	CrispRVariants	89.42
nlgn1	90%	Insertions > 10bp	CrispRVariants	0
nlgn1	90%	Deletions > 10bp	CrispRVariants	88.91
nlgn3a	0	No indels > 10bp	CrispRVariants	0
nlgn3a	0	Mixed Indels	CrispRVariants	0
nlgn3a	0	Insertions > 10bp	CrispRVariants	0
nlgn3a	0	Deletions > 10bp	CrispRVariants	0
nlgn3a	33.3%	No indels > 10bp	CrispRVariants	32.68
nlgn3a	33.3%	Mixed Indels	CrispRVariants	32.72
nlgn3a	33.3%	Insertions > 10bp	CrispRVariants	0
nlgn3a	33.3%	Deletions > 10bp	CrispRVariants	33.09
nlgn3a	66.7%	No indels > 10bp	CrispRVariants	65.95
nlgn3a	66.7%	Mixed Indels	CrispRVariants	66.23
nlgn3a	66.7%	Insertions > 10bp	CrispRVariants	0
nlgn3a	66.7%	Deletions > 10bp	CrispRVariants	66.63
nlgn3a	90%	No indels > 10bp	CrispRVariants	89.76
nlgn3a	90%	Mixed Indels	CrispRVariants	89.69
nlgn3a	90%	Insertions > 10bp	CrispRVariants	0
nlgn3a	90%	Deletions > 10bp	CrispRVariants	89.51
nlgn4a	0	No indels > 10bp	CrispRVariants	0
nlgn4a	0	Mixed Indels	CrispRVariants	0
nlgn4a	0	Insertions > 10bp	CrispRVariants	0
nlgn4a	0	Deletions > 10bp	CrispRVariants	0
nlgn4a	33.3%	No indels > 10bp	CrispRVariants	32.91
nlgn4a	33.3%	Mixed Indels	CrispRVariants	32.74
nlgn4a	33.3%	Insertions > 10bp	CrispRVariants	0
nlgn4a	33.3%	Deletions > 10bp	CrispRVariants	30.39
nlgn4a	66.7%	No indels > 10bp	CrispRVariants	66.06
nlgn4a	66.7%	Mixed Indels	CrispRVariants	65.65
nlgn4a	66.7%	Insertions > 10bp	CrispRVariants	0
nlgn4a	66.7%	Deletions > 10bp	CrispRVariants	63.86
nlgn4a	90%	No indels > 10bp	CrispRVariants	89.77
nlgn4a	90%	Mixed Indels	CrispRVariants	89.75
nlgn4a	90%	Insertions > 10bp	CrispRVariants	0
nlgn4a	90%	Deletions > 10bp	CrispRVariants	89.92
nrxn1a_L	0	No indels > 10bp	CrispRVariants	0
nrxn1a_L	0	Mixed Indels	CrispRVariants	0
nrxn1a_L	0	Insertions > 10bp	CrispRVariants	0
nrxn1a_L	0	Deletions > 10bp	CrispRVariants	0
nrxn1a_L	33.3%	No indels > 10bp	CrispRVariants	32.86
nrxn1a_L	33.3%	Mixed Indels	CrispRVariants	32.09
nrxn1a_L	33.3%	Insertions > 10bp	CrispRVariants	0
nrxn1a_L	33.3%	Deletions > 10bp	CrispRVariants	33.31
nrxn1a_L	66.7%	No indels > 10bp	CrispRVariants	65.94
nrxn1a_L	66.7%	Mixed Indels	CrispRVariants	66.19
nrxn1a_L	66.7%	Insertions > 10bp	CrispRVariants	0
nrxn1a_L	66.7%	Deletions > 10bp	CrispRVariants	66.58
nrxn1a_L	90%	No indels > 10bp	CrispRVariants	89.77
nrxn1a_L	90%	Mixed Indels	CrispRVariants	89.8
nrxn1a_L	90%	Insertions > 10bp	CrispRVariants	0
nrxn1a_L	90%	Deletions > 10bp	CrispRVariants	89.96
nrxn1a_S	0	No indels > 10bp	CrispRVariants	0
nrxn1a_S	0	Mixed Indels	CrispRVariants	0
nrxn1a_S	0	Insertions > 10bp	CrispRVariants	0
nrxn1a_S	0	Deletions > 10bp	CrispRVariants	0
nrxn1a_S	33.3%	No indels > 10bp	CrispRVariants	32.93
nrxn1a_S	33.3%	Mixed Indels	CrispRVariants	32.82
nrxn1a_S	33.3%	Insertions > 10bp	CrispRVariants	0
nrxn1a_S	33.3%	Deletions > 10bp	CrispRVariants	33.3
nrxn1a_S	66.7%	No indels > 10bp	CrispRVariants	66
nrxn1a_S	66.7%	Mixed Indels	CrispRVariants	66.24
nrxn1a_S	66.7%	Insertions > 10bp	CrispRVariants	0
nrxn1a_S	66.7%	Deletions > 10bp	CrispRVariants	66.56
nrxn1a_S	90%	No indels > 10bp	CrispRVariants	89.78
nrxn1a_S	90%	Mixed Indels	CrispRVariants	89.71
nrxn1a_S	90%	Insertions > 10bp	CrispRVariants	0
nrxn1a_S	90%	Deletions > 10bp	CrispRVariants	89.94
nrxn1b_L	0	No indels > 10bp	CrispRVariants	0
nrxn1b_L	0	Mixed Indels	CrispRVariants	0
nrxn1b_L	0	Insertions > 10bp	CrispRVariants	0
nrxn1b_L	0	Deletions > 10bp	CrispRVariants	0
nrxn1b_L	33.3%	No indels > 10bp	CrispRVariants	32.75
nrxn1b_L	33.3%	Mixed Indels	CrispRVariants	31.97
nrxn1b_L	33.3%	Insertions > 10bp	CrispRVariants	0
nrxn1b_L	33.3%	Deletions > 10bp	CrispRVariants	33.18
nrxn1b_L	66.7%	No indels > 10bp	CrispRVariants	66.18
nrxn1b_L	66.7%	Mixed Indels	CrispRVariants	66.01
nrxn1b_L	66.7%	Insertions > 10bp	CrispRVariants	0
nrxn1b_L	66.7%	Deletions > 10bp	CrispRVariants	66.57
nrxn1b_L	90%	No indels > 10bp	CrispRVariants	89.7
nrxn1b_L	90%	Mixed Indels	CrispRVariants	89.74
nrxn1b_L	90%	Insertions > 10bp	CrispRVariants	0
nrxn1b_L	90%	Deletions > 10bp	CrispRVariants	89.94
nrxn1b_S	0	No indels > 10bp	CrispRVariants	0
nrxn1b_S	0	Mixed Indels	CrispRVariants	0
nrxn1b_S	0	Insertions > 10bp	CrispRVariants	0
nrxn1b_S	0	Deletions > 10bp	CrispRVariants	0
nrxn1b_S	33.3%	No indels > 10bp	CrispRVariants	32.92
nrxn1b_S	33.3%	Mixed Indels	CrispRVariants	32.87
nrxn1b_S	33.3%	Insertions > 10bp	CrispRVariants	0
nrxn1b_S	33.3%	Deletions > 10bp	CrispRVariants	33.17
nrxn1b_S	66.7%	No indels > 10bp	CrispRVariants	66.18
nrxn1b_S	66.7%	Mixed Indels	CrispRVariants	66.02
nrxn1b_S	66.7%	Insertions > 10bp	CrispRVariants	0
nrxn1b_S	66.7%	Deletions > 10bp	CrispRVariants	66.51
nrxn1b_S	90%	No indels > 10bp	CrispRVariants	89.76
nrxn1b_S	90%	Mixed Indels	CrispRVariants	89.79
nrxn1b_S	90%	Insertions > 10bp	CrispRVariants	2.63
nrxn1b_S	90%	Deletions > 10bp	CrispRVariants	89.98
nrxn3a_L	0	No indels > 10bp	CrispRVariants	0
nrxn3a_L	0	Mixed Indels	CrispRVariants	0
nrxn3a_L	0	Insertions > 10bp	CrispRVariants	0
nrxn3a_L	0	Deletions > 10bp	CrispRVariants	0
nrxn3a_L	33.3%	No indels > 10bp	CrispRVariants	32.84
nrxn3a_L	33.3%	Mixed Indels	CrispRVariants	31.86
nrxn3a_L	33.3%	Insertions > 10bp	CrispRVariants	0
nrxn3a_L	33.3%	Deletions > 10bp	CrispRVariants	33.02
nrxn3a_L	66.7%	No indels > 10bp	CrispRVariants	66.06
nrxn3a_L	66.7%	Mixed Indels	CrispRVariants	66.34
nrxn3a_L	66.7%	Insertions > 10bp	CrispRVariants	0
nrxn3a_L	66.7%	Deletions > 10bp	CrispRVariants	66.58
nrxn3a_L	90%	No indels > 10bp	CrispRVariants	89.78
nrxn3a_L	90%	Mixed Indels	CrispRVariants	89.58
nrxn3a_L	90%	Insertions > 10bp	CrispRVariants	0
nrxn3a_L	90%	Deletions > 10bp	CrispRVariants	89.9
nrxn3b_L	0	No indels > 10bp	CrispRVariants	0
nrxn3b_L	0	Mixed Indels	CrispRVariants	0
nrxn3b_L	0	Insertions > 10bp	CrispRVariants	0
nrxn3b_L	0	Deletions > 10bp	CrispRVariants	0
nrxn3b_L	33.3%	No indels > 10bp	CrispRVariants	32.98
nrxn3b_L	33.3%	Mixed Indels	CrispRVariants	32.89
nrxn3b_L	33.3%	Insertions > 10bp	CrispRVariants	0
nrxn3b_L	33.3%	Deletions > 10bp	CrispRVariants	33.11
nrxn3b_L	66.7%	No indels > 10bp	CrispRVariants	66.17
nrxn3b_L	66.7%	Mixed Indels	CrispRVariants	65.55
nrxn3b_L	66.7%	Insertions > 10bp	CrispRVariants	0
nrxn3b_L	66.7%	Deletions > 10bp	CrispRVariants	66.63
nrxn3b_L	90%	No indels > 10bp	CrispRVariants	89.78
nrxn3b_L	90%	Mixed Indels	CrispRVariants	89.82
nrxn3b_L	90%	Insertions > 10bp	CrispRVariants	0
nrxn3b_L	90%	Deletions > 10bp	CrispRVariants	89.94
nrxn3b_S	0	No indels > 10bp	CrispRVariants	0
nrxn3b_S	0	Mixed Indels	CrispRVariants	0
nrxn3b_S	0	Insertions > 10bp	CrispRVariants	0
nrxn3b_S	0	Deletions > 10bp	CrispRVariants	0
nrxn3b_S	33.3%	No indels > 10bp	CrispRVariants	32.91
nrxn3b_S	33.3%	Mixed Indels	CrispRVariants	32.92
nrxn3b_S	33.3%	Insertions > 10bp	CrispRVariants	0
nrxn3b_S	33.3%	Deletions > 10bp	CrispRVariants	28.52
nrxn3b_S	66.7%	No indels > 10bp	CrispRVariants	66.12
nrxn3b_S	66.7%	Mixed Indels	CrispRVariants	65.95
nrxn3b_S	66.7%	Insertions > 10bp	CrispRVariants	0
nrxn3b_S	66.7%	Deletions > 10bp	CrispRVariants	66.58
nrxn3b_S	90%	No indels > 10bp	CrispRVariants	89.75
nrxn3b_S	90%	Mixed Indels	CrispRVariants	89.78
nrxn3b_S	90%	Insertions > 10bp	CrispRVariants	0
nrxn3b_S	90%	Deletions > 10bp	CrispRVariants	89.81
tjp1b_B	0	No indels > 10bp	CrispRVariants	0
tjp1b_B	0	Mixed Indels	CrispRVariants	0
tjp1b_B	0	Insertions > 10bp	CrispRVariants	0
tjp1b_B	0	Deletions > 10bp	CrispRVariants	0
tjp1b_B	33.3%	No indels > 10bp	CrispRVariants	32.69
tjp1b_B	33.3%	Mixed Indels	CrispRVariants	32.99
tjp1b_B	33.3%	Insertions > 10bp	CrispRVariants	0
tjp1b_B	33.3%	Deletions > 10bp	CrispRVariants	33.02
tjp1b_B	66.7%	No indels > 10bp	CrispRVariants	66.11
tjp1b_B	66.7%	Mixed Indels	CrispRVariants	66.17
tjp1b_B	66.7%	Insertions > 10bp	CrispRVariants	0
tjp1b_B	66.7%	Deletions > 10bp	CrispRVariants	66.51
tjp1b_B	90%	No indels > 10bp	CrispRVariants	89.8
tjp1b_B	90%	Mixed Indels	CrispRVariants	89.74
tjp1b_B	90%	Insertions > 10bp	CrispRVariants	0
tjp1b_B	90%	Deletions > 10bp	CrispRVariants	89.97
tjp1b_L	0	No indels > 10bp	CrispRVariants	0
tjp1b_L	0	Mixed Indels	CrispRVariants	0
tjp1b_L	0	Insertions > 10bp	CrispRVariants	0
tjp1b_L	0	Deletions > 10bp	CrispRVariants	0
tjp1b_L	33.3%	No indels > 10bp	CrispRVariants	32.73
tjp1b_L	33.3%	Mixed Indels	CrispRVariants	32.25
tjp1b_L	33.3%	Insertions > 10bp	CrispRVariants	0
tjp1b_L	33.3%	Deletions > 10bp	CrispRVariants	33.29
tjp1b_L	66.7%	No indels > 10bp	CrispRVariants	66.07
tjp1b_L	66.7%	Mixed Indels	CrispRVariants	66.08
tjp1b_L	66.7%	Insertions > 10bp	CrispRVariants	1.87
tjp1b_L	66.7%	Deletions > 10bp	CrispRVariants	66.11
tjp1b_L	90%	No indels > 10bp	CrispRVariants	89.67
tjp1b_L	90%	Mixed Indels	CrispRVariants	89.8
tjp1b_L	90%	Insertions > 10bp	CrispRVariants	0
tjp1b_L	90%	Deletions > 10bp	CrispRVariants	89.98
cnsta	0	No indels > 10bp	CRISPResso	0.0666666666666667
cnsta	0	Mixed Indels	CRISPResso	0.0666666666666667
cnsta	0	Insertions > 10bp	CRISPResso	0.0666666666666667
cnsta	0	Deletions > 10bp	CRISPResso	0.0666666666666667
cnsta	33.3%	No indels > 10bp	CRISPResso	14.1333333333333
cnsta	33.3%	Mixed Indels	CRISPResso	25.0500333555704
cnsta	33.3%	Insertions > 10bp	CRISPResso	5.19031141868512
cnsta	33.3%	Deletions > 10bp	CRISPResso	24.7666666666667
cnsta	66.7%	No indels > 10bp	CRISPResso	45.7
cnsta	66.7%	Mixed Indels	CRISPResso	66.6666666666667
cnsta	66.7%	Insertions > 10bp	CRISPResso	12.7979924717691
cnsta	66.7%	Deletions > 10bp	CRISPResso	54.3514504834945
cnsta	90%	No indels > 10bp	CRISPResso	66.3775850567045
cnsta	90%	Mixed Indels	CRISPResso	84.4
cnsta	90%	Insertions > 10bp	CRISPResso	20.7874541207875
cnsta	90%	Deletions > 10bp	CRISPResso	72.6666666666667
cntn1a	0	No indels > 10bp	CRISPResso	0.0666888962987662
cntn1a	0	Mixed Indels	CRISPResso	0.0666888962987662
cntn1a	0	Insertions > 10bp	CRISPResso	0.0666888962987662
cntn1a	0	Deletions > 10bp	CRISPResso	0.0666888962987662
cntn1a	33.3%	No indels > 10bp	CRISPResso	19.8333333333333
cntn1a	33.3%	Mixed Indels	CRISPResso	22.5075025008336
cntn1a	33.3%	Insertions > 10bp	CRISPResso	11.5699537201851
cntn1a	33.3%	Deletions > 10bp	CRISPResso	25.7666666666667
cntn1a	66.7%	No indels > 10bp	CRISPResso	38.1460486828943
cntn1a	66.7%	Mixed Indels	CRISPResso	38.5
cntn1a	66.7%	Insertions > 10bp	CRISPResso	31.6831683168317
cntn1a	66.7%	Deletions > 10bp	CRISPResso	37.512504168056
cntn1a	90%	No indels > 10bp	CRISPResso	0.0666666666666667
cntn1a	90%	Mixed Indels	CRISPResso	24.1
cntn1a	90%	Insertions > 10bp	CRISPResso	37.4565325384998
cntn1a	90%	Deletions > 10bp	CRISPResso	63.1
cntn1b	0	No indels > 10bp	CRISPResso	0.133377792597532
cntn1b	0	Mixed Indels	CRISPResso	0.133377792597532
cntn1b	0	Insertions > 10bp	CRISPResso	0.133377792597532
cntn1b	0	Deletions > 10bp	CRISPResso	0.133377792597532
cntn1b	33.3%	No indels > 10bp	CRISPResso	16.1333333333333
cntn1b	33.3%	Mixed Indels	CRISPResso	14.8
cntn1b	33.3%	Insertions > 10bp	CRISPResso	5.63559322033898
cntn1b	33.3%	Deletions > 10bp	CRISPResso	26.4
cntn1b	66.7%	No indels > 10bp	CRISPResso	34.3666666666667
cntn1b	66.7%	Mixed Indels	CRISPResso	45.8305537024683
cntn1b	66.7%	Insertions > 10bp	CRISPResso	22.5691347011597
cntn1b	66.7%	Deletions > 10bp	CRISPResso	66.7
cntn1b	90%	No indels > 10bp	CRISPResso	79.3195463642428
cntn1b	90%	Mixed Indels	CRISPResso	54.4
cntn1b	90%	Insertions > 10bp	CRISPResso	12.725709372313
cntn1b	90%	Deletions > 10bp	CRISPResso	90
cntn3b	0	No indels > 10bp	CRISPResso	0.133734536944166
cntn3b	0	Mixed Indels	CRISPResso	0.133734536944166
cntn3b	0	Insertions > 10bp	CRISPResso	0.133734536944166
cntn3b	0	Deletions > 10bp	CRISPResso	0.133734536944166
cntn3b	33.3%	No indels > 10bp	CRISPResso	13.1640494487137
cntn3b	33.3%	Mixed Indels	CRISPResso	15.6882591093117
cntn3b	33.3%	Insertions > 10bp	CRISPResso	5.36456365697015
cntn3b	33.3%	Deletions > 10bp	CRISPResso	29.5021717340461
cntn3b	66.7%	No indels > 10bp	CRISPResso	46.773654296222
cntn3b	66.7%	Mixed Indels	CRISPResso	55.0584307178631
cntn3b	66.7%	Insertions > 10bp	CRISPResso	25.8886894075404
cntn3b	66.7%	Deletions > 10bp	CRISPResso	59.75935828877
cntn3b	90%	No indels > 10bp	CRISPResso	68.7708750835003
cntn3b	90%	Mixed Indels	CRISPResso	63.4390651085142
cntn3b	90%	Insertions > 10bp	CRISPResso	35.607160135462
cntn3b	90%	Deletions > 10bp	CRISPResso	75.3173012692051
cntnap2b	0	No indels > 10bp	CRISPResso	0.233333333333333
cntnap2b	0	Mixed Indels	CRISPResso	0.233333333333333
cntnap2b	0	Insertions > 10bp	CRISPResso	0.233333333333333
cntnap2b	0	Deletions > 10bp	CRISPResso	0.233333333333333
cntnap2b	33.3%	No indels > 10bp	CRISPResso	16.9
cntnap2b	33.3%	Mixed Indels	CRISPResso	24.6333333333333
cntnap2b	33.3%	Insertions > 10bp	CRISPResso	4.38292964244521
cntnap2b	33.3%	Deletions > 10bp	CRISPResso	26.5666666666667
cntnap2b	66.7%	No indels > 10bp	CRISPResso	43.1
cntnap2b	66.7%	Mixed Indels	CRISPResso	55.1
cntnap2b	66.7%	Insertions > 10bp	CRISPResso	24.432104997476
cntnap2b	66.7%	Deletions > 10bp	CRISPResso	52.8666666666667
cntnap2b	90%	No indels > 10bp	CRISPResso	54.4
cntnap2b	90%	Mixed Indels	CRISPResso	73.0333333333333
cntnap2b	90%	Insertions > 10bp	CRISPResso	53.3545057562525
cntnap2b	90%	Deletions > 10bp	CRISPResso	81.0333333333333
cntnap4	0	No indels > 10bp	CRISPResso	0.100033344448149
cntnap4	0	Mixed Indels	CRISPResso	0.100033344448149
cntnap4	0	Insertions > 10bp	CRISPResso	0.100033344448149
cntnap4	0	Deletions > 10bp	CRISPResso	0.100033344448149
cntnap4	33.3%	No indels > 10bp	CRISPResso	26.5
cntnap4	33.3%	Mixed Indels	CRISPResso	21.9
cntnap4	33.3%	Insertions > 10bp	CRISPResso	12.791519434629
cntnap4	33.3%	Deletions > 10bp	CRISPResso	27.1666666666667
cntnap4	66.7%	No indels > 10bp	CRISPResso	10.1367122374125
cntnap4	66.7%	Mixed Indels	CRISPResso	52.5589225589226
cntnap4	66.7%	Insertions > 10bp	CRISPResso	34.2869342442357
cntnap4	66.7%	Deletions > 10bp	CRISPResso	59.7532510836946
cntnap4	90%	No indels > 10bp	CRISPResso	61.0203401133711
cntnap4	90%	Mixed Indels	CRISPResso	77.6666666666667
cntnap4	90%	Insertions > 10bp	CRISPResso	26.9653767820774
cntnap4	90%	Deletions > 10bp	CRISPResso	65.9886628876292
CNTNAP5	0	No indels > 10bp	CRISPResso	0.200066688896299
CNTNAP5	0	Mixed Indels	CRISPResso	0.200066688896299
CNTNAP5	0	Insertions > 10bp	CRISPResso	0.200066688896299
CNTNAP5	0	Deletions > 10bp	CRISPResso	0.200066688896299
CNTNAP5	33.3%	No indels > 10bp	CRISPResso	24.5
CNTNAP5	33.3%	Mixed Indels	CRISPResso	30.81027009003
CNTNAP5	33.3%	Insertions > 10bp	CRISPResso	11.6100766703176
CNTNAP5	33.3%	Deletions > 10bp	CRISPResso	31.4771590530177
CNTNAP5	66.7%	No indels > 10bp	CRISPResso	35.8666666666667
CNTNAP5	66.7%	Mixed Indels	CRISPResso	36.7
CNTNAP5	66.7%	Insertions > 10bp	CRISPResso	25.5594817432273
CNTNAP5	66.7%	Deletions > 10bp	CRISPResso	61.4204734911637
CNTNAP5	90%	No indels > 10bp	CRISPResso	41.1
CNTNAP5	90%	Mixed Indels	CRISPResso	76.5333333333333
CNTNAP5	90%	Insertions > 10bp	CRISPResso	28.2720442862792
CNTNAP5	90%	Deletions > 10bp	CRISPResso	60
gjd1a	0	No indels > 10bp	CRISPResso	0.333778371161549
gjd1a	0	Mixed Indels	CRISPResso	0.333778371161549
gjd1a	0	Insertions > 10bp	CRISPResso	0.333778371161549
gjd1a	0	Deletions > 10bp	CRISPResso	0.333778371161549
gjd1a	33.3%	No indels > 10bp	CRISPResso	22.2222222222222
gjd1a	33.3%	Mixed Indels	CRISPResso	20.4537871204538
gjd1a	33.3%	Insertions > 10bp	CRISPResso	17.9807349268641
gjd1a	33.3%	Deletions > 10bp	CRISPResso	30.8283233132933
gjd1a	66.7%	No indels > 10bp	CRISPResso	16.8779186124083
gjd1a	66.7%	Mixed Indels	CRISPResso	36.8368368368368
gjd1a	66.7%	Insertions > 10bp	CRISPResso	17.8210116731518
gjd1a	66.7%	Deletions > 10bp	CRISPResso	66.7445742904841
gjd1a	90%	No indels > 10bp	CRISPResso	53.442513368984
gjd1a	90%	Mixed Indels	CRISPResso	59.686038744155
gjd1a	90%	Insertions > 10bp	CRISPResso	45.7703081232493
gjd1a	90%	Deletions > 10bp	CRISPResso	66.4882943143813
nlgn1	0	No indels > 10bp	CRISPResso	0.133645172068159
nlgn1	0	Mixed Indels	CRISPResso	0.133645172068159
nlgn1	0	Insertions > 10bp	CRISPResso	0.133645172068159
nlgn1	0	Deletions > 10bp	CRISPResso	0.133645172068159
nlgn1	33.3%	No indels > 10bp	CRISPResso	23.4646194926569
nlgn1	33.3%	Mixed Indels	CRISPResso	6.55737704918033
nlgn1	33.3%	Insertions > 10bp	CRISPResso	16.6548797736917
nlgn1	33.3%	Deletions > 10bp	CRISPResso	29.3823038397329
nlgn1	66.7%	No indels > 10bp	CRISPResso	39.0969899665552
nlgn1	66.7%	Mixed Indels	CRISPResso	42.1228304405874
nlgn1	66.7%	Insertions > 10bp	CRISPResso	25.7777777777778
nlgn1	66.7%	Deletions > 10bp	CRISPResso	47.4406155904985
nlgn1	90%	No indels > 10bp	CRISPResso	38.7905111927832
nlgn1	90%	Mixed Indels	CRISPResso	44.3526170798898
nlgn1	90%	Insertions > 10bp	CRISPResso	25.9763851044505
nlgn1	90%	Deletions > 10bp	CRISPResso	83.99064171123
nlgn3a	0	No indels > 10bp	CRISPResso	0.266666666666667
nlgn3a	0	Mixed Indels	CRISPResso	0.266666666666667
nlgn3a	0	Insertions > 10bp	CRISPResso	0.266666666666667
nlgn3a	0	Deletions > 10bp	CRISPResso	0.266666666666667
nlgn3a	33.3%	No indels > 10bp	CRISPResso	23.0666666666667
nlgn3a	33.3%	Mixed Indels	CRISPResso	11.7333333333333
nlgn3a	33.3%	Insertions > 10bp	CRISPResso	14.6464646464646
nlgn3a	33.3%	Deletions > 10bp	CRISPResso	22.4333333333333
nlgn3a	66.7%	No indels > 10bp	CRISPResso	36.0333333333333
nlgn3a	66.7%	Mixed Indels	CRISPResso	17.9
nlgn3a	66.7%	Insertions > 10bp	CRISPResso	20.9508015478165
nlgn3a	66.7%	Deletions > 10bp	CRISPResso	59.0863621207069
nlgn3a	90%	No indels > 10bp	CRISPResso	71.0666666666667
nlgn3a	90%	Mixed Indels	CRISPResso	64.9662162162162
nlgn3a	90%	Insertions > 10bp	CRISPResso	47.0472440944882
nlgn3a	90%	Deletions > 10bp	CRISPResso	71.3333333333333
nlgn4a	0	No indels > 10bp	CRISPResso	0.0666888962987662
nlgn4a	0	Mixed Indels	CRISPResso	0.0666888962987662
nlgn4a	0	Insertions > 10bp	CRISPResso	0.0666888962987662
nlgn4a	0	Deletions > 10bp	CRISPResso	0.0666888962987662
nlgn4a	33.3%	No indels > 10bp	CRISPResso	27.8
nlgn4a	33.3%	Mixed Indels	CRISPResso	31.7439146382127
nlgn4a	33.3%	Insertions > 10bp	CRISPResso	13.1738800303721
nlgn4a	33.3%	Deletions > 10bp	CRISPResso	30.8
nlgn4a	66.7%	No indels > 10bp	CRISPResso	46.1
nlgn4a	66.7%	Mixed Indels	CRISPResso	64.938106390097
nlgn4a	66.7%	Insertions > 10bp	CRISPResso	19.6561338289963
nlgn4a	66.7%	Deletions > 10bp	CRISPResso	38.1333333333333
nlgn4a	90%	No indels > 10bp	CRISPResso	32.3333333333333
nlgn4a	90%	Mixed Indels	CRISPResso	71.9906635545182
nlgn4a	90%	Insertions > 10bp	CRISPResso	26.1146496815287
nlgn4a	90%	Deletions > 10bp	CRISPResso	80.0666666666667
nrxn1a_L	0	No indels > 10bp	CRISPResso	0.166666666666667
nrxn1a_L	0	Mixed Indels	CRISPResso	0.166666666666667
nrxn1a_L	0	Insertions > 10bp	CRISPResso	0.166666666666667
nrxn1a_L	0	Deletions > 10bp	CRISPResso	0.166666666666667
nrxn1a_L	33.3%	No indels > 10bp	CRISPResso	10.8333333333333
nrxn1a_L	33.3%	Mixed Indels	CRISPResso	24.9083027675892
nrxn1a_L	33.3%	Insertions > 10bp	CRISPResso	11.9100294985251
nrxn1a_L	33.3%	Deletions > 10bp	CRISPResso	23.1666666666667
nrxn1a_L	66.7%	No indels > 10bp	CRISPResso	48.5
nrxn1a_L	66.7%	Mixed Indels	CRISPResso	64.1666666666667
nrxn1a_L	66.7%	Insertions > 10bp	CRISPResso	14.2970927917164
nrxn1a_L	66.7%	Deletions > 10bp	CRISPResso	57.0523507835945
nrxn1a_L	90%	No indels > 10bp	CRISPResso	17.5666666666667
nrxn1a_L	90%	Mixed Indels	CRISPResso	62.7333333333333
nrxn1a_L	90%	Insertions > 10bp	CRISPResso	35.3197674418605
nrxn1a_L	90%	Deletions > 10bp	CRISPResso	68.3455637091394
nrxn1a_S	0	No indels > 10bp	CRISPResso	0.133333333333333
nrxn1a_S	0	Mixed Indels	CRISPResso	0.133333333333333
nrxn1a_S	0	Insertions > 10bp	CRISPResso	0.133333333333333
nrxn1a_S	0	Deletions > 10bp	CRISPResso	0.133333333333333
nrxn1a_S	33.3%	No indels > 10bp	CRISPResso	13.837945981994
nrxn1a_S	33.3%	Mixed Indels	CRISPResso	23.1333333333333
nrxn1a_S	33.3%	Insertions > 10bp	CRISPResso	12.2750179985601
nrxn1a_S	33.3%	Deletions > 10bp	CRISPResso	28.7095698566189
nrxn1a_S	66.7%	No indels > 10bp	CRISPResso	39.3666666666667
nrxn1a_S	66.7%	Mixed Indels	CRISPResso	60.3666666666667
nrxn1a_S	66.7%	Insertions > 10bp	CRISPResso	42.0454545454545
nrxn1a_S	66.7%	Deletions > 10bp	CRISPResso	58
nrxn1a_S	90%	No indels > 10bp	CRISPResso	65.3666666666667
nrxn1a_S	90%	Mixed Indels	CRISPResso	67.6666666666667
nrxn1a_S	90%	Insertions > 10bp	CRISPResso	55.4481546572935
nrxn1a_S	90%	Deletions > 10bp	CRISPResso	64
nrxn1b_L	0	No indels > 10bp	CRISPResso	0.266666666666667
nrxn1b_L	0	Mixed Indels	CRISPResso	0.266666666666667
nrxn1b_L	0	Insertions > 10bp	CRISPResso	0.266666666666667
nrxn1b_L	0	Deletions > 10bp	CRISPResso	0.266666666666667
nrxn1b_L	33.3%	No indels > 10bp	CRISPResso	13.3
nrxn1b_L	33.3%	Mixed Indels	CRISPResso	26.5666666666667
nrxn1b_L	33.3%	Insertions > 10bp	CRISPResso	6.30522088353414
nrxn1b_L	33.3%	Deletions > 10bp	CRISPResso	15.0333333333333
nrxn1b_L	66.7%	No indels > 10bp	CRISPResso	55.9333333333333
nrxn1b_L	66.7%	Mixed Indels	CRISPResso	46.1
nrxn1b_L	66.7%	Insertions > 10bp	CRISPResso	18.3530280649926
nrxn1b_L	66.7%	Deletions > 10bp	CRISPResso	47.1
nrxn1b_L	90%	No indels > 10bp	CRISPResso	23.1666666666667
nrxn1b_L	90%	Mixed Indels	CRISPResso	40.5135045015005
nrxn1b_L	90%	Insertions > 10bp	CRISPResso	40.3044871794872
nrxn1b_L	90%	Deletions > 10bp	CRISPResso	71.3571190396799
nrxn1b_S	0	No indels > 10bp	CRISPResso	0.166666666666667
nrxn1b_S	0	Mixed Indels	CRISPResso	0.166666666666667
nrxn1b_S	0	Insertions > 10bp	CRISPResso	0.166666666666667
nrxn1b_S	0	Deletions > 10bp	CRISPResso	0.166666666666667
nrxn1b_S	33.3%	No indels > 10bp	CRISPResso	20.1333333333333
nrxn1b_S	33.3%	Mixed Indels	CRISPResso	29.8
nrxn1b_S	33.3%	Insertions > 10bp	CRISPResso	17.3021582733813
nrxn1b_S	33.3%	Deletions > 10bp	CRISPResso	26.1333333333333
nrxn1b_S	66.7%	No indels > 10bp	CRISPResso	54.7333333333333
nrxn1b_S	66.7%	Mixed Indels	CRISPResso	28.809603201067
nrxn1b_S	66.7%	Insertions > 10bp	CRISPResso	17.2108020959291
nrxn1b_S	66.7%	Deletions > 10bp	CRISPResso	35.4666666666667
nrxn1b_S	90%	No indels > 10bp	CRISPResso	34.0780260086696
nrxn1b_S	90%	Mixed Indels	CRISPResso	82.6666666666667
nrxn1b_S	90%	Insertions > 10bp	CRISPResso	30.0471698113208
nrxn1b_S	90%	Deletions > 10bp	CRISPResso	64.7666666666667
nrxn3a_L	0	No indels > 10bp	CRISPResso	0.1
nrxn3a_L	0	Mixed Indels	CRISPResso	0.1
nrxn3a_L	0	Insertions > 10bp	CRISPResso	0.1
nrxn3a_L	0	Deletions > 10bp	CRISPResso	0.1
nrxn3a_L	33.3%	No indels > 10bp	CRISPResso	18.7666666666667
nrxn3a_L	33.3%	Mixed Indels	CRISPResso	24.4414804934978
nrxn3a_L	33.3%	Insertions > 10bp	CRISPResso	10.5758374106135
nrxn3a_L	33.3%	Deletions > 10bp	CRISPResso	15.0666666666667
nrxn3a_L	66.7%	No indels > 10bp	CRISPResso	43.5478492830944
nrxn3a_L	66.7%	Mixed Indels	CRISPResso	32.7775925308436
nrxn3a_L	66.7%	Insertions > 10bp	CRISPResso	17.632150615496
nrxn3a_L	66.7%	Deletions > 10bp	CRISPResso	50.1
nrxn3a_L	90%	No indels > 10bp	CRISPResso	44.9
nrxn3a_L	90%	Mixed Indels	CRISPResso	30.2
nrxn3a_L	90%	Insertions > 10bp	CRISPResso	37.9616477272727
nrxn3a_L	90%	Deletions > 10bp	CRISPResso	62.0206735578526
nrxn3b_L	0	No indels > 10bp	CRISPResso	0.233333333333333
nrxn3b_L	0	Mixed Indels	CRISPResso	0.233333333333333
nrxn3b_L	0	Insertions > 10bp	CRISPResso	0.233333333333333
nrxn3b_L	0	Deletions > 10bp	CRISPResso	0.233333333333333
nrxn3b_L	33.3%	No indels > 10bp	CRISPResso	20.5
nrxn3b_L	33.3%	Mixed Indels	CRISPResso	33.4
nrxn3b_L	33.3%	Insertions > 10bp	CRISPResso	1.12453144523115
nrxn3b_L	33.3%	Deletions > 10bp	CRISPResso	27.7666666666667
nrxn3b_L	66.7%	No indels > 10bp	CRISPResso	29.0666666666667
nrxn3b_L	66.7%	Mixed Indels	CRISPResso	58.4666666666667
nrxn3b_L	66.7%	Insertions > 10bp	CRISPResso	29.7185048454084
nrxn3b_L	66.7%	Deletions > 10bp	CRISPResso	41.3666666666667
nrxn3b_L	90%	No indels > 10bp	CRISPResso	61.6872290763588
nrxn3b_L	90%	Mixed Indels	CRISPResso	32.5333333333333
nrxn3b_L	90%	Insertions > 10bp	CRISPResso	24.1898148148148
nrxn3b_L	90%	Deletions > 10bp	CRISPResso	79
nrxn3b_S	0	No indels > 10bp	CRISPResso	0.0666666666666667
nrxn3b_S	0	Mixed Indels	CRISPResso	0.0666666666666667
nrxn3b_S	0	Insertions > 10bp	CRISPResso	0.0666666666666667
nrxn3b_S	0	Deletions > 10bp	CRISPResso	0.0666666666666667
nrxn3b_S	33.3%	No indels > 10bp	CRISPResso	12.3666666666667
nrxn3b_S	33.3%	Mixed Indels	CRISPResso	9.60320106702234
nrxn3b_S	33.3%	Insertions > 10bp	CRISPResso	6.62435541451805
nrxn3b_S	33.3%	Deletions > 10bp	CRISPResso	28.7
nrxn3b_S	66.7%	No indels > 10bp	CRISPResso	20.7666666666667
nrxn3b_S	66.7%	Mixed Indels	CRISPResso	22.6075358452818
nrxn3b_S	66.7%	Insertions > 10bp	CRISPResso	29.1512915129151
nrxn3b_S	66.7%	Deletions > 10bp	CRISPResso	38.3333333333333
nrxn3b_S	90%	No indels > 10bp	CRISPResso	44.0813604534845
nrxn3b_S	90%	Mixed Indels	CRISPResso	60.7333333333333
nrxn3b_S	90%	Insertions > 10bp	CRISPResso	11.2250712250712
nrxn3b_S	90%	Deletions > 10bp	CRISPResso	73.3333333333333
tjp1b_B	0	No indels > 10bp	CRISPResso	0.166833500166833
tjp1b_B	0	Mixed Indels	CRISPResso	0.166833500166833
tjp1b_B	0	Insertions > 10bp	CRISPResso	0.166833500166833
tjp1b_B	0	Deletions > 10bp	CRISPResso	0.166833500166833
tjp1b_B	33.3%	No indels > 10bp	CRISPResso	17.4072836618777
tjp1b_B	33.3%	Mixed Indels	CRISPResso	20.7943925233645
tjp1b_B	33.3%	Insertions > 10bp	CRISPResso	8.82794891059354
tjp1b_B	33.3%	Deletions > 10bp	CRISPResso	33.4001336005344
tjp1b_B	66.7%	No indels > 10bp	CRISPResso	51.0360962566845
tjp1b_B	66.7%	Mixed Indels	CRISPResso	47.7303070761015
tjp1b_B	66.7%	Insertions > 10bp	CRISPResso	10.9720483938256
tjp1b_B	66.7%	Deletions > 10bp	CRISPResso	60.0934267600934
tjp1b_B	90%	No indels > 10bp	CRISPResso	47.9986657771848
tjp1b_B	90%	Mixed Indels	CRISPResso	54.2418169672679
tjp1b_B	90%	Insertions > 10bp	CRISPResso	49.7904442581727
tjp1b_B	90%	Deletions > 10bp	CRISPResso	46.7580213903743
tjp1b_L	0	No indels > 10bp	CRISPResso	0.166833500166833
tjp1b_L	0	Mixed Indels	CRISPResso	0.166833500166833
tjp1b_L	0	Insertions > 10bp	CRISPResso	0.166833500166833
tjp1b_L	0	Deletions > 10bp	CRISPResso	0.166833500166833
tjp1b_L	33.3%	No indels > 10bp	CRISPResso	23.0333333333333
tjp1b_L	33.3%	Mixed Indels	CRISPResso	29.3431143714572
tjp1b_L	33.3%	Insertions > 10bp	CRISPResso	5.36639526276832
tjp1b_L	33.3%	Deletions > 10bp	CRISPResso	21.3475650433622
tjp1b_L	66.7%	No indels > 10bp	CRISPResso	63.7
tjp1b_L	66.7%	Mixed Indels	CRISPResso	55.0516838946315
tjp1b_L	66.7%	Insertions > 10bp	CRISPResso	11.8833273316529
tjp1b_L	66.7%	Deletions > 10bp	CRISPResso	49.3995997331554
tjp1b_L	90%	No indels > 10bp	CRISPResso	56.7
tjp1b_L	90%	Mixed Indels	CRISPResso	43.162108072048
tjp1b_L	90%	Insertions > 10bp	CRISPResso	59.7467209407508
tjp1b_L	90%	Deletions > 10bp	CRISPResso	83.2944314771591
cnsta	0	No indels > 10bp	CRISPRessoPooled	0.1
cntn1a	0	No indels > 10bp	CRISPRessoPooled	0.0666888962987662
cntn1b	0	No indels > 10bp	CRISPRessoPooled	0.166722240746916
cntn3b	0	No indels > 10bp	CRISPRessoPooled	0.200601805416249
cntnap2b	0	No indels > 10bp	CRISPRessoPooled	0.166666666666667
cntnap4	0	No indels > 10bp	CRISPRessoPooled	0.133422281521014
CNTNAP5	0	No indels > 10bp	CRISPRessoPooled	0.233411137045682
gjd1a	0	No indels > 10bp	CRISPRessoPooled	0.333778371161549
nlgn1	0	No indels > 10bp	CRISPRessoPooled	0.133689839572192
nlgn3a	0	No indels > 10bp	CRISPRessoPooled	0.233411137045682
nlgn4a	0	No indels > 10bp	CRISPRessoPooled	0.100033344448149
nrxn1a_L	0	No indels > 10bp	CRISPRessoPooled	0.233333333333333
nrxn1a_S	0	No indels > 10bp	CRISPRessoPooled	0.133333333333333
nrxn1b_L	0	No indels > 10bp	CRISPRessoPooled	0.233333333333333
nrxn1b_S	0	No indels > 10bp	CRISPRessoPooled	0.166666666666667
nrxn3a_L	0	No indels > 10bp	CRISPRessoPooled	0.0333333333333333
nrxn3b_L	0	No indels > 10bp	CRISPRessoPooled	0.266666666666667
nrxn3b_S	0	No indels > 10bp	CRISPRessoPooled	0.1
tjp1b_B	0	No indels > 10bp	CRISPRessoPooled	0.133466800133467
tjp1b_L	0	No indels > 10bp	CRISPRessoPooled	0.133466800133467
cnsta	0	Mixed Indels	CRISPRessoPooled	0.1
cntn1a	0	Mixed Indels	CRISPRessoPooled	0.0666888962987662
cntn1b	0	Mixed Indels	CRISPRessoPooled	0.166722240746916
cntn3b	0	Mixed Indels	CRISPRessoPooled	0.200601805416249
cntnap2b	0	Mixed Indels	CRISPRessoPooled	0.166666666666667
cntnap4	0	Mixed Indels	CRISPRessoPooled	0.133422281521014
CNTNAP5	0	Mixed Indels	CRISPRessoPooled	0.233411137045682
gjd1a	0	Mixed Indels	CRISPRessoPooled	0.333778371161549
nlgn1	0	Mixed Indels	CRISPRessoPooled	0.133689839572192
nlgn3a	0	Mixed Indels	CRISPRessoPooled	0.233411137045682
nlgn4a	0	Mixed Indels	CRISPRessoPooled	0.100033344448149
nrxn1a_L	0	Mixed Indels	CRISPRessoPooled	0.233333333333333
nrxn1a_S	0	Mixed Indels	CRISPRessoPooled	0.133333333333333
nrxn1b_L	0	Mixed Indels	CRISPRessoPooled	0.233333333333333
nrxn1b_S	0	Mixed Indels	CRISPRessoPooled	0.166666666666667
nrxn3a_L	0	Mixed Indels	CRISPRessoPooled	0.0333333333333333
nrxn3b_L	0	Mixed Indels	CRISPRessoPooled	0.266666666666667
nrxn3b_S	0	Mixed Indels	CRISPRessoPooled	0.1
tjp1b_B	0	Mixed Indels	CRISPRessoPooled	0.133466800133467
tjp1b_L	0	Mixed Indels	CRISPRessoPooled	0.133466800133467
cnsta	0	Insertions > 10bp	CRISPRessoPooled	0.1
cntn1a	0	Insertions > 10bp	CRISPRessoPooled	0.0666888962987662
cntn1b	0	Insertions > 10bp	CRISPRessoPooled	0.166722240746916
cntn3b	0	Insertions > 10bp	CRISPRessoPooled	0.200601805416249
cntnap2b	0	Insertions > 10bp	CRISPRessoPooled	0.166666666666667
cntnap4	0	Insertions > 10bp	CRISPRessoPooled	0.133422281521014
CNTNAP5	0	Insertions > 10bp	CRISPRessoPooled	0.233411137045682
gjd1a	0	Insertions > 10bp	CRISPRessoPooled	0.333778371161549
nlgn1	0	Insertions > 10bp	CRISPRessoPooled	0.133689839572192
nlgn3a	0	Insertions > 10bp	CRISPRessoPooled	0.233411137045682
nlgn4a	0	Insertions > 10bp	CRISPRessoPooled	0.100033344448149
nrxn1a_L	0	Insertions > 10bp	CRISPRessoPooled	0.233333333333333
nrxn1a_S	0	Insertions > 10bp	CRISPRessoPooled	0.133333333333333
nrxn1b_L	0	Insertions > 10bp	CRISPRessoPooled	0.233333333333333
nrxn1b_S	0	Insertions > 10bp	CRISPRessoPooled	0.166666666666667
nrxn3a_L	0	Insertions > 10bp	CRISPRessoPooled	0.0333333333333333
nrxn3b_L	0	Insertions > 10bp	CRISPRessoPooled	0.266666666666667
nrxn3b_S	0	Insertions > 10bp	CRISPRessoPooled	0.1
tjp1b_B	0	Insertions > 10bp	CRISPRessoPooled	0.133466800133467
tjp1b_L	0	Insertions > 10bp	CRISPRessoPooled	0.133466800133467
cnsta	0	Deletions > 10bp	CRISPRessoPooled	0.1
cntn1a	0	Deletions > 10bp	CRISPRessoPooled	0.0666888962987662
cntn1b	0	Deletions > 10bp	CRISPRessoPooled	0.166722240746916
cntn3b	0	Deletions > 10bp	CRISPRessoPooled	0.200601805416249
cntnap2b	0	Deletions > 10bp	CRISPRessoPooled	0.166666666666667
cntnap4	0	Deletions > 10bp	CRISPRessoPooled	0.133422281521014
CNTNAP5	0	Deletions > 10bp	CRISPRessoPooled	0.233411137045682
gjd1a	0	Deletions > 10bp	CRISPRessoPooled	0.333778371161549
nlgn1	0	Deletions > 10bp	CRISPRessoPooled	0.133689839572192
nlgn3a	0	Deletions > 10bp	CRISPRessoPooled	0.233411137045682
nlgn4a	0	Deletions > 10bp	CRISPRessoPooled	0.100033344448149
nrxn1a_L	0	Deletions > 10bp	CRISPRessoPooled	0.233333333333333
nrxn1a_S	0	Deletions > 10bp	CRISPRessoPooled	0.133333333333333
nrxn1b_L	0	Deletions > 10bp	CRISPRessoPooled	0.233333333333333
nrxn1b_S	0	Deletions > 10bp	CRISPRessoPooled	0.166666666666667
nrxn3a_L	0	Deletions > 10bp	CRISPRessoPooled	0.0333333333333333
nrxn3b_L	0	Deletions > 10bp	CRISPRessoPooled	0.266666666666667
nrxn3b_S	0	Deletions > 10bp	CRISPRessoPooled	0.1
tjp1b_B	0	Deletions > 10bp	CRISPRessoPooled	0.133466800133467
tjp1b_L	0	Deletions > 10bp	CRISPRessoPooled	0.133466800133467
cnsta	33.3%	No indels > 10bp	CRISPRessoPooled	14.1333333333333
cntn1a	33.3%	No indels > 10bp	CRISPRessoPooled	19.8
cntn1b	33.3%	No indels > 10bp	CRISPRessoPooled	11.2
cntn3b	33.3%	No indels > 10bp	CRISPRessoPooled	12.596057467424
cntnap2b	33.3%	No indels > 10bp	CRISPRessoPooled	12.8
cntnap4	33.3%	No indels > 10bp	CRISPRessoPooled	26.5333333333333
CNTNAP5	33.3%	No indels > 10bp	CRISPRessoPooled	4.16666666666667
gjd1a	33.3%	No indels > 10bp	CRISPRessoPooled	13.2465799132466
nlgn1	33.3%	No indels > 10bp	CRISPRessoPooled	23.4312416555407
nlgn3a	33.3%	No indels > 10bp	CRISPRessoPooled	12.4333333333333
nlgn4a	33.3%	No indels > 10bp	CRISPRessoPooled	27.4333333333333
nrxn1a_L	33.3%	No indels > 10bp	CRISPRessoPooled	8.23333333333333
nrxn1a_S	33.3%	No indels > 10bp	CRISPRessoPooled	13.1710570190063
nrxn1b_L	33.3%	No indels > 10bp	CRISPRessoPooled	9.93333333333333
nrxn1b_S	33.3%	No indels > 10bp	CRISPRessoPooled	10.4666666666667
nrxn3a_L	33.3%	No indels > 10bp	CRISPRessoPooled	2.1
nrxn3b_L	33.3%	No indels > 10bp	CRISPRessoPooled	20.5
nrxn3b_S	33.3%	No indels > 10bp	CRISPRessoPooled	12.4333333333333
tjp1b_B	33.3%	No indels > 10bp	CRISPRessoPooled	11.794186435015
tjp1b_L	33.3%	No indels > 10bp	CRISPRessoPooled	23
cnsta	33.3%	Mixed Indels	CRISPRessoPooled	25.0500333555704
cntn1a	33.3%	Mixed Indels	CRISPRessoPooled	21.2070690230077
cntn1b	33.3%	Mixed Indels	CRISPRessoPooled	14.8951048951049
cntn3b	33.3%	Mixed Indels	CRISPRessoPooled	0.349514563106796
cntnap2b	33.3%	Mixed Indels	CRISPRessoPooled	22.9333333333333
cntnap4	33.3%	Mixed Indels	CRISPRessoPooled	1.20171673819742
CNTNAP5	33.3%	Mixed Indels	CRISPRessoPooled	20.9818426361802
gjd1a	33.3%	Mixed Indels	CRISPRessoPooled	18.3927952892276
nlgn1	33.3%	Mixed Indels	CRISPRessoPooled	5.61000337952011
nlgn3a	33.3%	Mixed Indels	CRISPRessoPooled	10.8754208754209
nlgn4a	33.3%	Mixed Indels	CRISPRessoPooled	27.8568947551233
nrxn1a_L	33.3%	Mixed Indels	CRISPRessoPooled	22.0543806646526
nrxn1a_S	33.3%	Mixed Indels	CRISPRessoPooled	23.1864406779661
nrxn1b_L	33.3%	Mixed Indels	CRISPRessoPooled	25.1178451178451
nrxn1b_S	33.3%	Mixed Indels	CRISPRessoPooled	27.2035948842032
nrxn3a_L	33.3%	Mixed Indels	CRISPRessoPooled	16.7722574191397
nrxn3b_L	33.3%	Mixed Indels	CRISPRessoPooled	30.8996539792388
nrxn3b_S	33.3%	Mixed Indels	CRISPRessoPooled	8.0498484338161
tjp1b_B	33.3%	Mixed Indels	CRISPRessoPooled	17.4805378627035
tjp1b_L	33.3%	Mixed Indels	CRISPRessoPooled	14.5281018027572
cnsta	33.3%	Insertions > 10bp	CRISPRessoPooled	1.45328719723183
cntn1a	33.3%	Insertions > 10bp	CRISPRessoPooled	13.2787468850125
cntn1b	33.3%	Insertions > 10bp	CRISPRessoPooled	3.9406779661017
cntn3b	33.3%	Insertions > 10bp	CRISPRessoPooled	3.70230449565546
cntnap2b	33.3%	Insertions > 10bp	CRISPRessoPooled	2.80661284121492
cntnap4	33.3%	Insertions > 10bp	CRISPRessoPooled	12.0183810533758
CNTNAP5	33.3%	Insertions > 10bp	CRISPRessoPooled	9.16392844103687
gjd1a	33.3%	Insertions > 10bp	CRISPRessoPooled	14.1990724224046
nlgn1	33.3%	Insertions > 10bp	CRISPRessoPooled	12.022630834512
nlgn3a	33.3%	Insertions > 10bp	CRISPRessoPooled	11.7171717171717
nlgn4a	33.3%	Insertions > 10bp	CRISPRessoPooled	11.9969627942293
nrxn1a_L	33.3%	Insertions > 10bp	CRISPRessoPooled	12.4631268436578
nrxn1a_S	33.3%	Insertions > 10bp	CRISPRessoPooled	10.5111591072714
nrxn1b_L	33.3%	Insertions > 10bp	CRISPRessoPooled	8.67469879518072
nrxn1b_S	33.3%	Insertions > 10bp	CRISPRessoPooled	9.74820143884892
nrxn3a_L	33.3%	Insertions > 10bp	CRISPRessoPooled	9.18328942416259
nrxn3b_L	33.3%	Insertions > 10bp	CRISPRessoPooled	0.499791753436068
nrxn3b_S	33.3%	Insertions > 10bp	CRISPRessoPooled	9.48036493454978
tjp1b_B	33.3%	Insertions > 10bp	CRISPRessoPooled	3.75657400450789
tjp1b_L	33.3%	Insertions > 10bp	CRISPRessoPooled	1.77646188008882
cnsta	33.3%	Deletions > 10bp	CRISPRessoPooled	5.51569506726457
cntn1a	33.3%	Deletions > 10bp	CRISPRessoPooled	12.0362381363244
cntn1b	33.3%	Deletions > 10bp	CRISPRessoPooled	16.2204724409449
cntn3b	33.3%	Deletions > 10bp	CRISPRessoPooled	19.1660290742158
cntnap2b	33.3%	Deletions > 10bp	CRISPRessoPooled	0.191387559808612
cntnap4	33.3%	Deletions > 10bp	CRISPRessoPooled	12.6608551266085
CNTNAP5	33.3%	Deletions > 10bp	CRISPRessoPooled	12.0758043190833
gjd1a	33.3%	Deletions > 10bp	CRISPRessoPooled	13.6003337505215
nlgn1	33.3%	Deletions > 10bp	CRISPRessoPooled	14.9577804583836
nlgn3a	33.3%	Deletions > 10bp	CRISPRessoPooled	18.3576642335766
nlgn4a	33.3%	Deletions > 10bp	CRISPRessoPooled	16.7916666666667
nrxn1a_L	33.3%	Deletions > 10bp	CRISPRessoPooled	8.77118644067797
nrxn1a_S	33.3%	Deletions > 10bp	CRISPRessoPooled	5.15202702702703
nrxn1b_L	33.3%	Deletions > 10bp	CRISPRessoPooled	8
nrxn1b_S	33.3%	Deletions > 10bp	CRISPRessoPooled	11.7131474103586
nrxn3a_L	33.3%	Deletions > 10bp	CRISPRessoPooled	10.4230769230769
nrxn3b_L	33.3%	Deletions > 10bp	CRISPRessoPooled	5.04385964912281
nrxn3b_S	33.3%	Deletions > 10bp	CRISPRessoPooled	4.7906976744186
tjp1b_B	33.3%	Deletions > 10bp	CRISPRessoPooled	21.0693069306931
tjp1b_L	33.3%	Deletions > 10bp	CRISPRessoPooled	6.20347394540943
cnsta	66.7%	No indels > 10bp	CRISPRessoPooled	28.7333333333333
cntn1a	66.7%	No indels > 10bp	CRISPRessoPooled	37.4458152717573
cntn1b	66.7%	No indels > 10bp	CRISPRessoPooled	26.1333333333333
cntn3b	66.7%	No indels > 10bp	CRISPRessoPooled	39.8194583751254
cntnap2b	66.7%	No indels > 10bp	CRISPRessoPooled	38.4
cntnap4	66.7%	No indels > 10bp	CRISPRessoPooled	6.1707805203469
CNTNAP5	66.7%	No indels > 10bp	CRISPRessoPooled	34.9
gjd1a	66.7%	No indels > 10bp	CRISPRessoPooled	12.8085390260173
nlgn1	66.7%	No indels > 10bp	CRISPRessoPooled	31.7391304347826
nlgn3a	66.7%	No indels > 10bp	CRISPRessoPooled	29.0333333333333
nlgn4a	66.7%	No indels > 10bp	CRISPRessoPooled	46.1
nrxn1a_L	66.7%	No indels > 10bp	CRISPRessoPooled	37.8666666666667
nrxn1a_S	66.7%	No indels > 10bp	CRISPRessoPooled	32.7775925308436
nrxn1b_L	66.7%	No indels > 10bp	CRISPRessoPooled	44.2
nrxn1b_S	66.7%	No indels > 10bp	CRISPRessoPooled	35.5333333333333
nrxn3a_L	66.7%	No indels > 10bp	CRISPRessoPooled	31.4438146048683
nrxn3b_L	66.7%	No indels > 10bp	CRISPRessoPooled	28.4333333333333
nrxn3b_S	66.7%	No indels > 10bp	CRISPRessoPooled	16.8
tjp1b_B	66.7%	No indels > 10bp	CRISPRessoPooled	49.3649732620321
tjp1b_L	66.7%	No indels > 10bp	CRISPRessoPooled	48.3666666666667
cnsta	66.7%	Mixed Indels	CRISPRessoPooled	64.3214285714286
cntn1a	66.7%	Mixed Indels	CRISPRessoPooled	17.6923076923077
cntn1b	66.7%	Mixed Indels	CRISPRessoPooled	24.4829886591061
cntn3b	66.7%	Mixed Indels	CRISPRessoPooled	35.2428810720268
cntnap2b	66.7%	Mixed Indels	CRISPRessoPooled	45.1985559566787
cntnap4	66.7%	Mixed Indels	CRISPRessoPooled	49.8932384341637
CNTNAP5	66.7%	Mixed Indels	CRISPRessoPooled	33.9925373134328
gjd1a	66.7%	Mixed Indels	CRISPRessoPooled	12.6659082290482
nlgn1	66.7%	Mixed Indels	CRISPRessoPooled	3.90946502057613
nlgn3a	66.7%	Mixed Indels	CRISPRessoPooled	14.5
nlgn4a	66.7%	Mixed Indels	CRISPRessoPooled	62.3001020755359
nrxn1a_L	66.7%	Mixed Indels	CRISPRessoPooled	52.9304029304029
nrxn1a_S	66.7%	Mixed Indels	CRISPRessoPooled	49.8653198653199
nrxn1b_L	66.7%	Mixed Indels	CRISPRessoPooled	47.8892733564014
nrxn1b_S	66.7%	Mixed Indels	CRISPRessoPooled	14.1973186662083
nrxn3a_L	66.7%	Mixed Indels	CRISPRessoPooled	29.5208114725428
nrxn3b_L	66.7%	Mixed Indels	CRISPRessoPooled	57.0344827586207
nrxn3b_S	66.7%	Mixed Indels	CRISPRessoPooled	19.8344256640221
tjp1b_B	66.7%	Mixed Indels	CRISPRessoPooled	46.9686648501362
tjp1b_L	66.7%	Mixed Indels	CRISPRessoPooled	54.7499160792212
cnsta	66.7%	Insertions > 10bp	CRISPRessoPooled	8.82475951484734
cntn1a	66.7%	Insertions > 10bp	CRISPRessoPooled	23.8054240206629
cntn1b	66.7%	Insertions > 10bp	CRISPRessoPooled	28.278322925959
cntn3b	66.7%	Insertions > 10bp	CRISPRessoPooled	25.673249551167
cntnap2b	66.7%	Insertions > 10bp	CRISPRessoPooled	23.8263503281171
cntnap4	66.7%	Insertions > 10bp	CRISPRessoPooled	33.0486763450043
CNTNAP5	66.7%	Insertions > 10bp	CRISPRessoPooled	16.025137470542
gjd1a	66.7%	Insertions > 10bp	CRISPRessoPooled	16.9649805447471
nlgn1	66.7%	Insertions > 10bp	CRISPRessoPooled	25.1555555555556
nlgn3a	66.7%	Insertions > 10bp	CRISPRessoPooled	19.5135433941404
nlgn4a	66.7%	Insertions > 10bp	CRISPRessoPooled	18.4479553903346
nrxn1a_L	66.7%	Insertions > 10bp	CRISPRessoPooled	13.6997212266029
nrxn1a_S	66.7%	Insertions > 10bp	CRISPRessoPooled	34.8106060606061
nrxn1b_L	66.7%	Insertions > 10bp	CRISPRessoPooled	17.466765140325
nrxn1b_S	66.7%	Insertions > 10bp	CRISPRessoPooled	20
nrxn3a_L	66.7%	Insertions > 10bp	CRISPRessoPooled	6.37219406227371
nrxn3b_L	66.7%	Insertions > 10bp	CRISPRessoPooled	35.809875403784
nrxn3b_S	66.7%	Insertions > 10bp	CRISPRessoPooled	32.1853218532185
tjp1b_B	66.7%	Insertions > 10bp	CRISPRessoPooled	18.6065915727993
tjp1b_L	66.7%	Insertions > 10bp	CRISPRessoPooled	2.12459488656824
cnsta	66.7%	Deletions > 10bp	CRISPRessoPooled	41.1094601287766
cntn1a	66.7%	Deletions > 10bp	CRISPRessoPooled	21.588785046729
cntn1b	66.7%	Deletions > 10bp	CRISPRessoPooled	12.7611940298507
cntn3b	66.7%	Deletions > 10bp	CRISPRessoPooled	45.1025056947608
cntnap2b	66.7%	Deletions > 10bp	CRISPRessoPooled	21.8905472636816
cntnap4	66.7%	Deletions > 10bp	CRISPRessoPooled	44.290337494221
CNTNAP5	66.7%	Deletions > 10bp	CRISPRessoPooled	37.6095118898623
gjd1a	66.7%	Deletions > 10bp	CRISPRessoPooled	11.7699115044248
nlgn1	66.7%	Deletions > 10bp	CRISPRessoPooled	30.6071249372805
nlgn3a	66.7%	Deletions > 10bp	CRISPRessoPooled	25.137278828554
nlgn4a	66.7%	Deletions > 10bp	CRISPRessoPooled	11.5714285714286
nrxn1a_L	66.7%	Deletions > 10bp	CRISPRessoPooled	11.8203309692671
nrxn1a_S	66.7%	Deletions > 10bp	CRISPRessoPooled	26.3034563561804
nrxn1b_L	66.7%	Deletions > 10bp	CRISPRessoPooled	29.1489361702128
nrxn1b_S	66.7%	Deletions > 10bp	CRISPRessoPooled	14.7752808988764
nrxn3a_L	66.7%	Deletions > 10bp	CRISPRessoPooled	11.7006802721088
nrxn3b_L	66.7%	Deletions > 10bp	CRISPRessoPooled	15.4140127388535
nrxn3b_S	66.7%	Deletions > 10bp	CRISPRessoPooled	19.6739130434783
tjp1b_B	66.7%	Deletions > 10bp	CRISPRessoPooled	48.0935875216638
tjp1b_L	66.7%	Deletions > 10bp	CRISPRessoPooled	0.0565291124929339
cnsta	90%	No indels > 10bp	CRISPRessoPooled	66.0106737825217
cntn1a	90%	No indels > 10bp	CRISPRessoPooled	0.0666666666666667
cntn1b	90%	No indels > 10bp	CRISPRessoPooled	79.3195463642428
cntn3b	90%	No indels > 10bp	CRISPRessoPooled	48.0961923847695
cntnap2b	90%	No indels > 10bp	CRISPRessoPooled	54.3666666666667
cntnap4	90%	No indels > 10bp	CRISPRessoPooled	55.4184728242748
CNTNAP5	90%	No indels > 10bp	CRISPRessoPooled	28.7333333333333
gjd1a	90%	No indels > 10bp	CRISPRessoPooled	42.8141711229947
nlgn1	90%	No indels > 10bp	CRISPRessoPooled	29.1346475108587
nlgn3a	90%	No indels > 10bp	CRISPRessoPooled	46.4333333333333
nlgn4a	90%	No indels > 10bp	CRISPRessoPooled	32.3333333333333
nrxn1a_L	90%	No indels > 10bp	CRISPRessoPooled	12.9666666666667
nrxn1a_S	90%	No indels > 10bp	CRISPRessoPooled	52.0333333333333
nrxn1b_L	90%	No indels > 10bp	CRISPRessoPooled	6.5
nrxn1b_S	90%	No indels > 10bp	CRISPRessoPooled	34.1113704568189
nrxn3a_L	90%	No indels > 10bp	CRISPRessoPooled	5.76666666666667
nrxn3b_L	90%	No indels > 10bp	CRISPRessoPooled	46.3821273757919
nrxn3b_S	90%	No indels > 10bp	CRISPRessoPooled	40.0800266755585
tjp1b_B	90%	No indels > 10bp	CRISPRessoPooled	48.0653769179453
tjp1b_L	90%	No indels > 10bp	CRISPRessoPooled	26.7
cnsta	90%	Mixed Indels	CRISPRessoPooled	77.7
cntn1a	90%	Mixed Indels	CRISPRessoPooled	13.5451505016722
cntn1b	90%	Mixed Indels	CRISPRessoPooled	38.0496453900709
cntn3b	90%	Mixed Indels	CRISPRessoPooled	56.6383701188455
cntnap2b	90%	Mixed Indels	CRISPRessoPooled	54.7333333333333
cntnap4	90%	Mixed Indels	CRISPRessoPooled	71
CNTNAP5	90%	Mixed Indels	CRISPRessoPooled	0.370619946091644
gjd1a	90%	Mixed Indels	CRISPRessoPooled	59.9864130434783
nlgn1	90%	Mixed Indels	CRISPRessoPooled	47.0932358318099
nlgn3a	90%	Mixed Indels	CRISPRessoPooled	63.0604982206406
nlgn4a	90%	Mixed Indels	CRISPRessoPooled	44.963144963145
nrxn1a_L	90%	Mixed Indels	CRISPRessoPooled	62.6086956521739
nrxn1a_S	90%	Mixed Indels	CRISPRessoPooled	67.5811308129809
nrxn1b_L	90%	Mixed Indels	CRISPRessoPooled	27.5758586195398
nrxn1b_S	90%	Mixed Indels	CRISPRessoPooled	88.1720430107527
nrxn3a_L	90%	Mixed Indels	CRISPRessoPooled	19.7368421052632
nrxn3b_L	90%	Mixed Indels	CRISPRessoPooled	25.8527131782946
nrxn3b_S	90%	Mixed Indels	CRISPRessoPooled	49.5009242144177
tjp1b_B	90%	Mixed Indels	CRISPRessoPooled	30.0289435600579
tjp1b_L	90%	Mixed Indels	CRISPRessoPooled	34.3836565096953
cnsta	90%	Insertions > 10bp	CRISPRessoPooled	13.3133133133133
cntn1a	90%	Insertions > 10bp	CRISPRessoPooled	18.7282662692499
cntn1b	90%	Insertions > 10bp	CRISPRessoPooled	4.29922613929493
cntn3b	90%	Insertions > 10bp	CRISPRessoPooled	30.9143686502177
cntnap2b	90%	Insertions > 10bp	CRISPRessoPooled	36.6812227074236
cntnap4	90%	Insertions > 10bp	CRISPRessoPooled	26.6395112016293
CNTNAP5	90%	Insertions > 10bp	CRISPRessoPooled	20.8382759984184
gjd1a	90%	Insertions > 10bp	CRISPRessoPooled	29.4117647058824
nlgn1	90%	Insertions > 10bp	CRISPRessoPooled	24.0236148955495
nlgn3a	90%	Insertions > 10bp	CRISPRessoPooled	42.3720472440945
nlgn4a	90%	Insertions > 10bp	CRISPRessoPooled	33.29473074696
nrxn1a_L	90%	Insertions > 10bp	CRISPRessoPooled	34.265988372093
nrxn1a_S	90%	Insertions > 10bp	CRISPRessoPooled	34.5342706502636
nrxn1b_L	90%	Insertions > 10bp	CRISPRessoPooled	23.9583333333333
nrxn1b_S	90%	Insertions > 10bp	CRISPRessoPooled	31.8867924528302
nrxn3a_L	90%	Insertions > 10bp	CRISPRessoPooled	31.5696022727273
nrxn3b_L	90%	Insertions > 10bp	CRISPRessoPooled	22.337962962963
nrxn3b_S	90%	Insertions > 10bp	CRISPRessoPooled	20
tjp1b_B	90%	Insertions > 10bp	CRISPRessoPooled	41.533948030176
tjp1b_L	90%	Insertions > 10bp	CRISPRessoPooled	36.2279511533243
cnsta	90%	Deletions > 10bp	CRISPRessoPooled	52.9411764705882
cntn1a	90%	Deletions > 10bp	CRISPRessoPooled	25.9633027522936
cntn1b	90%	Deletions > 10bp	CRISPRessoPooled	57.8231292517007
cntnap2b	90%	Deletions > 10bp	CRISPRessoPooled	71.2481051035877
gjd1a	90%	Deletions > 10bp	CRISPRessoPooled	46.1867426942267
nlgn3a	90%	Deletions > 10bp	CRISPRessoPooled	71.6981132075472
nlgn4a	90%	Deletions > 10bp	CRISPRessoPooled	73.5398230088496
nrxn1a_S	90%	Deletions > 10bp	CRISPRessoPooled	45.959595959596
nrxn1b_L	90%	Deletions > 10bp	CRISPRessoPooled	66.6666666666667
nrxn3a_L	90%	Deletions > 10bp	CRISPRessoPooled	46.7757009345794
nrxn3b_L	90%	Deletions > 10bp	CRISPRessoPooled	56.55
nrxn3b_S	90%	Deletions > 10bp	CRISPRessoPooled	34.4262295081967
tjp1b_B	90%	Deletions > 10bp	CRISPRessoPooled	0
tjp1b_L	90%	Deletions > 10bp	CRISPRessoPooled	73.6611062335382
cnsta	0	No indels > 10bp	AmpliconDIVider	0
cnsta	0	Mixed Indels	AmpliconDIVider	0
cnsta	0	Insertions > 10bp	AmpliconDIVider	0
cnsta	0	Deletions > 10bp	AmpliconDIVider	0
cnsta	33.3%	No indels > 10bp	AmpliconDIVider	33.3333
cnsta	33.3%	Mixed Indels	AmpliconDIVider	33.3333
cnsta	33.3%	Insertions > 10bp	AmpliconDIVider	29.078
cnsta	33.3%	Deletions > 10bp	AmpliconDIVider	33.3333
cnsta	66.7%	No indels > 10bp	AmpliconDIVider	66.6667
cnsta	66.7%	Mixed Indels	AmpliconDIVider	66.6667
cnsta	66.7%	Insertions > 10bp	AmpliconDIVider	54.1284
cnsta	66.7%	Deletions > 10bp	AmpliconDIVider	58.2278
cnsta	90%	No indels > 10bp	AmpliconDIVider	90
cnsta	90%	Mixed Indels	AmpliconDIVider	90
cnsta	90%	Insertions > 10bp	AmpliconDIVider	87.8543
cnsta	90%	Deletions > 10bp	AmpliconDIVider	90
cntn1a	0	No indels > 10bp	AmpliconDIVider	0
cntn1a	0	Mixed Indels	AmpliconDIVider	0
cntn1a	0	Insertions > 10bp	AmpliconDIVider	0
cntn1a	0	Deletions > 10bp	AmpliconDIVider	0
cntn1a	33.3%	No indels > 10bp	AmpliconDIVider	33.3667
cntn1a	33.3%	Mixed Indels	AmpliconDIVider	33.3333
cntn1a	33.3%	Insertions > 10bp	AmpliconDIVider	24.812
cntn1a	33.3%	Deletions > 10bp	AmpliconDIVider	33.3333
cntn1a	66.7%	No indels > 10bp	AmpliconDIVider	66.6667
cntn1a	66.7%	Mixed Indels	AmpliconDIVider	66.6667
cntn1a	66.7%	Deletions > 10bp	AmpliconDIVider	58.1778
cntn1a	90%	No indels > 10bp	AmpliconDIVider	90
cntn1a	90%	Mixed Indels	AmpliconDIVider	90
cntn1a	90%	Insertions > 10bp	AmpliconDIVider	78.4328
cntn1a	90%	Deletions > 10bp	AmpliconDIVider	62.8399
cntn1b	0	No indels > 10bp	AmpliconDIVider	0
cntn1b	0	Mixed Indels	AmpliconDIVider	0
cntn1b	0	Insertions > 10bp	AmpliconDIVider	0
cntn1b	0	Deletions > 10bp	AmpliconDIVider	0
cntn1b	33.3%	No indels > 10bp	AmpliconDIVider	33.3333
cntn1b	33.3%	Mixed Indels	AmpliconDIVider	33.1558
cntn1b	33.3%	Insertions > 10bp	AmpliconDIVider	12.7019
cntn1b	33.3%	Deletions > 10bp	AmpliconDIVider	33.2001
cntn1b	66.7%	No indels > 10bp	AmpliconDIVider	66.7
cntn1b	66.7%	Mixed Indels	AmpliconDIVider	66.7
cntn1b	66.7%	Insertions > 10bp	AmpliconDIVider	54.2753
cntn1b	66.7%	Deletions > 10bp	AmpliconDIVider	66.6667
cntn1b	90%	No indels > 10bp	AmpliconDIVider	90
cntn1b	90%	Mixed Indels	AmpliconDIVider	90
cntn1b	90%	Insertions > 10bp	AmpliconDIVider	80.9645
cntn1b	90%	Deletions > 10bp	AmpliconDIVider	90
cntn3b	0	No indels > 10bp	AmpliconDIVider	0.0666667
cntn3b	0	Mixed Indels	AmpliconDIVider	0.0666667
cntn3b	0	Insertions > 10bp	AmpliconDIVider	0.0666667
cntn3b	0	Deletions > 10bp	AmpliconDIVider	0.0666667
cntn3b	33.3%	No indels > 10bp	AmpliconDIVider	33.3333
cntn3b	33.3%	Mixed Indels	AmpliconDIVider	32.4324
cntn3b	33.3%	Insertions > 10bp	AmpliconDIVider	18.0664
cntn3b	33.3%	Deletions > 10bp	AmpliconDIVider	33.4
cntn3b	66.7%	No indels > 10bp	AmpliconDIVider	66.6667
cntn3b	66.7%	Mixed Indels	AmpliconDIVider	66.3333
cntn3b	66.7%	Insertions > 10bp	AmpliconDIVider	64.0288
cntn3b	66.7%	Deletions > 10bp	AmpliconDIVider	66.6667
cntn3b	90%	No indels > 10bp	AmpliconDIVider	90
cntn3b	90%	Mixed Indels	AmpliconDIVider	89.9367
cntn3b	90%	Insertions > 10bp	AmpliconDIVider	83.6957
cntn3b	90%	Deletions > 10bp	AmpliconDIVider	82.3333
cntnap2b	0	No indels > 10bp	AmpliconDIVider	0
cntnap2b	0	Mixed Indels	AmpliconDIVider	0
cntnap2b	0	Insertions > 10bp	AmpliconDIVider	0
cntnap2b	0	Deletions > 10bp	AmpliconDIVider	0
cntnap2b	33.3%	No indels > 10bp	AmpliconDIVider	33.3333
cntnap2b	33.3%	Mixed Indels	AmpliconDIVider	33.3333
cntnap2b	33.3%	Insertions > 10bp	AmpliconDIVider	19.8397
cntnap2b	33.3%	Deletions > 10bp	AmpliconDIVider	29.7684
cntnap2b	66.7%	No indels > 10bp	AmpliconDIVider	66.6667
cntnap2b	66.7%	Mixed Indels	AmpliconDIVider	66.6667
cntnap2b	66.7%	Insertions > 10bp	AmpliconDIVider	47.3961
cntnap2b	66.7%	Deletions > 10bp	AmpliconDIVider	59.6333
cntnap2b	90%	No indels > 10bp	AmpliconDIVider	90
cntnap2b	90%	Mixed Indels	AmpliconDIVider	90
cntnap2b	90%	Insertions > 10bp	AmpliconDIVider	86.4315
cntnap2b	90%	Deletions > 10bp	AmpliconDIVider	79.6667
cntnap4	0	No indels > 10bp	AmpliconDIVider	0.0666667
cntnap4	0	Mixed Indels	AmpliconDIVider	0.0666667
cntnap4	0	Insertions > 10bp	AmpliconDIVider	0.0666667
cntnap4	0	Deletions > 10bp	AmpliconDIVider	0.0666667
cntnap4	33.3%	No indels > 10bp	AmpliconDIVider	33.3333
cntnap4	33.3%	Mixed Indels	AmpliconDIVider	33.3333
cntnap4	33.3%	Insertions > 10bp	AmpliconDIVider	26.7399
cntnap4	33.3%	Deletions > 10bp	AmpliconDIVider	23.4177
cntnap4	66.7%	No indels > 10bp	AmpliconDIVider	66.6667
cntnap4	66.7%	Mixed Indels	AmpliconDIVider	66.33
cntnap4	66.7%	Insertions > 10bp	AmpliconDIVider	44.8124
cntnap4	66.7%	Deletions > 10bp	AmpliconDIVider	66.6111
cntnap4	90%	No indels > 10bp	AmpliconDIVider	90
cntnap4	90%	Mixed Indels	AmpliconDIVider	90
cntnap4	90%	Insertions > 10bp	AmpliconDIVider	87.557
cntnap4	90%	Deletions > 10bp	AmpliconDIVider	90
CNTNAP5	0	No indels > 10bp	AmpliconDIVider	0
CNTNAP5	0	Mixed Indels	AmpliconDIVider	0
CNTNAP5	0	Insertions > 10bp	AmpliconDIVider	0
CNTNAP5	0	Deletions > 10bp	AmpliconDIVider	0
CNTNAP5	33.3%	No indels > 10bp	AmpliconDIVider	33.3333
CNTNAP5	33.3%	Mixed Indels	AmpliconDIVider	33.3333
CNTNAP5	33.3%	Insertions > 10bp	AmpliconDIVider	26.0355
CNTNAP5	33.3%	Deletions > 10bp	AmpliconDIVider	33.3333
CNTNAP5	66.7%	No indels > 10bp	AmpliconDIVider	66.6667
CNTNAP5	66.7%	Mixed Indels	AmpliconDIVider	66.1682
CNTNAP5	66.7%	Insertions > 10bp	AmpliconDIVider	56.5217
CNTNAP5	90%	No indels > 10bp	AmpliconDIVider	90
CNTNAP5	90%	Mixed Indels	AmpliconDIVider	90
CNTNAP5	90%	Insertions > 10bp	AmpliconDIVider	85.3575
CNTNAP5	90%	Deletions > 10bp	AmpliconDIVider	70.6587
gjd1a	0	No indels > 10bp	AmpliconDIVider	0.0666667
gjd1a	0	Mixed Indels	AmpliconDIVider	0.0666667
gjd1a	0	Insertions > 10bp	AmpliconDIVider	0.0666667
gjd1a	0	Deletions > 10bp	AmpliconDIVider	0.0666667
gjd1a	33.3%	No indels > 10bp	AmpliconDIVider	33.3333
gjd1a	33.3%	Mixed Indels	AmpliconDIVider	33.3333
gjd1a	33.3%	Insertions > 10bp	AmpliconDIVider	21.3218
gjd1a	33.3%	Deletions > 10bp	AmpliconDIVider	30.3333
gjd1a	66.7%	No indels > 10bp	AmpliconDIVider	66.6667
gjd1a	66.7%	Mixed Indels	AmpliconDIVider	66.6667
gjd1a	66.7%	Insertions > 10bp	AmpliconDIVider	60.7843
gjd1a	66.7%	Deletions > 10bp	AmpliconDIVider	66.5556
gjd1a	90%	No indels > 10bp	AmpliconDIVider	90
gjd1a	90%	Mixed Indels	AmpliconDIVider	90
gjd1a	90%	Deletions > 10bp	AmpliconDIVider	89.9367
nlgn1	0	No indels > 10bp	AmpliconDIVider	0
nlgn1	0	Mixed Indels	AmpliconDIVider	0
nlgn1	0	Insertions > 10bp	AmpliconDIVider	0
nlgn1	0	Deletions > 10bp	AmpliconDIVider	0
nlgn1	33.3%	No indels > 10bp	AmpliconDIVider	33.3333
nlgn1	33.3%	Mixed Indels	AmpliconDIVider	33.3333
nlgn1	33.3%	Insertions > 10bp	AmpliconDIVider	29.078
nlgn1	33.3%	Deletions > 10bp	AmpliconDIVider	33.3333
nlgn1	66.7%	No indels > 10bp	AmpliconDIVider	66.6667
nlgn1	66.7%	Mixed Indels	AmpliconDIVider	66.6667
nlgn1	66.7%	Insertions > 10bp	AmpliconDIVider	38.2716
nlgn1	66.7%	Deletions > 10bp	AmpliconDIVider	64.1379
nlgn1	90%	No indels > 10bp	AmpliconDIVider	90
nlgn1	90%	Mixed Indels	AmpliconDIVider	89.6907
nlgn1	90%	Deletions > 10bp	AmpliconDIVider	80.3333
nlgn3a	0	No indels > 10bp	AmpliconDIVider	0
nlgn3a	0	Mixed Indels	AmpliconDIVider	0
nlgn3a	0	Insertions > 10bp	AmpliconDIVider	0
nlgn3a	0	Deletions > 10bp	AmpliconDIVider	0
nlgn3a	33.3%	No indels > 10bp	AmpliconDIVider	33.3333
nlgn3a	33.3%	Mixed Indels	AmpliconDIVider	33.3667
nlgn3a	33.3%	Insertions > 10bp	AmpliconDIVider	29.7857
nlgn3a	33.3%	Deletions > 10bp	AmpliconDIVider	33.3333
nlgn3a	66.7%	No indels > 10bp	AmpliconDIVider	66.6667
nlgn3a	66.7%	Mixed Indels	AmpliconDIVider	66.6667
nlgn3a	66.7%	Insertions > 10bp	AmpliconDIVider	35.8563
nlgn3a	66.7%	Deletions > 10bp	AmpliconDIVider	59.2357
nlgn3a	90%	No indels > 10bp	AmpliconDIVider	90
nlgn3a	90%	Insertions > 10bp	AmpliconDIVider	81.8841
nlgn3a	90%	Deletions > 10bp	AmpliconDIVider	89.9367
nlgn4a	0	No indels > 10bp	AmpliconDIVider	0.0666667
nlgn4a	0	Mixed Indels	AmpliconDIVider	0.0666667
nlgn4a	0	Insertions > 10bp	AmpliconDIVider	0.0666667
nlgn4a	0	Deletions > 10bp	AmpliconDIVider	0.0666667
nlgn4a	33.3%	No indels > 10bp	AmpliconDIVider	33.3333
nlgn4a	33.3%	Mixed Indels	AmpliconDIVider	33.3667
nlgn4a	33.3%	Insertions > 10bp	AmpliconDIVider	21.6078
nlgn4a	33.3%	Deletions > 10bp	AmpliconDIVider	29.3333
nlgn4a	66.7%	No indels > 10bp	AmpliconDIVider	66.6667
nlgn4a	66.7%	Mixed Indels	AmpliconDIVider	66.5552
nlgn4a	66.7%	Insertions > 10bp	AmpliconDIVider	46.9214
nlgn4a	66.7%	Deletions > 10bp	AmpliconDIVider	52.8846
nlgn4a	90%	No indels > 10bp	AmpliconDIVider	90
nlgn4a	90%	Mixed Indels	AmpliconDIVider	90
nlgn4a	90%	Insertions > 10bp	AmpliconDIVider	75.2475
nlgn4a	90%	Deletions > 10bp	AmpliconDIVider	86.3354
nrxn1a	0	No indels > 10bp	AmpliconDIVider	0
nrxn1a	0	Mixed Indels	AmpliconDIVider	0
nrxn1a	0	Insertions > 10bp	AmpliconDIVider	0
nrxn1a	0	Deletions > 10bp	AmpliconDIVider	0
nrxn1a	33.3%	No indels > 10bp	AmpliconDIVider	33.3333
nrxn1a	33.3%	Mixed Indels	AmpliconDIVider	33.3333
nrxn1a	33.3%	Insertions > 10bp	AmpliconDIVider	21.2598
nrxn1a	33.3%	Deletions > 10bp	AmpliconDIVider	29.8701
nrxn1a	66.7%	No indels > 10bp	AmpliconDIVider	66.6667
nrxn1a	66.7%	Mixed Indels	AmpliconDIVider	66.6667
nrxn1a	66.7%	Insertions > 10bp	AmpliconDIVider	53.2492
nrxn1a	66.7%	Deletions > 10bp	AmpliconDIVider	64.4737
nrxn1a	90%	No indels > 10bp	AmpliconDIVider	90
nrxn1a	90%	Mixed Indels	AmpliconDIVider	90
nrxn1a	90%	Insertions > 10bp	AmpliconDIVider	89.0511
nrxn1a	90%	Deletions > 10bp	AmpliconDIVider	73.2523
nrxn1a	0	No indels > 10bp	AmpliconDIVider	0
nrxn1a	0	Mixed Indels	AmpliconDIVider	0
nrxn1a	0	Insertions > 10bp	AmpliconDIVider	0
nrxn1a	0	Deletions > 10bp	AmpliconDIVider	0
nrxn1a	33.3%	No indels > 10bp	AmpliconDIVider	33.3333
nrxn1a	33.3%	Mixed Indels	AmpliconDIVider	33.3333
nrxn1a	33.3%	Insertions > 10bp	AmpliconDIVider	22.179
nrxn1a	33.3%	Deletions > 10bp	AmpliconDIVider	29.4822
nrxn1a	66.7%	No indels > 10bp	AmpliconDIVider	66.6667
nrxn1a	66.7%	Mixed Indels	AmpliconDIVider	66.6667
nrxn1a	66.7%	Insertions > 10bp	AmpliconDIVider	58.3333
nrxn1a	66.7%	Deletions > 10bp	AmpliconDIVider	66.6667
nrxn1a	90%	No indels > 10bp	AmpliconDIVider	90
nrxn1a	90%	Mixed Indels	AmpliconDIVider	90
nrxn1a	90%	Insertions > 10bp	AmpliconDIVider	84.2105
nrxn1a	90%	Deletions > 10bp	AmpliconDIVider	90
nrxn1b	0	No indels > 10bp	AmpliconDIVider	0
nrxn1b	0	Mixed Indels	AmpliconDIVider	0
nrxn1b	0	Insertions > 10bp	AmpliconDIVider	0
nrxn1b	0	Deletions > 10bp	AmpliconDIVider	0
nrxn1b	33.3%	No indels > 10bp	AmpliconDIVider	33.3333
nrxn1b	33.3%	Mixed Indels	AmpliconDIVider	33.3333
nrxn1b	33.3%	Insertions > 10bp	AmpliconDIVider	17.6955
nrxn1b	33.3%	Deletions > 10bp	AmpliconDIVider	33.2889
nrxn1b	66.7%	No indels > 10bp	AmpliconDIVider	66.6667
nrxn1b	66.7%	Mixed Indels	AmpliconDIVider	66.6667
nrxn1b	66.7%	Insertions > 10bp	AmpliconDIVider	55.2372
nrxn1b	66.7%	Deletions > 10bp	AmpliconDIVider	66.6667
nrxn1b	90%	No indels > 10bp	AmpliconDIVider	90
nrxn1b	90%	Mixed Indels	AmpliconDIVider	90
nrxn1b	90%	Insertions > 10bp	AmpliconDIVider	86.0335
nrxn1b	90%	Deletions > 10bp	AmpliconDIVider	90
nrxn1b	0	No indels > 10bp	AmpliconDIVider	0
nrxn1b	0	Mixed Indels	AmpliconDIVider	0
nrxn1b	0	Insertions > 10bp	AmpliconDIVider	0
nrxn1b	0	Deletions > 10bp	AmpliconDIVider	0
nrxn1b	33.3%	No indels > 10bp	AmpliconDIVider	33.3333
nrxn1b	33.3%	Mixed Indels	AmpliconDIVider	33.3333
nrxn1b	33.3%	Insertions > 10bp	AmpliconDIVider	24.812
nrxn1b	33.3%	Deletions > 10bp	AmpliconDIVider	32.758
nrxn1b	66.7%	No indels > 10bp	AmpliconDIVider	66.6667
nrxn1b	66.7%	Mixed Indels	AmpliconDIVider	66.6667
nrxn1b	66.7%	Insertions > 10bp	AmpliconDIVider	58.5062
nrxn1b	66.7%	Deletions > 10bp	AmpliconDIVider	66.3894
nrxn1b	90%	No indels > 10bp	AmpliconDIVider	90
nrxn1b	90%	Mixed Indels	AmpliconDIVider	90
nrxn1b	90%	Insertions > 10bp	AmpliconDIVider	85.3085
nrxn1b	90%	Deletions > 10bp	AmpliconDIVider	74.8466
nrxn3a	0	No indels > 10bp	AmpliconDIVider	0
nrxn3a	0	Mixed Indels	AmpliconDIVider	0
nrxn3a	0	Insertions > 10bp	AmpliconDIVider	0
nrxn3a	0	Deletions > 10bp	AmpliconDIVider	0
nrxn3a	33.3%	No indels > 10bp	AmpliconDIVider	33.3333
nrxn3a	33.3%	Mixed Indels	AmpliconDIVider	33.3333
nrxn3a	33.3%	Insertions > 10bp	AmpliconDIVider	20.6034
nrxn3a	33.3%	Deletions > 10bp	AmpliconDIVider	26.5823
nrxn3a	66.7%	No indels > 10bp	AmpliconDIVider	66.6667
nrxn3a	66.7%	Mixed Indels	AmpliconDIVider	66.6667
nrxn3a	66.7%	Insertions > 10bp	AmpliconDIVider	61.39
nrxn3a	66.7%	Deletions > 10bp	AmpliconDIVider	66.6667
nrxn3a	90%	No indels > 10bp	AmpliconDIVider	90
nrxn3a	90%	Mixed Indels	AmpliconDIVider	88.6288
nrxn3a	90%	Insertions > 10bp	AmpliconDIVider	87.13
nrxn3a	90%	Deletions > 10bp	AmpliconDIVider	73.7275
nrxn3b	0	No indels > 10bp	AmpliconDIVider	0
nrxn3b	0	Mixed Indels	AmpliconDIVider	0
nrxn3b	0	Insertions > 10bp	AmpliconDIVider	0
nrxn3b	0	Deletions > 10bp	AmpliconDIVider	0
nrxn3b	33.3%	No indels > 10bp	AmpliconDIVider	33.3333
nrxn3b	33.3%	Mixed Indels	AmpliconDIVider	33.3333
nrxn3b	33.3%	Insertions > 10bp	AmpliconDIVider	15.6118
nrxn3b	33.3%	Deletions > 10bp	AmpliconDIVider	33.3333
nrxn3b	66.7%	No indels > 10bp	AmpliconDIVider	66.6667
nrxn3b	66.7%	Mixed Indels	AmpliconDIVider	66.6667
nrxn3b	66.7%	Insertions > 10bp	AmpliconDIVider	48.1328
nrxn3b	66.7%	Deletions > 10bp	AmpliconDIVider	56.7398
nrxn3b	90%	No indels > 10bp	AmpliconDIVider	90
nrxn3b	90%	Mixed Indels	AmpliconDIVider	90
nrxn3b	90%	Insertions > 10bp	AmpliconDIVider	81.5951
nrxn3b	90%	Deletions > 10bp	AmpliconDIVider	90
nrxn3b	0	No indels > 10bp	AmpliconDIVider	0
nrxn3b	0	Mixed Indels	AmpliconDIVider	0
nrxn3b	0	Insertions > 10bp	AmpliconDIVider	0
nrxn3b	0	Deletions > 10bp	AmpliconDIVider	0
nrxn3b	33.3%	No indels > 10bp	AmpliconDIVider	33.3333
nrxn3b	33.3%	Mixed Indels	AmpliconDIVider	33.3667
nrxn3b	33.3%	Insertions > 10bp	AmpliconDIVider	19.7432
nrxn3b	33.3%	Deletions > 10bp	AmpliconDIVider	26.6667
nrxn3b	66.7%	No indels > 10bp	AmpliconDIVider	66.6667
nrxn3b	66.7%	Mixed Indels	AmpliconDIVider	66.6667
nrxn3b	66.7%	Insertions > 10bp	AmpliconDIVider	58.159
nrxn3b	66.7%	Deletions > 10bp	AmpliconDIVider	57.2327
nrxn3b	90%	No indels > 10bp	AmpliconDIVider	90
nrxn3b	90%	Mixed Indels	AmpliconDIVider	90
nrxn3b	90%	Deletions > 10bp	AmpliconDIVider	78.2739
tjp1b	0	No indels > 10bp	AmpliconDIVider	0
tjp1b	0	Mixed Indels	AmpliconDIVider	0
tjp1b	0	Insertions > 10bp	AmpliconDIVider	0
tjp1b	0	Deletions > 10bp	AmpliconDIVider	0
tjp1b	33.3%	No indels > 10bp	AmpliconDIVider	33.3333
tjp1b	33.3%	Mixed Indels	AmpliconDIVider	33.3333
tjp1b	33.3%	Insertions > 10bp	AmpliconDIVider	20.9486
tjp1b	33.3%	Deletions > 10bp	AmpliconDIVider	32.626
tjp1b	66.7%	No indels > 10bp	AmpliconDIVider	66.6667
tjp1b	66.7%	Mixed Indels	AmpliconDIVider	66.6667
tjp1b	66.7%	Insertions > 10bp	AmpliconDIVider	52.1531
tjp1b	66.7%	Deletions > 10bp	AmpliconDIVider	66.6667
tjp1b	90%	No indels > 10bp	AmpliconDIVider	90
tjp1b	90%	Mixed Indels	AmpliconDIVider	90
tjp1b	90%	Insertions > 10bp	AmpliconDIVider	85.4369
tjp1b	90%	Deletions > 10bp	AmpliconDIVider	75.3846
tjp1b	0	No indels > 10bp	AmpliconDIVider	0.0666667
tjp1b	0	Mixed Indels	AmpliconDIVider	0.0666667
tjp1b	0	Insertions > 10bp	AmpliconDIVider	0.0666667
tjp1b	0	Deletions > 10bp	AmpliconDIVider	0.0666667
tjp1b	33.3%	No indels > 10bp	AmpliconDIVider	33.3333
tjp1b	33.3%	Mixed Indels	AmpliconDIVider	33.3333
tjp1b	33.3%	Insertions > 10bp	AmpliconDIVider	21.6301
tjp1b	33.3%	Deletions > 10bp	AmpliconDIVider	31.3526
tjp1b	66.7%	No indels > 10bp	AmpliconDIVider	66.6667
tjp1b	66.7%	Mixed Indels	AmpliconDIVider	66.6667
tjp1b	66.7%	Insertions > 10bp	AmpliconDIVider	48.7692
tjp1b	66.7%	Deletions > 10bp	AmpliconDIVider	66.7
tjp1b	90%	No indels > 10bp	AmpliconDIVider	90
tjp1b	90%	Mixed Indels	AmpliconDIVider	90
tjp1b	90%	Deletions > 10bp	AmpliconDIVider	74.4948
nlgn4a	0	No indels > 10bp	ampliCan	0
cntnap4	0	No indels > 10bp	ampliCan	0.033478406427854
nlgn1	0	No indels > 10bp	ampliCan	0.1001001001001
CNTNAP5	0	No indels > 10bp	ampliCan	0.0668002672010688
nrxn1a_L	0	No indels > 10bp	ampliCan	0
nrxn1a_S	0	No indels > 10bp	ampliCan	0
nrxn1b_L	0	No indels > 10bp	ampliCan	0
nrxn1b_S	0	No indels > 10bp	ampliCan	0.100200400801603
nlgn3a	0	No indels > 10bp	ampliCan	0.0334001336005344
cnsta	0	No indels > 10bp	ampliCan	0
nrxn3a_L	0	No indels > 10bp	ampliCan	0
cntnap2b	0	No indels > 10bp	ampliCan	0
nrxn3b_L	0	No indels > 10bp	ampliCan	0
nrxn3b_S	0	No indels > 10bp	ampliCan	0.0334336342360415
cntn1a	0	No indels > 10bp	ampliCan	0.0334001336005344
tjp1b_L	0	No indels > 10bp	ampliCan	0.100200400801603
tjp1b_B	0	No indels > 10bp	ampliCan	0
cntn1b	0	No indels > 10bp	ampliCan	0.066711140760507
gjd1a	0	No indels > 10bp	ampliCan	0
cntn3b	0	No indels > 10bp	ampliCan	0.0668896321070234
nlgn4a	0	Mixed Indels	ampliCan	0
cntnap4	0	Mixed Indels	ampliCan	0.033478406427854
nlgn1	0	Mixed Indels	ampliCan	0.1001001001001
CNTNAP5	0	Mixed Indels	ampliCan	0.0668002672010688
nrxn1a_L	0	Mixed Indels	ampliCan	0
nrxn1a_S	0	Mixed Indels	ampliCan	0
nrxn1b_L	0	Mixed Indels	ampliCan	0
nrxn1b_S	0	Mixed Indels	ampliCan	0.100200400801603
nlgn3a	0	Mixed Indels	ampliCan	0.0334001336005344
cnsta	0	Mixed Indels	ampliCan	0
nrxn3a_L	0	Mixed Indels	ampliCan	0
cntnap2b	0	Mixed Indels	ampliCan	0
nrxn3b_L	0	Mixed Indels	ampliCan	0
nrxn3b_S	0	Mixed Indels	ampliCan	0.0334336342360415
cntn1a	0	Mixed Indels	ampliCan	0.0334001336005344
tjp1b_L	0	Mixed Indels	ampliCan	0.100200400801603
tjp1b_B	0	Mixed Indels	ampliCan	0
cntn1b	0	Mixed Indels	ampliCan	0.066711140760507
gjd1a	0	Mixed Indels	ampliCan	0
cntn3b	0	Mixed Indels	ampliCan	0.0668896321070234
nlgn4a	0	Insertions > 10bp	ampliCan	0
cntnap4	0	Insertions > 10bp	ampliCan	0.033478406427854
nlgn1	0	Insertions > 10bp	ampliCan	0.1001001001001
CNTNAP5	0	Insertions > 10bp	ampliCan	0.0668002672010688
nrxn1a_L	0	Insertions > 10bp	ampliCan	0
nrxn1a_S	0	Insertions > 10bp	ampliCan	0
nrxn1b_L	0	Insertions > 10bp	ampliCan	0
nrxn1b_S	0	Insertions > 10bp	ampliCan	0.100200400801603
nlgn3a	0	Insertions > 10bp	ampliCan	0.0334001336005344
cnsta	0	Insertions > 10bp	ampliCan	0
nrxn3a_L	0	Insertions > 10bp	ampliCan	0
cntnap2b	0	Insertions > 10bp	ampliCan	0
nrxn3b_L	0	Insertions > 10bp	ampliCan	0
nrxn3b_S	0	Insertions > 10bp	ampliCan	0.0334336342360415
cntn1a	0	Insertions > 10bp	ampliCan	0.0334001336005344
tjp1b_L	0	Insertions > 10bp	ampliCan	0.100200400801603
tjp1b_B	0	Insertions > 10bp	ampliCan	0
cntn1b	0	Insertions > 10bp	ampliCan	0.066711140760507
gjd1a	0	Insertions > 10bp	ampliCan	0
cntn3b	0	Insertions > 10bp	ampliCan	0.0668896321070234
nlgn4a	0	Deletions > 10bp	ampliCan	0
cntnap4	0	Deletions > 10bp	ampliCan	0.033478406427854
nlgn1	0	Deletions > 10bp	ampliCan	0.1001001001001
CNTNAP5	0	Deletions > 10bp	ampliCan	0.0668002672010688
nrxn1a_L	0	Deletions > 10bp	ampliCan	0
nrxn1a_S	0	Deletions > 10bp	ampliCan	0
nrxn1b_L	0	Deletions > 10bp	ampliCan	0
nrxn1b_S	0	Deletions > 10bp	ampliCan	0.100200400801603
nlgn3a	0	Deletions > 10bp	ampliCan	0.0334001336005344
cnsta	0	Deletions > 10bp	ampliCan	0
nrxn3a_L	0	Deletions > 10bp	ampliCan	0
cntnap2b	0	Deletions > 10bp	ampliCan	0
nrxn3b_L	0	Deletions > 10bp	ampliCan	0
nrxn3b_S	0	Deletions > 10bp	ampliCan	0.0334336342360415
cntn1a	0	Deletions > 10bp	ampliCan	0.0334001336005344
tjp1b_L	0	Deletions > 10bp	ampliCan	0.100200400801603
tjp1b_B	0	Deletions > 10bp	ampliCan	0
cntn1b	0	Deletions > 10bp	ampliCan	0.066711140760507
gjd1a	0	Deletions > 10bp	ampliCan	0
cntn3b	0	Deletions > 10bp	ampliCan	0.0668896321070234
nlgn4a	33.3%	No indels > 10bp	ampliCan	33.3444592790387
cntnap4	33.3%	No indels > 10bp	ampliCan	33.355614973262
nlgn1	33.3%	No indels > 10bp	ampliCan	33.3778371161549
CNTNAP5	33.3%	No indels > 10bp	ampliCan	33.355592654424
nrxn1a_L	33.3%	No indels > 10bp	ampliCan	33.3110814419226
nrxn1a_S	33.3%	No indels > 10bp	ampliCan	33.4224598930481
nrxn1b_L	33.3%	No indels > 10bp	ampliCan	33.355614973262
nrxn1b_S	33.3%	No indels > 10bp	ampliCan	33.3778817240227
nlgn3a	33.3%	No indels > 10bp	ampliCan	33.4225493476079
cnsta	33.3%	No indels > 10bp	ampliCan	33.3110814419226
nrxn3a_L	33.3%	No indels > 10bp	ampliCan	33.3333333333333
cntnap2b	33.3%	No indels > 10bp	ampliCan	33.3444704310057
nrxn3b_L	33.3%	No indels > 10bp	ampliCan	33.3222148098732
nrxn3b_S	33.3%	No indels > 10bp	ampliCan	33.3110367892977
cntn1a	33.3%	No indels > 10bp	ampliCan	33.4224598930481
tjp1b_L	33.3%	No indels > 10bp	ampliCan	33.3667334669339
tjp1b_B	33.3%	No indels > 10bp	ampliCan	33.4114496149983
cntn1b	33.3%	No indels > 10bp	ampliCan	33.3444592790387
gjd1a	33.3%	No indels > 10bp	ampliCan	33.2887253261961
cntn3b	33.3%	No indels > 10bp	ampliCan	33.4112930170398
nlgn4a	33.3%	Mixed Indels	ampliCan	33.355614973262
cntnap4	33.3%	Mixed Indels	ampliCan	33.3444592790387
nlgn1	33.3%	Mixed Indels	ampliCan	33.2777036048064
CNTNAP5	33.3%	Mixed Indels	ampliCan	32.9989969909729
nrxn1a_L	33.3%	Mixed Indels	ampliCan	33.3110591379886
nrxn1a_S	33.3%	Mixed Indels	ampliCan	33.2886805090422
nrxn1b_L	33.3%	Mixed Indels	ampliCan	32.999331997328
nrxn1b_S	33.3%	Mixed Indels	ampliCan	33.4223706176962
nlgn3a	33.3%	Mixed Indels	ampliCan	33.4336342360415
cnsta	33.3%	Mixed Indels	ampliCan	33.3110814419226
nrxn3a_L	33.3%	Mixed Indels	ampliCan	33.355592654424
cntnap2b	33.3%	Mixed Indels	ampliCan	33.0769230769231
nrxn3b_L	33.3%	Mixed Indels	ampliCan	33.4002006018054
nrxn3b_S	33.3%	Mixed Indels	ampliCan	33.4445927903872
cntn1a	33.3%	Mixed Indels	ampliCan	33.0882352941176
tjp1b_L	33.3%	Mixed Indels	ampliCan	33.2998996990973
tjp1b_B	33.3%	Mixed Indels	ampliCan	33.433734939759
cntn1b	33.3%	Mixed Indels	ampliCan	33.3444592790387
gjd1a	33.3%	Mixed Indels	ampliCan	33.2777036048064
cntn3b	33.3%	Mixed Indels	ampliCan	33.3890374331551
nlgn4a	33.3%	Insertions > 10bp	ampliCan	32.6762445706649
cntnap4	33.3%	Insertions > 10bp	ampliCan	30.9698996655518
nlgn1	33.3%	Insertions > 10bp	ampliCan	30.2838063439065
CNTNAP5	33.3%	Insertions > 10bp	ampliCan	30.9515859766277
nrxn1a_L	33.3%	Insertions > 10bp	ampliCan	31.6510695187166
nrxn1a_S	33.3%	Insertions > 10bp	ampliCan	29.5887662988967
nrxn1b_L	33.3%	Insertions > 10bp	ampliCan	30.9285237140949
nrxn1b_S	33.3%	Insertions > 10bp	ampliCan	29.5060080106809
nlgn3a	33.3%	Insertions > 10bp	ampliCan	31.6950852557673
cnsta	33.3%	Insertions > 10bp	ampliCan	32.1416638823922
nrxn3a_L	33.3%	Insertions > 10bp	ampliCan	31.3627254509018
cntnap2b	33.3%	Insertions > 10bp	ampliCan	30.1035750083528
nrxn3b_L	33.3%	Insertions > 10bp	ampliCan	29.2112299465241
nrxn3b_S	33.3%	Insertions > 10bp	ampliCan	28.6907147628591
cntn1a	33.3%	Insertions > 10bp	ampliCan	31.4629258517034
tjp1b_L	33.3%	Insertions > 10bp	ampliCan	26.2876254180602
tjp1b_B	33.3%	Insertions > 10bp	ampliCan	31.4400267290344
cntn1b	33.3%	Insertions > 10bp	ampliCan	30.9078771695594
gjd1a	33.3%	Insertions > 10bp	ampliCan	29.6494156928214
cntn3b	33.3%	Insertions > 10bp	ampliCan	29.8497495826377
nlgn4a	33.3%	Deletions > 10bp	ampliCan	33.3667000333667
cntnap4	33.3%	Deletions > 10bp	ampliCan	33.3890374331551
nlgn1	33.3%	Deletions > 10bp	ampliCan	33.3333333333333
CNTNAP5	33.3%	Deletions > 10bp	ampliCan	33.2887253261961
nrxn1a_L	33.3%	Deletions > 10bp	ampliCan	33.355614973262
nrxn1a_S	33.3%	Deletions > 10bp	ampliCan	33.4001336005344
nrxn1b_L	33.3%	Deletions > 10bp	ampliCan	33.2998996990973
nrxn1b_S	33.3%	Deletions > 10bp	ampliCan	33.3778817240227
nlgn3a	33.3%	Deletions > 10bp	ampliCan	33.4113712374582
cnsta	33.3%	Deletions > 10bp	ampliCan	33.3110814419226
nrxn3a_L	33.3%	Deletions > 10bp	ampliCan	33.4448160535117
cntnap2b	33.3%	Deletions > 10bp	ampliCan	33.3444704310057
nrxn3b_L	33.3%	Deletions > 10bp	ampliCan	33.3110591379886
nrxn3b_S	33.3%	Deletions > 10bp	ampliCan	33.3333333333333
cntn1a	33.3%	Deletions > 10bp	ampliCan	33.4223706176962
tjp1b_L	33.3%	Deletions > 10bp	ampliCan	33.4223706176962
tjp1b_B	33.3%	Deletions > 10bp	ampliCan	33.3890374331551
cntn1b	33.3%	Deletions > 10bp	ampliCan	33.3667000333667
gjd1a	33.3%	Deletions > 10bp	ampliCan	33.3110367892977
cntn3b	33.3%	Deletions > 10bp	ampliCan	33.3778371161549
nlgn4a	66.7%	No indels > 10bp	ampliCan	66.644362663098
cntnap4	66.7%	No indels > 10bp	ampliCan	66.644385026738
nlgn1	66.7%	No indels > 10bp	ampliCan	66.7000668002672
CNTNAP5	66.7%	No indels > 10bp	ampliCan	66.6555407209613
nrxn1a_L	66.7%	No indels > 10bp	ampliCan	66.7446524064171
nrxn1a_S	66.7%	No indels > 10bp	ampliCan	66.7001003009027
nrxn1b_L	66.7%	No indels > 10bp	ampliCan	66.6332665330661
nrxn1b_S	66.7%	No indels > 10bp	ampliCan	66.6332330324306
nlgn3a	66.7%	No indels > 10bp	ampliCan	66.7669675693748
cnsta	66.7%	No indels > 10bp	ampliCan	66.6221182759773
nrxn3a_L	66.7%	No indels > 10bp	ampliCan	66.7000668002672
cntnap2b	66.7%	No indels > 10bp	ampliCan	66.5775401069519
nrxn3b_L	66.7%	No indels > 10bp	ampliCan	66.6555295689943
nrxn3b_S	66.7%	No indels > 10bp	ampliCan	66.6666666666667
cntn1a	66.7%	No indels > 10bp	ampliCan	66.6889632107023
tjp1b_L	66.7%	No indels > 10bp	ampliCan	66.6555295689943
tjp1b_B	66.7%	No indels > 10bp	ampliCan	66.6555295689943
cntn1b	66.7%	No indels > 10bp	ampliCan	66.6666666666667
gjd1a	66.7%	No indels > 10bp	ampliCan	66.6889632107023
cntn3b	66.7%	No indels > 10bp	ampliCan	66.6666666666667
nlgn4a	66.7%	Mixed Indels	ampliCan	66.7111853088481
cntnap4	66.7%	Mixed Indels	ampliCan	66.6666666666667
nlgn1	66.7%	Mixed Indels	ampliCan	66.6666666666667
CNTNAP5	66.7%	Mixed Indels	ampliCan	66.7445742904841
nrxn1a_L	66.7%	Mixed Indels	ampliCan	66.5775401069519
nrxn1a_S	66.7%	Mixed Indels	ampliCan	66.7112746738039
nrxn1b_L	66.7%	Mixed Indels	ampliCan	66.6332665330661
nrxn1b_S	66.7%	Mixed Indels	ampliCan	66.7335339351388
nlgn3a	66.7%	Mixed Indels	ampliCan	66.6332330324306
cnsta	66.7%	Mixed Indels	ampliCan	66.6889185580774
nrxn3a_L	66.7%	Mixed Indels	ampliCan	66.7111853088481
cntnap2b	66.7%	Mixed Indels	ampliCan	66.6332999666333
nrxn3b_L	66.7%	Mixed Indels	ampliCan	66.5663657639585
nrxn3b_S	66.7%	Mixed Indels	ampliCan	66.6666666666667
cntn1a	66.7%	Mixed Indels	ampliCan	64.9949849548646
tjp1b_L	66.7%	Mixed Indels	ampliCan	66.677818668451
tjp1b_B	66.7%	Mixed Indels	ampliCan	66.7334669338677
cntn1b	66.7%	Mixed Indels	ampliCan	66.7669675693748
gjd1a	66.7%	Mixed Indels	ampliCan	66.6889408620114
cntn3b	66.7%	Mixed Indels	ampliCan	66.6110183639399
nlgn4a	66.7%	Insertions > 10bp	ampliCan	64.6744574290484
cntnap4	66.7%	Insertions > 10bp	ampliCan	61.6181878970244
nlgn1	66.7%	Insertions > 10bp	ampliCan	62.888665997994
CNTNAP5	66.7%	Insertions > 10bp	ampliCan	54.3630892678034
nrxn1a_L	66.7%	Insertions > 10bp	ampliCan	58.5757271815446
nrxn1a_S	66.7%	Insertions > 10bp	ampliCan	59.8062145005012
nrxn1b_L	66.7%	Insertions > 10bp	ampliCan	62.5
nrxn1b_S	66.7%	Insertions > 10bp	ampliCan	60.7202400800267
nlgn3a	66.7%	Insertions > 10bp	ampliCan	61.0090210491146
cnsta	66.7%	Insertions > 10bp	ampliCan	63.0383973288815
nrxn3a_L	66.7%	Insertions > 10bp	ampliCan	62.0447711326428
cntnap2b	66.7%	Insertions > 10bp	ampliCan	62.8256513026052
nrxn3b_L	66.7%	Insertions > 10bp	ampliCan	61.4228456913828
nrxn3b_S	66.7%	Insertions > 10bp	ampliCan	63.1016042780749
cntn1a	66.7%	Insertions > 10bp	ampliCan	62.6211969241056
tjp1b_L	66.7%	Insertions > 10bp	ampliCan	61.7156208277704
tjp1b_B	66.7%	Insertions > 10bp	ampliCan	61.0406937958639
cntn1b	66.7%	Insertions > 10bp	ampliCan	61.309722686268
gjd1a	66.7%	Insertions > 10bp	ampliCan	59.9799732977303
cntn3b	66.7%	Insertions > 10bp	ampliCan	54.7276979619111
nlgn4a	66.7%	Deletions > 10bp	ampliCan	66.7335339351388
cntnap4	66.7%	Deletions > 10bp	ampliCan	66.7445742904841
nlgn1	66.7%	Deletions > 10bp	ampliCan	66.644385026738
CNTNAP5	66.7%	Deletions > 10bp	ampliCan	66.7446524064171
nrxn1a_L	66.7%	Deletions > 10bp	ampliCan	66.6889408620114
nrxn1a_S	66.7%	Deletions > 10bp	ampliCan	66.7892976588629
nrxn1b_L	66.7%	Deletions > 10bp	ampliCan	66.677796327212
nrxn1b_S	66.7%	Deletions > 10bp	ampliCan	66.6666666666667
nlgn3a	66.7%	Deletions > 10bp	ampliCan	66.6889632107023
cnsta	66.7%	Deletions > 10bp	ampliCan	66.7112299465241
nrxn3a_L	66.7%	Deletions > 10bp	ampliCan	66.677796327212
cntnap2b	66.7%	Deletions > 10bp	ampliCan	66.6555295689943
nrxn3b_L	66.7%	Deletions > 10bp	ampliCan	66.677818668451
nrxn3b_S	66.7%	Deletions > 10bp	ampliCan	66.5887069829602
cntn1a	66.7%	Deletions > 10bp	ampliCan	66.677796327212
tjp1b_L	66.7%	Deletions > 10bp	ampliCan	66.6555407209613
tjp1b_B	66.7%	Deletions > 10bp	ampliCan	66.7000668002672
cntn1b	66.7%	Deletions > 10bp	ampliCan	66.6331658291457
gjd1a	66.7%	Deletions > 10bp	ampliCan	66.7223521550284
cntn3b	66.7%	Deletions > 10bp	ampliCan	66.6444296197465
nlgn4a	90%	No indels > 10bp	ampliCan	90.0133600534402
cntnap4	90%	No indels > 10bp	ampliCan	90.0066844919786
nlgn1	90%	No indels > 10bp	ampliCan	90.0267737617135
CNTNAP5	90%	No indels > 10bp	ampliCan	89.9732620320856
nrxn1a_L	90%	No indels > 10bp	ampliCan	89.9933288859239
nrxn1a_S	90%	No indels > 10bp	ampliCan	89.9866488651535
nrxn1b_L	90%	No indels > 10bp	ampliCan	90.0467601870407
nrxn1b_S	90%	No indels > 10bp	ampliCan	89.9732620320856
nlgn3a	90%	No indels > 10bp	ampliCan	90.0301104048177
cnsta	90%	No indels > 10bp	ampliCan	90.0066844919786
nrxn3a_L	90%	No indels > 10bp	ampliCan	89.9631983941117
cntnap2b	90%	No indels > 10bp	ampliCan	89.9531145344943
nrxn3b_L	90%	No indels > 10bp	ampliCan	89.9866488651535
nrxn3b_S	90%	No indels > 10bp	ampliCan	90.0066844919786
cntn1a	90%	No indels > 10bp	ampliCan	90.0100233879051
tjp1b_L	90%	No indels > 10bp	ampliCan	90.0133600534402
tjp1b_B	90%	No indels > 10bp	ampliCan	90.0635664101706
cntn1b	90%	No indels > 10bp	ampliCan	90.0200267022697
gjd1a	90%	No indels > 10bp	ampliCan	89.9866488651535
cntn3b	90%	No indels > 10bp	ampliCan	89.983305509182
nlgn4a	90%	Mixed Indels	ampliCan	90.0266844563042
cntnap4	90%	Mixed Indels	ampliCan	89.9799599198397
nlgn1	90%	Mixed Indels	ampliCan	89.9799599198397
CNTNAP5	90%	Mixed Indels	ampliCan	89.9766120948881
nrxn1a_L	90%	Mixed Indels	ampliCan	89.9732620320856
nrxn1a_S	90%	Mixed Indels	ampliCan	90.0066844919786
nrxn1b_L	90%	Mixed Indels	ampliCan	89.9732620320856
nrxn1b_S	90%	Mixed Indels	ampliCan	89.9933288859239
nlgn3a	90%	Mixed Indels	ampliCan	89.7358742895353
cnsta	90%	Mixed Indels	ampliCan	90.0870730073677
nrxn3a_L	90%	Mixed Indels	ampliCan	90.0500834724541
cntnap2b	90%	Mixed Indels	ampliCan	90.0234348844995
nrxn3b_L	90%	Mixed Indels	ampliCan	89.983305509182
nrxn3b_S	90%	Mixed Indels	ampliCan	89.9799599198397
cntn1a	90%	Mixed Indels	ampliCan	90.0801603206413
tjp1b_L	90%	Mixed Indels	ampliCan	90
tjp1b_B	90%	Mixed Indels	ampliCan	90.0768459739392
cntn1b	90%	Mixed Indels	ampliCan	90.0401069518716
gjd1a	90%	Mixed Indels	ampliCan	89.98998998999
cntn3b	90%	Mixed Indels	ampliCan	89.943200801871
nlgn4a	90%	Insertions > 10bp	ampliCan	85.7477417196387
cntnap4	90%	Insertions > 10bp	ampliCan	86.5018376211159
nlgn1	90%	Insertions > 10bp	ampliCan	86.0776439089692
CNTNAP5	90%	Insertions > 10bp	ampliCan	87.9638916750251
nrxn1a_L	90%	Insertions > 10bp	ampliCan	85.1889000334336
nrxn1a_S	90%	Insertions > 10bp	ampliCan	86.4548494983278
nrxn1b_L	90%	Insertions > 10bp	ampliCan	80.3136469803136
nrxn1b_S	90%	Insertions > 10bp	ampliCan	76.3096429763096
nlgn3a	90%	Insertions > 10bp	ampliCan	83.7069253931081
cnsta	90%	Insertions > 10bp	ampliCan	82.9716193656094
nrxn3a_L	90%	Insertions > 10bp	ampliCan	84.057486631016
cntnap2b	90%	Insertions > 10bp	ampliCan	84.4021376085504
nrxn3b_L	90%	Insertions > 10bp	ampliCan	81.460486828943
nrxn3b_S	90%	Insertions > 10bp	ampliCan	78.2754010695187
cntn1a	90%	Insertions > 10bp	ampliCan	82.8657314629259
tjp1b_L	90%	Insertions > 10bp	ampliCan	84.1736227045075
tjp1b_B	90%	Insertions > 10bp	ampliCan	82.358837287003
cntn1b	90%	Insertions > 10bp	ampliCan	81.6449348044132
gjd1a	90%	Insertions > 10bp	ampliCan	74.7660427807487
cntn3b	90%	Insertions > 10bp	ampliCan	85.6951871657754
nlgn4a	90%	Deletions > 10bp	ampliCan	90
cntnap4	90%	Deletions > 10bp	ampliCan	89.9966543994647
nlgn1	90%	Deletions > 10bp	ampliCan	89.983305509182
CNTNAP5	90%	Deletions > 10bp	ampliCan	90.0133600534402
nrxn1a_L	90%	Deletions > 10bp	ampliCan	89.9766120948881
nrxn1a_S	90%	Deletions > 10bp	ampliCan	89.9866488651535
nrxn1b_L	90%	Deletions > 10bp	ampliCan	90.0100233879051
nrxn1b_S	90%	Deletions > 10bp	ampliCan	89.983305509182
nlgn3a	90%	Deletions > 10bp	ampliCan	90.0768459739392
cnsta	90%	Deletions > 10bp	ampliCan	90.0801603206413
nrxn3a_L	90%	Deletions > 10bp	ampliCan	90.0970224155236
cntnap2b	90%	Deletions > 10bp	ampliCan	90.0301104048177
nrxn3b_L	90%	Deletions > 10bp	ampliCan	89.983305509182
nrxn3b_S	90%	Deletions > 10bp	ampliCan	90
cntn1a	90%	Deletions > 10bp	ampliCan	90.0500834724541
tjp1b_L	90%	Deletions > 10bp	ampliCan	90.0100233879051
tjp1b_B	90%	Deletions > 10bp	ampliCan	89.983305509182
cntn1b	90%	Deletions > 10bp	ampliCan	89.983305509182
gjd1a	90%	Deletions > 10bp	ampliCan	90.0635664101706
cntn3b	90%	Deletions > 10bp	ampliCan	90.0334448160535
