# Supplementary material for: Accurate analysis of genuine CRISPR editing events with ampliCan
Source: Genome Res. 2019 May;29(5):843–7. doi: 10.1101/gr.244293.118 (PMC6499316; doi:10.1101/gr.244293.118)
Supplement: Supplemental Material [file supp_gr.244293.118_Supplemental_Code_S1.zip › amplican_manuscript/figures/indel_rate_vs_offtarget.csv]

Guide	Truth	NOfftargets	variable	value
cnsta	0	0	CrispRVariants	0
cnsta	0	25	CrispRVariants	0
cnsta	0	10	CrispRVariants	0
cnsta	33.3%	0	CrispRVariants	32.89
cnsta	33.3%	25	CrispRVariants	32.9
cnsta	33.3%	10	CrispRVariants	32.71
cnsta	66.7%	0	CrispRVariants	66.12
cnsta	66.7%	25	CrispRVariants	66.08
cnsta	66.7%	10	CrispRVariants	66.15
cnsta	90%	0	CrispRVariants	89.82
cnsta	90%	25	CrispRVariants	89.89
cnsta	90%	10	CrispRVariants	89.81
cntn1a	0	0	CrispRVariants	0
cntn1a	0	25	CrispRVariants	0
cntn1a	0	10	CrispRVariants	0
cntn1a	33.3%	0	CrispRVariants	32.68
cntn1a	33.3%	25	CrispRVariants	32.73
cntn1a	33.3%	10	CrispRVariants	32.86
cntn1a	66.7%	0	CrispRVariants	66.24
cntn1a	66.7%	25	CrispRVariants	66.1
cntn1a	66.7%	10	CrispRVariants	66.24
cntn1a	90%	0	CrispRVariants	89.82
cntn1a	90%	25	CrispRVariants	89.77
cntn1a	90%	10	CrispRVariants	89.76
cntn1b	0	0	CrispRVariants	0
cntn1b	0	25	CrispRVariants	0
cntn1b	0	10	CrispRVariants	0
cntn1b	33.3%	0	CrispRVariants	32.92
cntn1b	33.3%	25	CrispRVariants	32.86
cntn1b	33.3%	10	CrispRVariants	32.78
cntn1b	66.7%	0	CrispRVariants	66.03
cntn1b	66.7%	25	CrispRVariants	66.03
cntn1b	66.7%	10	CrispRVariants	66.01
cntn1b	90%	0	CrispRVariants	89.69
cntn1b	90%	25	CrispRVariants	89.71
cntn1b	90%	10	CrispRVariants	89.78
cntn3b	0	0	CrispRVariants	0
cntn3b	0	25	CrispRVariants	0
cntn3b	0	10	CrispRVariants	0
cntn3b	33.3%	0	CrispRVariants	32.68
cntn3b	33.3%	25	CrispRVariants	33.05
cntn3b	33.3%	10	CrispRVariants	32.95
cntn3b	66.7%	0	CrispRVariants	66.25
cntn3b	66.7%	25	CrispRVariants	66.09
cntn3b	66.7%	10	CrispRVariants	66.11
cntn3b	90%	0	CrispRVariants	89.83
cntn3b	90%	25	CrispRVariants	89.82
cntn3b	90%	10	CrispRVariants	89.81
cntnap2b	0	0	CrispRVariants	0
cntnap2b	0	25	CrispRVariants	0
cntnap2b	0	10	CrispRVariants	0
cntnap2b	33.3%	0	CrispRVariants	32.9
cntnap2b	33.3%	25	CrispRVariants	32.65
cntnap2b	33.3%	10	CrispRVariants	32.87
cntnap2b	66.7%	0	CrispRVariants	66.14
cntnap2b	66.7%	25	CrispRVariants	66
cntnap2b	66.7%	10	CrispRVariants	66.16
cntnap2b	90%	0	CrispRVariants	89.77
cntnap2b	90%	25	CrispRVariants	89.74
cntnap2b	90%	10	CrispRVariants	89.77
cntnap4	0	0	CrispRVariants	0
cntnap4	0	25	CrispRVariants	0
cntnap4	0	10	CrispRVariants	0
cntnap4	33.3%	0	CrispRVariants	32.95
cntnap4	33.3%	25	CrispRVariants	32.92
cntnap4	33.3%	10	CrispRVariants	32.85
cntnap4	66.7%	0	CrispRVariants	66.3
cntnap4	66.7%	25	CrispRVariants	66.23
cntnap4	66.7%	10	CrispRVariants	66.36
cntnap4	90%	0	CrispRVariants	89.78
cntnap4	90%	25	CrispRVariants	89.85
cntnap4	90%	10	CrispRVariants	89.82
CNTNAP5	0	0	CrispRVariants	0
CNTNAP5	0	25	CrispRVariants	0
CNTNAP5	0	10	CrispRVariants	0
CNTNAP5	33.3%	0	CrispRVariants	32.75
CNTNAP5	33.3%	25	CrispRVariants	32.95
CNTNAP5	33.3%	10	CrispRVariants	32.64
CNTNAP5	66.7%	0	CrispRVariants	66.27
CNTNAP5	66.7%	25	CrispRVariants	66.07
CNTNAP5	66.7%	10	CrispRVariants	66.04
CNTNAP5	90%	0	CrispRVariants	89.77
CNTNAP5	90%	25	CrispRVariants	89.83
CNTNAP5	90%	10	CrispRVariants	89.78
gjd1a	0	0	CrispRVariants	0
gjd1a	0	25	CrispRVariants	0
gjd1a	0	10	CrispRVariants	0
gjd1a	33.3%	0	CrispRVariants	32.68
gjd1a	33.3%	25	CrispRVariants	32.83
gjd1a	33.3%	10	CrispRVariants	32.73
gjd1a	66.7%	0	CrispRVariants	66.15
gjd1a	66.7%	25	CrispRVariants	66.12
gjd1a	66.7%	10	CrispRVariants	66.2
gjd1a	90%	0	CrispRVariants	89.82
gjd1a	90%	25	CrispRVariants	89.82
gjd1a	90%	10	CrispRVariants	89.83
nlgn1	0	0	CrispRVariants	0
nlgn1	0	25	CrispRVariants	0
nlgn1	0	10	CrispRVariants	0
nlgn1	33.3%	0	CrispRVariants	32.16
nlgn1	33.3%	25	CrispRVariants	32.34
nlgn1	33.3%	10	CrispRVariants	32.68
nlgn1	66.7%	0	CrispRVariants	65.82
nlgn1	66.7%	25	CrispRVariants	65.8
nlgn1	66.7%	10	CrispRVariants	65.81
nlgn1	90%	0	CrispRVariants	89.71
nlgn1	90%	25	CrispRVariants	89.63
nlgn1	90%	10	CrispRVariants	89.69
nlgn3a	0	0	CrispRVariants	0
nlgn3a	0	25	CrispRVariants	0
nlgn3a	0	10	CrispRVariants	0
nlgn3a	33.3%	0	CrispRVariants	32.56
nlgn3a	33.3%	25	CrispRVariants	32.72
nlgn3a	33.3%	10	CrispRVariants	32.89
nlgn3a	66.7%	0	CrispRVariants	66.04
nlgn3a	66.7%	25	CrispRVariants	66.18
nlgn3a	66.7%	10	CrispRVariants	66.15
nlgn3a	90%	0	CrispRVariants	89.77
nlgn3a	90%	25	CrispRVariants	89.81
nlgn3a	90%	10	CrispRVariants	89.79
nlgn4a	0	0	CrispRVariants	0
nlgn4a	0	25	CrispRVariants	0
nlgn4a	0	10	CrispRVariants	0
nlgn4a	33.3%	0	CrispRVariants	32.8
nlgn4a	33.3%	25	CrispRVariants	32.73
nlgn4a	33.3%	10	CrispRVariants	32.95
nlgn4a	66.7%	0	CrispRVariants	66.04
nlgn4a	66.7%	25	CrispRVariants	66.15
nlgn4a	66.7%	10	CrispRVariants	66.03
nlgn4a	90%	0	CrispRVariants	89.81
nlgn4a	90%	25	CrispRVariants	89.84
nlgn4a	90%	10	CrispRVariants	89.8
nrxn1a_L	0	0	CrispRVariants	0
nrxn1a_L	0	25	CrispRVariants	0
nrxn1a_L	0	10	CrispRVariants	0
nrxn1a_L	33.3%	0	CrispRVariants	32.53
nrxn1a_L	33.3%	25	CrispRVariants	32.71
nrxn1a_L	33.3%	10	CrispRVariants	32.6
nrxn1a_L	66.7%	0	CrispRVariants	65.77
nrxn1a_L	66.7%	25	CrispRVariants	65.91
nrxn1a_L	66.7%	10	CrispRVariants	65.78
nrxn1a_L	90%	0	CrispRVariants	89.74
nrxn1a_L	90%	25	CrispRVariants	89.66
nrxn1a_L	90%	10	CrispRVariants	89.6
nrxn1a_S	0	0	CrispRVariants	0
nrxn1a_S	0	25	CrispRVariants	0
nrxn1a_S	0	10	CrispRVariants	0
nrxn1a_S	33.3%	0	CrispRVariants	32.43
nrxn1a_S	33.3%	25	CrispRVariants	32.56
nrxn1a_S	33.3%	10	CrispRVariants	32.64
nrxn1a_S	66.7%	0	CrispRVariants	65.99
nrxn1a_S	66.7%	25	CrispRVariants	66.02
nrxn1a_S	66.7%	10	CrispRVariants	65.87
nrxn1a_S	90%	0	CrispRVariants	89.7
nrxn1a_S	90%	25	CrispRVariants	89.73
nrxn1a_S	90%	10	CrispRVariants	89.7
nrxn1b_L	0	0	CrispRVariants	0
nrxn1b_L	0	25	CrispRVariants	0
nrxn1b_L	0	10	CrispRVariants	0
nrxn1b_L	33.3%	0	CrispRVariants	32.83
nrxn1b_L	33.3%	25	CrispRVariants	32.85
nrxn1b_L	33.3%	10	CrispRVariants	32.72
nrxn1b_L	66.7%	0	CrispRVariants	65.97
nrxn1b_L	66.7%	25	CrispRVariants	66.06
nrxn1b_L	66.7%	10	CrispRVariants	66.06
nrxn1b_L	90%	0	CrispRVariants	89.85
nrxn1b_L	90%	25	CrispRVariants	89.76
nrxn1b_L	90%	10	CrispRVariants	89.79
nrxn1b_S	0	0	CrispRVariants	0
nrxn1b_S	0	25	CrispRVariants	0
nrxn1b_S	0	10	CrispRVariants	0
nrxn1b_S	33.3%	0	CrispRVariants	32.72
nrxn1b_S	33.3%	25	CrispRVariants	32.57
nrxn1b_S	33.3%	10	CrispRVariants	32.36
nrxn1b_S	66.7%	0	CrispRVariants	65.94
nrxn1b_S	66.7%	25	CrispRVariants	65.78
nrxn1b_S	66.7%	10	CrispRVariants	65.73
nrxn1b_S	90%	0	CrispRVariants	89.71
nrxn1b_S	90%	25	CrispRVariants	89.62
nrxn1b_S	90%	10	CrispRVariants	89.63
nrxn3a_L	0	0	CrispRVariants	0
nrxn3a_L	0	25	CrispRVariants	0
nrxn3a_L	0	10	CrispRVariants	0
nrxn3a_L	33.3%	0	CrispRVariants	32.65
nrxn3a_L	33.3%	25	CrispRVariants	32.66
nrxn3a_L	33.3%	10	CrispRVariants	32.53
nrxn3a_L	66.7%	0	CrispRVariants	65.94
nrxn3a_L	66.7%	25	CrispRVariants	65.93
nrxn3a_L	66.7%	10	CrispRVariants	65.84
nrxn3a_L	90%	0	CrispRVariants	89.69
nrxn3a_L	90%	25	CrispRVariants	89.63
nrxn3a_L	90%	10	CrispRVariants	89.69
nrxn3b_L	0	0	CrispRVariants	0
nrxn3b_L	0	25	CrispRVariants	0
nrxn3b_L	0	10	CrispRVariants	0
nrxn3b_L	33.3%	0	CrispRVariants	33.33
nrxn3b_L	33.3%	25	CrispRVariants	33.33
nrxn3b_L	33.3%	10	CrispRVariants	33.33
nrxn3b_L	66.7%	0	CrispRVariants	66.67
nrxn3b_L	66.7%	25	CrispRVariants	66.67
nrxn3b_L	66.7%	10	CrispRVariants	66.67
nrxn3b_L	90%	0	CrispRVariants	90
nrxn3b_L	90%	25	CrispRVariants	90
nrxn3b_L	90%	10	CrispRVariants	90
nrxn3b_S	0	0	CrispRVariants	0
nrxn3b_S	0	25	CrispRVariants	0
nrxn3b_S	0	10	CrispRVariants	0
nrxn3b_S	33.3%	0	CrispRVariants	32.91
nrxn3b_S	33.3%	25	CrispRVariants	32.89
nrxn3b_S	33.3%	10	CrispRVariants	32.91
nrxn3b_S	66.7%	0	CrispRVariants	66.18
nrxn3b_S	66.7%	25	CrispRVariants	66.22
nrxn3b_S	66.7%	10	CrispRVariants	66.31
nrxn3b_S	90%	0	CrispRVariants	89.87
nrxn3b_S	90%	25	CrispRVariants	89.82
nrxn3b_S	90%	10	CrispRVariants	89.8
tjp1b_B	0	0	CrispRVariants	0.03
tjp1b_B	0	25	CrispRVariants	0.03
tjp1b_B	0	10	CrispRVariants	0.03
tjp1b_B	33.3%	0	CrispRVariants	33.37
tjp1b_B	33.3%	25	CrispRVariants	33.23
tjp1b_B	33.3%	10	CrispRVariants	33.33
tjp1b_B	66.7%	0	CrispRVariants	66.67
tjp1b_B	66.7%	25	CrispRVariants	66.47
tjp1b_B	66.7%	10	CrispRVariants	66.67
tjp1b_B	90%	0	CrispRVariants	90
tjp1b_B	90%	25	CrispRVariants	90
tjp1b_B	90%	10	CrispRVariants	90
tjp1b_L	0	0	CrispRVariants	0
tjp1b_L	0	25	CrispRVariants	0
tjp1b_L	0	10	CrispRVariants	0
tjp1b_L	33.3%	0	CrispRVariants	33.01
tjp1b_L	33.3%	25	CrispRVariants	32.9
tjp1b_L	33.3%	10	CrispRVariants	32.72
tjp1b_L	66.7%	0	CrispRVariants	66.26
tjp1b_L	66.7%	25	CrispRVariants	66.2
tjp1b_L	66.7%	10	CrispRVariants	66.15
tjp1b_L	90%	0	CrispRVariants	89.76
tjp1b_L	90%	25	CrispRVariants	89.81
tjp1b_L	90%	10	CrispRVariants	89.76
cnsta	0	0	CRISPResso	0.2
cnsta	0	25	CRISPResso	19.2867905575088
cnsta	0	10	CRISPResso	7.05705705705706
cnsta	33.3%	0	CRISPResso	21.1
cnsta	33.3%	25	CRISPResso	35.0603621730382
cnsta	33.3%	10	CRISPResso	11.8053469510363
cnsta	66.7%	0	CRISPResso	0.433767100433767
cnsta	66.7%	25	CRISPResso	44.8310387984981
cnsta	66.7%	10	CRISPResso	46.8072289156627
cnsta	90%	0	CRISPResso	48.64954984995
cnsta	90%	25	CRISPResso	33.9102081765739
cnsta	90%	10	CRISPResso	76.7841011743451
cntn1a	0	0	CRISPResso	0.133466800133467
cntn1a	0	25	CRISPResso	18.7672955974843
cntn1a	0	10	CRISPResso	7.03336339044184
cntn1a	33.3%	0	CRISPResso	18.7124749833222
cntn1a	33.3%	25	CRISPResso	32.7823691460055
cntn1a	33.3%	10	CRISPResso	26.2019230769231
cntn1a	66.7%	0	CRISPResso	37.6917945296865
cntn1a	66.7%	25	CRISPResso	31.425702811245
cntn1a	66.7%	10	CRISPResso	24.7069431920649
cntn1a	90%	0	CRISPResso	25.9853039412158
cntn1a	90%	25	CRISPResso	74.5609633718013
cntn1a	90%	10	CRISPResso	37.3120865904991
cntn1b	0	0	CRISPResso	0.200066688896299
cntn1b	0	25	CRISPResso	21.9346733668342
cntn1b	0	10	CRISPResso	7.03125
cntn1b	33.3%	0	CRISPResso	26.050700466978
cntn1b	33.3%	25	CRISPResso	31.5657828914457
cntn1b	33.3%	10	CRISPResso	23.1901471913488
cntn1b	66.7%	0	CRISPResso	15.4333333333333
cntn1b	66.7%	25	CRISPResso	45.9513662572073
cntn1b	66.7%	10	CRISPResso	36.9891826923077
cntn1b	90%	0	CRISPResso	53.7333333333333
cntn1b	90%	25	CRISPResso	35.7554497619644
cntn1b	90%	10	CRISPResso	69.984962406015
cntn3b	0	0	CRISPResso	0.2
cntn3b	0	25	CRISPResso	18.9229994967287
cntn3b	0	10	CRISPResso	7.98192771084337
cntn3b	33.3%	0	CRISPResso	0.866666666666667
cntn3b	33.3%	25	CRISPResso	32.3911955977989
cntn3b	33.3%	10	CRISPResso	29.8377403846154
cntn3b	66.7%	0	CRISPResso	31.4209472981988
cntn3b	66.7%	25	CRISPResso	51.3006503251626
cntn3b	66.7%	10	CRISPResso	28.3604581072936
cntn3b	90%	0	CRISPResso	28.0760253417806
cntn3b	90%	25	CRISPResso	47.5125628140703
cntn3b	90%	10	CRISPResso	50.8310667875491
cntnap2b	0	0	CRISPResso	0.166777851901268
cntnap2b	0	25	CRISPResso	18.9489641232946
cntnap2b	0	10	CRISPResso	7.47213015968665
cntnap2b	33.3%	0	CRISPResso	26.5265265265265
cntnap2b	33.3%	25	CRISPResso	32.9145728643216
cntnap2b	33.3%	10	CRISPResso	25.211097708082
cntnap2b	66.7%	0	CRISPResso	44.8114781448115
cntnap2b	66.7%	25	CRISPResso	61.1337061514997
cntnap2b	66.7%	10	CRISPResso	53.8923955515479
cntnap2b	90%	0	CRISPResso	31.9986653319987
cntnap2b	90%	25	CRISPResso	50.5384422739795
cntnap2b	90%	10	CRISPResso	63.4366536262413
cntnap4	0	0	CRISPResso	0.133333333333333
cntnap4	0	25	CRISPResso	19.5994993742178
cntnap4	0	10	CRISPResso	7.63450556056507
cntnap4	33.3%	0	CRISPResso	27.0090030010003
cntnap4	33.3%	25	CRISPResso	29.3263210618583
cntnap4	33.3%	10	CRISPResso	25.6927710843374
cntnap4	66.7%	0	CRISPResso	52.0026702269693
cntnap4	66.7%	25	CRISPResso	31.0905452726363
cntnap4	66.7%	10	CRISPResso	43.4127223394634
cntnap4	90%	0	CRISPResso	65.7657657657658
cntnap4	90%	25	CRISPResso	46.8703054581873
cntnap4	90%	10	CRISPResso	61.6100931210574
CNTNAP5	0	0	CRISPResso	0
CNTNAP5	0	25	CRISPResso	20.0850425212606
CNTNAP5	0	10	CRISPResso	8.91891891891892
CNTNAP5	33.3%	0	CRISPResso	25.7333333333333
CNTNAP5	33.3%	25	CRISPResso	38.2595648912228
CNTNAP5	33.3%	10	CRISPResso	15.0495644337639
CNTNAP5	66.7%	0	CRISPResso	44.9816605535178
CNTNAP5	66.7%	25	CRISPResso	52.1695510408829
CNTNAP5	66.7%	10	CRISPResso	15.1414810355208
CNTNAP5	90%	0	CRISPResso	28.542847615872
CNTNAP5	90%	25	CRISPResso	66.9012314651923
CNTNAP5	90%	10	CRISPResso	52.0543806646526
gjd1a	0	0	CRISPResso	0.133377792597532
gjd1a	0	25	CRISPResso	18.5138854140605
gjd1a	0	10	CRISPResso	7.32952838690297
gjd1a	33.3%	0	CRISPResso	14.4381460486829
gjd1a	33.3%	25	CRISPResso	34.792396198099
gjd1a	33.3%	10	CRISPResso	27.4256533493542
gjd1a	66.7%	0	CRISPResso	29.0096698899633
gjd1a	66.7%	25	CRISPResso	54.173978440712
gjd1a	66.7%	10	CRISPResso	36.3581730769231
gjd1a	90%	0	CRISPResso	31.3771257085695
gjd1a	90%	25	CRISPResso	56.4366373902133
gjd1a	90%	10	CRISPResso	66.3860493084787
nlgn1	0	0	CRISPResso	0.100033344448149
nlgn1	0	25	CRISPResso	20.9774436090226
nlgn1	0	10	CRISPResso	6.66866927005107
nlgn1	33.3%	0	CRISPResso	22.7484989993329
nlgn1	33.3%	25	CRISPResso	31.4228255404726
nlgn1	33.3%	10	CRISPResso	26.1797415088669
nlgn1	66.7%	0	CRISPResso	23.7745915305102
nlgn1	66.7%	25	CRISPResso	23.6017055430148
nlgn1	66.7%	10	CRISPResso	36.1177884615385
nlgn1	90%	0	CRISPResso	16.0720240080027
nlgn1	90%	25	CRISPResso	64.3395278754395
nlgn1	90%	10	CRISPResso	43.6167017122259
nlgn3a	0	0	CRISPResso	0.133377792597532
nlgn3a	0	25	CRISPResso	18.6279419128693
nlgn3a	0	10	CRISPResso	8.5310904175428
nlgn3a	33.3%	0	CRISPResso	16.8752234537004
nlgn3a	33.3%	25	CRISPResso	34.2132505175983
nlgn3a	33.3%	10	CRISPResso	23.5015772870662
nlgn3a	66.7%	0	CRISPResso	9.56552207428171
nlgn3a	66.7%	25	CRISPResso	61.6612554112554
nlgn3a	66.7%	10	CRISPResso	43.0800542740841
nlgn3a	90%	0	CRISPResso	52.8409090909091
nlgn3a	90%	25	CRISPResso	50.2415458937198
nlgn3a	90%	10	CRISPResso	68.7951807228916
nlgn4a	0	0	CRISPResso	0.300100033344448
nlgn4a	0	25	CRISPResso	19.7879858657244
nlgn4a	0	10	CRISPResso	6.66867833433917
nlgn4a	33.3%	0	CRISPResso	5.83333333333333
nlgn4a	33.3%	25	CRISPResso	29.0330724564504
nlgn4a	33.3%	10	CRISPResso	22.9429429429429
nlgn4a	66.7%	0	CRISPResso	41.1137045681894
nlgn4a	66.7%	25	CRISPResso	36.1740015263292
nlgn4a	66.7%	10	CRISPResso	29.5927601809955
nlgn4a	90%	0	CRISPResso	20.8277703604806
nlgn4a	90%	25	CRISPResso	69.2871587462083
nlgn4a	90%	10	CRISPResso	54.3563460958698
nrxn1a_L	0	0	CRISPResso	0.0334448160535117
nrxn1a_L	0	25	CRISPResso	18.555667001003
nrxn1a_L	0	10	CRISPResso	6.71484492622704
nrxn1a_L	33.3%	0	CRISPResso	16.6945466711275
nrxn1a_L	33.3%	25	CRISPResso	35.6119628047248
nrxn1a_L	33.3%	10	CRISPResso	33.0920060331825
nrxn1a_L	66.7%	0	CRISPResso	36.7858336117608
nrxn1a_L	66.7%	25	CRISPResso	48.7731597396094
nrxn1a_L	66.7%	10	CRISPResso	40.3672486453943
nrxn1a_L	90%	0	CRISPResso	46.0482250502344
nrxn1a_L	90%	25	CRISPResso	67.5301810865191
nrxn1a_L	90%	10	CRISPResso	72.5188536953243
nrxn1a_S	0	0	CRISPResso	0.266844563042028
nrxn1a_S	0	25	CRISPResso	18.5714285714286
nrxn1a_S	0	10	CRISPResso	7.78245192307692
nrxn1a_S	33.3%	0	CRISPResso	21.2666666666667
nrxn1a_S	33.3%	25	CRISPResso	31.7067067067067
nrxn1a_S	33.3%	10	CRISPResso	18.2692307692308
nrxn1a_S	66.7%	0	CRISPResso	28.8525683789193
nrxn1a_S	66.7%	25	CRISPResso	41.6038210155857
nrxn1a_S	66.7%	10	CRISPResso	34.4050480769231
nrxn1a_S	90%	0	CRISPResso	36.0240160106738
nrxn1a_S	90%	25	CRISPResso	62.7563781890946
nrxn1a_S	90%	10	CRISPResso	52.3451593505713
nrxn1b_L	0	0	CRISPResso	0.300100033344448
nrxn1b_L	0	25	CRISPResso	18.7907676869042
nrxn1b_L	0	10	CRISPResso	8.984375
nrxn1b_L	33.3%	0	CRISPResso	16.2054018006002
nrxn1b_L	33.3%	25	CRISPResso	32.6995246434826
nrxn1b_L	33.3%	10	CRISPResso	10.546875
nrxn1b_L	66.7%	0	CRISPResso	21.5882549215883
nrxn1b_L	66.7%	25	CRISPResso	54.0839406886152
nrxn1b_L	66.7%	10	CRISPResso	26.996996996997
nrxn1b_L	90%	0	CRISPResso	59.1727818545697
nrxn1b_L	90%	25	CRISPResso	50.1002004008016
nrxn1b_L	90%	10	CRISPResso	49.8644986449864
nrxn1b_S	0	0	CRISPResso	0.133422281521014
nrxn1b_S	0	25	CRISPResso	18.7562688064193
nrxn1b_S	0	10	CRISPResso	7.34276256394824
nrxn1b_S	33.3%	0	CRISPResso	19.479653102068
nrxn1b_S	33.3%	25	CRISPResso	30.1806322127446
nrxn1b_S	33.3%	10	CRISPResso	24.4063721070033
nrxn1b_S	66.7%	0	CRISPResso	43.162108072048
nrxn1b_S	66.7%	25	CRISPResso	45.9919839679359
nrxn1b_S	66.7%	10	CRISPResso	40.2538531278332
nrxn1b_S	90%	0	CRISPResso	77.7036048064085
nrxn1b_S	90%	25	CRISPResso	76.2262262262262
nrxn1b_S	90%	10	CRISPResso	56.8550811785929
nrxn3a_L	0	0	CRISPResso	0.200066688896299
nrxn3a_L	0	25	CRISPResso	17.8839419709855
nrxn3a_L	0	10	CRISPResso	7.66225961538462
nrxn3a_L	33.3%	0	CRISPResso	21.1088844355377
nrxn3a_L	33.3%	25	CRISPResso	32.8074129727022
nrxn3a_L	33.3%	10	CRISPResso	19.3810096153846
nrxn3a_L	66.7%	0	CRISPResso	30.8641975308642
nrxn3a_L	66.7%	25	CRISPResso	32.7737409170634
nrxn3a_L	66.7%	10	CRISPResso	38.2326420198377
nrxn3a_L	90%	0	CRISPResso	3.97063730397064
nrxn3a_L	90%	25	CRISPResso	38.0595148787197
nrxn3a_L	90%	10	CRISPResso	38.2211538461538
nrxn3b_L	0	0	CRISPResso	0.233333333333333
nrxn3b_L	0	25	CRISPResso	19.1334835962935
nrxn3b_L	0	10	CRISPResso	6.49038461538462
nrxn3b_L	33.3%	0	CRISPResso	18.1727242414138
nrxn3b_L	33.3%	25	CRISPResso	33.7349397590361
nrxn3b_L	33.3%	10	CRISPResso	14.9249249249249
nrxn3b_L	66.7%	0	CRISPResso	15.0333333333333
nrxn3b_L	66.7%	25	CRISPResso	54.8694779116466
nrxn3b_L	66.7%	10	CRISPResso	53.5735735735736
nrxn3b_L	90%	0	CRISPResso	25.9753251083695
nrxn3b_L	90%	25	CRISPResso	67.8535606820461
nrxn3b_L	90%	10	CRISPResso	87.7103365384615
nrxn3b_S	0	0	CRISPResso	0.166833500166833
nrxn3b_S	0	25	CRISPResso	17.305284247433
nrxn3b_S	0	10	CRISPResso	7.2354537232439
nrxn3b_S	33.3%	0	CRISPResso	23.4312416555407
nrxn3b_S	33.3%	25	CRISPResso	31.6145181476846
nrxn3b_S	33.3%	10	CRISPResso	28.309265944645
nrxn3b_S	66.7%	0	CRISPResso	31.8772924308103
nrxn3b_S	66.7%	25	CRISPResso	32.7395885599599
nrxn3b_S	66.7%	10	CRISPResso	54.3648404575557
nrxn3b_S	90%	0	CRISPResso	18.5518852185519
nrxn3b_S	90%	25	CRISPResso	51.004016064257
nrxn3b_S	90%	10	CRISPResso	52.5556223692123
tjp1b_B	0	0	CRISPResso	2.8685790527018
tjp1b_B	0	25	CRISPResso	22.0025031289111
tjp1b_B	0	10	CRISPResso	10.3365384615385
tjp1b_B	33.3%	0	CRISPResso	11.011011011011
tjp1b_B	33.3%	25	CRISPResso	30.3303303303303
tjp1b_B	33.3%	10	CRISPResso	18.7255785993387
tjp1b_B	66.7%	0	CRISPResso	49.8499499833278
tjp1b_B	66.7%	25	CRISPResso	31.9159579789895
tjp1b_B	66.7%	10	CRISPResso	36.1177884615385
tjp1b_B	90%	0	CRISPResso	63.3666666666667
tjp1b_B	90%	25	CRISPResso	39.725
tjp1b_B	90%	10	CRISPResso	48.5285285285285
tjp1b_L	0	0	CRISPResso	0.100033344448149
tjp1b_L	0	25	CRISPResso	18.7374245472837
tjp1b_L	0	10	CRISPResso	7.87496242861437
tjp1b_L	33.3%	0	CRISPResso	13.0710236745582
tjp1b_L	33.3%	25	CRISPResso	29.5238095238095
tjp1b_L	33.3%	10	CRISPResso	21.5597711532671
tjp1b_L	66.7%	0	CRISPResso	8.50850850850851
tjp1b_L	66.7%	25	CRISPResso	44.9548192771084
tjp1b_L	66.7%	10	CRISPResso	34.4848302793632
tjp1b_L	90%	0	CRISPResso	43.7625083388926
tjp1b_L	90%	25	CRISPResso	63.659401926001
tjp1b_L	90%	10	CRISPResso	68.383017163505
cnsta	0	0	CRISPRessoPooled	0.2
cntn1a	0	0	CRISPRessoPooled	0.133466800133467
cntn1b	0	0	CRISPRessoPooled	0.200333889816361
cntn3b	0	0	CRISPRessoPooled	0.134770889487871
cntnap2b	0	0	CRISPRessoPooled	0.168634064080944
cntnap4	0	0	CRISPRessoPooled	0.133333333333333
CNTNAP5	0	0	CRISPRessoPooled	0
gjd1a	0	0	CRISPRessoPooled	0.133377792597532
nlgn1	0	0	CRISPRessoPooled	0.100066711140761
nlgn3a	0	0	CRISPRessoPooled	0.133377792597532
nlgn4a	0	0	CRISPRessoPooled	0.302724520686176
nrxn1a_L	0	0	CRISPRessoPooled	0.0334448160535117
nrxn1a_S	0	0	CRISPRessoPooled	0.266844563042028
nrxn1b_L	0	0	CRISPRessoPooled	0.266933600266934
nrxn1b_S	0	0	CRISPRessoPooled	0.133422281521014
nrxn3a_L	0	0	CRISPRessoPooled	0.200066688896299
nrxn3b_L	0	0	CRISPRessoPooled	0.233333333333333
nrxn3b_S	0	0	CRISPRessoPooled	0.1669449081803
tjp1b_B	0	0	CRISPRessoPooled	2.8685790527018
tjp1b_L	0	0	CRISPRessoPooled	0.0674763832658569
cnsta	0	25	CRISPRessoPooled	0.233411137045682
cntn1a	0	25	CRISPRessoPooled	0.167000668002672
cntn1b	0	25	CRISPRessoPooled	0.0666888962987662
cntn3b	0	25	CRISPRessoPooled	0.134861766689144
cntnap2b	0	25	CRISPRessoPooled	0.168804861580014
cntnap4	0	25	CRISPRessoPooled	0.166833500166833
CNTNAP5	0	25	CRISPRessoPooled	0.0666888962987662
gjd1a	0	25	CRISPRessoPooled	0.066711140760507
nlgn1	0	25	CRISPRessoPooled	0.166777851901268
nlgn3a	0	25	CRISPRessoPooled	0.13355592654424
nlgn4a	0	25	CRISPRessoPooled	0.202088245200404
nrxn1a_L	0	25	CRISPRessoPooled	0.0334336342360415
nrxn1a_S	0	25	CRISPRessoPooled	0.333555703802535
nrxn1b_L	0	25	CRISPRessoPooled	0.300500834724541
nrxn1b_S	0	25	CRISPRessoPooled	0.10016694490818
nrxn3a_L	0	25	CRISPRessoPooled	0.200066688896299
nrxn3b_L	0	25	CRISPRessoPooled	0.133333333333333
nrxn3b_S	0	25	CRISPRessoPooled	0.133511348464619
tjp1b_B	0	25	CRISPRessoPooled	3.23656990323657
tjp1b_L	0	25	CRISPRessoPooled	0.0674763832658569
cnsta	0	10	CRISPRessoPooled	0.166666666666667
cntn1a	0	10	CRISPRessoPooled	0.133511348464619
cntn1b	0	10	CRISPRessoPooled	0.166889185580774
cntn3b	0	10	CRISPRessoPooled	0.0673174015483002
cntnap2b	0	10	CRISPRessoPooled	0.168918918918919
cntnap4	0	10	CRISPRessoPooled	0.133422281521014
CNTNAP5	0	10	CRISPRessoPooled	0.2
gjd1a	0	10	CRISPRessoPooled	0.133422281521014
nlgn1	0	10	CRISPRessoPooled	0.066711140760507
nlgn3a	0	10	CRISPRessoPooled	0.133377792597532
nlgn4a	0	10	CRISPRessoPooled	0.269088462832156
nrxn1a_L	0	10	CRISPRessoPooled	0.100300902708124
nrxn1a_S	0	10	CRISPRessoPooled	0.333333333333333
nrxn1b_L	0	10	CRISPRessoPooled	0.30060120240481
nrxn1b_S	0	10	CRISPRessoPooled	0.133645172068159
nrxn3a_L	0	10	CRISPRessoPooled	0.166777851901268
nrxn3b_L	0	10	CRISPRessoPooled	0.200133422281521
nrxn3b_S	0	10	CRISPRessoPooled	0.267201068804275
tjp1b_B	0	10	CRISPRessoPooled	3.10206804536358
tjp1b_L	0	10	CRISPRessoPooled	0.0675904021628929
cnsta	33.3%	0	CRISPRessoPooled	21.1070356785595
cntn1a	33.3%	0	CRISPRessoPooled	18.7124749833222
cntn1b	33.3%	0	CRISPRessoPooled	26.068090787717
cntn3b	33.3%	0	CRISPRessoPooled	0.806180718844474
cntnap2b	33.3%	0	CRISPRessoPooled	26.7047363117232
cntnap4	33.3%	0	CRISPRessoPooled	27.0090030010003
CNTNAP5	33.3%	0	CRISPRessoPooled	25.7333333333333
gjd1a	33.3%	0	CRISPRessoPooled	14.4526034712951
nlgn1	33.3%	0	CRISPRessoPooled	22.7560894227561
nlgn3a	33.3%	0	CRISPRessoPooled	16.8752234537004
nlgn4a	33.3%	0	CRISPRessoPooled	5.85872112487446
nrxn1a_L	33.3%	0	CRISPRessoPooled	16.7001338688086
nrxn1a_S	33.3%	0	CRISPRessoPooled	21.2666666666667
nrxn1b_L	33.3%	0	CRISPRessoPooled	16.2054018006002
nrxn1b_S	33.3%	0	CRISPRessoPooled	19.479653102068
nrxn3a_L	33.3%	0	CRISPRessoPooled	21.1088844355377
nrxn3b_L	33.3%	0	CRISPRessoPooled	18.1727242414138
nrxn3b_S	33.3%	0	CRISPRessoPooled	23.4390651085142
tjp1b_B	33.3%	0	CRISPRessoPooled	11.011011011011
tjp1b_L	33.3%	0	CRISPRessoPooled	13.147276395427
cnsta	33.3%	25	CRISPRessoPooled	22.7970627503338
cntn1a	33.3%	25	CRISPRessoPooled	17.7570093457944
cntn1b	33.3%	25	CRISPRessoPooled	17.7725908636212
cntn3b	33.3%	25	CRISPRessoPooled	18.2123655913978
cntnap2b	33.3%	25	CRISPRessoPooled	16.3244698754628
cntnap4	33.3%	25	CRISPRessoPooled	13.8230383973289
CNTNAP5	33.3%	25	CRISPRessoPooled	28.0093364454818
gjd1a	33.3%	25	CRISPRessoPooled	20.3938584779706
nlgn1	33.3%	25	CRISPRessoPooled	15.0767178118746
nlgn3a	33.3%	25	CRISPRessoPooled	20.3768318213538
nlgn4a	33.3%	25	CRISPRessoPooled	15.2115513767629
nrxn1a_L	33.3%	25	CRISPRessoPooled	22.7530905446041
nrxn1a_S	33.3%	25	CRISPRessoPooled	18.3122081387592
nrxn1b_L	33.3%	25	CRISPRessoPooled	20.5744822979292
nrxn1b_S	33.3%	25	CRISPRessoPooled	14.7962591850367
nrxn3a_L	33.3%	25	CRISPRessoPooled	18.758344459279
nrxn3b_L	33.3%	25	CRISPRessoPooled	18.106035345115
nrxn3b_S	33.3%	25	CRISPRessoPooled	15.4873164218959
tjp1b_B	33.3%	25	CRISPRessoPooled	14.2857142857143
tjp1b_L	33.3%	25	CRISPRessoPooled	15.2656355077337
cnsta	33.3%	10	CRISPRessoPooled	5.46666666666667
cntn1a	33.3%	10	CRISPRessoPooled	20.0867534200868
cntn1b	33.3%	10	CRISPRessoPooled	16.7500834167501
cntn3b	33.3%	10	CRISPRessoPooled	24.857238831038
cntnap2b	33.3%	10	CRISPRessoPooled	20.9818426361802
cntnap4	33.3%	10	CRISPRessoPooled	19.7732577525842
CNTNAP5	33.3%	10	CRISPRessoPooled	9.36978992997666
gjd1a	33.3%	10	CRISPRessoPooled	21.7362270450751
nlgn1	33.3%	10	CRISPRessoPooled	20.3938584779706
nlgn3a	33.3%	10	CRISPRessoPooled	17.775431186202
nlgn4a	33.3%	10	CRISPRessoPooled	17.2773109243698
nrxn1a_L	33.3%	10	CRISPRessoPooled	29.0214477211796
nrxn1a_S	33.3%	10	CRISPRessoPooled	12.6126126126126
nrxn1b_L	33.3%	10	CRISPRessoPooled	4.04276645506181
nrxn1b_S	33.3%	10	CRISPRessoPooled	20.1001669449082
nrxn3a_L	33.3%	10	CRISPRessoPooled	11.8451785118452
nrxn3b_L	33.3%	10	CRISPRessoPooled	7.9
nrxn3b_S	33.3%	10	CRISPRessoPooled	22.4114896459586
tjp1b_B	33.3%	10	CRISPRessoPooled	11.8039346448816
tjp1b_L	33.3%	10	CRISPRessoPooled	16.8626133691636
cnsta	66.7%	0	CRISPRessoPooled	0.433767100433767
cntn1a	66.7%	0	CRISPRessoPooled	37.6917945296865
cntn1b	66.7%	0	CRISPRessoPooled	15.4333333333333
cntn3b	66.7%	0	CRISPRessoPooled	31.4715719063545
cntnap2b	66.7%	0	CRISPRessoPooled	45.0067024128686
cntnap4	66.7%	0	CRISPRessoPooled	52.0026702269693
CNTNAP5	66.7%	0	CRISPRessoPooled	45.0116783450117
gjd1a	66.7%	0	CRISPRessoPooled	29.0193462308205
nlgn1	66.7%	0	CRISPRessoPooled	23.7316421895861
nlgn3a	66.7%	0	CRISPRessoPooled	9.56552207428171
nlgn4a	66.7%	0	CRISPRessoPooled	41.156803744567
nrxn1a_L	66.7%	0	CRISPRessoPooled	36.7858336117608
nrxn1a_S	66.7%	0	CRISPRessoPooled	28.9104278074866
nrxn1b_L	66.7%	0	CRISPRessoPooled	21.5882549215883
nrxn1b_S	66.7%	0	CRISPRessoPooled	43.1431431431431
nrxn3a_L	66.7%	0	CRISPRessoPooled	30.8641975308642
nrxn3b_L	66.7%	0	CRISPRessoPooled	15.0333333333333
nrxn3b_S	66.7%	0	CRISPRessoPooled	31.8879252835223
tjp1b_B	66.7%	0	CRISPRessoPooled	49.7494153023722
tjp1b_L	66.7%	0	CRISPRessoPooled	8.5013440860215
cnsta	66.7%	25	CRISPRessoPooled	33.422281521014
cntn1a	66.7%	25	CRISPRessoPooled	15.1252086811352
cntn1b	66.7%	25	CRISPRessoPooled	36.7789263087696
cntn3b	66.7%	25	CRISPRessoPooled	40.1740877134248
cntnap2b	66.7%	25	CRISPRessoPooled	56.327626720376
cntnap4	66.7%	25	CRISPRessoPooled	14.4192256341789
CNTNAP5	66.7%	25	CRISPRessoPooled	45.008347245409
gjd1a	66.7%	25	CRISPRessoPooled	45.7095158597663
nlgn1	66.7%	25	CRISPRessoPooled	6.73782521681121
nlgn3a	66.7%	25	CRISPRessoPooled	55.2465702632555
nlgn4a	66.7%	25	CRISPRessoPooled	23.9181482723918
nrxn1a_L	66.7%	25	CRISPRessoPooled	41.6917418923437
nrxn1a_S	66.7%	25	CRISPRessoPooled	29.2153589315526
nrxn1b_L	66.7%	25	CRISPRessoPooled	47.7811144477811
nrxn1b_S	66.7%	25	CRISPRessoPooled	34.3582887700535
nrxn3a_L	66.7%	25	CRISPRessoPooled	19.839946648883
nrxn3b_L	66.7%	25	CRISPRessoPooled	48.3322214809873
nrxn3b_S	66.7%	25	CRISPRessoPooled	18.1848515181849
tjp1b_B	66.7%	25	CRISPRessoPooled	19.5383071261291
tjp1b_L	66.7%	25	CRISPRessoPooled	34.471218206158
cnsta	66.7%	10	CRISPRessoPooled	44.3739565943239
cntn1a	66.7%	10	CRISPRessoPooled	19.4527861194528
cntn1b	66.7%	10	CRISPRessoPooled	34.0560373582388
cntn3b	66.7%	10	CRISPRessoPooled	23.4348844994978
cntnap2b	66.7%	10	CRISPRessoPooled	51.6075016744809
cntnap4	66.7%	10	CRISPRessoPooled	40.7209612817089
CNTNAP5	66.7%	10	CRISPRessoPooled	10.3367789263088
gjd1a	66.7%	10	CRISPRessoPooled	31.7545030020013
nlgn1	66.7%	10	CRISPRessoPooled	31.0873915943963
nlgn3a	66.7%	10	CRISPRessoPooled	40.1069518716578
nlgn4a	66.7%	10	CRISPRessoPooled	24.891122278057
nrxn1a_L	66.7%	10	CRISPRessoPooled	36.11760775142
nrxn1a_S	66.7%	10	CRISPRessoPooled	29.8532354903269
nrxn1b_L	66.7%	10	CRISPRessoPooled	21.314209472982
nrxn1b_S	66.7%	10	CRISPRessoPooled	36.4698031364698
nrxn3a_L	66.7%	10	CRISPRessoPooled	33.411214953271
nrxn3b_L	66.7%	10	CRISPRessoPooled	50.4501500500167
nrxn3b_S	66.7%	10	CRISPRessoPooled	52.4349566377585
tjp1b_B	66.7%	10	CRISPRessoPooled	31.031031031031
tjp1b_L	66.7%	10	CRISPRessoPooled	29.3017039759439
cnsta	90%	0	CRISPRessoPooled	48.6486486486487
cntn1a	90%	0	CRISPRessoPooled	25.9853039412158
cntn1b	90%	0	CRISPRessoPooled	53.7333333333333
cntn3b	90%	0	CRISPRessoPooled	28.1135225375626
cntnap2b	90%	0	CRISPRessoPooled	31.9397993311037
cntnap4	90%	0	CRISPRessoPooled	65.7085561497326
CNTNAP5	90%	0	CRISPRessoPooled	28.552368245497
gjd1a	90%	0	CRISPRessoPooled	31.3980647313981
nlgn1	90%	0	CRISPRessoPooled	16.0720240080027
nlgn3a	90%	0	CRISPRessoPooled	52.8409090909091
nlgn4a	90%	0	CRISPRessoPooled	20.8486468426328
nrxn1a_L	90%	0	CRISPRessoPooled	46.0301507537688
nrxn1a_S	90%	0	CRISPRessoPooled	36.0240160106738
nrxn1b_L	90%	0	CRISPRessoPooled	59.1727818545697
nrxn1b_S	90%	0	CRISPRessoPooled	77.7036048064085
nrxn3a_L	90%	0	CRISPRessoPooled	3.97063730397064
nrxn3b_L	90%	0	CRISPRessoPooled	25.9939859672569
nrxn3b_S	90%	0	CRISPRessoPooled	18.5642737896494
tjp1b_B	90%	0	CRISPRessoPooled	63.4300967634301
tjp1b_L	90%	0	CRISPRessoPooled	43.7917222963952
cnsta	90%	25	CRISPRessoPooled	20.1467645096731
cntn1a	90%	25	CRISPRessoPooled	74.1655540720961
cntn1b	90%	25	CRISPRessoPooled	21.180787191461
cntn3b	90%	25	CRISPRessoPooled	36.0507851653859
cntnap2b	90%	25	CRISPRessoPooled	40.8286000668226
cntnap4	90%	25	CRISPRessoPooled	37.8848728246319
CNTNAP5	90%	25	CRISPRessoPooled	64.0280561122244
gjd1a	90%	25	CRISPRessoPooled	48.3644859813084
nlgn1	90%	25	CRISPRessoPooled	60.7738492328219
nlgn3a	90%	25	CRISPRessoPooled	40.8140814081408
nlgn4a	90%	25	CRISPRessoPooled	65.4618473895582
nrxn1a_L	90%	25	CRISPRessoPooled	66.1198526950117
nrxn1a_S	90%	25	CRISPRessoPooled	56.7
nrxn1b_L	90%	25	CRISPRessoPooled	40.8469489829943
nrxn1b_S	90%	25	CRISPRessoPooled	75.7262103505843
nrxn3a_L	90%	25	CRISPRessoPooled	24.4081360453484
nrxn3b_L	90%	25	CRISPRessoPooled	64.1547182394131
nrxn3b_S	90%	25	CRISPRessoPooled	43.8397328881469
tjp1b_B	90%	25	CRISPRessoPooled	25.7333333333333
tjp1b_L	90%	25	CRISPRessoPooled	59.7328881469115
cnsta	90%	10	CRISPRessoPooled	77.6925641880627
cntn1a	90%	10	CRISPRessoPooled	33.4000667334001
cntn1b	90%	10	CRISPRessoPooled	70.016694490818
cntn3b	90%	10	CRISPRessoPooled	48.8473103909121
cntnap2b	90%	10	CRISPRessoPooled	61.7853560682046
cntnap4	90%	10	CRISPRessoPooled	60.3735823882588
CNTNAP5	90%	10	CRISPRessoPooled	50.0166833500167
gjd1a	90%	10	CRISPRessoPooled	65.0066844919786
nlgn1	90%	10	CRISPRessoPooled	38.7591727818546
nlgn3a	90%	10	CRISPRessoPooled	68.048128342246
nlgn4a	90%	10	CRISPRessoPooled	51.1682242990654
nrxn1a_L	90%	10	CRISPRessoPooled	72.1608040201005
nrxn1a_S	90%	10	CRISPRessoPooled	49.7494153023722
nrxn1b_L	90%	10	CRISPRessoPooled	46.8134801468135
nrxn1b_S	90%	10	CRISPRessoPooled	55.7929883138564
nrxn3a_L	90%	10	CRISPRessoPooled	33.7337337337337
nrxn3b_L	90%	10	CRISPRessoPooled	88.6849132176235
nrxn3b_S	90%	10	CRISPRessoPooled	50
tjp1b_B	90%	10	CRISPRessoPooled	45.9685513549682
tjp1b_L	90%	10	CRISPRessoPooled	68.0453635757171
cnsta	0	0	AmpliconDIVider	0.133333
cnsta	0	25	AmpliconDIVider	0.0664673
cnsta	0	10	AmpliconDIVider	0.0666667
cnsta	33.3%	0	AmpliconDIVider	33.3667
cnsta	33.3%	25	AmpliconDIVider	33.3667
cnsta	33.3%	10	AmpliconDIVider	33.3333
cnsta	66.7%	0	AmpliconDIVider	66.7
cnsta	66.7%	25	AmpliconDIVider	66.6667
cnsta	66.7%	10	AmpliconDIVider	66.7
cnsta	90%	0	AmpliconDIVider	90
cnsta	90%	25	AmpliconDIVider	90.0333
cnsta	90%	10	AmpliconDIVider	89.701
cntn1a	0	0	AmpliconDIVider	0.2
cntn1a	0	25	AmpliconDIVider	0.199336
cntn1a	0	10	AmpliconDIVider	0.2
cntn1a	33.3%	0	AmpliconDIVider	33.4
cntn1a	33.3%	25	AmpliconDIVider	33.2226
cntn1a	33.3%	10	AmpliconDIVider	33.4
cntn1a	66.7%	0	AmpliconDIVider	66.6667
cntn1a	66.7%	25	AmpliconDIVider	66.6667
cntn1a	66.7%	10	AmpliconDIVider	66.7
cntn1a	90%	0	AmpliconDIVider	90
cntn1a	90%	25	AmpliconDIVider	90
cntn1a	90%	10	AmpliconDIVider	90
cntn1b	0	0	AmpliconDIVider	0.1
cntn1b	0	25	AmpliconDIVider	0.0666667
cntn1b	0	10	AmpliconDIVider	0.0666667
cntn1b	33.3%	0	AmpliconDIVider	33.4
cntn1b	33.3%	25	AmpliconDIVider	33.3333
cntn1b	33.3%	10	AmpliconDIVider	33.4
cntn1b	66.7%	0	AmpliconDIVider	66.6667
cntn1b	66.7%	25	AmpliconDIVider	66.072
cntn1b	66.7%	10	AmpliconDIVider	66.6667
cntn1b	90%	25	AmpliconDIVider	89.701
cntn1b	90%	10	AmpliconDIVider	90
cntn3b	0	0	AmpliconDIVider	0
cntn3b	0	25	AmpliconDIVider	0.0666667
cntn3b	0	10	AmpliconDIVider	0.0666667
cntn3b	33.3%	0	AmpliconDIVider	33.3333
cntn3b	33.3%	25	AmpliconDIVider	33.3667
cntn3b	33.3%	10	AmpliconDIVider	33.3333
cntn3b	66.7%	0	AmpliconDIVider	66.7
cntn3b	66.7%	25	AmpliconDIVider	66.4452
cntn3b	66.7%	10	AmpliconDIVider	66.7
cntn3b	90%	0	AmpliconDIVider	90
cntn3b	90%	25	AmpliconDIVider	90.0333
cntn3b	90%	10	AmpliconDIVider	89.701
cntnap2b	0	0	AmpliconDIVider	0
cntnap2b	0	25	AmpliconDIVider	0
cntnap2b	0	10	AmpliconDIVider	0
cntnap2b	33.3%	0	AmpliconDIVider	33.3444
cntnap2b	33.3%	25	AmpliconDIVider	33.3111
cntnap2b	33.3%	10	AmpliconDIVider	33.3333
cntnap2b	66.7%	0	AmpliconDIVider	66.6889
cntnap2b	66.7%	10	AmpliconDIVider	66.6889
cntnap2b	90%	0	AmpliconDIVider	89.9967
cntnap2b	90%	25	AmpliconDIVider	90
cntnap2b	90%	10	AmpliconDIVider	90
cntnap4	0	0	AmpliconDIVider	0
cntnap4	0	25	AmpliconDIVider	0.0664452
cntnap4	0	10	AmpliconDIVider	0.0666667
cntnap4	33.3%	0	AmpliconDIVider	33.3333
cntnap4	33.3%	25	AmpliconDIVider	33.3667
cntnap4	33.3%	10	AmpliconDIVider	33.2558
cntnap4	66.7%	0	AmpliconDIVider	66.6667
cntnap4	66.7%	25	AmpliconDIVider	66.6667
cntnap4	66.7%	10	AmpliconDIVider	66.7
cntnap4	90%	0	AmpliconDIVider	90
cntnap4	90%	25	AmpliconDIVider	90.0333
cntnap4	90%	10	AmpliconDIVider	90
CNTNAP5	0	0	AmpliconDIVider	0
CNTNAP5	0	25	AmpliconDIVider	0.0666667
CNTNAP5	0	10	AmpliconDIVider	0
CNTNAP5	33.3%	0	AmpliconDIVider	33.3333
CNTNAP5	33.3%	25	AmpliconDIVider	33.3667
CNTNAP5	33.3%	10	AmpliconDIVider	33.3333
CNTNAP5	66.7%	0	AmpliconDIVider	66.6667
CNTNAP5	66.7%	25	AmpliconDIVider	66.7
CNTNAP5	66.7%	10	AmpliconDIVider	66.4452
CNTNAP5	90%	0	AmpliconDIVider	90
CNTNAP5	90%	25	AmpliconDIVider	89.404
CNTNAP5	90%	10	AmpliconDIVider	90
gjd1a	0	0	AmpliconDIVider	0
gjd1a	0	25	AmpliconDIVider	0
gjd1a	0	10	AmpliconDIVider	0
gjd1a	33.3%	0	AmpliconDIVider	33.3333
gjd1a	33.3%	25	AmpliconDIVider	33.2447
gjd1a	33.3%	10	AmpliconDIVider	33.2226
gjd1a	66.7%	0	AmpliconDIVider	66.6667
gjd1a	66.7%	25	AmpliconDIVider	66.4452
gjd1a	66.7%	10	AmpliconDIVider	66.6667
gjd1a	90%	0	AmpliconDIVider	90
gjd1a	90%	25	AmpliconDIVider	89.4929
gjd1a	90%	10	AmpliconDIVider	90
nlgn1	0	0	AmpliconDIVider	0
nlgn1	0	25	AmpliconDIVider	0
nlgn1	0	10	AmpliconDIVider	0
nlgn1	33.3%	0	AmpliconDIVider	33.3333
nlgn1	33.3%	25	AmpliconDIVider	33.3333
nlgn1	33.3%	10	AmpliconDIVider	33.3333
nlgn1	66.7%	0	AmpliconDIVider	66.6667
nlgn1	66.7%	25	AmpliconDIVider	66.6667
nlgn1	66.7%	10	AmpliconDIVider	66.6445
nlgn1	90%	0	AmpliconDIVider	90
nlgn1	90%	25	AmpliconDIVider	89.4336
nlgn1	90%	10	AmpliconDIVider	90
nlgn3a	0	0	AmpliconDIVider	0
nlgn3a	0	25	AmpliconDIVider	0.0666667
nlgn3a	0	10	AmpliconDIVider	0
nlgn3a	33.3%	0	AmpliconDIVider	33.3667
nlgn3a	33.3%	25	AmpliconDIVider	33.3667
nlgn3a	33.3%	10	AmpliconDIVider	33.3333
nlgn3a	66.7%	0	AmpliconDIVider	66.7
nlgn3a	66.7%	25	AmpliconDIVider	66.6667
nlgn3a	66.7%	10	AmpliconDIVider	66.6667
nlgn3a	90%	0	AmpliconDIVider	90
nlgn3a	90%	25	AmpliconDIVider	90
nlgn3a	90%	10	AmpliconDIVider	90
nlgn4a	0	0	AmpliconDIVider	0.133333
nlgn4a	0	25	AmpliconDIVider	0.0666667
nlgn4a	0	10	AmpliconDIVider	0.0666667
nlgn4a	33.3%	0	AmpliconDIVider	33.3333
nlgn4a	33.3%	25	AmpliconDIVider	33.2226
nlgn4a	33.3%	10	AmpliconDIVider	33.3333
nlgn4a	66.7%	0	AmpliconDIVider	66.6667
nlgn4a	66.7%	25	AmpliconDIVider	66.6667
nlgn4a	66.7%	10	AmpliconDIVider	66.6667
nlgn4a	90%	0	AmpliconDIVider	90
nlgn4a	90%	25	AmpliconDIVider	90
nlgn4a	90%	10	AmpliconDIVider	90
nrxn1a	0	0	AmpliconDIVider	0.0666667
nrxn1a	0	25	AmpliconDIVider	0.0666667
nrxn1a	0	10	AmpliconDIVider	0.0666667
nrxn1a	33.3%	0	AmpliconDIVider	33.3667
nrxn1a	33.3%	25	AmpliconDIVider	33.3333
nrxn1a	33.3%	10	AmpliconDIVider	33.4
nrxn1a	66.7%	0	AmpliconDIVider	66.6667
nrxn1a	66.7%	25	AmpliconDIVider	66.6667
nrxn1a	66.7%	10	AmpliconDIVider	66.6667
nrxn1a	90%	0	AmpliconDIVider	90
nrxn1a	90%	25	AmpliconDIVider	89.701
nrxn1a	90%	10	AmpliconDIVider	90
nrxn1a	0	0	AmpliconDIVider	0.133333
nrxn1a	0	25	AmpliconDIVider	0
nrxn1a	0	10	AmpliconDIVider	0
nrxn1a	33.3%	0	AmpliconDIVider	33.3333
nrxn1a	33.3%	25	AmpliconDIVider	33.2336
nrxn1a	33.3%	10	AmpliconDIVider	33.3333
nrxn1a	66.7%	0	AmpliconDIVider	66.6667
nrxn1a	66.7%	25	AmpliconDIVider	66.7
nrxn1a	66.7%	10	AmpliconDIVider	66.6667
nrxn1a	90%	0	AmpliconDIVider	90
nrxn1a	90%	25	AmpliconDIVider	90
nrxn1a	90%	10	AmpliconDIVider	90
nrxn1b	0	0	AmpliconDIVider	0
nrxn1b	0	25	AmpliconDIVider	0.0666667
nrxn1b	0	10	AmpliconDIVider	0.1
nrxn1b	33.3%	0	AmpliconDIVider	33.3333
nrxn1b	33.3%	25	AmpliconDIVider	33.3889
nrxn1b	33.3%	10	AmpliconDIVider	33.4
nrxn1b	66.7%	0	AmpliconDIVider	66.7333
nrxn1b	66.7%	25	AmpliconDIVider	66.335
nrxn1b	66.7%	10	AmpliconDIVider	66.0502
nrxn1b	90%	0	AmpliconDIVider	90
nrxn1b	90%	25	AmpliconDIVider	89.4632
nrxn1b	90%	10	AmpliconDIVider	90
nrxn1b	0	0	AmpliconDIVider	0
nrxn1b	0	25	AmpliconDIVider	0.0666667
nrxn1b	0	10	AmpliconDIVider	0
nrxn1b	33.3%	0	AmpliconDIVider	33.3333
nrxn1b	33.3%	25	AmpliconDIVider	33.3333
nrxn1b	33.3%	10	AmpliconDIVider	33.3333
nrxn1b	66.7%	0	AmpliconDIVider	66.6667
nrxn1b	66.7%	25	AmpliconDIVider	66.5005
nrxn1b	66.7%	10	AmpliconDIVider	66.6667
nrxn1b	90%	0	AmpliconDIVider	90
nrxn1b	90%	25	AmpliconDIVider	89.701
nrxn1b	90%	10	AmpliconDIVider	90
nrxn3a	0	0	AmpliconDIVider	0
nrxn3a	0	25	AmpliconDIVider	0.066291
nrxn3a	0	10	AmpliconDIVider	0.0666667
nrxn3a	33.3%	0	AmpliconDIVider	33.4333
nrxn3a	33.3%	25	AmpliconDIVider	33.4333
nrxn3a	33.3%	10	AmpliconDIVider	33.2558
nrxn3a	66.7%	0	AmpliconDIVider	66.7333
nrxn3a	66.7%	25	AmpliconDIVider	66.4784
nrxn3a	66.7%	10	AmpliconDIVider	66.6667
nrxn3a	90%	0	AmpliconDIVider	90
nrxn3a	90%	25	AmpliconDIVider	90
nrxn3a	90%	10	AmpliconDIVider	90.0333
nrxn3b	0	0	AmpliconDIVider	0
nrxn3b	0	25	AmpliconDIVider	0
nrxn3b	0	10	AmpliconDIVider	0
nrxn3b	33.3%	0	AmpliconDIVider	33.3333
nrxn3b	33.3%	25	AmpliconDIVider	33.3333
nrxn3b	33.3%	10	AmpliconDIVider	33.3333
nrxn3b	66.7%	0	AmpliconDIVider	66.6667
nrxn3b	66.7%	25	AmpliconDIVider	66.4452
nrxn3b	66.7%	10	AmpliconDIVider	66.6667
nrxn3b	90%	0	AmpliconDIVider	90
nrxn3b	90%	25	AmpliconDIVider	90
nrxn3b	90%	10	AmpliconDIVider	90
nrxn3b	0	0	AmpliconDIVider	0
nrxn3b	0	25	AmpliconDIVider	0
nrxn3b	0	10	AmpliconDIVider	0.0666667
nrxn3b	33.3%	0	AmpliconDIVider	33.3333
nrxn3b	33.3%	25	AmpliconDIVider	33.3333
nrxn3b	33.3%	10	AmpliconDIVider	33.3333
nrxn3b	66.7%	0	AmpliconDIVider	66.6667
nrxn3b	66.7%	25	AmpliconDIVider	66.2252
nrxn3b	66.7%	10	AmpliconDIVider	66.6667
nrxn3b	90%	0	AmpliconDIVider	90
nrxn3b	90%	25	AmpliconDIVider	90
nrxn3b	90%	10	AmpliconDIVider	90
tjp1b	0	0	AmpliconDIVider	0.133333
tjp1b	0	25	AmpliconDIVider	0.0664673
tjp1b	0	10	AmpliconDIVider	0.132979
tjp1b	33.3%	0	AmpliconDIVider	33.3667
tjp1b	33.3%	25	AmpliconDIVider	33.1345
tjp1b	33.3%	10	AmpliconDIVider	33.3333
tjp1b	66.7%	0	AmpliconDIVider	66.6667
tjp1b	66.7%	25	AmpliconDIVider	66.4673
tjp1b	66.7%	10	AmpliconDIVider	66.6667
tjp1b	90%	0	AmpliconDIVider	90
tjp1b	90%	25	AmpliconDIVider	89.6712
tjp1b	90%	10	AmpliconDIVider	90
tjp1b	0	0	AmpliconDIVider	0.0666667
tjp1b	0	25	AmpliconDIVider	0.0664452
tjp1b	0	10	AmpliconDIVider	0.0666667
tjp1b	33.3%	0	AmpliconDIVider	33.3667
tjp1b	33.3%	25	AmpliconDIVider	33.3667
tjp1b	33.3%	10	AmpliconDIVider	33.3333
tjp1b	66.7%	0	AmpliconDIVider	66.6667
tjp1b	66.7%	25	AmpliconDIVider	66.5005
tjp1b	66.7%	10	AmpliconDIVider	66.6667
tjp1b	90%	0	AmpliconDIVider	90
tjp1b	90%	10	AmpliconDIVider	90
nlgn4a	0	0	ampliCan	0.0668449197860962
cntnap4	0	0	ampliCan	0
nlgn1	0	0	ampliCan	0
CNTNAP5	0	0	ampliCan	0
nrxn1a_L	0	0	ampliCan	0
nrxn1a_S	0	0	ampliCan	0.0668449197860962
nrxn1b_L	0	0	ampliCan	0.0669792364367046
nrxn1b_S	0	0	ampliCan	0.0334560053529609
nlgn3a	0	0	ampliCan	0
cnsta	0	0	ampliCan	0.0668225860340795
nrxn3a_L	0	0	ampliCan	0.0334336342360415
cntnap2b	0	0	ampliCan	0.0334001336005344
nrxn3b_L	0	0	ampliCan	0
nrxn3b_S	0	0	ampliCan	0
cntn1a	0	0	ampliCan	0
tjp1b_L	0	0	ampliCan	0.0668672684720829
tjp1b_B	0	0	ampliCan	0.0333667000333667
cntn1b	0	0	ampliCan	0.133600534402138
gjd1a	0	0	ampliCan	0
cntn3b	0	0	ampliCan	0
nlgn4a	0	25	ampliCan	0.0334112930170398
cntnap4	0	25	ampliCan	0.0334672021419009
nlgn1	0	25	ampliCan	0
CNTNAP5	0	25	ampliCan	0
nrxn1a_L	0	25	ampliCan	0
nrxn1a_S	0	25	ampliCan	0.0334672021419009
nrxn1b_L	0	25	ampliCan	0.0669568128557081
nrxn1b_S	0	25	ampliCan	0.0334336342360415
nlgn3a	0	25	ampliCan	0.0668449197860962
cnsta	0	25	ampliCan	0.0668449197860962
nrxn3a_L	0	25	ampliCan	0.0334001336005344
cntnap2b	0	25	ampliCan	0.0334336342360415
nrxn3b_L	0	25	ampliCan	0
nrxn3b_S	0	25	ampliCan	0
cntn1a	0	25	ampliCan	0.0333889816360601
tjp1b_L	0	25	ampliCan	0.100502512562814
tjp1b_B	0	25	ampliCan	0.0333889816360601
cntn1b	0	25	ampliCan	0.0334336342360415
gjd1a	0	25	ampliCan	0.0334560053529609
cntn3b	0	25	ampliCan	0.0333889816360601
nlgn4a	0	10	ampliCan	0.0334224598930481
cntnap4	0	10	ampliCan	0.033500837520938
nlgn1	0	10	ampliCan	0
CNTNAP5	0	10	ampliCan	0
nrxn1a_L	0	10	ampliCan	0
nrxn1a_S	0	10	ampliCan	0
nrxn1b_L	0	10	ampliCan	0.100468854655057
nrxn1b_S	0	10	ampliCan	0.0668449197860962
nlgn3a	0	10	ampliCan	0
cnsta	0	10	ampliCan	0.0334001336005344
nrxn3a_L	0	10	ampliCan	0.0668002672010688
cntnap2b	0	10	ampliCan	0.0668002672010688
nrxn3b_L	0	10	ampliCan	0
nrxn3b_S	0	10	ampliCan	0.0334001336005344
cntn1a	0	10	ampliCan	0
tjp1b_L	0	10	ampliCan	0.100401606425703
tjp1b_B	0	10	ampliCan	0.0333889816360601
cntn1b	0	10	ampliCan	0.100233879051119
gjd1a	0	10	ampliCan	0
cntn3b	0	10	ampliCan	0.0334001336005344
nlgn4a	33.3%	0	ampliCan	33.3667669675694
cntnap4	33.3%	0	ampliCan	33.322192513369
nlgn1	33.3%	0	ampliCan	33.3667669675694
CNTNAP5	33.3%	0	ampliCan	33.2440575828591
nrxn1a_L	33.3%	0	ampliCan	33.3668005354752
nrxn1a_S	33.3%	0	ampliCan	33.2775919732441
nrxn1b_L	33.3%	0	ampliCan	33.3779264214047
nrxn1b_S	33.3%	0	ampliCan	33.4002006018054
nlgn3a	33.3%	0	ampliCan	33.3333333333333
cnsta	33.3%	0	ampliCan	33.322192513369
nrxn3a_L	33.3%	0	ampliCan	33.4338358458961
cntnap2b	33.3%	0	ampliCan	33.3444592790387
nrxn3b_L	33.3%	0	ampliCan	33.1883573101372
nrxn3b_S	33.3%	0	ampliCan	33.2554257095159
cntn1a	33.3%	0	ampliCan	33.2775919732441
tjp1b_L	33.3%	0	ampliCan	33.322192513369
tjp1b_B	33.3%	0	ampliCan	33.2999331997328
cntn1b	33.3%	0	ampliCan	33.322192513369
gjd1a	33.3%	0	ampliCan	33.2998661311914
cntn3b	33.3%	0	ampliCan	33.322203672788
nlgn4a	33.3%	25	ampliCan	33.2664660648612
cntnap4	33.3%	25	ampliCan	33.3779712085705
nlgn1	33.3%	25	ampliCan	33.3110143957148
CNTNAP5	33.3%	25	ampliCan	33.2664660648612
nrxn1a_L	33.3%	25	ampliCan	33.3333333333333
nrxn1a_S	33.3%	25	ampliCan	33.411528150134
nrxn1b_L	33.3%	25	ampliCan	33.3445040214477
nrxn1b_S	33.3%	25	ampliCan	33.3890374331551
nlgn3a	33.3%	25	ampliCan	33.3444816053512
cnsta	33.3%	25	ampliCan	33.3890933422549
nrxn3a_L	33.3%	25	ampliCan	33.5453632407097
cntnap2b	33.3%	25	ampliCan	33.3110143957148
nrxn3b_L	33.3%	25	ampliCan	33.355637336902
nrxn3b_S	33.3%	25	ampliCan	33.355592654424
cntn1a	33.3%	25	ampliCan	33.2886805090422
tjp1b_L	33.3%	25	ampliCan	33.4113712374582
tjp1b_B	33.3%	25	ampliCan	33.3110367892977
cntn1b	33.3%	25	ampliCan	33.355637336902
gjd1a	33.3%	25	ampliCan	33.3668005354752
cntn3b	33.3%	25	ampliCan	33.322192513369
nlgn4a	33.3%	10	ampliCan	33.3333333333333
cntnap4	33.3%	10	ampliCan	33.4113712374582
nlgn1	33.3%	10	ampliCan	33.3333333333333
CNTNAP5	33.3%	10	ampliCan	33.3110367892977
nrxn1a_L	33.3%	10	ampliCan	33.3110367892977
nrxn1a_S	33.3%	10	ampliCan	33.3668005354752
nrxn1b_L	33.3%	10	ampliCan	33.411528150134
nrxn1b_S	33.3%	10	ampliCan	33.2329317269076
nlgn3a	33.3%	10	ampliCan	33.2330324306252
cnsta	33.3%	10	ampliCan	33.2887700534759
nrxn3a_L	33.3%	10	ampliCan	33.355592654424
cntnap2b	33.3%	10	ampliCan	33.3667334669339
nrxn3b_L	33.3%	10	ampliCan	33.3333333333333
nrxn3b_S	33.3%	10	ampliCan	33.2776478449716
cntn1a	33.3%	10	ampliCan	33.2998996990973
tjp1b_L	33.3%	10	ampliCan	33.3667669675694
tjp1b_B	33.3%	10	ampliCan	33.3333333333333
cntn1b	33.3%	10	ampliCan	33.4447043100568
gjd1a	33.3%	10	ampliCan	33.2775919732441
cntn3b	33.3%	10	ampliCan	33.2330324306252
nlgn4a	66.7%	0	ampliCan	66.5997993981946
cntnap4	66.7%	0	ampliCan	66.6331658291457
nlgn1	66.7%	0	ampliCan	66.6889632107023
CNTNAP5	66.7%	0	ampliCan	66.6889408620114
nrxn1a_L	66.7%	0	ampliCan	66.6889856042852
nrxn1a_S	66.7%	0	ampliCan	66.7224640107131
nrxn1b_L	66.7%	0	ampliCan	66.8114973262032
nrxn1b_S	66.7%	0	ampliCan	66.6555295689943
nlgn3a	66.7%	0	ampliCan	66.6666666666667
cnsta	66.7%	0	ampliCan	66.5885503850017
nrxn3a_L	66.7%	0	ampliCan	66.7337357478203
cntnap2b	66.7%	0	ampliCan	66.6555183946488
nrxn3b_L	66.7%	0	ampliCan	66.6666666666667
nrxn3b_S	66.7%	0	ampliCan	66.566265060241
cntn1a	66.7%	0	ampliCan	66.7113194909578
tjp1b_L	66.7%	0	ampliCan	66.6555295689943
tjp1b_B	66.7%	0	ampliCan	66.677807486631
cntn1b	66.7%	0	ampliCan	66.5997993981946
gjd1a	66.7%	0	ampliCan	66.6555183946488
cntn3b	66.7%	0	ampliCan	66.7001003009027
nlgn4a	66.7%	25	ampliCan	66.7112299465241
cntnap4	66.7%	25	ampliCan	66.6331658291457
nlgn1	66.7%	25	ampliCan	66.677818668451
CNTNAP5	66.7%	25	ampliCan	66.644362663098
nrxn1a_L	66.7%	25	ampliCan	66.6220287914295
nrxn1a_S	66.7%	25	ampliCan	66.7894208235688
nrxn1b_L	66.7%	25	ampliCan	66.6889632107023
nrxn1b_S	66.7%	25	ampliCan	66.6332330324306
nlgn3a	66.7%	25	ampliCan	66.7224080267559
cnsta	66.7%	25	ampliCan	66.7669675693748
nrxn3a_L	66.7%	25	ampliCan	66.7781866845099
cntnap2b	66.7%	25	ampliCan	66.6666666666667
nrxn3b_L	66.7%	25	ampliCan	66.6443178008716
nrxn3b_S	66.7%	25	ampliCan	66.8228992299967
cntn1a	66.7%	25	ampliCan	66.677807486631
tjp1b_L	66.7%	25	ampliCan	66.8228992299967
tjp1b_B	66.7%	25	ampliCan	66.7001003009027
cntn1b	66.7%	25	ampliCan	66.7112746738039
gjd1a	66.7%	25	ampliCan	66.8791946308725
cntn3b	66.7%	25	ampliCan	66.6555295689943
nlgn4a	66.7%	10	ampliCan	66.6666666666667
cntnap4	66.7%	10	ampliCan	66.7113194909578
nlgn1	66.7%	10	ampliCan	66.677818668451
CNTNAP5	66.7%	10	ampliCan	66.6555295689943
nrxn1a_L	66.7%	10	ampliCan	66.5773610180844
nrxn1a_S	66.7%	10	ampliCan	66.7000668002672
nrxn1b_L	66.7%	10	ampliCan	66.7447306791569
nrxn1b_S	66.7%	10	ampliCan	66.6666666666667
nlgn3a	66.7%	10	ampliCan	66.7557634480454
cnsta	66.7%	10	ampliCan	66.677807486631
nrxn3a_L	66.7%	10	ampliCan	66.8005354752343
cntnap2b	66.7%	10	ampliCan	66.677818668451
nrxn3b_L	66.7%	10	ampliCan	66.677818668451
nrxn3b_S	66.7%	10	ampliCan	66.644362663098
cntn1a	66.7%	10	ampliCan	66.6889408620114
tjp1b_L	66.7%	10	ampliCan	66.6555295689943
tjp1b_B	66.7%	10	ampliCan	66.7446524064171
cntn1b	66.7%	10	ampliCan	66.6443402545211
gjd1a	66.7%	10	ampliCan	66.6889408620114
cntn3b	66.7%	10	ampliCan	66.6331994645248
nlgn4a	90%	0	ampliCan	89.9699097291876
cntnap4	90%	0	ampliCan	90.0033433634236
nlgn1	90%	0	ampliCan	90.0033433634236
CNTNAP5	90%	0	ampliCan	89.9799599198397
nrxn1a_L	90%	0	ampliCan	90.0334448160535
nrxn1a_S	90%	0	ampliCan	90.0401069518716
nrxn1b_L	90%	0	ampliCan	90.0569132909274
nrxn1b_S	90%	0	ampliCan	90
nlgn3a	90%	0	ampliCan	89.9531145344943
cnsta	90%	0	ampliCan	89.983305509182
nrxn3a_L	90%	0	ampliCan	89.9899564780716
cntnap2b	90%	0	ampliCan	90.0033433634236
nrxn3b_L	90%	0	ampliCan	90
nrxn3b_S	90%	0	ampliCan	89.9699097291876
cntn1a	90%	0	ampliCan	90
tjp1b_L	90%	0	ampliCan	89.9699097291876
tjp1b_B	90%	0	ampliCan	90.0066844919786
cntn1b	90%	0	ampliCan	90.0367769976597
gjd1a	90%	0	ampliCan	89.9966543994647
cntn3b	90%	0	ampliCan	90.0066844919786
nlgn4a	90%	25	ampliCan	90.0133600534402
cntnap4	90%	25	ampliCan	90.0735294117647
nlgn1	90%	25	ampliCan	89.9497487437186
CNTNAP5	90%	25	ampliCan	90.0033433634236
nrxn1a_L	90%	25	ampliCan	89.9531145344943
nrxn1a_S	90%	25	ampliCan	90.0635664101706
nrxn1b_L	90%	25	ampliCan	89.9966543994647
nrxn1b_S	90%	25	ampliCan	89.6965655218406
nlgn3a	90%	25	ampliCan	90.0234348844995
cnsta	90%	25	ampliCan	89.9866041527127
nrxn3a_L	90%	25	ampliCan	89.9665551839465
cntnap2b	90%	25	ampliCan	89.9631983941117
nrxn3b_L	90%	25	ampliCan	90.0469168900804
nrxn3b_S	90%	25	ampliCan	89.9699097291876
cntn1a	90%	25	ampliCan	89.9966543994647
tjp1b_L	90%	25	ampliCan	90.0434346809221
tjp1b_B	90%	25	ampliCan	90.0133600534402
cntn1b	90%	25	ampliCan	89.9732620320856
gjd1a	90%	25	ampliCan	90.0469168900804
cntn3b	90%	25	ampliCan	90.0301104048177
nlgn4a	90%	10	ampliCan	90.0937081659973
cntnap4	90%	10	ampliCan	90.0100233879051
nlgn1	90%	10	ampliCan	89.9933065595716
CNTNAP5	90%	10	ampliCan	89.9799599198397
nrxn1a_L	90%	10	ampliCan	90.0033433634236
nrxn1a_S	90%	10	ampliCan	89.9866041527127
nrxn1b_L	90%	10	ampliCan	89.9766120948881
nrxn1b_S	90%	10	ampliCan	89.9631983941117
nlgn3a	90%	10	ampliCan	90.0033433634236
cnsta	90%	10	ampliCan	90.1003344481605
nrxn3a_L	90%	10	ampliCan	90.0401069518716
cntnap2b	90%	10	ampliCan	90.0334448160535
nrxn3b_L	90%	10	ampliCan	90.0301104048177
nrxn3b_S	90%	10	ampliCan	90.0467601870407
cntn1a	90%	10	ampliCan	90.0469168900804
tjp1b_L	90%	10	ampliCan	90.020093770931
tjp1b_B	90%	10	ampliCan	89.98998998999
cntn1b	90%	10	ampliCan	90.0133600534402
gjd1a	90%	10	ampliCan	90.0635664101706
cntn3b	90%	10	ampliCan	89.9531145344943
