# Supplementary material for: Accurate analysis of genuine CRISPR editing events with ampliCan
Source: Genome Res. 2019 May;29(5):843–7. doi: 10.1101/gr.244293.118 (PMC6499316; doi:10.1101/gr.244293.118)
Supplement: Supplemental Material [file supp_gr.244293.118_Supplemental_Code_S1.zip › amplican_manuscript/figures/indel_rate_vs_real_offtargets0.1.csv]

Guide	Truth	NOfftargets	variable	value
cnsta	0	0	CrispRVariants	0
cnsta	0	25	CrispRVariants	0.48
cnsta	0	10	CrispRVariants	0
cnsta	33.3%	0	CrispRVariants	32.99
cnsta	33.3%	25	CrispRVariants	24.71
cnsta	33.3%	10	CrispRVariants	29.52
cnsta	66.7%	0	CrispRVariants	66.31
cnsta	66.7%	25	CrispRVariants	49.55
cnsta	66.7%	10	CrispRVariants	59.56
cnsta	90%	0	CrispRVariants	89.86
cnsta	90%	25	CrispRVariants	67.2
cnsta	90%	10	CrispRVariants	80.85
cntn1a	0	0	CrispRVariants	0
cntn1a	0	25	CrispRVariants	0
cntn1a	0	10	CrispRVariants	0
cntn1a	33.3%	0	CrispRVariants	32.95
cntn1a	33.3%	25	CrispRVariants	24.7
cntn1a	33.3%	10	CrispRVariants	29.65
cntn1a	66.7%	0	CrispRVariants	66.34
cntn1a	66.7%	25	CrispRVariants	49.79
cntn1a	66.7%	10	CrispRVariants	59.66
cntn1a	90%	0	CrispRVariants	89.84
cntn1a	90%	25	CrispRVariants	67.17
cntn1a	90%	10	CrispRVariants	80.84
cntn1b	0	0	CrispRVariants	0
cntn1b	0	25	CrispRVariants	0
cntn1b	0	10	CrispRVariants	0
cntn1b	33.3%	0	CrispRVariants	32.98
cntn1b	33.3%	25	CrispRVariants	24.65
cntn1b	33.3%	10	CrispRVariants	29.73
cntn1b	66.7%	0	CrispRVariants	66.38
cntn1b	66.7%	25	CrispRVariants	49.65
cntn1b	66.7%	10	CrispRVariants	59.75
cntn1b	90%	0	CrispRVariants	89.84
cntn1b	90%	25	CrispRVariants	67.25
cntn1b	90%	10	CrispRVariants	80.83
cntn3b	0	0	CrispRVariants	0
cntn3b	0	25	CrispRVariants	0
cntn3b	0	10	CrispRVariants	0
cntn3b	33.3%	0	CrispRVariants	33.02
cntn3b	33.3%	25	CrispRVariants	24.74
cntn3b	33.3%	10	CrispRVariants	29.5
cntn3b	66.7%	0	CrispRVariants	66.36
cntn3b	66.7%	25	CrispRVariants	49.6
cntn3b	66.7%	10	CrispRVariants	59.81
cntn3b	90%	0	CrispRVariants	89.88
cntn3b	90%	25	CrispRVariants	67.21
cntn3b	90%	10	CrispRVariants	80.84
cntnap2b	0	0	CrispRVariants	0
cntnap2b	0	25	CrispRVariants	0
cntnap2b	0	10	CrispRVariants	0
cntnap2b	33.3%	0	CrispRVariants	32.86
cntnap2b	33.3%	25	CrispRVariants	24.92
cntnap2b	33.3%	10	CrispRVariants	29.92
cntnap2b	66.7%	0	CrispRVariants	66.38
cntnap2b	66.7%	25	CrispRVariants	50.22
cntnap2b	66.7%	10	CrispRVariants	59.85
cntnap2b	90%	0	CrispRVariants	89.86
cntnap2b	90%	25	CrispRVariants	67.78
cntnap2b	90%	10	CrispRVariants	80.94
cntnap4	0	0	CrispRVariants	0
cntnap4	0	25	CrispRVariants	0.25
cntnap4	0	10	CrispRVariants	0
cntnap4	33.3%	0	CrispRVariants	32.89
cntnap4	33.3%	25	CrispRVariants	24.76
cntnap4	33.3%	10	CrispRVariants	29.26
cntnap4	66.7%	0	CrispRVariants	66.32
cntnap4	66.7%	25	CrispRVariants	49.66
cntnap4	66.7%	10	CrispRVariants	59.75
cntnap4	90%	0	CrispRVariants	89.82
cntnap4	90%	25	CrispRVariants	67.14
cntnap4	90%	10	CrispRVariants	80.89
CNTNAP5	0	0	CrispRVariants	0
CNTNAP5	0	25	CrispRVariants	0
CNTNAP5	0	10	CrispRVariants	0
CNTNAP5	33.3%	0	CrispRVariants	32.95
CNTNAP5	33.3%	25	CrispRVariants	24.62
CNTNAP5	33.3%	10	CrispRVariants	29.83
CNTNAP5	66.7%	0	CrispRVariants	66.27
CNTNAP5	66.7%	25	CrispRVariants	49.65
CNTNAP5	66.7%	10	CrispRVariants	59.62
CNTNAP5	90%	0	CrispRVariants	89.85
CNTNAP5	90%	25	CrispRVariants	67.09
CNTNAP5	90%	10	CrispRVariants	80.86
gjd1a	0	0	CrispRVariants	0
gjd1a	0	25	CrispRVariants	0
gjd1a	0	10	CrispRVariants	0
gjd1a	33.3%	0	CrispRVariants	33.04
gjd1a	33.3%	25	CrispRVariants	24.67
gjd1a	33.3%	10	CrispRVariants	29.71
gjd1a	66.7%	0	CrispRVariants	66.18
gjd1a	66.7%	25	CrispRVariants	49.53
gjd1a	66.7%	10	CrispRVariants	59.68
gjd1a	90%	0	CrispRVariants	89.79
gjd1a	90%	25	CrispRVariants	67.27
gjd1a	90%	10	CrispRVariants	80.81
nlgn1	0	0	CrispRVariants	0
nlgn1	0	25	CrispRVariants	0
nlgn1	0	10	CrispRVariants	0
nlgn1	33.3%	0	CrispRVariants	33.02
nlgn1	33.3%	25	CrispRVariants	24.66
nlgn1	33.3%	10	CrispRVariants	29.78
nlgn1	66.7%	0	CrispRVariants	66.4
nlgn1	66.7%	25	CrispRVariants	49.46
nlgn1	66.7%	10	CrispRVariants	59.51
nlgn1	90%	0	CrispRVariants	89.83
nlgn1	90%	25	CrispRVariants	67.33
nlgn1	90%	10	CrispRVariants	80.89
nlgn3a	0	0	CrispRVariants	0
nlgn3a	0	25	CrispRVariants	0
nlgn3a	0	10	CrispRVariants	0
nlgn3a	33.3%	0	CrispRVariants	32.93
nlgn3a	33.3%	25	CrispRVariants	24.72
nlgn3a	33.3%	10	CrispRVariants	29.71
nlgn3a	66.7%	0	CrispRVariants	66.33
nlgn3a	66.7%	25	CrispRVariants	49.52
nlgn3a	66.7%	10	CrispRVariants	59.68
nlgn3a	90%	0	CrispRVariants	89.88
nlgn3a	90%	25	CrispRVariants	67.21
nlgn3a	90%	10	CrispRVariants	80.87
nlgn4a	0	0	CrispRVariants	0
nlgn4a	0	25	CrispRVariants	0
nlgn4a	0	10	CrispRVariants	0
nlgn4a	33.3%	0	CrispRVariants	32.94
nlgn4a	33.3%	25	CrispRVariants	24.99
nlgn4a	33.3%	10	CrispRVariants	29.72
nlgn4a	66.7%	0	CrispRVariants	66.36
nlgn4a	66.7%	25	CrispRVariants	49.6
nlgn4a	66.7%	10	CrispRVariants	59.67
nlgn4a	90%	0	CrispRVariants	89.83
nlgn4a	90%	25	CrispRVariants	67.16
nlgn4a	90%	10	CrispRVariants	80.85
nrxn1a_L	0	0	CrispRVariants	0
nrxn1a_L	0	25	CrispRVariants	0
nrxn1a_L	0	10	CrispRVariants	0
nrxn1a_L	33.3%	0	CrispRVariants	32.93
nrxn1a_L	33.3%	25	CrispRVariants	24.74
nrxn1a_L	33.3%	10	CrispRVariants	29.66
nrxn1a_L	66.7%	0	CrispRVariants	66.31
nrxn1a_L	66.7%	25	CrispRVariants	49.48
nrxn1a_L	66.7%	10	CrispRVariants	59.71
nrxn1a_L	90%	0	CrispRVariants	89.88
nrxn1a_L	90%	25	CrispRVariants	67.13
nrxn1a_L	90%	10	CrispRVariants	80.88
nrxn1a_S	0	0	CrispRVariants	0
nrxn1a_S	0	25	CrispRVariants	0
nrxn1a_S	0	10	CrispRVariants	0
nrxn1a_S	33.3%	0	CrispRVariants	33.02
nrxn1a_S	33.3%	25	CrispRVariants	24.72
nrxn1a_S	33.3%	10	CrispRVariants	29.69
nrxn1a_S	66.7%	0	CrispRVariants	66.28
nrxn1a_S	66.7%	25	CrispRVariants	49.67
nrxn1a_S	66.7%	10	CrispRVariants	59.67
nrxn1a_S	90%	0	CrispRVariants	89.84
nrxn1a_S	90%	25	CrispRVariants	67.06
nrxn1a_S	90%	10	CrispRVariants	80.89
nrxn1b_L	0	0	CrispRVariants	0
nrxn1b_L	0	25	CrispRVariants	0
nrxn1b_L	0	10	CrispRVariants	0
nrxn1b_L	33.3%	0	CrispRVariants	32.93
nrxn1b_L	33.3%	25	CrispRVariants	24.64
nrxn1b_L	33.3%	10	CrispRVariants	29.69
nrxn1b_L	66.7%	0	CrispRVariants	66.32
nrxn1b_L	66.7%	25	CrispRVariants	49.51
nrxn1b_L	66.7%	10	CrispRVariants	59.7
nrxn1b_L	90%	0	CrispRVariants	89.85
nrxn1b_L	90%	25	CrispRVariants	67.2
nrxn1b_L	90%	10	CrispRVariants	80.86
nrxn1b_S	0	0	CrispRVariants	0
nrxn1b_S	0	25	CrispRVariants	0
nrxn1b_S	0	10	CrispRVariants	0
nrxn1b_S	33.3%	0	CrispRVariants	33
nrxn1b_S	33.3%	25	CrispRVariants	24.68
nrxn1b_S	33.3%	10	CrispRVariants	29.71
nrxn1b_S	66.7%	0	CrispRVariants	66.28
nrxn1b_S	66.7%	25	CrispRVariants	49.61
nrxn1b_S	66.7%	10	CrispRVariants	59.7
nrxn1b_S	90%	0	CrispRVariants	89.82
nrxn1b_S	90%	25	CrispRVariants	67.4
nrxn1b_S	90%	10	CrispRVariants	80.84
nrxn3a_L	0	0	CrispRVariants	0
nrxn3a_L	0	25	CrispRVariants	0
nrxn3a_L	0	10	CrispRVariants	0
nrxn3a_L	33.3%	0	CrispRVariants	32.89
nrxn3a_L	33.3%	25	CrispRVariants	24.69
nrxn3a_L	33.3%	10	CrispRVariants	29.78
nrxn3a_L	66.7%	0	CrispRVariants	66.43
nrxn3a_L	66.7%	25	CrispRVariants	49.49
nrxn3a_L	66.7%	10	CrispRVariants	59.7
nrxn3a_L	90%	0	CrispRVariants	89.85
nrxn3a_L	90%	25	CrispRVariants	67.12
nrxn3a_L	90%	10	CrispRVariants	80.86
nrxn3b_L	0	0	CrispRVariants	0
nrxn3b_L	0	25	CrispRVariants	0.23
nrxn3b_L	0	10	CrispRVariants	0
nrxn3b_L	33.3%	0	CrispRVariants	32.95
nrxn3b_L	33.3%	25	CrispRVariants	24.99
nrxn3b_L	33.3%	10	CrispRVariants	29.59
nrxn3b_L	66.7%	0	CrispRVariants	66.24
nrxn3b_L	66.7%	25	CrispRVariants	49.47
nrxn3b_L	66.7%	10	CrispRVariants	59.75
nrxn3b_L	90%	0	CrispRVariants	89.86
nrxn3b_L	90%	25	CrispRVariants	67.39
nrxn3b_L	90%	10	CrispRVariants	80.76
nrxn3b_S	0	0	CrispRVariants	0
nrxn3b_S	0	25	CrispRVariants	0
nrxn3b_S	0	10	CrispRVariants	0
nrxn3b_S	33.3%	0	CrispRVariants	33
nrxn3b_S	33.3%	25	CrispRVariants	24.58
nrxn3b_S	33.3%	10	CrispRVariants	29.7
nrxn3b_S	66.7%	0	CrispRVariants	66.36
nrxn3b_S	66.7%	25	CrispRVariants	49.57
nrxn3b_S	66.7%	10	CrispRVariants	59.5
nrxn3b_S	90%	0	CrispRVariants	89.88
nrxn3b_S	90%	25	CrispRVariants	67.2
nrxn3b_S	90%	10	CrispRVariants	80.88
tjp1b_B	0	0	CrispRVariants	0
tjp1b_B	0	25	CrispRVariants	0
tjp1b_B	0	10	CrispRVariants	0
tjp1b_B	33.3%	0	CrispRVariants	32.89
tjp1b_B	33.3%	25	CrispRVariants	24.78
tjp1b_B	33.3%	10	CrispRVariants	29.65
tjp1b_B	66.7%	0	CrispRVariants	66.27
tjp1b_B	66.7%	25	CrispRVariants	49.57
tjp1b_B	66.7%	10	CrispRVariants	59.62
tjp1b_B	90%	0	CrispRVariants	89.86
tjp1b_B	90%	25	CrispRVariants	67.12
tjp1b_B	90%	10	CrispRVariants	80.82
tjp1b_L	0	0	CrispRVariants	0
tjp1b_L	0	25	CrispRVariants	0
tjp1b_L	0	10	CrispRVariants	0
tjp1b_L	33.3%	0	CrispRVariants	33.08
tjp1b_L	33.3%	25	CrispRVariants	24.73
tjp1b_L	33.3%	10	CrispRVariants	29.59
tjp1b_L	66.7%	0	CrispRVariants	66.25
tjp1b_L	66.7%	25	CrispRVariants	49.48
tjp1b_L	66.7%	10	CrispRVariants	59.7
tjp1b_L	90%	0	CrispRVariants	89.92
tjp1b_L	90%	25	CrispRVariants	67.45
tjp1b_L	90%	10	CrispRVariants	80.82
cnsta	0	0	CRISPResso	0.166722240746916
cnsta	0	25	CRISPResso	11.3556778389195
cnsta	0	10	CRISPResso	2.25360576923077
cnsta	33.3%	0	CRISPResso	21.7811874583055
cnsta	33.3%	25	CRISPResso	25.3063265816454
cnsta	33.3%	10	CRISPResso	32.4324324324324
cnsta	66.7%	0	CRISPResso	36.0120040013338
cnsta	66.7%	25	CRISPResso	42.9857464366091
cnsta	66.7%	10	CRISPResso	30.6906906906907
cnsta	90%	0	CRISPResso	30.0333333333333
cnsta	90%	25	CRISPResso	63.7659414853713
cnsta	90%	10	CRISPResso	61.5915915915916
cntn1a	0	0	CRISPResso	0
cntn1a	0	25	CRISPResso	9.85
cntn1a	0	10	CRISPResso	4.83628717332532
cntn1a	33.3%	0	CRISPResso	19.0333333333333
cntn1a	33.3%	25	CRISPResso	15.328832208052
cntn1a	33.3%	10	CRISPResso	17.5075075075075
cntn1a	66.7%	0	CRISPResso	50.3666666666667
cntn1a	66.7%	25	CRISPResso	28.064032016008
cntn1a	66.7%	10	CRISPResso	39.0808050465605
cntn1a	90%	0	CRISPResso	43.4144714904968
cntn1a	90%	25	CRISPResso	34.625
cntn1a	90%	10	CRISPResso	39.4412736557525
cntn1b	0	0	CRISPResso	0.0666888962987662
cntn1b	0	25	CRISPResso	7.85982478097622
cntn1b	0	10	CRISPResso	4.62462462462462
cntn1b	33.3%	0	CRISPResso	26.1
cntn1b	33.3%	25	CRISPResso	29.3764087152517
cntn1b	33.3%	10	CRISPResso	15.7245941070355
cntn1b	66.7%	0	CRISPResso	20.6666666666667
cntn1b	66.7%	25	CRISPResso	44.1161742613921
cntn1b	66.7%	10	CRISPResso	28.0517137702947
cntn1b	90%	0	CRISPResso	60.0333333333333
cntn1b	90%	25	CRISPResso	29.3543543543544
cntn1b	90%	10	CRISPResso	56.6003616636528
cntn3b	0	0	CRISPResso	0.0333333333333333
cntn3b	0	25	CRISPResso	10.275
cntn3b	0	10	CRISPResso	3.33333333333333
cntn3b	33.3%	0	CRISPResso	29.7
cntn3b	33.3%	25	CRISPResso	27.275
cntn3b	33.3%	10	CRISPResso	17.5375375375375
cntn3b	66.7%	0	CRISPResso	35.0666666666667
cntn3b	66.7%	25	CRISPResso	44.0580435326495
cntn3b	66.7%	10	CRISPResso	34.5749474316612
cntn3b	90%	0	CRISPResso	69.3333333333333
cntn3b	90%	25	CRISPResso	49.0372593148287
cntn3b	90%	10	CRISPResso	56.4864864864865
cntnap2b	0	0	CRISPResso	0.1
cntnap2b	0	25	CRISPResso	8.32708177044261
cntnap2b	0	10	CRISPResso	3.03303303303303
cntnap2b	33.3%	0	CRISPResso	30.4
cntnap2b	33.3%	25	CRISPResso	23.85
cntnap2b	33.3%	10	CRISPResso	15.6803844998498
cntnap2b	66.7%	0	CRISPResso	39.7333333333333
cntnap2b	66.7%	25	CRISPResso	48.275
cntnap2b	66.7%	10	CRISPResso	36.6666666666667
cntnap2b	90%	0	CRISPResso	3.73333333333333
cntnap2b	90%	25	CRISPResso	56.525
cntnap2b	90%	10	CRISPResso	83.8138138138138
cntnap4	0	0	CRISPResso	0
cntnap4	0	25	CRISPResso	8.50850850850851
cntnap4	0	10	CRISPResso	3.60902255639098
cntnap4	33.3%	0	CRISPResso	15.7
cntnap4	33.3%	25	CRISPResso	11.3
cntnap4	33.3%	10	CRISPResso	26.6466165413534
cntnap4	66.7%	0	CRISPResso	38.7
cntnap4	66.7%	25	CRISPResso	13.6511919698871
cntnap4	66.7%	10	CRISPResso	30.4190533614712
cntnap4	90%	0	CRISPResso	54.0333333333333
cntnap4	90%	25	CRISPResso	36.7827612127286
cntnap4	90%	10	CRISPResso	56.4903846153846
CNTNAP5	0	0	CRISPResso	0.233333333333333
CNTNAP5	0	25	CRISPResso	10.125
CNTNAP5	0	10	CRISPResso	3.66366366366366
CNTNAP5	33.3%	0	CRISPResso	16.4666666666667
CNTNAP5	33.3%	25	CRISPResso	18.304576144036
CNTNAP5	33.3%	10	CRISPResso	17.2072072072072
CNTNAP5	66.7%	0	CRISPResso	49.1333333333333
CNTNAP5	66.7%	25	CRISPResso	37.15
CNTNAP5	66.7%	10	CRISPResso	38.5285285285285
CNTNAP5	90%	0	CRISPResso	64.7
CNTNAP5	90%	25	CRISPResso	55.35
CNTNAP5	90%	10	CRISPResso	60.4204204204204
gjd1a	0	0	CRISPResso	0.0333333333333333
gjd1a	0	25	CRISPResso	6.85
gjd1a	0	10	CRISPResso	4.53453453453453
gjd1a	33.3%	0	CRISPResso	16.0333333333333
gjd1a	33.3%	25	CRISPResso	20.525
gjd1a	33.3%	10	CRISPResso	23.7537537537538
gjd1a	66.7%	0	CRISPResso	47.7
gjd1a	66.7%	25	CRISPResso	15.8
gjd1a	66.7%	10	CRISPResso	24.1441441441441
gjd1a	90%	0	CRISPResso	4.46815605201734
gjd1a	90%	25	CRISPResso	32.1080270067517
gjd1a	90%	10	CRISPResso	33.6737759086813
nlgn1	0	0	CRISPResso	0.133333333333333
nlgn1	0	25	CRISPResso	7.85392696348174
nlgn1	0	10	CRISPResso	4.62462462462462
nlgn1	33.3%	0	CRISPResso	19.8
nlgn1	33.3%	25	CRISPResso	20.0600300150075
nlgn1	33.3%	10	CRISPResso	23.1831831831832
nlgn1	66.7%	0	CRISPResso	55.0666666666667
nlgn1	66.7%	25	CRISPResso	44.275
nlgn1	66.7%	10	CRISPResso	43.5866626614599
nlgn1	90%	0	CRISPResso	49.0163387795932
nlgn1	90%	25	CRISPResso	38.8097024256064
nlgn1	90%	10	CRISPResso	74.8573145088615
nlgn3a	0	0	CRISPResso	0.166666666666667
nlgn3a	0	25	CRISPResso	8.3
nlgn3a	0	10	CRISPResso	4.02523280264344
nlgn3a	33.3%	0	CRISPResso	17.8
nlgn3a	33.3%	25	CRISPResso	26.625
nlgn3a	33.3%	10	CRISPResso	28.8888888888889
nlgn3a	66.7%	0	CRISPResso	60.0333333333333
nlgn3a	66.7%	25	CRISPResso	18.1045261315329
nlgn3a	66.7%	10	CRISPResso	53.8299789726645
nlgn3a	90%	0	CRISPResso	48.4
nlgn3a	90%	25	CRISPResso	40.8352088022006
nlgn3a	90%	10	CRISPResso	66.996996996997
nlgn4a	0	0	CRISPResso	0.0333444481493831
nlgn4a	0	25	CRISPResso	9.07726931732933
nlgn4a	0	10	CRISPResso	3.63472514268549
nlgn4a	33.3%	0	CRISPResso	19.0396798932978
nlgn4a	33.3%	25	CRISPResso	15.375
nlgn4a	33.3%	10	CRISPResso	7.87259615384615
nlgn4a	66.7%	0	CRISPResso	23.7491661107405
nlgn4a	66.7%	25	CRISPResso	33.3
nlgn4a	66.7%	10	CRISPResso	19.2307692307692
nlgn4a	90%	0	CRISPResso	13.8
nlgn4a	90%	25	CRISPResso	52.7381845461365
nlgn4a	90%	10	CRISPResso	36.3363363363363
nrxn1a_L	0	0	CRISPResso	0.0333333333333333
nrxn1a_L	0	25	CRISPResso	6.93713999499123
nrxn1a_L	0	10	CRISPResso	1.23123123123123
nrxn1a_L	33.3%	0	CRISPResso	12.3333333333333
nrxn1a_L	33.3%	25	CRISPResso	15.3
nrxn1a_L	33.3%	10	CRISPResso	25.0225292880745
nrxn1a_L	66.7%	0	CRISPResso	41.0470156718906
nrxn1a_L	66.7%	25	CRISPResso	38.6
nrxn1a_L	66.7%	10	CRISPResso	33.9741664163412
nrxn1a_L	90%	0	CRISPResso	56.0666666666667
nrxn1a_L	90%	25	CRISPResso	53.0632658164541
nrxn1a_L	90%	10	CRISPResso	46.5745192307692
nrxn1a_S	0	0	CRISPResso	0.0666666666666667
nrxn1a_S	0	25	CRISPResso	8.70217554388597
nrxn1a_S	0	10	CRISPResso	3.33533653846154
nrxn1a_S	33.3%	0	CRISPResso	21.7
nrxn1a_S	33.3%	25	CRISPResso	22.325
nrxn1a_S	33.3%	10	CRISPResso	15.1351351351351
nrxn1a_S	66.7%	0	CRISPResso	45.0333333333333
nrxn1a_S	66.7%	25	CRISPResso	40.75
nrxn1a_S	66.7%	10	CRISPResso	43.8570141183539
nrxn1a_S	90%	0	CRISPResso	52.0333333333333
nrxn1a_S	90%	25	CRISPResso	43.2858214553638
nrxn1a_S	90%	10	CRISPResso	51.3675984370304
nrxn1b_L	0	0	CRISPResso	0.233333333333333
nrxn1b_L	0	25	CRISPResso	8.15
nrxn1b_L	0	10	CRISPResso	3.21321321321321
nrxn1b_L	33.3%	0	CRISPResso	27.8426142047349
nrxn1b_L	33.3%	25	CRISPResso	24.031007751938
nrxn1b_L	33.3%	10	CRISPResso	27.6960048062481
nrxn1b_L	66.7%	0	CRISPResso	47.6825608536179
nrxn1b_L	66.7%	25	CRISPResso	50.8
nrxn1b_L	66.7%	10	CRISPResso	47.4917392610393
nrxn1b_L	90%	0	CRISPResso	43.1
nrxn1b_L	90%	25	CRISPResso	49.075
nrxn1b_L	90%	10	CRISPResso	68.8495043556624
nrxn1b_S	0	0	CRISPResso	0
nrxn1b_S	0	25	CRISPResso	7.2536268134067
nrxn1b_S	0	10	CRISPResso	3.3033033033033
nrxn1b_S	33.3%	0	CRISPResso	24.6415471823941
nrxn1b_S	33.3%	25	CRISPResso	17.1
nrxn1b_S	33.3%	10	CRISPResso	24.3316311204566
nrxn1b_S	66.7%	0	CRISPResso	21.7333333333333
nrxn1b_S	66.7%	25	CRISPResso	44.2610652663166
nrxn1b_S	66.7%	10	CRISPResso	33.6437368579153
nrxn1b_S	90%	0	CRISPResso	33.1331331331331
nrxn1b_S	90%	25	CRISPResso	53.3149862396798
nrxn1b_S	90%	10	CRISPResso	52.5683388404926
nrxn3a_L	0	0	CRISPResso	0.166722240746916
nrxn3a_L	0	25	CRISPResso	7.33049787340505
nrxn3a_L	0	10	CRISPResso	3.12406127966356
nrxn3a_L	33.3%	0	CRISPResso	23.8492328218813
nrxn3a_L	33.3%	25	CRISPResso	25.3563390847712
nrxn3a_L	33.3%	10	CRISPResso	23.7837837837838
nrxn3a_L	66.7%	0	CRISPResso	34.5011678345012
nrxn3a_L	66.7%	25	CRISPResso	37.0435217608804
nrxn3a_L	66.7%	10	CRISPResso	50.9014423076923
nrxn3a_L	90%	0	CRISPResso	62.0333333333333
nrxn3a_L	90%	25	CRISPResso	72.0430107526882
nrxn3a_L	90%	10	CRISPResso	36.4073295283869
nrxn3b_L	0	0	CRISPResso	0.0666666666666667
nrxn3b_L	0	25	CRISPResso	7.325
nrxn3b_L	0	10	CRISPResso	3.15410033042956
nrxn3b_L	33.3%	0	CRISPResso	22.4666666666667
nrxn3b_L	33.3%	25	CRISPResso	28.3641820910455
nrxn3b_L	33.3%	10	CRISPResso	24.1141141141141
nrxn3b_L	66.7%	0	CRISPResso	53.0530530530531
nrxn3b_L	66.7%	25	CRISPResso	48.0370092523131
nrxn3b_L	66.7%	10	CRISPResso	42.6726726726727
nrxn3b_L	90%	0	CRISPResso	51.7172390796932
nrxn3b_L	90%	25	CRISPResso	31.1827956989247
nrxn3b_L	90%	10	CRISPResso	70.3214178431962
nrxn3b_S	0	0	CRISPResso	0.0666666666666667
nrxn3b_S	0	25	CRISPResso	10.8527131782946
nrxn3b_S	0	10	CRISPResso	2.49399038461538
nrxn3b_S	33.3%	0	CRISPResso	27.3091030343448
nrxn3b_S	33.3%	25	CRISPResso	15.807903951976
nrxn3b_S	33.3%	10	CRISPResso	27.9363172123761
nrxn3b_S	66.7%	0	CRISPResso	25.6837891927952
nrxn3b_S	66.7%	25	CRISPResso	27.35
nrxn3b_S	66.7%	10	CRISPResso	32.8425480769231
nrxn3b_S	90%	0	CRISPResso	54.6666666666667
nrxn3b_S	90%	25	CRISPResso	67.25
nrxn3b_S	90%	10	CRISPResso	7.96513375413285
tjp1b_B	0	0	CRISPResso	0.0666888962987662
tjp1b_B	0	25	CRISPResso	9.55
tjp1b_B	0	10	CRISPResso	3.36437368579153
tjp1b_B	33.3%	0	CRISPResso	4.4
tjp1b_B	33.3%	25	CRISPResso	23.775
tjp1b_B	33.3%	10	CRISPResso	20.7507507507508
tjp1b_B	66.7%	0	CRISPResso	36.6455485161721
tjp1b_B	66.7%	25	CRISPResso	36.0840210052513
tjp1b_B	66.7%	10	CRISPResso	11.8689903846154
tjp1b_B	90%	0	CRISPResso	36.6788929643214
tjp1b_B	90%	25	CRISPResso	29.3
tjp1b_B	90%	10	CRISPResso	50.1801801801802
tjp1b_L	0	0	CRISPResso	0.1
tjp1b_L	0	25	CRISPResso	8.3520880220055
tjp1b_L	0	10	CRISPResso	3.69369369369369
tjp1b_L	33.3%	0	CRISPResso	22.4
tjp1b_L	33.3%	25	CRISPResso	23.7059264816204
tjp1b_L	33.3%	10	CRISPResso	20.8471012316011
tjp1b_L	66.7%	0	CRISPResso	17.4
tjp1b_L	66.7%	25	CRISPResso	26.1065266316579
tjp1b_L	66.7%	10	CRISPResso	32.8528528528529
tjp1b_L	90%	0	CRISPResso	47.1490496832277
tjp1b_L	90%	25	CRISPResso	73.8
tjp1b_L	90%	10	CRISPResso	16.2804694553115
cnsta	0	0	CRISPRessoPooled	0.200066688896299
cntn1a	0	0	CRISPRessoPooled	0.0333444481493831
cntn1b	0	0	CRISPRessoPooled	0.0671140939597315
cntn3b	0	0	CRISPRessoPooled	0
cntnap2b	0	0	CRISPRessoPooled	0.0666666666666667
cntnap4	0	0	CRISPRessoPooled	0
CNTNAP5	0	0	CRISPRessoPooled	0.166666666666667
gjd1a	0	0	CRISPRessoPooled	0.0333444481493831
nlgn1	0	0	CRISPRessoPooled	0.133333333333333
nlgn3a	0	0	CRISPRessoPooled	0.166666666666667
nlgn4a	0	0	CRISPRessoPooled	0.0333444481493831
nrxn1a_L	0	0	CRISPRessoPooled	0.0333333333333333
nrxn1a_S	0	0	CRISPRessoPooled	0.133333333333333
nrxn1b_L	0	0	CRISPRessoPooled	0.2
nrxn1b_S	0	0	CRISPRessoPooled	0
nrxn3a_L	0	0	CRISPRessoPooled	0.133377792597532
nrxn3b_L	0	0	CRISPRessoPooled	0.0666666666666667
nrxn3b_S	0	0	CRISPRessoPooled	0.0666666666666667
tjp1b_B	0	0	CRISPRessoPooled	0.133377792597532
tjp1b_L	0	0	CRISPRessoPooled	0.100066711140761
cnsta	0	25	CRISPRessoPooled	9.89066870073735
cntn1a	0	25	CRISPRessoPooled	10.1518987341772
cntn1b	0	25	CRISPRessoPooled	8.09366250954441
cntn3b	0	25	CRISPRessoPooled	9.43300279684719
cntnap2b	0	25	CRISPRessoPooled	8.21009688934217
cntnap4	0	25	CRISPRessoPooled	7.86860198624905
CNTNAP5	0	25	CRISPRessoPooled	9.77462648771841
gjd1a	0	25	CRISPRessoPooled	7.30720606826802
nlgn1	0	25	CRISPRessoPooled	8.36492292140511
nlgn3a	0	25	CRISPRessoPooled	6.31819335194113
nlgn4a	0	25	CRISPRessoPooled	7.90281329923274
nrxn1a_L	0	25	CRISPRessoPooled	7.17019647869354
nrxn1a_S	0	25	CRISPRessoPooled	6.88350983358548
nrxn1b_L	0	25	CRISPRessoPooled	8.1306990881459
nrxn1b_S	0	25	CRISPRessoPooled	7.3326520183955
nrxn3a_L	0	25	CRISPRessoPooled	8.63821138211382
nrxn3b_L	0	25	CRISPRessoPooled	5.88832487309645
nrxn3b_S	0	25	CRISPRessoPooled	10.5077039656479
tjp1b_B	0	25	CRISPRessoPooled	7.95279630579785
tjp1b_L	0	25	CRISPRessoPooled	7.89273969137364
cnsta	0	10	CRISPRessoPooled	2.88461538461538
cntn1a	0	10	CRISPRessoPooled	4.00121248863292
cntn1b	0	10	CRISPRessoPooled	3.74543239951279
cntn3b	0	10	CRISPRessoPooled	2.40267639902676
cntnap2b	0	10	CRISPRessoPooled	2.16346153846154
cntnap4	0	10	CRISPRessoPooled	3.79669320269443
CNTNAP5	0	10	CRISPRessoPooled	3.37756332931242
gjd1a	0	10	CRISPRessoPooled	4.55505279034691
nlgn1	0	10	CRISPRessoPooled	5.24254293461886
nlgn3a	0	10	CRISPRessoPooled	3.75189107413011
nlgn4a	0	10	CRISPRessoPooled	2.97872340425532
nrxn1a_L	0	10	CRISPRessoPooled	1.26239855725879
nrxn1a_S	0	10	CRISPRessoPooled	2.42204056917953
nrxn1b_L	0	10	CRISPRessoPooled	3.49502862307924
nrxn1b_S	0	10	CRISPRessoPooled	3.02388872089507
nrxn3a_L	0	10	CRISPRessoPooled	2.81136638452237
nrxn3b_L	0	10	CRISPRessoPooled	3.44099003923936
nrxn3b_S	0	10	CRISPRessoPooled	2.49624060150376
tjp1b_B	0	10	CRISPRessoPooled	3.16590563165906
tjp1b_L	0	10	CRISPRessoPooled	3.7081700331625
cnsta	33.3%	0	CRISPRessoPooled	21.180787191461
cntn1a	33.3%	0	CRISPRessoPooled	18.7
cntn1b	33.3%	0	CRISPRessoPooled	18.1451612903226
cntn3b	33.3%	0	CRISPRessoPooled	28.6762254084695
cntnap2b	33.3%	0	CRISPRessoPooled	30.3666666666667
cntnap4	33.3%	0	CRISPRessoPooled	15.7085561497326
CNTNAP5	33.3%	0	CRISPRessoPooled	16.4831498164831
gjd1a	33.3%	0	CRISPRessoPooled	14.3714571523841
nlgn1	33.3%	0	CRISPRessoPooled	19.8
nlgn3a	33.3%	0	CRISPRessoPooled	8.1
nlgn4a	33.3%	0	CRISPRessoPooled	16.7055685228409
nrxn1a_L	33.3%	0	CRISPRessoPooled	10.7
nrxn1a_S	33.3%	0	CRISPRessoPooled	16.7389129709903
nrxn1b_L	33.3%	0	CRISPRessoPooled	27.1423807935979
nrxn1b_S	33.3%	0	CRISPRessoPooled	7.37158105403602
nrxn3a_L	33.3%	0	CRISPRessoPooled	23.7825216811207
nrxn3b_L	33.3%	0	CRISPRessoPooled	20.1333333333333
nrxn3b_S	33.3%	0	CRISPRessoPooled	17.3391130376792
tjp1b_B	33.3%	0	CRISPRessoPooled	0.100133511348465
tjp1b_L	33.3%	0	CRISPRessoPooled	19.0317195325543
cnsta	33.3%	25	CRISPRessoPooled	26.5477707006369
cntn1a	33.3%	25	CRISPRessoPooled	11.3326602725896
cntn1b	33.3%	25	CRISPRessoPooled	22.8872334960185
cntn3b	33.3%	25	CRISPRessoPooled	27.0875251509054
cntnap2b	33.3%	25	CRISPRessoPooled	23.429152887306
cntnap4	33.3%	25	CRISPRessoPooled	11.3843813387424
CNTNAP5	33.3%	25	CRISPRessoPooled	9.4147582697201
gjd1a	33.3%	25	CRISPRessoPooled	16.8527918781726
nlgn1	33.3%	25	CRISPRessoPooled	18.2694747526009
nlgn3a	33.3%	25	CRISPRessoPooled	25.2911392405063
nlgn4a	33.3%	25	CRISPRessoPooled	15.4822335025381
nrxn1a_L	33.3%	25	CRISPRessoPooled	13.0412371134021
nrxn1a_S	33.3%	25	CRISPRessoPooled	20.8333333333333
nrxn1b_L	33.3%	25	CRISPRessoPooled	26.472819216182
nrxn1b_S	33.3%	25	CRISPRessoPooled	15.0458248472505
nrxn3a_L	33.3%	25	CRISPRessoPooled	19.1934660541092
nrxn3b_L	33.3%	25	CRISPRessoPooled	24.4815376833586
nrxn3b_S	33.3%	25	CRISPRessoPooled	8.59533468559838
tjp1b_B	33.3%	25	CRISPRessoPooled	22.599442614644
tjp1b_L	33.3%	25	CRISPRessoPooled	22.7168659374205
cnsta	33.3%	10	CRISPRessoPooled	29.2484153335346
cntn1a	33.3%	10	CRISPRessoPooled	13.9478471801092
cntn1b	33.3%	10	CRISPRessoPooled	11.1010009099181
cntn3b	33.3%	10	CRISPRessoPooled	13.9064856711916
cntnap2b	33.3%	10	CRISPRessoPooled	9.77307110438729
cntnap4	33.3%	10	CRISPRessoPooled	23.3302836230558
CNTNAP5	33.3%	10	CRISPRessoPooled	13.3373749621097
gjd1a	33.3%	10	CRISPRessoPooled	23.4850768766958
nlgn1	33.3%	10	CRISPRessoPooled	22.1852300242131
nlgn3a	33.3%	10	CRISPRessoPooled	26.209798617373
nlgn4a	33.3%	10	CRISPRessoPooled	8.36605255209906
nrxn1a_L	33.3%	10	CRISPRessoPooled	25.544794188862
nrxn1a_S	33.3%	10	CRISPRessoPooled	15.8373786407767
nrxn1b_L	33.3%	10	CRISPRessoPooled	18.4726833685481
nrxn1b_S	33.3%	10	CRISPRessoPooled	11.425987337956
nrxn3a_L	33.3%	10	CRISPRessoPooled	9.76349302607641
nrxn3b_L	33.3%	10	CRISPRessoPooled	24.1275571600481
nrxn3b_S	33.3%	10	CRISPRessoPooled	17.10407239819
tjp1b_B	33.3%	10	CRISPRessoPooled	14.646772228989
tjp1b_L	33.3%	10	CRISPRessoPooled	20.9891435464415
cnsta	66.7%	0	CRISPRessoPooled	20.0466977985324
cntn1a	66.7%	0	CRISPRessoPooled	47.0333333333333
cntn1b	66.7%	0	CRISPRessoPooled	16.4383561643836
cntn3b	66.7%	0	CRISPRessoPooled	35.0684017350684
cntnap2b	66.7%	0	CRISPRessoPooled	37.3666666666667
cntnap4	66.7%	0	CRISPRessoPooled	36.4639037433155
CNTNAP5	66.7%	0	CRISPRessoPooled	13.2687165775401
gjd1a	66.7%	0	CRISPRessoPooled	10.4069379586391
nlgn1	66.7%	0	CRISPRessoPooled	55.0666666666667
nlgn3a	66.7%	0	CRISPRessoPooled	42.1
nlgn4a	66.7%	0	CRISPRessoPooled	23.7650200267023
nrxn1a_L	66.7%	0	CRISPRessoPooled	39.0463487829276
nrxn1a_S	66.7%	0	CRISPRessoPooled	45.0333333333333
nrxn1b_L	66.7%	0	CRISPRessoPooled	45.7152384128043
nrxn1b_S	66.7%	0	CRISPRessoPooled	10.4333333333333
nrxn3a_L	66.7%	0	CRISPRessoPooled	4.07209612817089
nrxn3b_L	66.7%	0	CRISPRessoPooled	44.7412353923205
nrxn3b_S	66.7%	0	CRISPRessoPooled	11.0406937958639
tjp1b_B	66.7%	0	CRISPRessoPooled	36.3697030363697
tjp1b_L	66.7%	0	CRISPRessoPooled	17.3564753004005
cnsta	66.7%	25	CRISPRessoPooled	42.1025901472829
cntn1a	66.7%	25	CRISPRessoPooled	25.7200606366852
cntn1b	66.7%	25	CRISPRessoPooled	45.679012345679
cntn3b	66.7%	25	CRISPRessoPooled	35.7251521298174
cntnap2b	66.7%	25	CRISPRessoPooled	47.0648289943849
cntnap4	66.7%	25	CRISPRessoPooled	14.7442588726514
CNTNAP5	66.7%	25	CRISPRessoPooled	20.698510529019
gjd1a	66.7%	25	CRISPRessoPooled	11.1959287531807
nlgn1	66.7%	25	CRISPRessoPooled	36.8314833501514
nlgn3a	66.7%	25	CRISPRessoPooled	18.025641025641
nlgn4a	66.7%	25	CRISPRessoPooled	28.1960586154624
nrxn1a_L	66.7%	25	CRISPRessoPooled	15.5504819888382
nrxn1a_S	66.7%	25	CRISPRessoPooled	39.5986791973584
nrxn1b_L	66.7%	25	CRISPRessoPooled	38.8324873096447
nrxn1b_S	66.7%	25	CRISPRessoPooled	31.5054582381315
nrxn3a_L	66.7%	25	CRISPRessoPooled	12.3245725950498
nrxn3b_L	66.7%	25	CRISPRessoPooled	48.0921895006402
nrxn3b_S	66.7%	25	CRISPRessoPooled	11.549224116001
tjp1b_B	66.7%	25	CRISPRessoPooled	36.1237950279046
tjp1b_L	66.7%	25	CRISPRessoPooled	20.6644852756104
cnsta	66.7%	10	CRISPRessoPooled	30.6698708320817
cntn1a	66.7%	10	CRISPRessoPooled	36.7451690821256
cntn1b	66.7%	10	CRISPRessoPooled	13.1217577052182
cntn3b	66.7%	10	CRISPRessoPooled	29.1414752116082
cntnap2b	66.7%	10	CRISPRessoPooled	35.7817738494361
cntnap4	66.7%	10	CRISPRessoPooled	21.2519083969466
CNTNAP5	66.7%	10	CRISPRessoPooled	12.0855937311634
gjd1a	66.7%	10	CRISPRessoPooled	14.9484536082474
nlgn1	66.7%	10	CRISPRessoPooled	39.2103676913803
nlgn3a	66.7%	10	CRISPRessoPooled	46.6646634615385
nlgn4a	66.7%	10	CRISPRessoPooled	18.6710763680096
nrxn1a_L	66.7%	10	CRISPRessoPooled	27.209653092006
nrxn1a_S	66.7%	10	CRISPRessoPooled	20.8774583963691
nrxn1b_L	66.7%	10	CRISPRessoPooled	41.0069760388232
nrxn1b_S	66.7%	10	CRISPRessoPooled	30.4151624548736
nrxn3a_L	66.7%	10	CRISPRessoPooled	20.3518350015165
nrxn3b_L	66.7%	10	CRISPRessoPooled	43.2506053268765
nrxn3b_S	66.7%	10	CRISPRessoPooled	11.8500604594921
tjp1b_B	66.7%	10	CRISPRessoPooled	9.77764240024368
tjp1b_L	66.7%	10	CRISPRessoPooled	29
cnsta	90%	0	CRISPRessoPooled	30
cntn1a	90%	0	CRISPRessoPooled	43.3911882510013
cntn1b	90%	0	CRISPRessoPooled	59.7731821214143
cntn3b	90%	0	CRISPRessoPooled	33.8580040187542
cntnap2b	90%	0	CRISPRessoPooled	0.0666666666666667
cntnap4	90%	0	CRISPRessoPooled	48.0987324883256
CNTNAP5	90%	0	CRISPRessoPooled	29.2014700968928
gjd1a	90%	0	CRISPRessoPooled	4.45561139028476
nlgn1	90%	0	CRISPRessoPooled	47.6984656437625
nlgn3a	90%	0	CRISPRessoPooled	1.06666666666667
nlgn4a	90%	0	CRISPRessoPooled	10.6951871657754
nrxn1a_L	90%	0	CRISPRessoPooled	50.4
nrxn1a_S	90%	0	CRISPRessoPooled	52
nrxn1b_L	90%	0	CRISPRessoPooled	28.1
nrxn1b_S	90%	0	CRISPRessoPooled	29.1291291291291
nrxn3a_L	90%	0	CRISPRessoPooled	24.1
nrxn3b_L	90%	0	CRISPRessoPooled	41.7307049782827
nrxn3b_S	90%	0	CRISPRessoPooled	24.0333333333333
tjp1b_B	90%	0	CRISPRessoPooled	34.0226817878586
tjp1b_L	90%	0	CRISPRessoPooled	39.0839184219325
cnsta	90%	25	CRISPRessoPooled	63.7666582851396
cntn1a	90%	25	CRISPRessoPooled	22.1036585365854
cntn1b	90%	25	CRISPRessoPooled	16.6921508664628
cntn3b	90%	25	CRISPRessoPooled	25.8444216990788
cntnap2b	90%	25	CRISPRessoPooled	30.4868722916136
cntnap4	90%	25	CRISPRessoPooled	35.3181702018911
CNTNAP5	90%	25	CRISPRessoPooled	11.8361153262519
gjd1a	90%	25	CRISPRessoPooled	33.502538071066
nlgn1	90%	25	CRISPRessoPooled	32.1202931513773
nlgn3a	90%	25	CRISPRessoPooled	41.5997993981946
nlgn4a	90%	25	CRISPRessoPooled	45.7337024918198
nrxn1a_L	90%	25	CRISPRessoPooled	48.3558501147081
nrxn1a_S	90%	25	CRISPRessoPooled	31.6851664984864
nrxn1b_L	90%	25	CRISPRessoPooled	36.7876954109934
nrxn1b_S	90%	25	CRISPRessoPooled	34.0868681737363
nrxn3a_L	90%	25	CRISPRessoPooled	38.2617639496014
nrxn3b_L	90%	25	CRISPRessoPooled	23.2151898734177
nrxn3b_S	90%	25	CRISPRessoPooled	60.9762266059686
tjp1b_B	90%	25	CRISPRessoPooled	26.0308626359727
tjp1b_L	90%	25	CRISPRessoPooled	55.2101910828026
cnsta	90%	10	CRISPRessoPooled	61.7549167927383
cntn1a	90%	10	CRISPRessoPooled	32.1915732040012
cntn1b	90%	10	CRISPRessoPooled	30.2679658952497
cntn3b	90%	10	CRISPRessoPooled	56.2310949788264
cntnap2b	90%	10	CRISPRessoPooled	49.7585998792999
cntnap4	90%	10	CRISPRessoPooled	50.976800976801
CNTNAP5	90%	10	CRISPRessoPooled	26.1710486551828
gjd1a	90%	10	CRISPRessoPooled	27.2067714631197
nlgn1	90%	10	CRISPRessoPooled	68.6725128515271
nlgn3a	90%	10	CRISPRessoPooled	66.9580946638529
nlgn4a	90%	10	CRISPRessoPooled	23.7608891559027
nrxn1a_L	90%	10	CRISPRessoPooled	46.4904284412033
nrxn1a_S	90%	10	CRISPRessoPooled	50.842865743528
nrxn1b_L	90%	10	CRISPRessoPooled	60.0667070952092
nrxn1b_S	90%	10	CRISPRessoPooled	48.6754966887417
nrxn3a_L	90%	10	CRISPRessoPooled	15.9879336349925
nrxn3b_L	90%	10	CRISPRessoPooled	70.2294685990338
nrxn3b_S	90%	10	CRISPRessoPooled	6.06244316459533
tjp1b_B	90%	10	CRISPRessoPooled	33.0194410692588
tjp1b_L	90%	10	CRISPRessoPooled	15.6118143459916
cnsta	0	0	AmpliconDIVider	0
cnsta	0	25	AmpliconDIVider	1
cnsta	0	10	AmpliconDIVider	0.600601
cnsta	33.3%	0	AmpliconDIVider	33.3333
cnsta	33.3%	25	AmpliconDIVider	25
cnsta	33.3%	10	AmpliconDIVider	30.03
cnsta	66.7%	0	AmpliconDIVider	66.6667
cnsta	66.7%	25	AmpliconDIVider	50.025
cnsta	66.7%	10	AmpliconDIVider	60.0601
cnsta	90%	0	AmpliconDIVider	90
cnsta	90%	25	AmpliconDIVider	67.5
cnsta	90%	10	AmpliconDIVider	81.0811
cntn1a	0	0	AmpliconDIVider	0
cntn1a	0	25	AmpliconDIVider	0
cntn1a	0	10	AmpliconDIVider	0
cntn1a	33.3%	0	AmpliconDIVider	33.3333
cntn1a	33.3%	25	AmpliconDIVider	25.025
cntn1a	33.3%	10	AmpliconDIVider	30.03
cntn1a	66.7%	0	AmpliconDIVider	66.6667
cntn1a	66.7%	25	AmpliconDIVider	50.25
cntn1a	66.7%	10	AmpliconDIVider	60.0601
cntn1a	90%	0	AmpliconDIVider	90
cntn1a	90%	25	AmpliconDIVider	67.5
cntn1a	90%	10	AmpliconDIVider	81.0811
cntn1b	0	0	AmpliconDIVider	0.0666667
cntn1b	0	25	AmpliconDIVider	0.1
cntn1b	0	10	AmpliconDIVider	0
cntn1b	33.3%	0	AmpliconDIVider	33.3333
cntn1b	33.3%	25	AmpliconDIVider	25.025
cntn1b	33.3%	10	AmpliconDIVider	30.0601
cntn1b	66.7%	0	AmpliconDIVider	66.6667
cntn1b	66.7%	25	AmpliconDIVider	50.025
cntn1b	66.7%	10	AmpliconDIVider	60.0601
cntn1b	90%	0	AmpliconDIVider	90
cntn1b	90%	25	AmpliconDIVider	67.5
cntn1b	90%	10	AmpliconDIVider	81.0811
cntn3b	0	0	AmpliconDIVider	0
cntn3b	0	25	AmpliconDIVider	0.05
cntn3b	0	10	AmpliconDIVider	0
cntn3b	33.3%	0	AmpliconDIVider	33.3333
cntn3b	33.3%	25	AmpliconDIVider	25
cntn3b	33.3%	10	AmpliconDIVider	30.03
cntn3b	66.7%	0	AmpliconDIVider	66.6667
cntn3b	66.7%	25	AmpliconDIVider	50.025
cntn3b	66.7%	10	AmpliconDIVider	60.0601
cntn3b	90%	0	AmpliconDIVider	90
cntn3b	90%	25	AmpliconDIVider	67.5
cntn3b	90%	10	AmpliconDIVider	81.0811
cntnap2b	0	0	AmpliconDIVider	0
cntnap2b	0	25	AmpliconDIVider	0
cntnap2b	0	10	AmpliconDIVider	0
cntnap2b	33.3%	0	AmpliconDIVider	33.3333
cntnap2b	33.3%	25	AmpliconDIVider	25.3387
cntnap2b	33.3%	10	AmpliconDIVider	30.315
cntnap2b	66.7%	0	AmpliconDIVider	66.6667
cntnap2b	66.7%	25	AmpliconDIVider	51.0334
cntnap2b	66.7%	10	AmpliconDIVider	60.3865
cntnap2b	90%	0	AmpliconDIVider	90
cntnap2b	90%	25	AmpliconDIVider	68.3891
cntnap2b	90%	10	AmpliconDIVider	81.2519
cntnap4	0	0	AmpliconDIVider	0
cntnap4	0	25	AmpliconDIVider	0.5
cntnap4	0	10	AmpliconDIVider	0
cntnap4	33.3%	0	AmpliconDIVider	33.3333
cntnap4	33.3%	25	AmpliconDIVider	25
cntnap4	33.3%	10	AmpliconDIVider	30.03
cntnap4	66.7%	0	AmpliconDIVider	66.6667
cntnap4	66.7%	25	AmpliconDIVider	50
cntnap4	66.7%	10	AmpliconDIVider	60.0601
cntnap4	90%	0	AmpliconDIVider	90
cntnap4	90%	25	AmpliconDIVider	67.5
cntnap4	90%	10	AmpliconDIVider	81.0811
CNTNAP5	0	0	AmpliconDIVider	0
CNTNAP5	0	25	AmpliconDIVider	0
CNTNAP5	0	10	AmpliconDIVider	0
CNTNAP5	33.3%	0	AmpliconDIVider	33.3333
CNTNAP5	33.3%	25	AmpliconDIVider	50.05
CNTNAP5	33.3%	10	AmpliconDIVider	30.03
CNTNAP5	66.7%	0	AmpliconDIVider	66.6667
CNTNAP5	66.7%	25	AmpliconDIVider	50
CNTNAP5	66.7%	10	AmpliconDIVider	60.0601
CNTNAP5	90%	0	AmpliconDIVider	90
CNTNAP5	90%	25	AmpliconDIVider	67.5
CNTNAP5	90%	10	AmpliconDIVider	81.0811
gjd1a	0	0	AmpliconDIVider	0
gjd1a	0	25	AmpliconDIVider	0
gjd1a	0	10	AmpliconDIVider	0
gjd1a	33.3%	0	AmpliconDIVider	33.3333
gjd1a	33.3%	25	AmpliconDIVider	25
gjd1a	33.3%	10	AmpliconDIVider	30.03
gjd1a	66.7%	0	AmpliconDIVider	66.6667
gjd1a	66.7%	25	AmpliconDIVider	50
gjd1a	66.7%	10	AmpliconDIVider	60.0601
gjd1a	90%	0	AmpliconDIVider	90
gjd1a	90%	25	AmpliconDIVider	67.5
gjd1a	90%	10	AmpliconDIVider	81.0811
nlgn1	0	0	AmpliconDIVider	0
nlgn1	0	25	AmpliconDIVider	0
nlgn1	0	10	AmpliconDIVider	0
nlgn1	33.3%	0	AmpliconDIVider	33.3333
nlgn1	33.3%	25	AmpliconDIVider	25.025
nlgn1	33.3%	10	AmpliconDIVider	30.03
nlgn1	66.7%	0	AmpliconDIVider	66.6667
nlgn1	66.7%	25	AmpliconDIVider	50
nlgn1	66.7%	10	AmpliconDIVider	60.0901
nlgn1	90%	0	AmpliconDIVider	90
nlgn1	90%	25	AmpliconDIVider	67.75
nlgn1	90%	10	AmpliconDIVider	81.1111
nlgn3a	0	0	AmpliconDIVider	0
nlgn3a	0	25	AmpliconDIVider	0
nlgn3a	0	10	AmpliconDIVider	0.0600601
nlgn3a	33.3%	0	AmpliconDIVider	33.3333
nlgn3a	33.3%	25	AmpliconDIVider	25
nlgn3a	33.3%	10	AmpliconDIVider	30.03
nlgn3a	66.7%	0	AmpliconDIVider	66.6667
nlgn3a	66.7%	25	AmpliconDIVider	50
nlgn3a	66.7%	10	AmpliconDIVider	60.0901
nlgn3a	90%	0	AmpliconDIVider	90
nlgn3a	90%	25	AmpliconDIVider	67.525
nlgn3a	90%	10	AmpliconDIVider	81.0811
nlgn4a	0	0	AmpliconDIVider	0.0666667
nlgn4a	0	25	AmpliconDIVider	0.05
nlgn4a	0	10	AmpliconDIVider	0.0600601
nlgn4a	33.3%	0	AmpliconDIVider	33.3667
nlgn4a	33.3%	25	AmpliconDIVider	25.25
nlgn4a	33.3%	10	AmpliconDIVider	30.03
nlgn4a	66.7%	0	AmpliconDIVider	66.6667
nlgn4a	66.7%	10	AmpliconDIVider	60.0901
nlgn4a	90%	0	AmpliconDIVider	90
nlgn4a	90%	25	AmpliconDIVider	67.5
nlgn4a	90%	10	AmpliconDIVider	81.0811
nrxn1a	0	0	AmpliconDIVider	0
nrxn1a	0	25	AmpliconDIVider	0
nrxn1a	0	10	AmpliconDIVider	0
nrxn1a	33.3%	0	AmpliconDIVider	33.3333
nrxn1a	33.3%	25	AmpliconDIVider	25.025
nrxn1a	33.3%	10	AmpliconDIVider	30.03
nrxn1a	66.7%	0	AmpliconDIVider	66.6667
nrxn1a	66.7%	25	AmpliconDIVider	50
nrxn1a	66.7%	10	AmpliconDIVider	60.0601
nrxn1a	90%	0	AmpliconDIVider	90
nrxn1a	90%	25	AmpliconDIVider	67.5
nrxn1a	90%	10	AmpliconDIVider	81.0811
nrxn1a	0	0	AmpliconDIVider	0
nrxn1a	0	25	AmpliconDIVider	0
nrxn1a	0	10	AmpliconDIVider	0
nrxn1a	33.3%	0	AmpliconDIVider	33.3333
nrxn1a	33.3%	25	AmpliconDIVider	25
nrxn1a	33.3%	10	AmpliconDIVider	30.3303
nrxn1a	66.7%	0	AmpliconDIVider	66.6667
nrxn1a	66.7%	25	AmpliconDIVider	50
nrxn1a	66.7%	10	AmpliconDIVider	60.0601
nrxn1a	90%	0	AmpliconDIVider	90
nrxn1a	90%	25	AmpliconDIVider	67.5
nrxn1a	90%	10	AmpliconDIVider	81.0811
nrxn1b	0	0	AmpliconDIVider	0
nrxn1b	0	25	AmpliconDIVider	0
nrxn1b	0	10	AmpliconDIVider	0
nrxn1b	33.3%	0	AmpliconDIVider	33.2889
nrxn1b	33.3%	25	AmpliconDIVider	25
nrxn1b	33.3%	10	AmpliconDIVider	30.03
nrxn1b	66.7%	0	AmpliconDIVider	66.6667
nrxn1b	66.7%	25	AmpliconDIVider	50
nrxn1b	66.7%	10	AmpliconDIVider	60.0601
nrxn1b	90%	0	AmpliconDIVider	90
nrxn1b	90%	25	AmpliconDIVider	67.5
nrxn1b	90%	10	AmpliconDIVider	81.0811
nrxn1b	0	0	AmpliconDIVider	0
nrxn1b	0	25	AmpliconDIVider	0.5
nrxn1b	0	10	AmpliconDIVider	0
nrxn1b	33.3%	0	AmpliconDIVider	33.3333
nrxn1b	33.3%	25	AmpliconDIVider	25
nrxn1b	33.3%	10	AmpliconDIVider	30.03
nrxn1b	66.7%	0	AmpliconDIVider	66.6667
nrxn1b	66.7%	25	AmpliconDIVider	50
nrxn1b	66.7%	10	AmpliconDIVider	60.0901
nrxn1b	90%	0	AmpliconDIVider	90
nrxn1b	90%	25	AmpliconDIVider	67.75
nrxn1b	90%	10	AmpliconDIVider	81.0811
nrxn3a	0	0	AmpliconDIVider	0
nrxn3a	0	25	AmpliconDIVider	0.05
nrxn3a	0	10	AmpliconDIVider	0
nrxn3a	33.3%	0	AmpliconDIVider	33.3333
nrxn3a	33.3%	25	AmpliconDIVider	25
nrxn3a	33.3%	10	AmpliconDIVider	30.03
nrxn3a	66.7%	0	AmpliconDIVider	66.6667
nrxn3a	66.7%	25	AmpliconDIVider	50.025
nrxn3a	66.7%	10	AmpliconDIVider	60.0601
nrxn3a	90%	0	AmpliconDIVider	90
nrxn3a	90%	25	AmpliconDIVider	67.5
nrxn3a	90%	10	AmpliconDIVider	81.0811
nrxn3b	0	0	AmpliconDIVider	0
nrxn3b	0	25	AmpliconDIVider	0.5
nrxn3b	0	10	AmpliconDIVider	0.0600601
nrxn3b	33.3%	0	AmpliconDIVider	33.3333
nrxn3b	33.3%	25	AmpliconDIVider	25.25
nrxn3b	33.3%	10	AmpliconDIVider	30.03
nrxn3b	66.7%	0	AmpliconDIVider	66.6667
nrxn3b	66.7%	25	AmpliconDIVider	50.025
nrxn3b	66.7%	10	AmpliconDIVider	60.3604
nrxn3b	90%	0	AmpliconDIVider	90
nrxn3b	90%	25	AmpliconDIVider	67.75
nrxn3b	90%	10	AmpliconDIVider	81.0811
nrxn3b	0	0	AmpliconDIVider	0
nrxn3b	0	25	AmpliconDIVider	0
nrxn3b	0	10	AmpliconDIVider	0
nrxn3b	33.3%	0	AmpliconDIVider	33.3333
nrxn3b	33.3%	25	AmpliconDIVider	25.025
nrxn3b	33.3%	10	AmpliconDIVider	30.03
nrxn3b	66.7%	0	AmpliconDIVider	66.6111
nrxn3b	66.7%	25	AmpliconDIVider	50
nrxn3b	66.7%	10	AmpliconDIVider	60.0601
nrxn3b	90%	0	AmpliconDIVider	90
nrxn3b	90%	25	AmpliconDIVider	67.5
nrxn3b	90%	10	AmpliconDIVider	81.0811
tjp1b	0	0	AmpliconDIVider	0.0666667
tjp1b	0	25	AmpliconDIVider	0
tjp1b	0	10	AmpliconDIVider	0.0600601
tjp1b	33.3%	0	AmpliconDIVider	33.3333
tjp1b	33.3%	25	AmpliconDIVider	25.025
tjp1b	33.3%	10	AmpliconDIVider	30.03
tjp1b	66.7%	0	AmpliconDIVider	66.6667
tjp1b	66.7%	25	AmpliconDIVider	50
tjp1b	66.7%	10	AmpliconDIVider	60.0901
tjp1b	90%	0	AmpliconDIVider	90
tjp1b	90%	25	AmpliconDIVider	67.5
tjp1b	90%	10	AmpliconDIVider	81.0811
tjp1b	0	0	AmpliconDIVider	0
tjp1b	0	25	AmpliconDIVider	0
tjp1b	0	10	AmpliconDIVider	0
tjp1b	33.3%	0	AmpliconDIVider	33.3333
tjp1b	33.3%	25	AmpliconDIVider	25.025
tjp1b	33.3%	10	AmpliconDIVider	30.03
tjp1b	66.7%	0	AmpliconDIVider	66.6667
tjp1b	66.7%	10	AmpliconDIVider	60.0601
tjp1b	90%	0	AmpliconDIVider	90.0333
tjp1b	90%	25	AmpliconDIVider	67.75
tjp1b	90%	10	AmpliconDIVider	81.1111
nlgn4a	0	0	ampliCan	0.0333555703802535
cntnap4	0	0	ampliCan	0
nlgn1	0	0	ampliCan	0
CNTNAP5	0	0	ampliCan	0
nrxn1a_L	0	0	ampliCan	0
nrxn1a_S	0	0	ampliCan	0
nrxn1b_L	0	0	ampliCan	0
nrxn1b_S	0	0	ampliCan	0
nlgn3a	0	0	ampliCan	0
cnsta	0	0	ampliCan	0.0334112930170398
nrxn3a_L	0	0	ampliCan	0
cntnap2b	0	0	ampliCan	0
nrxn3b_L	0	0	ampliCan	0
nrxn3b_S	0	0	ampliCan	0
cntn1a	0	0	ampliCan	0
tjp1b_L	0	0	ampliCan	0.0334001336005344
tjp1b_B	0	0	ampliCan	0.0334224598930481
cntn1b	0	0	ampliCan	0.0334112930170398
gjd1a	0	0	ampliCan	0
cntn3b	0	0	ampliCan	0
nlgn4a	0	25	ampliCan	0.0334560053529609
cntnap4	0	25	ampliCan	0
nlgn1	0	25	ampliCan	0.0334336342360415
CNTNAP5	0	25	ampliCan	0
nrxn1a_L	0	25	ampliCan	0
nrxn1a_S	0	25	ampliCan	0
nrxn1b_L	0	25	ampliCan	0
nrxn1b_S	0	25	ampliCan	0
nlgn3a	0	25	ampliCan	0
cnsta	0	25	ampliCan	0.0334336342360415
nrxn3a_L	0	25	ampliCan	0.0334336342360415
cntnap2b	0	25	ampliCan	0.0334112930170398
nrxn3b_L	0	25	ampliCan	0
nrxn3b_S	0	25	ampliCan	0
cntn1a	0	25	ampliCan	0
tjp1b_L	0	25	ampliCan	0.0668225860340795
tjp1b_B	0	25	ampliCan	0.0334336342360415
cntn1b	0	25	ampliCan	0
gjd1a	0	25	ampliCan	0.0334448160535117
cntn3b	0	25	ampliCan	0
nlgn4a	0	10	ampliCan	0.0333778371161549
cntnap4	0	10	ampliCan	0.0334672021419009
nlgn1	0	10	ampliCan	0
CNTNAP5	0	10	ampliCan	0
nrxn1a_L	0	10	ampliCan	0
nrxn1a_S	0	10	ampliCan	0.0334336342360415
nrxn1b_L	0	10	ampliCan	0
nrxn1b_S	0	10	ampliCan	0
nlgn3a	0	10	ampliCan	0.0334448160535117
cnsta	0	10	ampliCan	0.0334336342360415
nrxn3a_L	0	10	ampliCan	0
cntnap2b	0	10	ampliCan	0
nrxn3b_L	0	10	ampliCan	0.0334112930170398
nrxn3b_S	0	10	ampliCan	0
cntn1a	0	10	ampliCan	0
tjp1b_L	0	10	ampliCan	0.0334112930170398
tjp1b_B	0	10	ampliCan	0.0334224598930481
cntn1b	0	10	ampliCan	0
gjd1a	0	10	ampliCan	0
cntn3b	0	10	ampliCan	0
nlgn4a	33.3%	0	ampliCan	33.3777925975325
cntnap4	33.3%	0	ampliCan	33.322203672788
nlgn1	33.3%	0	ampliCan	33.355592654424
CNTNAP5	33.3%	0	ampliCan	33.3444704310057
nrxn1a_L	33.3%	0	ampliCan	33.4001336005344
nrxn1a_S	33.3%	0	ampliCan	33.355614973262
nrxn1b_L	33.3%	0	ampliCan	33.2775919732441
nrxn1b_S	33.3%	0	ampliCan	33.3667669675694
nlgn3a	33.3%	0	ampliCan	33.4336342360415
cnsta	33.3%	0	ampliCan	33.4112930170398
nrxn3a_L	33.3%	0	ampliCan	33.2888146911519
cntnap2b	33.3%	0	ampliCan	33.2776478449716
nrxn3b_L	33.3%	0	ampliCan	33.3333333333333
nrxn3b_S	33.3%	0	ampliCan	33.3444816053512
cntn1a	33.3%	0	ampliCan	33.322192513369
tjp1b_L	33.3%	0	ampliCan	33.3889816360601
tjp1b_B	33.3%	0	ampliCan	33.4223706176962
cntn1b	33.3%	0	ampliCan	33.3110591379886
gjd1a	33.3%	0	ampliCan	33.3444592790387
cntn3b	33.3%	0	ampliCan	33.3667334669339
nlgn4a	33.3%	25	ampliCan	33.322181331549
cntnap4	33.3%	25	ampliCan	33.2552693208431
nlgn1	33.3%	25	ampliCan	33.3779264214047
CNTNAP5	33.3%	25	ampliCan	33.2886805090422
nrxn1a_L	33.3%	25	ampliCan	33.3333333333333
nrxn1a_S	33.3%	25	ampliCan	33.3110367892977
nrxn1b_L	33.3%	25	ampliCan	33.355592654424
nrxn1b_S	33.3%	25	ampliCan	33.3333333333333
nlgn3a	33.3%	25	ampliCan	33.3890374331551
cnsta	33.3%	25	ampliCan	33.4674714956405
nrxn3a_L	33.3%	25	ampliCan	33.3110591379886
cntnap2b	33.3%	25	ampliCan	33.3110367892977
nrxn3b_L	33.3%	25	ampliCan	33.2664660648612
nrxn3b_S	33.3%	25	ampliCan	33.355637336902
cntn1a	33.3%	25	ampliCan	33.3779712085705
tjp1b_L	33.3%	25	ampliCan	33.3444704310057
tjp1b_B	33.3%	25	ampliCan	33.3667669675694
cntn1b	33.3%	25	ampliCan	33.4448160535117
gjd1a	33.3%	25	ampliCan	33.3667669675694
cntn3b	33.3%	25	ampliCan	33.355614973262
nlgn4a	33.3%	10	ampliCan	33.4225493476079
cntnap4	33.3%	10	ampliCan	32.9986613119143
nlgn1	33.3%	10	ampliCan	33.2999331997328
CNTNAP5	33.3%	10	ampliCan	33.2665999332666
nrxn1a_L	33.3%	10	ampliCan	33.322181331549
nrxn1a_S	33.3%	10	ampliCan	33.3110591379886
nrxn1b_L	33.3%	10	ampliCan	33.2776478449716
nrxn1b_S	33.3%	10	ampliCan	33.2551123030506
nlgn3a	33.3%	10	ampliCan	33.322192513369
cnsta	33.3%	10	ampliCan	33.4562520952062
nrxn3a_L	33.3%	10	ampliCan	33.3444592790387
cntnap2b	33.3%	10	ampliCan	33.3444704310057
nrxn3b_L	33.3%	10	ampliCan	33.3444928021426
nrxn3b_S	33.3%	10	ampliCan	33.322181331549
cntn1a	33.3%	10	ampliCan	33.3110143957148
tjp1b_L	33.3%	10	ampliCan	33.4001336005344
tjp1b_B	33.3%	10	ampliCan	33.2887700534759
cntn1b	33.3%	10	ampliCan	33.2999331997328
gjd1a	33.3%	10	ampliCan	33.322181331549
cntn3b	33.3%	10	ampliCan	33.3780160857909
nlgn4a	66.7%	0	ampliCan	66.7112299465241
cntnap4	66.7%	0	ampliCan	66.6110183639399
nlgn1	66.7%	0	ampliCan	66.7557634480454
CNTNAP5	66.7%	0	ampliCan	66.7000668002672
nrxn1a_L	66.7%	0	ampliCan	66.644385026738
nrxn1a_S	66.7%	0	ampliCan	66.7669675693748
nrxn1b_L	66.7%	0	ampliCan	66.7000668002672
nrxn1b_S	66.7%	0	ampliCan	66.6555295689943
nlgn3a	66.7%	0	ampliCan	66.6889185580774
cnsta	66.7%	0	ampliCan	66.7336010709505
nrxn3a_L	66.7%	0	ampliCan	66.6221182759773
cntnap2b	66.7%	0	ampliCan	66.6220735785953
nrxn3b_L	66.7%	0	ampliCan	66.7781866845099
nrxn3b_S	66.7%	0	ampliCan	66.6889856042852
cntn1a	66.7%	0	ampliCan	66.644407345576
tjp1b_L	66.7%	0	ampliCan	66.6110183639399
tjp1b_B	66.7%	0	ampliCan	66.6889408620114
cntn1b	66.7%	0	ampliCan	66.644385026738
gjd1a	66.7%	0	ampliCan	66.6444296197465
cntn3b	66.7%	0	ampliCan	66.677818668451
nlgn4a	66.7%	25	ampliCan	66.5997993981946
cntnap4	66.7%	25	ampliCan	66.6331658291457
nlgn1	66.7%	25	ampliCan	66.6331994645248
CNTNAP5	66.7%	25	ampliCan	66.6110183639399
nrxn1a_L	66.7%	25	ampliCan	66.6331994645248
nrxn1a_S	66.7%	25	ampliCan	66.644385026738
nrxn1b_L	66.7%	25	ampliCan	66.6109066577451
nrxn1b_S	66.7%	25	ampliCan	66.6220735785953
nlgn3a	66.7%	25	ampliCan	66.6666666666667
cnsta	66.7%	25	ampliCan	66.677796327212
nrxn3a_L	66.7%	25	ampliCan	66.6331658291457
cntnap2b	66.7%	25	ampliCan	66.6666666666667
nrxn3b_L	66.7%	25	ampliCan	66.6889408620114
nrxn3b_S	66.7%	25	ampliCan	66.7224080267559
cntn1a	66.7%	25	ampliCan	66.644385026738
tjp1b_L	66.7%	25	ampliCan	66.6555407209613
tjp1b_B	66.7%	25	ampliCan	66.6220287914295
cntn1b	66.7%	25	ampliCan	66.644385026738
gjd1a	66.7%	25	ampliCan	66.6666666666667
cntn3b	66.7%	25	ampliCan	66.6555295689943
nlgn4a	66.7%	10	ampliCan	66.677796327212
cntnap4	66.7%	10	ampliCan	66.7001338688086
nlgn1	66.7%	10	ampliCan	66.644362663098
CNTNAP5	66.7%	10	ampliCan	66.6109625668449
nrxn1a_L	66.7%	10	ampliCan	66.6666666666667
nrxn1a_S	66.7%	10	ampliCan	66.7669675693748
nrxn1b_L	66.7%	10	ampliCan	66.677796327212
nrxn1b_S	66.7%	10	ampliCan	66.6778298727395
nlgn3a	66.7%	10	ampliCan	66.7001338688086
cnsta	66.7%	10	ampliCan	66.6332330324306
nrxn3a_L	66.7%	10	ampliCan	66.5995975855131
cntnap2b	66.7%	10	ampliCan	66.6221628838451
nrxn3b_L	66.7%	10	ampliCan	66.677818668451
nrxn3b_S	66.7%	10	ampliCan	66.7558528428094
cntn1a	66.7%	10	ampliCan	66.7447306791569
tjp1b_L	66.7%	10	ampliCan	66.6555071978574
tjp1b_B	66.7%	10	ampliCan	66.6219839142091
cntn1b	66.7%	10	ampliCan	66.7336010709505
gjd1a	66.7%	10	ampliCan	66.5998663994656
cntn3b	66.7%	10	ampliCan	66.644385026738
nlgn4a	90%	0	ampliCan	90.0033433634236
cntnap4	90%	0	ampliCan	89.9732620320856
nlgn1	90%	0	ampliCan	89.9799599198397
CNTNAP5	90%	0	ampliCan	89.9799599198397
nrxn1a_L	90%	0	ampliCan	90.0100233879051
nrxn1a_S	90%	0	ampliCan	89.9799599198397
nrxn1b_L	90%	0	ampliCan	89.9866488651535
nrxn1b_S	90%	0	ampliCan	89.9799599198397
nlgn3a	90%	0	ampliCan	89.9598393574297
cnsta	90%	0	ampliCan	90.0233566900234
nrxn3a_L	90%	0	ampliCan	90.0635664101706
cntnap2b	90%	0	ampliCan	90.0100233879051
nrxn3b_L	90%	0	ampliCan	90.0702106318957
nrxn3b_S	90%	0	ampliCan	90.0401069518716
cntn1a	90%	0	ampliCan	90.0500834724541
tjp1b_L	90%	0	ampliCan	90.0768459739392
tjp1b_B	90%	0	ampliCan	90.016694490818
cntn1b	90%	0	ampliCan	90.0602409638554
gjd1a	90%	0	ampliCan	89.9799599198397
cntn3b	90%	0	ampliCan	90
nlgn4a	90%	25	ampliCan	89.9732620320856
cntnap4	90%	25	ampliCan	89.9966543994647
nlgn1	90%	25	ampliCan	90.0100233879051
CNTNAP5	90%	25	ampliCan	90.0367769976597
nrxn1a_L	90%	25	ampliCan	89.9598393574297
nrxn1a_S	90%	25	ampliCan	89.9766120948881
nrxn1b_L	90%	25	ampliCan	90.0200267022697
nrxn1b_S	90%	25	ampliCan	89.9699097291876
nlgn3a	90%	25	ampliCan	90.0267737617135
cnsta	90%	25	ampliCan	89.9699097291876
nrxn3a_L	90%	25	ampliCan	89.9631983941117
cntnap2b	90%	25	ampliCan	89.9531145344943
nrxn3b_L	90%	25	ampliCan	89.9766120948881
nrxn3b_S	90%	25	ampliCan	89.9699097291876
cntn1a	90%	25	ampliCan	90.0369003690037
tjp1b_L	90%	25	ampliCan	89.9699097291876
tjp1b_B	90%	25	ampliCan	90.0066844919786
cntn1b	90%	25	ampliCan	89.9497487437186
gjd1a	90%	25	ampliCan	90.0702106318957
cntn3b	90%	25	ampliCan	90.016694490818
nlgn4a	90%	10	ampliCan	90.0133600534402
cntnap4	90%	10	ampliCan	89.9799599198397
nlgn1	90%	10	ampliCan	90.0301104048177
CNTNAP5	90%	10	ampliCan	90.0066844919786
nrxn1a_L	90%	10	ampliCan	90
nrxn1a_S	90%	10	ampliCan	89.9564780716438
nrxn1b_L	90%	10	ampliCan	89.9732620320856
nrxn1b_S	90%	10	ampliCan	90.0033545790003
nlgn3a	90%	10	ampliCan	89.9899564780716
cnsta	90%	10	ampliCan	90.020093770931
nrxn3a_L	90%	10	ampliCan	89.9933065595716
cntnap2b	90%	10	ampliCan	89.9766120948881
nrxn3b_L	90%	10	ampliCan	89.9631983941117
nrxn3b_S	90%	10	ampliCan	90.0267737617135
cntn1a	90%	10	ampliCan	90
tjp1b_L	90%	10	ampliCan	90.0200267022697
tjp1b_B	90%	10	ampliCan	89.9866041527127
cntn1b	90%	10	ampliCan	90.0033433634236
gjd1a	90%	10	ampliCan	89.9598393574297
cntn3b	90%	10	ampliCan	89.9933065595716
