# Supplementary material for: Accurate analysis of genuine CRISPR editing events with ampliCan
Source: Genome Res. 2019 May;29(5):843–7. doi: 10.1101/gr.244293.118 (PMC6499316; doi:10.1101/gr.244293.118)
Supplement: Supplemental Material [file supp_gr.244293.118_Supplemental_Code_S1.zip › amplican_manuscript/figures/indel_rate_vs_real_offtargets0.2.csv]

Guide	Truth	NOfftargets	variable	value
cnsta	0	0	CrispRVariants	0
cnsta	0	25	CrispRVariants	0.35
cnsta	0	10	CrispRVariants	0
cnsta	33.3%	0	CrispRVariants	33.09
cnsta	33.3%	25	CrispRVariants	30.17
cnsta	33.3%	10	CrispRVariants	30.95
cnsta	66.7%	0	CrispRVariants	66.38
cnsta	66.7%	25	CrispRVariants	58.79
cnsta	66.7%	10	CrispRVariants	64.11
cnsta	90%	0	CrispRVariants	89.87
cnsta	90%	25	CrispRVariants	78.74
cnsta	90%	10	CrispRVariants	86.53
cntn1a	0	0	CrispRVariants	0
cntn1a	0	25	CrispRVariants	0.44
cntn1a	0	10	CrispRVariants	0
cntn1a	33.3%	0	CrispRVariants	33
cntn1a	33.3%	25	CrispRVariants	30.58
cntn1a	33.3%	10	CrispRVariants	31.74
cntn1a	66.7%	0	CrispRVariants	66.22
cntn1a	66.7%	25	CrispRVariants	58.62
cntn1a	66.7%	10	CrispRVariants	64.48
cntn1a	90%	0	CrispRVariants	89.87
cntn1a	90%	25	CrispRVariants	79.86
cntn1a	90%	10	CrispRVariants	85.6
cntn1b	0	0	CrispRVariants	0
cntn1b	0	25	CrispRVariants	1.16
cntn1b	0	10	CrispRVariants	0.32
cntn1b	33.3%	0	CrispRVariants	32.89
cntn1b	33.3%	25	CrispRVariants	31
cntn1b	33.3%	10	CrispRVariants	31.8
cntn1b	66.7%	0	CrispRVariants	66.32
cntn1b	66.7%	25	CrispRVariants	58.63
cntn1b	66.7%	10	CrispRVariants	63.9
cntn1b	90%	0	CrispRVariants	89.81
cntn1b	90%	25	CrispRVariants	80.11
cntn1b	90%	10	CrispRVariants	86.74
cntn3b	0	0	CrispRVariants	0
cntn3b	0	25	CrispRVariants	0.29
cntn3b	0	10	CrispRVariants	0.03
cntn3b	33.3%	0	CrispRVariants	32.95
cntn3b	33.3%	25	CrispRVariants	30.24
cntn3b	33.3%	10	CrispRVariants	31.84
cntn3b	66.7%	0	CrispRVariants	66.25
cntn3b	66.7%	25	CrispRVariants	58.57
cntn3b	66.7%	10	CrispRVariants	64.26
cntn3b	90%	0	CrispRVariants	89.88
cntn3b	90%	25	CrispRVariants	78.36
cntn3b	90%	10	CrispRVariants	86.32
cntnap2b	0	0	CrispRVariants	0
cntnap2b	0	25	CrispRVariants	0.03
cntnap2b	0	10	CrispRVariants	0
cntnap2b	33.3%	0	CrispRVariants	33.04
cntnap2b	33.3%	25	CrispRVariants	29.94
cntnap2b	33.3%	10	CrispRVariants	32.3
cntnap2b	66.7%	0	CrispRVariants	66.36
cntnap2b	66.7%	25	CrispRVariants	58.96
cntnap2b	66.7%	10	CrispRVariants	64.41
cntnap2b	90%	0	CrispRVariants	89.86
cntnap2b	90%	25	CrispRVariants	80.87
cntnap2b	90%	10	CrispRVariants	87.88
cntnap4	0	0	CrispRVariants	0
cntnap4	0	25	CrispRVariants	0.27
cntnap4	0	10	CrispRVariants	0.32
cntnap4	33.3%	0	CrispRVariants	32.98
cntnap4	33.3%	25	CrispRVariants	29.56
cntnap4	33.3%	10	CrispRVariants	31.54
cntnap4	66.7%	0	CrispRVariants	66.38
cntnap4	66.7%	25	CrispRVariants	59.12
cntnap4	66.7%	10	CrispRVariants	63.93
cntnap4	90%	0	CrispRVariants	89.82
cntnap4	90%	25	CrispRVariants	79.02
cntnap4	90%	10	CrispRVariants	87.37
CNTNAP5	0	0	CrispRVariants	0
CNTNAP5	0	25	CrispRVariants	0.3
CNTNAP5	0	10	CrispRVariants	0.03
CNTNAP5	33.3%	0	CrispRVariants	33.02
CNTNAP5	33.3%	25	CrispRVariants	29.88
CNTNAP5	33.3%	10	CrispRVariants	31.73
CNTNAP5	66.7%	0	CrispRVariants	66.27
CNTNAP5	66.7%	25	CrispRVariants	59.22
CNTNAP5	66.7%	10	CrispRVariants	63.6
CNTNAP5	90%	0	CrispRVariants	89.88
CNTNAP5	90%	25	CrispRVariants	80.72
CNTNAP5	90%	10	CrispRVariants	85.7
gjd1a	0	0	CrispRVariants	0
gjd1a	0	25	CrispRVariants	0.56
gjd1a	0	10	CrispRVariants	0.54
gjd1a	33.3%	0	CrispRVariants	32.89
gjd1a	33.3%	25	CrispRVariants	29.06
gjd1a	33.3%	10	CrispRVariants	31.78
gjd1a	66.7%	0	CrispRVariants	66.3
gjd1a	66.7%	25	CrispRVariants	59.23
gjd1a	66.7%	10	CrispRVariants	63.63
gjd1a	90%	0	CrispRVariants	89.85
gjd1a	90%	25	CrispRVariants	78.16
gjd1a	90%	10	CrispRVariants	86.38
nlgn1	0	0	CrispRVariants	0
nlgn1	0	25	CrispRVariants	0.66
nlgn1	0	10	CrispRVariants	0
nlgn1	33.3%	0	CrispRVariants	32.95
nlgn1	33.3%	25	CrispRVariants	30.07
nlgn1	33.3%	10	CrispRVariants	31.59
nlgn1	66.7%	0	CrispRVariants	66.26
nlgn1	66.7%	25	CrispRVariants	58.92
nlgn1	66.7%	10	CrispRVariants	63.52
nlgn1	90%	0	CrispRVariants	89.85
nlgn1	90%	25	CrispRVariants	79.27
nlgn1	90%	10	CrispRVariants	85.23
nlgn3a	0	0	CrispRVariants	0
nlgn3a	0	25	CrispRVariants	0
nlgn3a	0	10	CrispRVariants	0
nlgn3a	33.3%	0	CrispRVariants	33.02
nlgn3a	33.3%	25	CrispRVariants	30.43
nlgn3a	33.3%	10	CrispRVariants	31.63
nlgn3a	66.7%	0	CrispRVariants	66.28
nlgn3a	66.7%	25	CrispRVariants	59
nlgn3a	66.7%	10	CrispRVariants	62.71
nlgn3a	90%	0	CrispRVariants	89.83
nlgn3a	90%	25	CrispRVariants	80.67
nlgn3a	90%	10	CrispRVariants	86.85
nlgn4a	0	0	CrispRVariants	0
nlgn4a	0	25	CrispRVariants	0.06
nlgn4a	0	10	CrispRVariants	0.35
nlgn4a	33.3%	0	CrispRVariants	33
nlgn4a	33.3%	25	CrispRVariants	29.65
nlgn4a	33.3%	10	CrispRVariants	31.94
nlgn4a	66.7%	0	CrispRVariants	66.22
nlgn4a	66.7%	25	CrispRVariants	59.23
nlgn4a	66.7%	10	CrispRVariants	63.68
nlgn4a	90%	0	CrispRVariants	89.94
nlgn4a	90%	25	CrispRVariants	81.31
nlgn4a	90%	10	CrispRVariants	85.68
nrxn1a_L	0	0	CrispRVariants	0
nrxn1a_L	0	25	CrispRVariants	0.45
nrxn1a_L	0	10	CrispRVariants	0
nrxn1a_L	33.3%	0	CrispRVariants	33
nrxn1a_L	33.3%	25	CrispRVariants	28.62
nrxn1a_L	33.3%	10	CrispRVariants	31.97
nrxn1a_L	66.7%	0	CrispRVariants	66.38
nrxn1a_L	66.7%	25	CrispRVariants	58.09
nrxn1a_L	66.7%	10	CrispRVariants	63.65
nrxn1a_L	90%	0	CrispRVariants	89.82
nrxn1a_L	90%	25	CrispRVariants	80.75
nrxn1a_L	90%	10	CrispRVariants	84.98
nrxn1a_S	0	0	CrispRVariants	0
nrxn1a_S	0	25	CrispRVariants	0.49
nrxn1a_S	0	10	CrispRVariants	0
nrxn1a_S	33.3%	0	CrispRVariants	32.8
nrxn1a_S	33.3%	25	CrispRVariants	30.12
nrxn1a_S	33.3%	10	CrispRVariants	31.98
nrxn1a_S	66.7%	0	CrispRVariants	66.33
nrxn1a_S	66.7%	25	CrispRVariants	60.1
nrxn1a_S	66.7%	10	CrispRVariants	64.25
nrxn1a_S	90%	0	CrispRVariants	89.82
nrxn1a_S	90%	25	CrispRVariants	78.77
nrxn1a_S	90%	10	CrispRVariants	86.26
nrxn1b_L	0	0	CrispRVariants	0
nrxn1b_L	0	25	CrispRVariants	0.15
nrxn1b_L	0	10	CrispRVariants	0
nrxn1b_L	33.3%	0	CrispRVariants	32.82
nrxn1b_L	33.3%	25	CrispRVariants	29.31
nrxn1b_L	33.3%	10	CrispRVariants	31.84
nrxn1b_L	66.7%	0	CrispRVariants	66.14
nrxn1b_L	66.7%	25	CrispRVariants	59.41
nrxn1b_L	66.7%	10	CrispRVariants	64.06
nrxn1b_L	90%	0	CrispRVariants	89.85
nrxn1b_L	90%	25	CrispRVariants	79.52
nrxn1b_L	90%	10	CrispRVariants	85.49
nrxn1b_S	0	0	CrispRVariants	0
nrxn1b_S	0	25	CrispRVariants	0.32
nrxn1b_S	0	10	CrispRVariants	0
nrxn1b_S	33.3%	0	CrispRVariants	32.93
nrxn1b_S	33.3%	25	CrispRVariants	29.48
nrxn1b_S	33.3%	10	CrispRVariants	32.06
nrxn1b_S	66.7%	0	CrispRVariants	66.27
nrxn1b_S	66.7%	25	CrispRVariants	59.75
nrxn1b_S	66.7%	10	CrispRVariants	64.22
nrxn1b_S	90%	0	CrispRVariants	89.83
nrxn1b_S	90%	25	CrispRVariants	78.6
nrxn1b_S	90%	10	CrispRVariants	86.67
nrxn3a_L	0	0	CrispRVariants	0
nrxn3a_L	0	25	CrispRVariants	0.23
nrxn3a_L	0	10	CrispRVariants	0.03
nrxn3a_L	33.3%	0	CrispRVariants	32.84
nrxn3a_L	33.3%	25	CrispRVariants	29.44
nrxn3a_L	33.3%	10	CrispRVariants	32.01
nrxn3a_L	66.7%	0	CrispRVariants	66.28
nrxn3a_L	66.7%	25	CrispRVariants	58.67
nrxn3a_L	66.7%	10	CrispRVariants	63.7
nrxn3a_L	90%	0	CrispRVariants	89.86
nrxn3a_L	90%	25	CrispRVariants	80.94
nrxn3a_L	90%	10	CrispRVariants	86.37
nrxn3b_L	0	0	CrispRVariants	0
nrxn3b_L	0	25	CrispRVariants	0.21
nrxn3b_L	0	10	CrispRVariants	0
nrxn3b_L	33.3%	0	CrispRVariants	32.95
nrxn3b_L	33.3%	25	CrispRVariants	29.72
nrxn3b_L	33.3%	10	CrispRVariants	32.36
nrxn3b_L	66.7%	0	CrispRVariants	66.2
nrxn3b_L	66.7%	25	CrispRVariants	59.77
nrxn3b_L	66.7%	10	CrispRVariants	63.37
nrxn3b_L	90%	0	CrispRVariants	89.83
nrxn3b_L	90%	25	CrispRVariants	81.09
nrxn3b_L	90%	10	CrispRVariants	86.1
nrxn3b_S	0	0	CrispRVariants	0
nrxn3b_S	0	25	CrispRVariants	0.62
nrxn3b_S	0	10	CrispRVariants	0
nrxn3b_S	33.3%	0	CrispRVariants	32.98
nrxn3b_S	33.3%	25	CrispRVariants	29.88
nrxn3b_S	33.3%	10	CrispRVariants	31.81
nrxn3b_S	66.7%	0	CrispRVariants	66.22
nrxn3b_S	66.7%	25	CrispRVariants	58.17
nrxn3b_S	66.7%	10	CrispRVariants	64.46
nrxn3b_S	90%	0	CrispRVariants	89.84
nrxn3b_S	90%	25	CrispRVariants	81.19
nrxn3b_S	90%	10	CrispRVariants	86.42
tjp1b_B	0	0	CrispRVariants	0
tjp1b_B	0	25	CrispRVariants	0
tjp1b_B	0	10	CrispRVariants	0
tjp1b_B	33.3%	0	CrispRVariants	32.94
tjp1b_B	33.3%	25	CrispRVariants	28.76
tjp1b_B	33.3%	10	CrispRVariants	32.01
tjp1b_B	66.7%	0	CrispRVariants	66.26
tjp1b_B	66.7%	25	CrispRVariants	57.94
tjp1b_B	66.7%	10	CrispRVariants	64.17
tjp1b_B	90%	0	CrispRVariants	89.84
tjp1b_B	90%	25	CrispRVariants	79.12
tjp1b_B	90%	10	CrispRVariants	86.87
tjp1b_L	0	0	CrispRVariants	0
tjp1b_L	0	25	CrispRVariants	0.26
tjp1b_L	0	10	CrispRVariants	0.16
tjp1b_L	33.3%	0	CrispRVariants	32.98
tjp1b_L	33.3%	25	CrispRVariants	30.5
tjp1b_L	33.3%	10	CrispRVariants	31.85
tjp1b_L	66.7%	0	CrispRVariants	66.45
tjp1b_L	66.7%	25	CrispRVariants	59.73
tjp1b_L	66.7%	10	CrispRVariants	62.44
tjp1b_L	90%	0	CrispRVariants	89.86
tjp1b_L	90%	25	CrispRVariants	78.77
tjp1b_L	90%	10	CrispRVariants	86.56
cnsta	0	0	CRISPResso	0.166722240746916
cnsta	0	25	CRISPResso	13.8812327737409
cnsta	0	10	CRISPResso	5.55722439170922
cnsta	33.3%	0	CRISPResso	25.0333333333333
cnsta	33.3%	25	CRISPResso	32.7995996997748
cnsta	33.3%	10	CRISPResso	25.8858858858859
cnsta	66.7%	0	CRISPResso	26.0086695565188
cnsta	66.7%	25	CRISPResso	43.0857714428607
cnsta	66.7%	10	CRISPResso	43.2732732732733
cnsta	90%	0	CRISPResso	39.4929953302201
cnsta	90%	25	CRISPResso	60.656148259454
cnsta	90%	10	CRISPResso	64.6811070998797
cntn1a	0	0	CRISPResso	0
cntn1a	0	25	CRISPResso	15.553888472118
cntn1a	0	10	CRISPResso	7.23941123460499
cntn1a	33.3%	0	CRISPResso	22.6742247415805
cntn1a	33.3%	25	CRISPResso	28.3070767691923
cntn1a	33.3%	10	CRISPResso	17.0526315789474
cntn1a	66.7%	0	CRISPResso	20.3401133711237
cntn1a	66.7%	25	CRISPResso	35.3722737528203
cntn1a	66.7%	10	CRISPResso	21.9651442307692
cntn1a	90%	0	CRISPResso	26
cntn1a	90%	25	CRISPResso	47.510632974731
cntn1a	90%	10	CRISPResso	24.4444444444444
cntn1b	0	0	CRISPResso	0.0666888962987662
cntn1b	0	25	CRISPResso	13.9598997493734
cntn1b	0	10	CRISPResso	6.15800540702914
cntn1b	33.3%	0	CRISPResso	18.106035345115
cntn1b	33.3%	25	CRISPResso	25.3414264036419
cntn1b	33.3%	10	CRISPResso	27.4038461538462
cntn1b	66.7%	0	CRISPResso	10.4034678226075
cntn1b	66.7%	25	CRISPResso	36.1899974868057
cntn1b	66.7%	10	CRISPResso	42.1116138763198
cntn1b	90%	0	CRISPResso	68.0333333333333
cntn1b	90%	25	CRISPResso	49.8865641542727
cntn1b	90%	10	CRISPResso	60.6670673076923
cntn3b	0	0	CRISPResso	0.0333333333333333
cntn3b	0	25	CRISPResso	15.775
cntn3b	0	10	CRISPResso	6.03603603603604
cntn3b	33.3%	0	CRISPResso	25.0083361120373
cntn3b	33.3%	25	CRISPResso	27.6164246369554
cntn3b	33.3%	10	CRISPResso	28.9189189189189
cntn3b	66.7%	0	CRISPResso	37.7251501000667
cntn3b	66.7%	25	CRISPResso	16.8042010502626
cntn3b	66.7%	10	CRISPResso	46.036036036036
cntn3b	90%	0	CRISPResso	51.4333333333333
cntn3b	90%	25	CRISPResso	54.8524262131066
cntn3b	90%	10	CRISPResso	36.8278762391108
cntnap2b	0	0	CRISPResso	0.1
cntnap2b	0	25	CRISPResso	16.8292073018255
cntnap2b	0	10	CRISPResso	4.53453453453453
cntnap2b	33.3%	0	CRISPResso	23.0743581193731
cntnap2b	33.3%	25	CRISPResso	27.3934837092732
cntnap2b	33.3%	10	CRISPResso	19.8858516070892
cntnap2b	66.7%	0	CRISPResso	22.7151434289526
cntnap2b	66.7%	25	CRISPResso	47.0617654413603
cntnap2b	66.7%	10	CRISPResso	35.2163461538462
cntnap2b	90%	0	CRISPResso	40.3268845897265
cntnap2b	90%	25	CRISPResso	62.9814907453727
cntnap2b	90%	10	CRISPResso	62.5413036948032
cntnap4	0	0	CRISPResso	0
cntnap4	0	25	CRISPResso	17.3346693386774
cntnap4	0	10	CRISPResso	4.80624812255933
cntnap4	33.3%	0	CRISPResso	16.3721240413471
cntnap4	33.3%	25	CRISPResso	31.0223561919116
cntnap4	33.3%	10	CRISPResso	18.151715833835
cntnap4	66.7%	0	CRISPResso	47.6666666666667
cntnap4	66.7%	25	CRISPResso	53.2627865961199
cntnap4	66.7%	10	CRISPResso	13.6021667168221
cntnap4	90%	0	CRISPResso	66.966966966967
cntnap4	90%	25	CRISPResso	26.6850413430218
cntnap4	90%	10	CRISPResso	43.8442969221485
CNTNAP5	0	0	CRISPResso	0.233333333333333
CNTNAP5	0	25	CRISPResso	14.0570285142571
CNTNAP5	0	10	CRISPResso	6.96696696696697
CNTNAP5	33.3%	0	CRISPResso	23.407802600867
CNTNAP5	33.3%	25	CRISPResso	28.993490235353
CNTNAP5	33.3%	10	CRISPResso	24.7441300421433
CNTNAP5	66.7%	0	CRISPResso	29.6333333333333
CNTNAP5	66.7%	25	CRISPResso	46.025
CNTNAP5	66.7%	10	CRISPResso	53.8138138138138
CNTNAP5	90%	0	CRISPResso	43.6666666666667
CNTNAP5	90%	25	CRISPResso	29.325
CNTNAP5	90%	10	CRISPResso	56.006006006006
gjd1a	0	0	CRISPResso	0.0333333333333333
gjd1a	0	25	CRISPResso	13.9784946236559
gjd1a	0	10	CRISPResso	4.50721153846154
gjd1a	33.3%	0	CRISPResso	22.6742247415805
gjd1a	33.3%	25	CRISPResso	30.8577144286072
gjd1a	33.3%	10	CRISPResso	18.6242114749174
gjd1a	66.7%	0	CRISPResso	21.4333333333333
gjd1a	66.7%	25	CRISPResso	36.2840710177544
gjd1a	66.7%	10	CRISPResso	21.417843196155
gjd1a	90%	0	CRISPResso	12.1333333333333
gjd1a	90%	25	CRISPResso	60.5052526263132
gjd1a	90%	10	CRISPResso	48.828125
nlgn1	0	0	CRISPResso	0.133333333333333
nlgn1	0	25	CRISPResso	13.1065532766383
nlgn1	0	10	CRISPResso	5.22522522522523
nlgn1	33.3%	0	CRISPResso	18.8333333333333
nlgn1	33.3%	25	CRISPResso	32.1330332583146
nlgn1	33.3%	10	CRISPResso	26.5165165165165
nlgn1	66.7%	0	CRISPResso	49.7
nlgn1	66.7%	25	CRISPResso	37.1679197994987
nlgn1	66.7%	10	CRISPResso	47.4917392610393
nlgn1	90%	0	CRISPResso	24
nlgn1	90%	25	CRISPResso	47.2868217054264
nlgn1	90%	10	CRISPResso	40.2402402402402
nlgn3a	0	0	CRISPResso	0.166666666666667
nlgn3a	0	25	CRISPResso	15.328832208052
nlgn3a	0	10	CRISPResso	4.92640432562331
nlgn3a	33.3%	0	CRISPResso	17.1333333333333
nlgn3a	33.3%	25	CRISPResso	30.5402701350675
nlgn3a	33.3%	10	CRISPResso	24.6920997296485
nlgn3a	66.7%	0	CRISPResso	28.3666666666667
nlgn3a	66.7%	25	CRISPResso	41.4
nlgn3a	66.7%	10	CRISPResso	31.9110576923077
nlgn3a	90%	0	CRISPResso	19.1127418278853
nlgn3a	90%	25	CRISPResso	59.5244055068836
nlgn3a	90%	10	CRISPResso	48.0780780780781
nlgn4a	0	0	CRISPResso	0.0333444481493831
nlgn4a	0	25	CRISPResso	13.0782695673918
nlgn4a	0	10	CRISPResso	6.63863021928507
nlgn4a	33.3%	0	CRISPResso	10.1
nlgn4a	33.3%	25	CRISPResso	26.3315828957239
nlgn4a	33.3%	10	CRISPResso	24.2478941034898
nlgn4a	66.7%	0	CRISPResso	17.4666666666667
nlgn4a	66.7%	25	CRISPResso	40.2951475737869
nlgn4a	66.7%	10	CRISPResso	52.972972972973
nlgn4a	90%	0	CRISPResso	56.6666666666667
nlgn4a	90%	25	CRISPResso	27.8389194597299
nlgn4a	90%	10	CRISPResso	18.6786786786787
nrxn1a_L	0	0	CRISPResso	0.0333333333333333
nrxn1a_L	0	25	CRISPResso	13.85
nrxn1a_L	0	10	CRISPResso	4.86632622409132
nrxn1a_L	33.3%	0	CRISPResso	22.7075691897299
nrxn1a_L	33.3%	25	CRISPResso	21.9634360130228
nrxn1a_L	33.3%	10	CRISPResso	24.1503759398496
nrxn1a_L	66.7%	0	CRISPResso	20.6666666666667
nrxn1a_L	66.7%	25	CRISPResso	43.8188188188188
nrxn1a_L	66.7%	10	CRISPResso	25.5555555555556
nrxn1a_L	90%	0	CRISPResso	56.3666666666667
nrxn1a_L	90%	25	CRISPResso	45.1790633608815
nrxn1a_L	90%	10	CRISPResso	25
nrxn1a_S	0	0	CRISPResso	0.0666666666666667
nrxn1a_S	0	25	CRISPResso	14.825
nrxn1a_S	0	10	CRISPResso	6.33823971162511
nrxn1a_S	33.3%	0	CRISPResso	20.0333333333333
nrxn1a_S	33.3%	25	CRISPResso	31.7908954477239
nrxn1a_S	33.3%	10	CRISPResso	20.1983769161407
nrxn1a_S	66.7%	0	CRISPResso	53.4
nrxn1a_S	66.7%	25	CRISPResso	44.5111277819455
nrxn1a_S	66.7%	10	CRISPResso	33.033033033033
nrxn1a_S	90%	0	CRISPResso	44.4666666666667
nrxn1a_S	90%	25	CRISPResso	40.2100525131283
nrxn1a_S	90%	10	CRISPResso	46.8909582457194
nrxn1b_L	0	0	CRISPResso	0.233333333333333
nrxn1b_L	0	25	CRISPResso	16.6624968726545
nrxn1b_L	0	10	CRISPResso	5.28528528528529
nrxn1b_L	33.3%	0	CRISPResso	19.4731577192397
nrxn1b_L	33.3%	25	CRISPResso	33.0413016270338
nrxn1b_L	33.3%	10	CRISPResso	29.2192192192192
nrxn1b_L	66.7%	0	CRISPResso	18.0787191460974
nrxn1b_L	66.7%	25	CRISPResso	28.05
nrxn1b_L	66.7%	10	CRISPResso	50.7960348452989
nrxn1b_L	90%	0	CRISPResso	56.1333333333333
nrxn1b_L	90%	25	CRISPResso	31.7658829414707
nrxn1b_L	90%	10	CRISPResso	45.3589666566536
nrxn1b_S	0	0	CRISPResso	0
nrxn1b_S	0	25	CRISPResso	14.05
nrxn1b_S	0	10	CRISPResso	8.13813813813814
nrxn1b_S	33.3%	0	CRISPResso	21.3071023674558
nrxn1b_S	33.3%	25	CRISPResso	34.525
nrxn1b_S	33.3%	10	CRISPResso	16.5165165165165
nrxn1b_S	66.7%	0	CRISPResso	39.3333333333333
nrxn1b_S	66.7%	25	CRISPResso	41.05
nrxn1b_S	66.7%	10	CRISPResso	41.2135776509462
nrxn1b_S	90%	0	CRISPResso	68.9666666666667
nrxn1b_S	90%	25	CRISPResso	53.7884471117779
nrxn1b_S	90%	10	CRISPResso	43.9170922198859
nrxn3a_L	0	0	CRISPResso	0.166722240746916
nrxn3a_L	0	25	CRISPResso	13.3566783391696
nrxn3a_L	0	10	CRISPResso	6.72874737158306
nrxn3a_L	33.3%	0	CRISPResso	16.4776517678452
nrxn3a_L	33.3%	25	CRISPResso	34.7673836918459
nrxn3a_L	33.3%	10	CRISPResso	12.6726726726727
nrxn3a_L	66.7%	0	CRISPResso	33.4333333333333
nrxn3a_L	66.7%	25	CRISPResso	54.3
nrxn3a_L	66.7%	10	CRISPResso	35.506158005407
nrxn3a_L	90%	0	CRISPResso	26.6422140713571
nrxn3a_L	90%	25	CRISPResso	27.55
nrxn3a_L	90%	10	CRISPResso	70.6129807692308
nrxn3b_L	0	0	CRISPResso	0.0666666666666667
nrxn3b_L	0	25	CRISPResso	13.9377197388247
nrxn3b_L	0	10	CRISPResso	6.996996996997
nrxn3b_L	33.3%	0	CRISPResso	27.1090363454485
nrxn3b_L	33.3%	25	CRISPResso	36.2543815723585
nrxn3b_L	33.3%	10	CRISPResso	21.1111111111111
nrxn3b_L	66.7%	0	CRISPResso	51.7172390796932
nrxn3b_L	66.7%	25	CRISPResso	27.3886943471736
nrxn3b_L	66.7%	10	CRISPResso	34.2445178732352
nrxn3b_L	90%	0	CRISPResso	55.9706470980654
nrxn3b_L	90%	25	CRISPResso	60.8793969849246
nrxn3b_L	90%	10	CRISPResso	57.3573573573574
nrxn3b_S	0	0	CRISPResso	0.0666666666666667
nrxn3b_S	0	25	CRISPResso	15.3576788394197
nrxn3b_S	0	10	CRISPResso	6.6966966966967
nrxn3b_S	33.3%	0	CRISPResso	14.3714571523841
nrxn3b_S	33.3%	25	CRISPResso	23.9809952488122
nrxn3b_S	33.3%	10	CRISPResso	7.57211538461538
nrxn3b_S	66.7%	0	CRISPResso	18.3394464821607
nrxn3b_S	66.7%	25	CRISPResso	47.0337922403004
nrxn3b_S	66.7%	10	CRISPResso	21.327726043857
nrxn3b_S	90%	0	CRISPResso	51.3171057019006
nrxn3b_S	90%	25	CRISPResso	41.8820577164366
nrxn3b_S	90%	10	CRISPResso	18.1381381381381
tjp1b_B	0	0	CRISPResso	0.0666888962987662
tjp1b_B	0	25	CRISPResso	14.85
tjp1b_B	0	10	CRISPResso	4.86632622409132
tjp1b_B	33.3%	0	CRISPResso	15.0383461153718
tjp1b_B	33.3%	25	CRISPResso	21.4035087719298
tjp1b_B	33.3%	10	CRISPResso	13.5980746089049
tjp1b_B	66.7%	0	CRISPResso	16.7333333333333
tjp1b_B	66.7%	25	CRISPResso	46.2615653913478
tjp1b_B	66.7%	10	CRISPResso	21.8984680084109
tjp1b_B	90%	0	CRISPResso	80.6871247498332
tjp1b_B	90%	25	CRISPResso	59.775
tjp1b_B	90%	10	CRISPResso	49.7593261131167
tjp1b_L	0	0	CRISPResso	0.1
tjp1b_L	0	25	CRISPResso	16.3290822705676
tjp1b_L	0	10	CRISPResso	7.5975975975976
tjp1b_L	33.3%	0	CRISPResso	7.73333333333333
tjp1b_L	33.3%	25	CRISPResso	30.9
tjp1b_L	33.3%	10	CRISPResso	9.60960960960961
tjp1b_L	66.7%	0	CRISPResso	55.4333333333333
tjp1b_L	66.7%	25	CRISPResso	58.304152076038
tjp1b_L	66.7%	10	CRISPResso	39.3993993993994
tjp1b_L	90%	0	CRISPResso	47.7333333333333
tjp1b_L	90%	25	CRISPResso	56.225
tjp1b_L	90%	10	CRISPResso	72.1021021021021
cnsta	0	0	CRISPRessoPooled	0.200066688896299
cntn1a	0	0	CRISPRessoPooled	0.0333444481493831
cntn1b	0	0	CRISPRessoPooled	0.0671140939597315
cntn3b	0	0	CRISPRessoPooled	0
cntnap2b	0	0	CRISPRessoPooled	0.0666666666666667
cntnap4	0	0	CRISPRessoPooled	0
CNTNAP5	0	0	CRISPRessoPooled	0.166666666666667
gjd1a	0	0	CRISPRessoPooled	0.0333444481493831
nlgn1	0	0	CRISPRessoPooled	0.133333333333333
nlgn3a	0	0	CRISPRessoPooled	0.166666666666667
nlgn4a	0	0	CRISPRessoPooled	0.0333444481493831
nrxn1a_L	0	0	CRISPRessoPooled	0.0333333333333333
nrxn1a_S	0	0	CRISPRessoPooled	0.133333333333333
nrxn1b_L	0	0	CRISPRessoPooled	0.2
nrxn1b_S	0	0	CRISPRessoPooled	0
nrxn3a_L	0	0	CRISPRessoPooled	0.133377792597532
nrxn3b_L	0	0	CRISPRessoPooled	0.0666666666666667
nrxn3b_S	0	0	CRISPRessoPooled	0.0666666666666667
tjp1b_B	0	0	CRISPRessoPooled	0.133377792597532
tjp1b_L	0	0	CRISPRessoPooled	0.100066711140761
cnsta	0	25	CRISPRessoPooled	0.200066688896299
cntn1a	0	25	CRISPRessoPooled	0.0666666666666667
cntn1b	0	25	CRISPRessoPooled	0.100772589855559
cntn3b	0	25	CRISPRessoPooled	0.0666666666666667
cntnap2b	0	25	CRISPRessoPooled	0.100033344448149
cntnap4	0	25	CRISPRessoPooled	0.0335345405767941
CNTNAP5	0	25	CRISPRessoPooled	0.0666888962987662
gjd1a	0	25	CRISPRessoPooled	0
nlgn1	0	25	CRISPRessoPooled	0.166722240746916
nlgn3a	0	25	CRISPRessoPooled	0.133333333333333
nlgn4a	0	25	CRISPRessoPooled	0.0666888962987662
nrxn1a_L	0	25	CRISPRessoPooled	0.166666666666667
nrxn1a_S	0	25	CRISPRessoPooled	0.133333333333333
nrxn1b_L	0	25	CRISPRessoPooled	0.1001001001001
nrxn1b_S	0	25	CRISPRessoPooled	0.0666666666666667
nrxn3a_L	0	25	CRISPRessoPooled	0.0667334000667334
nrxn3b_L	0	25	CRISPRessoPooled	0.2
nrxn3b_S	0	25	CRISPRessoPooled	0.0666888962987662
tjp1b_B	0	25	CRISPRessoPooled	0.0666666666666667
tjp1b_L	0	25	CRISPRessoPooled	0.1001001001001
cnsta	0	10	CRISPRessoPooled	0.233411137045682
cntn1a	0	10	CRISPRessoPooled	0.0666888962987662
cntn1b	0	10	CRISPRessoPooled	0.134183160013418
cntn3b	0	10	CRISPRessoPooled	0
cntnap2b	0	10	CRISPRessoPooled	0.0666666666666667
cntnap4	0	10	CRISPRessoPooled	0
CNTNAP5	0	10	CRISPRessoPooled	0.1
gjd1a	0	10	CRISPRessoPooled	0.0333444481493831
nlgn1	0	10	CRISPRessoPooled	0.133333333333333
nlgn3a	0	10	CRISPRessoPooled	0.166722240746916
nlgn4a	0	10	CRISPRessoPooled	0.0333444481493831
nrxn1a_L	0	10	CRISPRessoPooled	0.066711140760507
nrxn1a_S	0	10	CRISPRessoPooled	0.100033344448149
nrxn1b_L	0	10	CRISPRessoPooled	0.2
nrxn1b_S	0	10	CRISPRessoPooled	0.0333333333333333
nrxn3a_L	0	10	CRISPRessoPooled	0.100033344448149
nrxn3b_L	0	10	CRISPRessoPooled	0.0666666666666667
nrxn3b_S	0	10	CRISPRessoPooled	0.0666666666666667
tjp1b_B	0	10	CRISPRessoPooled	0.133377792597532
tjp1b_L	0	10	CRISPRessoPooled	0.100066711140761
cnsta	33.3%	0	CRISPRessoPooled	21.7072357452484
cntn1a	33.3%	0	CRISPRessoPooled	15.0433622414943
cntn1b	33.3%	0	CRISPRessoPooled	18.0783394710412
cntn3b	33.3%	0	CRISPRessoPooled	17.2621035058431
cntnap2b	33.3%	0	CRISPRessoPooled	23.3233233233233
cntnap4	33.3%	0	CRISPRessoPooled	16.3490471414243
CNTNAP5	33.3%	0	CRISPRessoPooled	1.73391130376792
gjd1a	33.3%	0	CRISPRessoPooled	20.3734578192731
nlgn1	33.3%	0	CRISPRessoPooled	16.1333333333333
nlgn3a	33.3%	0	CRISPRessoPooled	11.8
nlgn4a	33.3%	0	CRISPRessoPooled	10.0700233411137
nrxn1a_L	33.3%	0	CRISPRessoPooled	18.0726908969657
nrxn1a_S	33.3%	0	CRISPRessoPooled	15.7333333333333
nrxn1b_L	33.3%	0	CRISPRessoPooled	19.4731577192397
nrxn1b_S	33.3%	0	CRISPRessoPooled	17.9726575525175
nrxn3a_L	33.3%	0	CRISPRessoPooled	16.444296197465
nrxn3b_L	33.3%	0	CRISPRessoPooled	19.4462975316878
nrxn3b_S	33.3%	0	CRISPRessoPooled	11.6705568522841
tjp1b_B	33.3%	0	CRISPRessoPooled	12.8085390260173
tjp1b_L	33.3%	0	CRISPRessoPooled	4.4
cnsta	33.3%	25	CRISPRessoPooled	22.107369123041
cntn1a	33.3%	25	CRISPRessoPooled	15.0666666666667
cntn1b	33.3%	25	CRISPRessoPooled	16.4159144098964
cntn3b	33.3%	25	CRISPRessoPooled	17.3724574858286
cntnap2b	33.3%	25	CRISPRessoPooled	5.4
cntnap4	33.3%	25	CRISPRessoPooled	18.5048608783104
CNTNAP5	33.3%	25	CRISPRessoPooled	13.7045681893965
gjd1a	33.3%	25	CRISPRessoPooled	18.4394798266089
nlgn1	33.3%	25	CRISPRessoPooled	21.4738246082027
nlgn3a	33.3%	25	CRISPRessoPooled	12.7666666666667
nlgn4a	33.3%	25	CRISPRessoPooled	17.1057019006335
nrxn1a_L	33.3%	25	CRISPRessoPooled	7.06666666666667
nrxn1a_S	33.3%	25	CRISPRessoPooled	13.0420280186791
nrxn1b_L	33.3%	25	CRISPRessoPooled	16.126878130217
nrxn1b_S	33.3%	25	CRISPRessoPooled	16.3666666666667
nrxn3a_L	33.3%	25	CRISPRessoPooled	2.3674558186062
nrxn3b_L	33.3%	25	CRISPRessoPooled	24.4666666666667
nrxn3b_S	33.3%	25	CRISPRessoPooled	7.7
tjp1b_B	33.3%	25	CRISPRessoPooled	4.736490993996
tjp1b_L	33.3%	25	CRISPRessoPooled	21.762349799733
cnsta	33.3%	10	CRISPRessoPooled	22.7742580860287
cntn1a	33.3%	10	CRISPRessoPooled	9.80326775591864
cntn1b	33.3%	10	CRISPRessoPooled	18.7813860060261
cntn3b	33.3%	10	CRISPRessoPooled	21.407135711904
cntnap2b	33.3%	10	CRISPRessoPooled	15.1050350116706
cntnap4	33.3%	10	CRISPRessoPooled	13.1394182547643
CNTNAP5	33.3%	10	CRISPRessoPooled	7.31218697829716
gjd1a	33.3%	10	CRISPRessoPooled	10.6702234078026
nlgn1	33.3%	10	CRISPRessoPooled	22.4074691563855
nlgn3a	33.3%	10	CRISPRessoPooled	18.0666666666667
nlgn4a	33.3%	10	CRISPRessoPooled	21.0140093395597
nrxn1a_L	33.3%	10	CRISPRessoPooled	20.0400133377793
nrxn1a_S	33.3%	10	CRISPRessoPooled	14.1141141141141
nrxn1b_L	33.3%	10	CRISPRessoPooled	23.7666666666667
nrxn1b_S	33.3%	10	CRISPRessoPooled	10.3333333333333
nrxn3a_L	33.3%	10	CRISPRessoPooled	7.43333333333333
nrxn3b_L	33.3%	10	CRISPRessoPooled	13.7379126375458
nrxn3b_S	33.3%	10	CRISPRessoPooled	2.10070023341114
tjp1b_B	33.3%	10	CRISPRessoPooled	7.1
tjp1b_L	33.3%	10	CRISPRessoPooled	4.96832277425809
cnsta	66.7%	0	CRISPRessoPooled	26.0420140046682
cntn1a	66.7%	0	CRISPRessoPooled	19.346230820547
cntn1b	66.7%	0	CRISPRessoPooled	10.4117843990626
cntn3b	66.7%	0	CRISPRessoPooled	37.7421509686039
cntnap2b	66.7%	0	CRISPRessoPooled	22.7151434289526
cntnap4	66.7%	0	CRISPRessoPooled	39.458737053124
CNTNAP5	66.7%	0	CRISPRessoPooled	10.1507537688442
gjd1a	66.7%	0	CRISPRessoPooled	6.73782521681121
nlgn1	66.7%	0	CRISPRessoPooled	43.0333333333333
nlgn3a	66.7%	0	CRISPRessoPooled	25.7
nlgn4a	66.7%	0	CRISPRessoPooled	17.4449633088726
nrxn1a_L	66.7%	0	CRISPRessoPooled	21.0333333333333
nrxn1a_S	66.7%	0	CRISPRessoPooled	41.7139046348783
nrxn1b_L	66.7%	0	CRISPRessoPooled	18.0787191460974
nrxn1b_S	66.7%	0	CRISPRessoPooled	13.4089392928619
nrxn3a_L	66.7%	0	CRISPRessoPooled	0.0333333333333333
nrxn3b_L	66.7%	0	CRISPRessoPooled	46.7445742904841
nrxn3b_S	66.7%	0	CRISPRessoPooled	6.66888962987663
tjp1b_B	66.7%	0	CRISPRessoPooled	8.13604534844948
tjp1b_L	66.7%	0	CRISPRessoPooled	40.9562019391508
cnsta	66.7%	25	CRISPRessoPooled	20.7735911970657
cntn1a	66.7%	25	CRISPRessoPooled	23.8970588235294
cntn1b	66.7%	25	CRISPRessoPooled	28.1135225375626
cntn3b	66.7%	25	CRISPRessoPooled	3.03738317757009
cntnap2b	66.7%	25	CRISPRessoPooled	22.0666666666667
cntnap4	66.7%	25	CRISPRessoPooled	52.807486631016
CNTNAP5	66.7%	25	CRISPRessoPooled	18.7269681742044
gjd1a	66.7%	25	CRISPRessoPooled	7.40246748916305
nlgn1	66.7%	25	CRISPRessoPooled	18.1120747164777
nlgn3a	66.7%	25	CRISPRessoPooled	23.9
nlgn4a	66.7%	25	CRISPRessoPooled	24.7415805268423
nrxn1a_L	66.7%	25	CRISPRessoPooled	31.0977644310978
nrxn1a_S	66.7%	25	CRISPRessoPooled	36.0240160106738
nrxn1b_L	66.7%	25	CRISPRessoPooled	12.012012012012
nrxn1b_S	66.7%	25	CRISPRessoPooled	6.40426951300867
nrxn3a_L	66.7%	25	CRISPRessoPooled	48.3666666666667
nrxn3b_L	66.7%	25	CRISPRessoPooled	13.1043681227076
nrxn3b_S	66.7%	25	CRISPRessoPooled	46.6288384512684
tjp1b_B	66.7%	25	CRISPRessoPooled	25.7419139713238
tjp1b_L	66.7%	25	CRISPRessoPooled	51.9063545150502
cnsta	66.7%	10	CRISPRessoPooled	41.0333333333333
cntn1a	66.7%	10	CRISPRessoPooled	5.07004669779853
cntn1b	66.7%	10	CRISPRessoPooled	30.1943699731903
cntn3b	66.7%	10	CRISPRessoPooled	43.4623082054703
cntnap2b	66.7%	10	CRISPRessoPooled	7.13809206137425
cntnap4	66.7%	10	CRISPRessoPooled	6.04946524064171
CNTNAP5	66.7%	10	CRISPRessoPooled	26.108702900967
gjd1a	66.7%	10	CRISPRessoPooled	15.1484818151485
nlgn1	66.7%	10	CRISPRessoPooled	38.0460153384461
nlgn3a	66.7%	10	CRISPRessoPooled	29.4431477159053
nlgn4a	66.7%	10	CRISPRessoPooled	51.7
nrxn1a_L	66.7%	10	CRISPRessoPooled	22.0333333333333
nrxn1a_S	66.7%	10	CRISPRessoPooled	24.3333333333333
nrxn1b_L	66.7%	10	CRISPRessoPooled	47.349116372124
nrxn1b_S	66.7%	10	CRISPRessoPooled	14.4381460486829
nrxn3a_L	66.7%	10	CRISPRessoPooled	29.0763587862621
nrxn3b_L	66.7%	10	CRISPRessoPooled	23.3311081441923
nrxn3b_S	66.7%	10	CRISPRessoPooled	18.0060020006669
tjp1b_B	66.7%	10	CRISPRessoPooled	10.6666666666667
tjp1b_L	66.7%	10	CRISPRessoPooled	28.3188792528352
cnsta	90%	0	CRISPRessoPooled	38.7925283522348
cntn1a	90%	0	CRISPRessoPooled	18.3122081387592
cntn1b	90%	0	CRISPRessoPooled	47.0980653769179
cntn3b	90%	0	CRISPRessoPooled	41.2157648630594
cntnap2b	90%	0	CRISPRessoPooled	40.393595730487
cntnap4	90%	0	CRISPRessoPooled	49.7495826377296
CNTNAP5	90%	0	CRISPRessoPooled	43.6205744822979
gjd1a	90%	0	CRISPRessoPooled	2.56666666666667
nlgn1	90%	0	CRISPRessoPooled	0
nlgn3a	90%	0	CRISPRessoPooled	19.0460306871247
nlgn4a	90%	0	CRISPRessoPooled	30.0066755674232
nrxn1a_L	90%	0	CRISPRessoPooled	22.7818545697131
nrxn1a_S	90%	0	CRISPRessoPooled	29.3333333333333
nrxn1b_L	90%	0	CRISPRessoPooled	51.8333333333333
nrxn1b_S	90%	0	CRISPRessoPooled	34.0226817878586
nrxn3a_L	90%	0	CRISPRessoPooled	26.6844563042028
nrxn3b_L	90%	0	CRISPRessoPooled	51.2692050768203
nrxn3b_S	90%	0	CRISPRessoPooled	24.7415805268423
tjp1b_B	90%	0	CRISPRessoPooled	57.0236903570237
tjp1b_L	90%	0	CRISPRessoPooled	32.0213475650434
cnsta	90%	25	CRISPRessoPooled	60.0200066688896
cntn1a	90%	25	CRISPRessoPooled	19.6584058941728
cntn1b	90%	25	CRISPRessoPooled	45.7791124457791
cntn3b	90%	25	CRISPRessoPooled	42.7998663548279
cntnap2b	90%	25	CRISPRessoPooled	47.5935828877005
cntnap4	90%	25	CRISPRessoPooled	6.43762508338893
CNTNAP5	90%	25	CRISPRessoPooled	10.7945021790144
gjd1a	90%	25	CRISPRessoPooled	21.7072357452484
nlgn1	90%	25	CRISPRessoPooled	43.0333333333333
nlgn3a	90%	25	CRISPRessoPooled	54.7666666666667
nlgn4a	90%	25	CRISPRessoPooled	19.0523857190524
nrxn1a_L	90%	25	CRISPRessoPooled	39.7
nrxn1a_S	90%	25	CRISPRessoPooled	26.7
nrxn1b_L	90%	25	CRISPRessoPooled	21.0070023341114
nrxn1b_S	90%	25	CRISPRessoPooled	22.4557891224558
nrxn3a_L	90%	25	CRISPRessoPooled	14.7666666666667
nrxn3b_L	90%	25	CRISPRessoPooled	61.0740493662442
nrxn3b_S	90%	25	CRISPRessoPooled	6.1
tjp1b_B	90%	25	CRISPRessoPooled	53
tjp1b_L	90%	25	CRISPRessoPooled	33.6782376502003
cnsta	90%	10	CRISPRessoPooled	44.0666666666667
cntn1a	90%	10	CRISPRessoPooled	11.1333333333333
cntn1b	90%	10	CRISPRessoPooled	59.0787716955941
cntn3b	90%	10	CRISPRessoPooled	7.47913188647746
cntnap2b	90%	10	CRISPRessoPooled	34.0560373582388
cntnap4	90%	10	CRISPRessoPooled	30.3970637303971
CNTNAP5	90%	10	CRISPRessoPooled	34.9966510381782
gjd1a	90%	10	CRISPRessoPooled	28.0613947280614
nlgn1	90%	10	CRISPRessoPooled	38.3333333333333
nlgn3a	90%	10	CRISPRessoPooled	42.3666666666667
nlgn4a	90%	10	CRISPRessoPooled	12.0706902300767
nrxn1a_L	90%	10	CRISPRessoPooled	2.06873540206874
nrxn1a_S	90%	10	CRISPRessoPooled	44.6815605201734
nrxn1b_L	90%	10	CRISPRessoPooled	34.2131640494487
nrxn1b_S	90%	10	CRISPRessoPooled	43.4056761268781
nrxn3a_L	90%	10	CRISPRessoPooled	35.4236157438292
nrxn3b_L	90%	10	CRISPRessoPooled	57.2906239572906
nrxn3b_S	90%	10	CRISPRessoPooled	10.1700566855619
tjp1b_B	90%	10	CRISPRessoPooled	37.1333333333333
tjp1b_L	90%	10	CRISPRessoPooled	60.9030100334448
cnsta	0	0	AmpliconDIVider	0
cnsta	0	25	AmpliconDIVider	3.03483
cnsta	0	10	AmpliconDIVider	0.600962
cnsta	33.3%	0	AmpliconDIVider	33.3333
cnsta	33.3%	25	AmpliconDIVider	26.4502
cnsta	33.3%	10	AmpliconDIVider	29.976
cnsta	66.7%	0	AmpliconDIVider	66.6667
cnsta	66.7%	25	AmpliconDIVider	50.0997
cnsta	66.7%	10	AmpliconDIVider	60.6789
cnsta	90%	0	AmpliconDIVider	90
cnsta	90%	25	AmpliconDIVider	68.0601
cnsta	90%	10	AmpliconDIVider	82.1106
cntn1a	0	0	AmpliconDIVider	0
cntn1a	0	25	AmpliconDIVider	1.17265
cntn1a	0	10	AmpliconDIVider	0
cntn1a	33.3%	0	AmpliconDIVider	33.3333
cntn1a	33.3%	25	AmpliconDIVider	25.3609
cntn1a	33.3%	10	AmpliconDIVider	30.1853
cntn1a	66.7%	0	AmpliconDIVider	66.6667
cntn1a	66.7%	25	AmpliconDIVider	50.0249
cntn1a	66.7%	10	AmpliconDIVider	60.5373
cntn1a	90%	0	AmpliconDIVider	90
cntn1a	90%	25	AmpliconDIVider	67.7886
cntn1a	90%	10	AmpliconDIVider	80.8199
cntn1b	0	0	AmpliconDIVider	0.0666667
cntn1b	0	25	AmpliconDIVider	0.74331
cntn1b	0	10	AmpliconDIVider	1.20228
cntn1b	33.3%	0	AmpliconDIVider	33.3333
cntn1b	33.3%	25	AmpliconDIVider	25.9185
cntn1b	33.3%	10	AmpliconDIVider	30.2486
cntn1b	66.7%	0	AmpliconDIVider	66.6667
cntn1b	66.7%	25	AmpliconDIVider	50.6997
cntn1b	66.7%	10	AmpliconDIVider	60.8149
cntn1b	90%	0	AmpliconDIVider	90
cntn1b	90%	25	AmpliconDIVider	67.4436
cntn1b	90%	10	AmpliconDIVider	80.9197
cntn3b	0	0	AmpliconDIVider	0
cntn3b	0	25	AmpliconDIVider	1.4944
cntn3b	0	10	AmpliconDIVider	1.67815
cntn3b	33.3%	0	AmpliconDIVider	33.3333
cntn3b	33.3%	25	AmpliconDIVider	26.0349
cntn3b	33.3%	10	AmpliconDIVider	30.5389
cntn3b	66.7%	0	AmpliconDIVider	66.6667
cntn3b	66.7%	25	AmpliconDIVider	51.0601
cntn3b	66.7%	10	AmpliconDIVider	60.1077
cntn3b	90%	0	AmpliconDIVider	90
cntn3b	90%	25	AmpliconDIVider	68.548
cntn3b	90%	10	AmpliconDIVider	81.5283
cntnap2b	0	0	AmpliconDIVider	0
cntnap2b	0	25	AmpliconDIVider	1.16064
cntnap2b	0	10	AmpliconDIVider	0.552317
cntnap2b	33.3%	0	AmpliconDIVider	33.3111
cntnap2b	33.3%	25	AmpliconDIVider	26.679
cntnap2b	33.3%	10	AmpliconDIVider	30.5742
cntnap2b	66.7%	0	AmpliconDIVider	66.6889
cntnap2b	66.7%	25	AmpliconDIVider	52.3575
cntnap2b	66.7%	10	AmpliconDIVider	61.6451
cntnap2b	90%	0	AmpliconDIVider	90
cntnap2b	90%	25	AmpliconDIVider	72.4129
cntnap2b	90%	10	AmpliconDIVider	83.2823
cntnap4	0	0	AmpliconDIVider	0
cntnap4	0	25	AmpliconDIVider	0.971357
cntnap4	0	10	AmpliconDIVider	1.25749
cntnap4	33.3%	0	AmpliconDIVider	33.3333
cntnap4	33.3%	25	AmpliconDIVider	26.0686
cntnap4	33.3%	10	AmpliconDIVider	30.2667
cntnap4	66.7%	0	AmpliconDIVider	66.6667
cntnap4	66.7%	25	AmpliconDIVider	50.1358
cntnap4	66.7%	10	AmpliconDIVider	60.1977
cntnap4	90%	0	AmpliconDIVider	90
cntnap4	90%	25	AmpliconDIVider	68.0328
cntnap4	90%	10	AmpliconDIVider	81.0811
CNTNAP5	0	0	AmpliconDIVider	0
CNTNAP5	0	25	AmpliconDIVider	0.720318
CNTNAP5	0	10	AmpliconDIVider	0.868784
CNTNAP5	33.3%	0	AmpliconDIVider	33.3333
CNTNAP5	33.3%	25	AmpliconDIVider	25.3416
CNTNAP5	33.3%	10	AmpliconDIVider	30.2671
CNTNAP5	66.7%	0	AmpliconDIVider	66.6667
CNTNAP5	66.7%	25	AmpliconDIVider	50.7053
CNTNAP5	66.7%	10	AmpliconDIVider	59.8802
CNTNAP5	90%	0	AmpliconDIVider	90
CNTNAP5	90%	25	AmpliconDIVider	68.3673
CNTNAP5	90%	10	AmpliconDIVider	80.911
gjd1a	0	0	AmpliconDIVider	0
gjd1a	0	25	AmpliconDIVider	0.989364
gjd1a	0	10	AmpliconDIVider	1.20301
gjd1a	33.3%	0	AmpliconDIVider	33.3333
gjd1a	33.3%	25	AmpliconDIVider	25.5489
gjd1a	33.3%	10	AmpliconDIVider	30.03
gjd1a	66.7%	0	AmpliconDIVider	66.6667
gjd1a	66.7%	25	AmpliconDIVider	51.559
gjd1a	66.7%	10	AmpliconDIVider	60.3241
gjd1a	90%	0	AmpliconDIVider	90
gjd1a	90%	25	AmpliconDIVider	67.995
gjd1a	90%	10	AmpliconDIVider	80.8141
nlgn1	0	0	AmpliconDIVider	0
nlgn1	0	25	AmpliconDIVider	0.395452
nlgn1	0	10	AmpliconDIVider	0.901172
nlgn1	33.3%	0	AmpliconDIVider	33.3333
nlgn1	33.3%	25	AmpliconDIVider	25.2728
nlgn1	33.3%	10	AmpliconDIVider	30.3851
nlgn1	66.7%	0	AmpliconDIVider	66.6667
nlgn1	66.7%	25	AmpliconDIVider	50.6136
nlgn1	66.7%	10	AmpliconDIVider	60.3422
nlgn1	90%	0	AmpliconDIVider	90
nlgn1	90%	25	AmpliconDIVider	68.1489
nlgn1	90%	10	AmpliconDIVider	81.1054
nlgn3a	0	0	AmpliconDIVider	0
nlgn3a	0	25	AmpliconDIVider	1.22103
nlgn3a	0	10	AmpliconDIVider	0.328653
nlgn3a	33.3%	0	AmpliconDIVider	33.3333
nlgn3a	33.3%	25	AmpliconDIVider	26.0094
nlgn3a	33.3%	10	AmpliconDIVider	29.976
nlgn3a	66.7%	0	AmpliconDIVider	66.6667
nlgn3a	66.7%	25	AmpliconDIVider	50.734
nlgn3a	66.7%	10	AmpliconDIVider	59.9284
nlgn3a	90%	0	AmpliconDIVider	90
nlgn3a	90%	25	AmpliconDIVider	68.1239
nlgn3a	90%	10	AmpliconDIVider	81.0811
nlgn4a	0	0	AmpliconDIVider	0.0666667
nlgn4a	0	25	AmpliconDIVider	0.523821
nlgn4a	0	10	AmpliconDIVider	0.63101
nlgn4a	33.3%	0	AmpliconDIVider	33.3333
nlgn4a	33.3%	25	AmpliconDIVider	25.0683
nlgn4a	33.3%	10	AmpliconDIVider	30.406
nlgn4a	66.7%	0	AmpliconDIVider	66.6667
nlgn4a	66.7%	25	AmpliconDIVider	50.1856
nlgn4a	66.7%	10	AmpliconDIVider	60.3904
nlgn4a	90%	0	AmpliconDIVider	90
nlgn4a	90%	25	AmpliconDIVider	68.7095
nlgn4a	90%	10	AmpliconDIVider	81.1054
nrxn1a	0	0	AmpliconDIVider	0
nrxn1a	0	25	AmpliconDIVider	1.71556
nrxn1a	0	10	AmpliconDIVider	0.0599161
nrxn1a	33.3%	0	AmpliconDIVider	33.3333
nrxn1a	33.3%	25	AmpliconDIVider	25.2753
nrxn1a	33.3%	10	AmpliconDIVider	30.5049
nrxn1a	66.7%	0	AmpliconDIVider	66.6667
nrxn1a	66.7%	25	AmpliconDIVider	50.0998
nrxn1a	66.7%	10	AmpliconDIVider	59.8802
nrxn1a	90%	0	AmpliconDIVider	90
nrxn1a	90%	25	AmpliconDIVider	67.9273
nrxn1a	90%	10	AmpliconDIVider	80.9652
nrxn1a	0	0	AmpliconDIVider	0
nrxn1a	0	25	AmpliconDIVider	2.403
nrxn1a	0	10	AmpliconDIVider	1.07849
nrxn1a	33.3%	0	AmpliconDIVider	33.3333
nrxn1a	33.3%	25	AmpliconDIVider	26.0665
nrxn1a	33.3%	10	AmpliconDIVider	29.9043
nrxn1a	66.7%	0	AmpliconDIVider	66.6667
nrxn1a	66.7%	25	AmpliconDIVider	50.1989
nrxn1a	66.7%	10	AmpliconDIVider	60.251
nrxn1a	90%	0	AmpliconDIVider	90
nrxn1a	90%	25	AmpliconDIVider	68.408
nrxn1a	90%	10	AmpliconDIVider	81.6572
nrxn1b	0	0	AmpliconDIVider	0
nrxn1b	0	25	AmpliconDIVider	0.819469
nrxn1b	0	10	AmpliconDIVider	0
nrxn1b	33.3%	0	AmpliconDIVider	33.3333
nrxn1b	33.3%	25	AmpliconDIVider	26.059
nrxn1b	33.3%	10	AmpliconDIVider	30.4842
nrxn1b	66.7%	0	AmpliconDIVider	66.6667
nrxn1b	66.7%	25	AmpliconDIVider	51.1663
nrxn1b	66.7%	10	AmpliconDIVider	60.4853
nrxn1b	90%	0	AmpliconDIVider	90
nrxn1b	90%	25	AmpliconDIVider	68.3727
nrxn1b	90%	10	AmpliconDIVider	80.8141
nrxn1b	0	0	AmpliconDIVider	0
nrxn1b	0	25	AmpliconDIVider	1.9975
nrxn1b	0	10	AmpliconDIVider	0.601323
nrxn1b	33.3%	0	AmpliconDIVider	33.3333
nrxn1b	33.3%	25	AmpliconDIVider	25.149
nrxn1b	33.3%	10	AmpliconDIVider	30.4699
nrxn1b	66.7%	0	AmpliconDIVider	66.6667
nrxn1b	66.7%	25	AmpliconDIVider	50.2102
nrxn1b	66.7%	10	AmpliconDIVider	61.0159
nrxn1b	90%	0	AmpliconDIVider	90
nrxn1b	90%	25	AmpliconDIVider	68.3412
nrxn1b	90%	10	AmpliconDIVider	81.2183
nrxn3a	0	0	AmpliconDIVider	0
nrxn3a	0	25	AmpliconDIVider	0.546856
nrxn3a	0	10	AmpliconDIVider	0
nrxn3a	33.3%	0	AmpliconDIVider	33.3333
nrxn3a	33.3%	25	AmpliconDIVider	26.271
nrxn3a	33.3%	10	AmpliconDIVider	30.2395
nrxn3a	66.7%	0	AmpliconDIVider	66.6667
nrxn3a	66.7%	25	AmpliconDIVider	52.3917
nrxn3a	66.7%	10	AmpliconDIVider	60.8002
nrxn3a	90%	0	AmpliconDIVider	90
nrxn3a	90%	25	AmpliconDIVider	68.1423
nrxn3a	90%	10	AmpliconDIVider	81.4072
nrxn3b	0	0	AmpliconDIVider	0
nrxn3b	0	25	AmpliconDIVider	0.719603
nrxn3b	0	10	AmpliconDIVider	0
nrxn3b	33.3%	0	AmpliconDIVider	33.3333
nrxn3b	33.3%	25	AmpliconDIVider	25.2979
nrxn3b	33.3%	10	AmpliconDIVider	30.5664
nrxn3b	66.7%	0	AmpliconDIVider	66.6667
nrxn3b	66.7%	25	AmpliconDIVider	50.6301
nrxn3b	66.7%	10	AmpliconDIVider	60.6971
nrxn3b	90%	0	AmpliconDIVider	90
nrxn3b	90%	25	AmpliconDIVider	68.2714
nrxn3b	90%	10	AmpliconDIVider	81.7799
nrxn3b	0	0	AmpliconDIVider	0
nrxn3b	0	25	AmpliconDIVider	1.48552
nrxn3b	0	10	AmpliconDIVider	0
nrxn3b	33.3%	0	AmpliconDIVider	33.3333
nrxn3b	33.3%	25	AmpliconDIVider	26.3289
nrxn3b	33.3%	10	AmpliconDIVider	29.967
nrxn3b	66.7%	0	AmpliconDIVider	66.6667
nrxn3b	66.7%	25	AmpliconDIVider	50.0997
nrxn3b	66.7%	10	AmpliconDIVider	60.4609
nrxn3b	90%	0	AmpliconDIVider	90
nrxn3b	90%	25	AmpliconDIVider	68.2044
nrxn3b	90%	10	AmpliconDIVider	81.3814
tjp1b	0	0	AmpliconDIVider	0.0666667
tjp1b	0	25	AmpliconDIVider	0.396236
tjp1b	0	10	AmpliconDIVider	0.0597372
tjp1b	33.3%	0	AmpliconDIVider	66.7333
tjp1b	33.3%	25	AmpliconDIVider	25.7433
tjp1b	33.3%	10	AmpliconDIVider	30.1133
tjp1b	66.7%	0	AmpliconDIVider	66.6667
tjp1b	66.7%	25	AmpliconDIVider	51.0336
tjp1b	66.7%	10	AmpliconDIVider	60.8316
tjp1b	90%	0	AmpliconDIVider	90
tjp1b	90%	25	AmpliconDIVider	66.5352
tjp1b	90%	10	AmpliconDIVider	81.1054
tjp1b	0	0	AmpliconDIVider	0
tjp1b	0	25	AmpliconDIVider	0.996761
tjp1b	0	10	AmpliconDIVider	0.59755
tjp1b	33.3%	0	AmpliconDIVider	33.3333
tjp1b	33.3%	25	AmpliconDIVider	25.137
tjp1b	33.3%	10	AmpliconDIVider	30.2758
tjp1b	66.7%	0	AmpliconDIVider	66.6667
tjp1b	66.7%	25	AmpliconDIVider	50.9186
tjp1b	66.7%	10	AmpliconDIVider	59.9341
tjp1b	90%	0	AmpliconDIVider	90
tjp1b	90%	25	AmpliconDIVider	68.0708
tjp1b	90%	10	AmpliconDIVider	80.573
nlgn4a	0	0	ampliCan	0.0333555703802535
cntnap4	0	0	ampliCan	0
nlgn1	0	0	ampliCan	0
CNTNAP5	0	0	ampliCan	0
nrxn1a_L	0	0	ampliCan	0
nrxn1a_S	0	0	ampliCan	0
nrxn1b_L	0	0	ampliCan	0
nrxn1b_S	0	0	ampliCan	0
nlgn3a	0	0	ampliCan	0
cnsta	0	0	ampliCan	0.0334112930170398
nrxn3a_L	0	0	ampliCan	0
cntnap2b	0	0	ampliCan	0
nrxn3b_L	0	0	ampliCan	0
nrxn3b_S	0	0	ampliCan	0
cntn1a	0	0	ampliCan	0
tjp1b_L	0	0	ampliCan	0.0334001336005344
tjp1b_B	0	0	ampliCan	0.0334224598930481
cntn1b	0	0	ampliCan	0.0334112930170398
gjd1a	0	0	ampliCan	0
cntn3b	0	0	ampliCan	0
nlgn4a	0	25	ampliCan	0.0333555703802535
cntnap4	0	25	ampliCan	0
nlgn1	0	25	ampliCan	0.0334001336005344
CNTNAP5	0	25	ampliCan	0.0334112930170398
nrxn1a_L	0	25	ampliCan	0
nrxn1a_S	0	25	ampliCan	0
nrxn1b_L	0	25	ampliCan	0.100233879051119
nrxn1b_S	0	25	ampliCan	0
nlgn3a	0	25	ampliCan	0
cnsta	0	25	ampliCan	0.0334224598930481
nrxn3a_L	0	25	ampliCan	0.0669792364367046
cntnap2b	0	25	ampliCan	0.0334001336005344
nrxn3b_L	0	25	ampliCan	0
nrxn3b_S	0	25	ampliCan	0
cntn1a	0	25	ampliCan	0
tjp1b_L	0	25	ampliCan	0.0668225860340795
tjp1b_B	0	25	ampliCan	0
cntn1b	0	25	ampliCan	0.0334336342360415
gjd1a	0	25	ampliCan	0
cntn3b	0	25	ampliCan	0
nlgn4a	0	10	ampliCan	0.0333444481493831
cntnap4	0	10	ampliCan	0
nlgn1	0	10	ampliCan	0.0333778371161549
CNTNAP5	0	10	ampliCan	0
nrxn1a_L	0	10	ampliCan	0.0333555703802535
nrxn1a_S	0	10	ampliCan	0.0334224598930481
nrxn1b_L	0	10	ampliCan	0
nrxn1b_S	0	10	ampliCan	0
nlgn3a	0	10	ampliCan	0.0334112930170398
cnsta	0	10	ampliCan	0.0334224598930481
nrxn3a_L	0	10	ampliCan	0
cntnap2b	0	10	ampliCan	0
nrxn3b_L	0	10	ampliCan	0
nrxn3b_S	0	10	ampliCan	0
cntn1a	0	10	ampliCan	0
tjp1b_L	0	10	ampliCan	0.0334112930170398
tjp1b_B	0	10	ampliCan	0.0334112930170398
cntn1b	0	10	ampliCan	0
gjd1a	0	10	ampliCan	0
cntn3b	0	10	ampliCan	0
nlgn4a	33.3%	0	ampliCan	33.3110591379886
cntnap4	33.3%	0	ampliCan	33.2664660648612
nlgn1	33.3%	0	ampliCan	33.355592654424
CNTNAP5	33.3%	0	ampliCan	33.3110367892977
nrxn1a_L	33.3%	0	ampliCan	33.3444816053512
nrxn1a_S	33.3%	0	ampliCan	33.3333333333333
nrxn1b_L	33.3%	0	ampliCan	33.3778817240227
nrxn1b_S	33.3%	0	ampliCan	33.2775359892869
nlgn3a	33.3%	0	ampliCan	33.355614973262
cnsta	33.3%	0	ampliCan	33.3667669675694
nrxn3a_L	33.3%	0	ampliCan	33.2665330661323
cntnap2b	33.3%	0	ampliCan	33.2999331997328
nrxn3b_L	33.3%	0	ampliCan	33.3333333333333
nrxn3b_S	33.3%	0	ampliCan	33.322181331549
cntn1a	33.3%	0	ampliCan	33.4001336005344
tjp1b_L	33.3%	0	ampliCan	33.2665999332666
tjp1b_B	33.3%	0	ampliCan	33.355592654424
cntn1b	33.3%	0	ampliCan	33.3110591379886
gjd1a	33.3%	0	ampliCan	33.3556597454789
cntn3b	33.3%	0	ampliCan	33.322192513369
nlgn4a	33.3%	25	ampliCan	33.4336342360415
cntnap4	33.3%	25	ampliCan	33.355592654424
nlgn1	33.3%	25	ampliCan	33.433734939759
CNTNAP5	33.3%	25	ampliCan	33.322203672788
nrxn1a_L	33.3%	25	ampliCan	33.3555703802535
nrxn1a_S	33.3%	25	ampliCan	33.3889816360601
nrxn1b_L	33.3%	25	ampliCan	33.4447043100568
nrxn1b_S	33.3%	25	ampliCan	33.3778371161549
nlgn3a	33.3%	25	ampliCan	33.3667669675694
cnsta	33.3%	25	ampliCan	33.4562520952062
nrxn3a_L	33.3%	25	ampliCan	33.3889816360601
cntnap2b	33.3%	25	ampliCan	33.322192513369
nrxn3b_L	33.3%	25	ampliCan	33.3444704310057
nrxn3b_S	33.3%	25	ampliCan	33.2999666333
cntn1a	33.3%	25	ampliCan	33.3778817240227
tjp1b_L	33.3%	25	ampliCan	33.3778817240227
tjp1b_B	33.3%	25	ampliCan	33.3779264214047
cntn1b	33.3%	25	ampliCan	33.3778371161549
gjd1a	33.3%	25	ampliCan	33.4001336005344
cntn3b	33.3%	25	ampliCan	33.2886356017432
nlgn4a	33.3%	10	ampliCan	33.3333333333333
cntnap4	33.3%	10	ampliCan	33.3778371161549
nlgn1	33.3%	10	ampliCan	33.2888146911519
CNTNAP5	33.3%	10	ampliCan	33.2443257676903
nrxn1a_L	33.3%	10	ampliCan	33.355637336902
nrxn1a_S	33.3%	10	ampliCan	33.4112930170398
nrxn1b_L	33.3%	10	ampliCan	33.2999331997328
nrxn1b_S	33.3%	10	ampliCan	33.3333333333333
nlgn3a	33.3%	10	ampliCan	33.3778817240227
cnsta	33.3%	10	ampliCan	33.4225493476079
nrxn3a_L	33.3%	10	ampliCan	33.3111037012337
cntnap2b	33.3%	10	ampliCan	33.3444704310057
nrxn3b_L	33.3%	10	ampliCan	33.3890933422549
nrxn3b_S	33.3%	10	ampliCan	33.322203672788
cntn1a	33.3%	10	ampliCan	33.2998661311914
tjp1b_L	33.3%	10	ampliCan	33.3890374331551
tjp1b_B	33.3%	10	ampliCan	33.322192513369
cntn1b	33.3%	10	ampliCan	33.322203672788
gjd1a	33.3%	10	ampliCan	33.389205497821
cntn3b	33.3%	10	ampliCan	33.2887700534759
nlgn4a	66.7%	0	ampliCan	66.7669675693748
cntnap4	66.7%	0	ampliCan	66.6332999666333
nlgn1	66.7%	0	ampliCan	66.6666666666667
CNTNAP5	66.7%	0	ampliCan	66.7447306791569
nrxn1a_L	66.7%	0	ampliCan	66.7335339351388
nrxn1a_S	66.7%	0	ampliCan	66.6666666666667
nrxn1b_L	66.7%	0	ampliCan	66.7000668002672
nrxn1b_S	66.7%	0	ampliCan	66.5886287625418
nlgn3a	66.7%	0	ampliCan	66.6666666666667
cnsta	66.7%	0	ampliCan	66.6889185580774
nrxn3a_L	66.7%	0	ampliCan	66.7224080267559
cntnap2b	66.7%	0	ampliCan	66.6555295689943
nrxn3b_L	66.7%	0	ampliCan	66.7111853088481
nrxn3b_S	66.7%	0	ampliCan	66.6332999666333
cntn1a	66.7%	0	ampliCan	66.6221182759773
tjp1b_L	66.7%	0	ampliCan	66.6555071978574
tjp1b_B	66.7%	0	ampliCan	66.7112746738039
cntn1b	66.7%	0	ampliCan	66.7334000667334
gjd1a	66.7%	0	ampliCan	66.644407345576
cntn3b	66.7%	0	ampliCan	66.5998663994656
nlgn4a	66.7%	25	ampliCan	66.7780748663101
cntnap4	66.7%	25	ampliCan	66.6666666666667
nlgn1	66.7%	25	ampliCan	66.7557634480454
CNTNAP5	66.7%	25	ampliCan	66.6666666666667
nrxn1a_L	66.7%	25	ampliCan	66.644385026738
nrxn1a_S	66.7%	25	ampliCan	66.6888962987663
nrxn1b_L	66.7%	25	ampliCan	66.6889185580774
nrxn1b_S	66.7%	25	ampliCan	66.6332665330661
nlgn3a	66.7%	25	ampliCan	66.6110183639399
cnsta	66.7%	25	ampliCan	66.6555407209613
nrxn3a_L	66.7%	25	ampliCan	66.6666666666667
cntnap2b	66.7%	25	ampliCan	66.644407345576
nrxn3b_L	66.7%	25	ampliCan	66.6331994645248
nrxn3b_S	66.7%	25	ampliCan	66.7223521550284
cntn1a	66.7%	25	ampliCan	66.644385026738
tjp1b_L	66.7%	25	ampliCan	66.6889185580774
tjp1b_B	66.7%	25	ampliCan	66.6666666666667
cntn1b	66.7%	25	ampliCan	66.6332665330661
gjd1a	66.7%	25	ampliCan	66.7668670674683
cntn3b	66.7%	25	ampliCan	66.7447306791569
nlgn4a	66.7%	10	ampliCan	66.7335339351388
cntnap4	66.7%	10	ampliCan	66.6889185580774
nlgn1	66.7%	10	ampliCan	66.677807486631
CNTNAP5	66.7%	10	ampliCan	66.6666666666667
nrxn1a_L	66.7%	10	ampliCan	66.6221628838451
nrxn1a_S	66.7%	10	ampliCan	66.6666666666667
nrxn1b_L	66.7%	10	ampliCan	66.7111853088481
nrxn1b_S	66.7%	10	ampliCan	66.7335339351388
nlgn3a	66.7%	10	ampliCan	66.677807486631
cnsta	66.7%	10	ampliCan	66.6109066577451
nrxn3a_L	66.7%	10	ampliCan	66.8116426898628
cntnap2b	66.7%	10	ampliCan	66.5775401069519
nrxn3b_L	66.7%	10	ampliCan	66.677818668451
nrxn3b_S	66.7%	10	ampliCan	66.6666666666667
cntn1a	66.7%	10	ampliCan	66.7446524064171
tjp1b_L	66.7%	10	ampliCan	66.7782987273945
tjp1b_B	66.7%	10	ampliCan	66.6332665330661
cntn1b	66.7%	10	ampliCan	66.6109066577451
gjd1a	66.7%	10	ampliCan	66.644362663098
cntn3b	66.7%	10	ampliCan	66.6555295689943
nlgn4a	90%	0	ampliCan	90.0401069518716
cntnap4	90%	0	ampliCan	89.9766120948881
nlgn1	90%	0	ampliCan	90.016694490818
CNTNAP5	90%	0	ampliCan	90.0301104048177
nrxn1a_L	90%	0	ampliCan	89.9766120948881
nrxn1a_S	90%	0	ampliCan	89.98998998999
nrxn1b_L	90%	0	ampliCan	90.0200267022697
nrxn1b_S	90%	0	ampliCan	90.0267737617135
nlgn3a	90%	0	ampliCan	89.9799599198397
cnsta	90%	0	ampliCan	90.1036442661317
nrxn3a_L	90%	0	ampliCan	89.9866041527127
cntnap2b	90%	0	ampliCan	89.9899564780716
nrxn3b_L	90%	0	ampliCan	89.9799599198397
nrxn3b_S	90%	0	ampliCan	90.0401069518716
cntn1a	90%	0	ampliCan	89.9766120948881
tjp1b_L	90%	0	ampliCan	90.0801603206413
tjp1b_B	90%	0	ampliCan	90.0133600534402
cntn1b	90%	0	ampliCan	89.9799599198397
gjd1a	90%	0	ampliCan	90.0735294117647
cntn3b	90%	0	ampliCan	90.0133600534402
nlgn4a	90%	25	ampliCan	90.066889632107
cntnap4	90%	25	ampliCan	90.0534045393859
nlgn1	90%	25	ampliCan	90.0367769976597
CNTNAP5	90%	25	ampliCan	90.0434346809221
nrxn1a_L	90%	25	ampliCan	89.9631983941117
nrxn1a_S	90%	25	ampliCan	90.0066844919786
nrxn1b_L	90%	25	ampliCan	90.0735294117647
nrxn1b_S	90%	25	ampliCan	89.9732620320856
nlgn3a	90%	25	ampliCan	89.98998998999
cnsta	90%	25	ampliCan	89.9966543994647
nrxn3a_L	90%	25	ampliCan	89.9966543994647
cntnap2b	90%	25	ampliCan	90
nrxn3b_L	90%	25	ampliCan	90.0066844919786
nrxn3b_S	90%	25	ampliCan	90.0100233879051
cntn1a	90%	25	ampliCan	90.0233566900234
tjp1b_L	90%	25	ampliCan	90.0066844919786
tjp1b_B	90%	25	ampliCan	89.9866488651535
cntn1b	90%	25	ampliCan	90.0066844919786
gjd1a	90%	25	ampliCan	89.9766120948881
cntn3b	90%	25	ampliCan	90.0602409638554
nlgn4a	90%	10	ampliCan	90.0066844919786
cntnap4	90%	10	ampliCan	90
nlgn1	90%	10	ampliCan	90.0234348844995
CNTNAP5	90%	10	ampliCan	89.9866488651535
nrxn1a_L	90%	10	ampliCan	90.0133600534402
nrxn1a_S	90%	10	ampliCan	89.9699097291876
nrxn1b_L	90%	10	ampliCan	90.0100233879051
nrxn1b_S	90%	10	ampliCan	90.0133600534402
nlgn3a	90%	10	ampliCan	89.983305509182
cnsta	90%	10	ampliCan	89.9933288859239
nrxn3a_L	90%	10	ampliCan	90
cntnap2b	90%	10	ampliCan	90.0100233879051
nrxn3b_L	90%	10	ampliCan	89.983305509182
nrxn3b_S	90%	10	ampliCan	90.016694490818
cntn1a	90%	10	ampliCan	90.0133600534402
tjp1b_L	90%	10	ampliCan	89.983305509182
tjp1b_B	90%	10	ampliCan	89.9732620320856
cntn1b	90%	10	ampliCan	90.0702106318957
gjd1a	90%	10	ampliCan	89.9766120948881
cntn3b	90%	10	ampliCan	89.9732620320856
