# Supplementary material for: Accurate analysis of genuine CRISPR editing events with ampliCan
Source: Genome Res. 2019 May;29(5):843–7. doi: 10.1101/gr.244293.118 (PMC6499316; doi:10.1101/gr.244293.118)
Supplement: Supplemental Material [file supp_gr.244293.118_Supplemental_Code_S1.zip › amplican_manuscript/figures/indel_rate_vs_real_offtargets0.3.csv]

Guide	Truth	NOfftargets	variable	value
cnsta	0	0	CrispRVariants	0
cnsta	0	25	CrispRVariants	0
cnsta	0	10	CrispRVariants	0
cnsta	33.3%	0	CrispRVariants	32.96
cnsta	33.3%	25	CrispRVariants	32.86
cnsta	33.3%	10	CrispRVariants	32.95
cnsta	66.7%	0	CrispRVariants	66.31
cnsta	66.7%	25	CrispRVariants	66.32
cnsta	66.7%	10	CrispRVariants	66.28
cnsta	90%	0	CrispRVariants	89.85
cnsta	90%	25	CrispRVariants	89.84
cnsta	90%	10	CrispRVariants	89.83
cntn1a	0	0	CrispRVariants	0
cntn1a	0	25	CrispRVariants	0
cntn1a	0	10	CrispRVariants	0
cntn1a	33.3%	0	CrispRVariants	32.89
cntn1a	33.3%	25	CrispRVariants	33.07
cntn1a	33.3%	10	CrispRVariants	33.07
cntn1a	66.7%	0	CrispRVariants	66.34
cntn1a	66.7%	25	CrispRVariants	66.44
cntn1a	66.7%	10	CrispRVariants	66.33
cntn1a	90%	0	CrispRVariants	89.85
cntn1a	90%	25	CrispRVariants	89.86
cntn1a	90%	10	CrispRVariants	89.83
cntn1b	0	0	CrispRVariants	0
cntn1b	0	25	CrispRVariants	0
cntn1b	0	10	CrispRVariants	0
cntn1b	33.3%	0	CrispRVariants	32.91
cntn1b	33.3%	25	CrispRVariants	32.95
cntn1b	33.3%	10	CrispRVariants	32.95
cntn1b	66.7%	0	CrispRVariants	66.28
cntn1b	66.7%	25	CrispRVariants	66.3
cntn1b	66.7%	10	CrispRVariants	66.34
cntn1b	90%	0	CrispRVariants	89.85
cntn1b	90%	25	CrispRVariants	89.9
cntn1b	90%	10	CrispRVariants	89.87
cntn3b	0	0	CrispRVariants	0
cntn3b	0	25	CrispRVariants	0
cntn3b	0	10	CrispRVariants	0
cntn3b	33.3%	0	CrispRVariants	32.93
cntn3b	33.3%	25	CrispRVariants	33.02
cntn3b	33.3%	10	CrispRVariants	33.11
cntn3b	66.7%	0	CrispRVariants	66.24
cntn3b	66.7%	25	CrispRVariants	66.23
cntn3b	66.7%	10	CrispRVariants	66.41
cntn3b	90%	0	CrispRVariants	89.8
cntn3b	90%	25	CrispRVariants	89.92
cntn3b	90%	10	CrispRVariants	89.81
cntnap2b	0	0	CrispRVariants	0
cntnap2b	0	25	CrispRVariants	0
cntnap2b	0	10	CrispRVariants	0
cntnap2b	33.3%	0	CrispRVariants	32.98
cntnap2b	33.3%	25	CrispRVariants	33
cntnap2b	33.3%	10	CrispRVariants	33.08
cntnap2b	66.7%	0	CrispRVariants	66.27
cntnap2b	66.7%	25	CrispRVariants	66.19
cntnap2b	66.7%	10	CrispRVariants	66.28
cntnap2b	90%	0	CrispRVariants	89.52
cntnap2b	90%	25	CrispRVariants	89.81
cntnap2b	90%	10	CrispRVariants	89.84
cntnap4	0	0	CrispRVariants	0
cntnap4	0	25	CrispRVariants	0
cntnap4	0	10	CrispRVariants	0
cntnap4	33.3%	0	CrispRVariants	32.91
cntnap4	33.3%	25	CrispRVariants	33.05
cntnap4	33.3%	10	CrispRVariants	33.13
cntnap4	66.7%	0	CrispRVariants	66.26
cntnap4	66.7%	25	CrispRVariants	66.33
cntnap4	66.7%	10	CrispRVariants	66.28
cntnap4	90%	0	CrispRVariants	89.82
cntnap4	90%	25	CrispRVariants	89.81
cntnap4	90%	10	CrispRVariants	89.83
CNTNAP5	0	0	CrispRVariants	0
CNTNAP5	0	25	CrispRVariants	0
CNTNAP5	0	10	CrispRVariants	0
CNTNAP5	33.3%	0	CrispRVariants	33.02
CNTNAP5	33.3%	25	CrispRVariants	32.92
CNTNAP5	33.3%	10	CrispRVariants	32.89
CNTNAP5	66.7%	0	CrispRVariants	66.24
CNTNAP5	66.7%	25	CrispRVariants	66.31
CNTNAP5	66.7%	10	CrispRVariants	66.33
CNTNAP5	90%	0	CrispRVariants	89.85
CNTNAP5	90%	25	CrispRVariants	89.82
CNTNAP5	90%	10	CrispRVariants	89.85
gjd1a	0	0	CrispRVariants	0
gjd1a	0	25	CrispRVariants	0
gjd1a	0	10	CrispRVariants	0
gjd1a	33.3%	0	CrispRVariants	32.98
gjd1a	33.3%	25	CrispRVariants	32.99
gjd1a	33.3%	10	CrispRVariants	32.95
gjd1a	66.7%	0	CrispRVariants	66.2
gjd1a	66.7%	25	CrispRVariants	66.22
gjd1a	66.7%	10	CrispRVariants	66.33
gjd1a	90%	0	CrispRVariants	89.83
gjd1a	90%	25	CrispRVariants	89.89
gjd1a	90%	10	CrispRVariants	89.9
nlgn1	0	0	CrispRVariants	0
nlgn1	0	25	CrispRVariants	0
nlgn1	0	10	CrispRVariants	0
nlgn1	33.3%	0	CrispRVariants	32.92
nlgn1	33.3%	25	CrispRVariants	32.96
nlgn1	33.3%	10	CrispRVariants	32.77
nlgn1	66.7%	0	CrispRVariants	66.34
nlgn1	66.7%	25	CrispRVariants	66.2
nlgn1	66.7%	10	CrispRVariants	66.28
nlgn1	90%	0	CrispRVariants	89.86
nlgn1	90%	25	CrispRVariants	89.85
nlgn1	90%	10	CrispRVariants	89.89
nlgn3a	0	0	CrispRVariants	0
nlgn3a	0	25	CrispRVariants	0
nlgn3a	0	10	CrispRVariants	0
nlgn3a	33.3%	0	CrispRVariants	32.86
nlgn3a	33.3%	25	CrispRVariants	32.94
nlgn3a	33.3%	10	CrispRVariants	32.89
nlgn3a	66.7%	0	CrispRVariants	66.39
nlgn3a	66.7%	25	CrispRVariants	66.33
nlgn3a	66.7%	10	CrispRVariants	66.41
nlgn3a	90%	0	CrispRVariants	89.85
nlgn3a	90%	25	CrispRVariants	89.86
nlgn3a	90%	10	CrispRVariants	89.84
nlgn4a	0	0	CrispRVariants	0
nlgn4a	0	25	CrispRVariants	0
nlgn4a	0	10	CrispRVariants	0
nlgn4a	33.3%	0	CrispRVariants	33
nlgn4a	33.3%	25	CrispRVariants	32.85
nlgn4a	33.3%	10	CrispRVariants	32.98
nlgn4a	66.7%	0	CrispRVariants	66.32
nlgn4a	66.7%	25	CrispRVariants	66.19
nlgn4a	66.7%	10	CrispRVariants	66.28
nlgn4a	90%	0	CrispRVariants	89.94
nlgn4a	90%	25	CrispRVariants	89.86
nlgn4a	90%	10	CrispRVariants	89.83
nrxn1a_L	0	0	CrispRVariants	0
nrxn1a_L	0	25	CrispRVariants	0
nrxn1a_L	0	10	CrispRVariants	0
nrxn1a_L	33.3%	0	CrispRVariants	32.82
nrxn1a_L	33.3%	25	CrispRVariants	32.91
nrxn1a_L	33.3%	10	CrispRVariants	32.89
nrxn1a_L	66.7%	0	CrispRVariants	66.33
nrxn1a_L	66.7%	25	CrispRVariants	66.26
nrxn1a_L	66.7%	10	CrispRVariants	66.24
nrxn1a_L	90%	0	CrispRVariants	89.84
nrxn1a_L	90%	25	CrispRVariants	89.86
nrxn1a_L	90%	10	CrispRVariants	89.87
nrxn1a_S	0	0	CrispRVariants	0
nrxn1a_S	0	25	CrispRVariants	0
nrxn1a_S	0	10	CrispRVariants	0
nrxn1a_S	33.3%	0	CrispRVariants	33
nrxn1a_S	33.3%	25	CrispRVariants	32.95
nrxn1a_S	33.3%	10	CrispRVariants	32.98
nrxn1a_S	66.7%	0	CrispRVariants	66.31
nrxn1a_S	66.7%	25	CrispRVariants	66.19
nrxn1a_S	66.7%	10	CrispRVariants	66.28
nrxn1a_S	90%	0	CrispRVariants	89.87
nrxn1a_S	90%	25	CrispRVariants	89.87
nrxn1a_S	90%	10	CrispRVariants	89.89
nrxn1b_L	0	0	CrispRVariants	0
nrxn1b_L	0	25	CrispRVariants	0
nrxn1b_L	0	10	CrispRVariants	0
nrxn1b_L	33.3%	0	CrispRVariants	32.73
nrxn1b_L	33.3%	25	CrispRVariants	33.01
nrxn1b_L	33.3%	10	CrispRVariants	32.95
nrxn1b_L	66.7%	0	CrispRVariants	66.24
nrxn1b_L	66.7%	25	CrispRVariants	66.42
nrxn1b_L	66.7%	10	CrispRVariants	66.33
nrxn1b_L	90%	0	CrispRVariants	89.85
nrxn1b_L	90%	25	CrispRVariants	89.88
nrxn1b_L	90%	10	CrispRVariants	89.85
nrxn1b_S	0	0	CrispRVariants	0
nrxn1b_S	0	25	CrispRVariants	0
nrxn1b_S	0	10	CrispRVariants	0
nrxn1b_S	33.3%	0	CrispRVariants	33
nrxn1b_S	33.3%	25	CrispRVariants	32.91
nrxn1b_S	33.3%	10	CrispRVariants	32.99
nrxn1b_S	66.7%	0	CrispRVariants	66.19
nrxn1b_S	66.7%	25	CrispRVariants	66.3
nrxn1b_S	66.7%	10	CrispRVariants	66.4
nrxn1b_S	90%	0	CrispRVariants	89.88
nrxn1b_S	90%	25	CrispRVariants	89.87
nrxn1b_S	90%	10	CrispRVariants	89.85
nrxn3a_L	0	0	CrispRVariants	0
nrxn3a_L	0	25	CrispRVariants	0
nrxn3a_L	0	10	CrispRVariants	0
nrxn3a_L	33.3%	0	CrispRVariants	32.95
nrxn3a_L	33.3%	25	CrispRVariants	32.86
nrxn3a_L	33.3%	10	CrispRVariants	32.89
nrxn3a_L	66.7%	0	CrispRVariants	66.28
nrxn3a_L	66.7%	25	CrispRVariants	66.24
nrxn3a_L	66.7%	10	CrispRVariants	66.36
nrxn3a_L	90%	0	CrispRVariants	89.82
nrxn3a_L	90%	25	CrispRVariants	89.83
nrxn3a_L	90%	10	CrispRVariants	89.84
nrxn3b_L	0	0	CrispRVariants	0
nrxn3b_L	0	25	CrispRVariants	0
nrxn3b_L	0	10	CrispRVariants	0
nrxn3b_L	33.3%	0	CrispRVariants	32.91
nrxn3b_L	33.3%	25	CrispRVariants	32.89
nrxn3b_L	33.3%	10	CrispRVariants	33.11
nrxn3b_L	66.7%	0	CrispRVariants	66.34
nrxn3b_L	66.7%	25	CrispRVariants	66.18
nrxn3b_L	66.7%	10	CrispRVariants	66.25
nrxn3b_L	90%	0	CrispRVariants	89.86
nrxn3b_L	90%	25	CrispRVariants	89.84
nrxn3b_L	90%	10	CrispRVariants	89.87
nrxn3b_S	0	0	CrispRVariants	0
nrxn3b_S	0	25	CrispRVariants	0
nrxn3b_S	0	10	CrispRVariants	0
nrxn3b_S	33.3%	0	CrispRVariants	33.07
nrxn3b_S	33.3%	25	CrispRVariants	33.07
nrxn3b_S	33.3%	10	CrispRVariants	33.09
nrxn3b_S	66.7%	0	CrispRVariants	66.36
nrxn3b_S	66.7%	25	CrispRVariants	66.18
nrxn3b_S	66.7%	10	CrispRVariants	66.16
nrxn3b_S	90%	0	CrispRVariants	89.88
nrxn3b_S	90%	25	CrispRVariants	89.81
nrxn3b_S	90%	10	CrispRVariants	89.85
tjp1b_B	0	0	CrispRVariants	0
tjp1b_B	0	25	CrispRVariants	0
tjp1b_B	0	10	CrispRVariants	0
tjp1b_B	33.3%	0	CrispRVariants	32.92
tjp1b_B	33.3%	25	CrispRVariants	32.95
tjp1b_B	33.3%	10	CrispRVariants	32.95
tjp1b_B	66.7%	0	CrispRVariants	66.3
tjp1b_B	66.7%	25	CrispRVariants	66.4
tjp1b_B	66.7%	10	CrispRVariants	66.34
tjp1b_B	90%	0	CrispRVariants	89.88
tjp1b_B	90%	25	CrispRVariants	89.84
tjp1b_B	90%	10	CrispRVariants	89.84
tjp1b_L	0	0	CrispRVariants	0
tjp1b_L	0	25	CrispRVariants	0
tjp1b_L	0	10	CrispRVariants	0
tjp1b_L	33.3%	0	CrispRVariants	33.08
tjp1b_L	33.3%	25	CrispRVariants	32.96
tjp1b_L	33.3%	10	CrispRVariants	32.98
tjp1b_L	66.7%	0	CrispRVariants	66.34
tjp1b_L	66.7%	25	CrispRVariants	66.23
tjp1b_L	66.7%	10	CrispRVariants	66.33
tjp1b_L	90%	0	CrispRVariants	89.84
tjp1b_L	90%	25	CrispRVariants	89.87
tjp1b_L	90%	10	CrispRVariants	89.83
cnsta	0	0	CRISPResso	0.166722240746916
cnsta	0	25	CRISPResso	16.4537941397446
cnsta	0	10	CRISPResso	7.74096385542169
cnsta	33.3%	0	CRISPResso	10.8369456485495
cnsta	33.3%	25	CRISPResso	39.2446223111556
cnsta	33.3%	10	CRISPResso	22.6670680313064
cnsta	66.7%	0	CRISPResso	36.6911274182789
cnsta	66.7%	25	CRISPResso	30.5861723446894
cnsta	66.7%	10	CRISPResso	41.7542805647342
cnsta	90%	0	CRISPResso	32.3666666666667
cnsta	90%	25	CRISPResso	58.1115017579106
cnsta	90%	10	CRISPResso	64.8737980769231
cntn1a	0	0	CRISPResso	0
cntn1a	0	25	CRISPResso	19.5298824706177
cntn1a	0	10	CRISPResso	7.23941123460499
cntn1a	33.3%	0	CRISPResso	13.3088725817211
cntn1a	33.3%	25	CRISPResso	31.6712603357555
cntn1a	33.3%	10	CRISPResso	19.1450933172787
cntn1a	66.7%	0	CRISPResso	15.6718906302101
cntn1a	66.7%	25	CRISPResso	40.775
cntn1a	66.7%	10	CRISPResso	51.7272454190448
cntn1a	90%	0	CRISPResso	34.1113704568189
cntn1a	90%	25	CRISPResso	59.575
cntn1a	90%	10	CRISPResso	42.9816651638112
cntn1b	0	0	CRISPResso	0.0666888962987662
cntn1b	0	25	CRISPResso	20.5623901581722
cntn1b	0	10	CRISPResso	8.39602768582606
cntn1b	33.3%	0	CRISPResso	29.1
cntn1b	33.3%	25	CRISPResso	39.1631170132799
cntn1b	33.3%	10	CRISPResso	24.0685096153846
cntn1b	66.7%	0	CRISPResso	47.7
cntn1b	66.7%	25	CRISPResso	29.5209430649611
cntn1b	66.7%	10	CRISPResso	31.355421686747
cntn1b	90%	0	CRISPResso	60.3201067022341
cntn1b	90%	25	CRISPResso	56.848454385524
cntn1b	90%	10	CRISPResso	29.5584259537399
cntn3b	0	0	CRISPResso	0.0333333333333333
cntn3b	0	25	CRISPResso	20.775
cntn3b	0	10	CRISPResso	6.93902072694503
cntn3b	33.3%	0	CRISPResso	23.7
cntn3b	33.3%	25	CRISPResso	33.3083270817704
cntn3b	33.3%	10	CRISPResso	23.7537537537538
cntn3b	66.7%	0	CRISPResso	54.3333333333333
cntn3b	66.7%	25	CRISPResso	50.5632040050063
cntn3b	66.7%	10	CRISPResso	37.3085010513668
cntn3b	90%	0	CRISPResso	37.7333333333333
cntn3b	90%	25	CRISPResso	69.2461808164287
cntn3b	90%	10	CRISPResso	58.5885885885886
cntnap2b	0	0	CRISPResso	0.1
cntnap2b	0	25	CRISPResso	20.55
cntnap2b	0	10	CRISPResso	7.23723723723724
cntnap2b	33.3%	0	CRISPResso	27.0666666666667
cntnap2b	33.3%	25	CRISPResso	33.8669334667334
cntnap2b	33.3%	10	CRISPResso	29.4983478522079
cntnap2b	66.7%	0	CRISPResso	36.7333333333333
cntnap2b	66.7%	25	CRISPResso	46.1172344689379
cntnap2b	66.7%	10	CRISPResso	52.012012012012
cntnap2b	90%	0	CRISPResso	43.78126042014
cntnap2b	90%	25	CRISPResso	41.1102775693924
cntnap2b	90%	10	CRISPResso	72.972972972973
cntnap4	0	0	CRISPResso	0
cntnap4	0	25	CRISPResso	20.3258145363409
cntnap4	0	10	CRISPResso	7.80780780780781
cntnap4	33.3%	0	CRISPResso	26.6666666666667
cntnap4	33.3%	25	CRISPResso	26.3819095477387
cntnap4	33.3%	10	CRISPResso	26.4253393665158
cntnap4	66.7%	0	CRISPResso	37.7043710377044
cntnap4	66.7%	25	CRISPResso	46.4044099223252
cntnap4	66.7%	10	CRISPResso	54.3406428356864
cntnap4	90%	0	CRISPResso	64.7
cntnap4	90%	25	CRISPResso	75.2766599597585
cntnap4	90%	10	CRISPResso	78.125
CNTNAP5	0	0	CRISPResso	0.233333333333333
CNTNAP5	0	25	CRISPResso	19.6643286573146
CNTNAP5	0	10	CRISPResso	7.26945028537098
CNTNAP5	33.3%	0	CRISPResso	14.1713904634878
CNTNAP5	33.3%	25	CRISPResso	28.5821455363841
CNTNAP5	33.3%	10	CRISPResso	27.4368231046931
CNTNAP5	66.7%	0	CRISPResso	36.8666666666667
CNTNAP5	66.7%	25	CRISPResso	28.264132066033
CNTNAP5	66.7%	10	CRISPResso	49.2492492492492
CNTNAP5	90%	0	CRISPResso	58.3333333333333
CNTNAP5	90%	25	CRISPResso	40.3
CNTNAP5	90%	10	CRISPResso	48.6186186186186
gjd1a	0	0	CRISPResso	0.0333333333333333
gjd1a	0	25	CRISPResso	20.2351175587794
gjd1a	0	10	CRISPResso	7.88919000301114
gjd1a	33.3%	0	CRISPResso	6.03534511503835
gjd1a	33.3%	25	CRISPResso	33.5583895973994
gjd1a	33.3%	10	CRISPResso	10.8140582757585
gjd1a	66.7%	0	CRISPResso	49.0163387795932
gjd1a	66.7%	25	CRISPResso	44.4694694694695
gjd1a	66.7%	10	CRISPResso	34.9759615384615
gjd1a	90%	0	CRISPResso	24.7333333333333
gjd1a	90%	25	CRISPResso	35.6552242545728
gjd1a	90%	10	CRISPResso	48.978978978979
nlgn1	0	0	CRISPResso	0.133333333333333
nlgn1	0	25	CRISPResso	18.1431431431431
nlgn1	0	10	CRISPResso	7.62762762762763
nlgn1	33.3%	0	CRISPResso	19.406468822941
nlgn1	33.3%	25	CRISPResso	31.807951987997
nlgn1	33.3%	10	CRISPResso	25.9459459459459
nlgn1	66.7%	0	CRISPResso	20.7138092061374
nlgn1	66.7%	25	CRISPResso	64.0160040010003
nlgn1	66.7%	10	CRISPResso	54.3406428356864
nlgn1	90%	0	CRISPResso	55.136757838559
nlgn1	90%	25	CRISPResso	51.55
nlgn1	90%	10	CRISPResso	67.3273273273273
nlgn3a	0	0	CRISPResso	0.166666666666667
nlgn3a	0	25	CRISPResso	20.4102051025513
nlgn3a	0	10	CRISPResso	8.23069990988285
nlgn3a	33.3%	0	CRISPResso	15.4666666666667
nlgn3a	33.3%	25	CRISPResso	32.3580895223806
nlgn3a	33.3%	10	CRISPResso	24.984984984985
nlgn3a	66.7%	0	CRISPResso	55.1333333333333
nlgn3a	66.7%	25	CRISPResso	35.8
nlgn3a	66.7%	10	CRISPResso	51.9519519519519
nlgn3a	90%	0	CRISPResso	69.1230410136712
nlgn3a	90%	25	CRISPResso	60.25
nlgn3a	90%	10	CRISPResso	15.1096425352959
nlgn4a	0	0	CRISPResso	0.0333444481493831
nlgn4a	0	25	CRISPResso	19.5548887221805
nlgn4a	0	10	CRISPResso	7.24158653846154
nlgn4a	33.3%	0	CRISPResso	12.1333333333333
nlgn4a	33.3%	25	CRISPResso	34.1108602959619
nlgn4a	33.3%	10	CRISPResso	12.6726726726727
nlgn4a	66.7%	0	CRISPResso	37.7459153051017
nlgn4a	66.7%	25	CRISPResso	40.8806604953715
nlgn4a	66.7%	10	CRISPResso	45.1322115384615
nlgn4a	90%	0	CRISPResso	14.743162108072
nlgn4a	90%	25	CRISPResso	53.5285285285285
nlgn4a	90%	10	CRISPResso	33.6636636636637
nrxn1a_L	0	0	CRISPResso	0.0333333333333333
nrxn1a_L	0	25	CRISPResso	19.904976244061
nrxn1a_L	0	10	CRISPResso	7.53753753753754
nrxn1a_L	33.3%	0	CRISPResso	11.4333333333333
nrxn1a_L	33.3%	25	CRISPResso	39.1989987484355
nrxn1a_L	33.3%	10	CRISPResso	7.90027035145689
nrxn1a_L	66.7%	0	CRISPResso	30.4333333333333
nrxn1a_L	66.7%	25	CRISPResso	28.5571392848212
nrxn1a_L	66.7%	10	CRISPResso	47.5818564133373
nrxn1a_L	90%	0	CRISPResso	36.4333333333333
nrxn1a_L	90%	25	CRISPResso	62.325
nrxn1a_L	90%	10	CRISPResso	51.6972063682788
nrxn1a_S	0	0	CRISPResso	0.0666666666666667
nrxn1a_S	0	25	CRISPResso	18.1
nrxn1a_S	0	10	CRISPResso	8.71394230769231
nrxn1a_S	33.3%	0	CRISPResso	22.4
nrxn1a_S	33.3%	25	CRISPResso	36.7591897974494
nrxn1a_S	33.3%	10	CRISPResso	21.1111111111111
nrxn1a_S	66.7%	0	CRISPResso	17.8
nrxn1a_S	66.7%	25	CRISPResso	57.0035017508754
nrxn1a_S	66.7%	10	CRISPResso	31.0957254665864
nrxn1a_S	90%	0	CRISPResso	45.3817939313104
nrxn1a_S	90%	25	CRISPResso	45.5113778444611
nrxn1a_S	90%	10	CRISPResso	55.2481203007519
nrxn1b_L	0	0	CRISPResso	0.233333333333333
nrxn1b_L	0	25	CRISPResso	18.1704260651629
nrxn1b_L	0	10	CRISPResso	8.58858858858859
nrxn1b_L	33.3%	0	CRISPResso	21.1474316210807
nrxn1b_L	33.3%	25	CRISPResso	41.8459229614807
nrxn1b_L	33.3%	10	CRISPResso	16.6164960866948
nrxn1b_L	66.7%	0	CRISPResso	33.7
nrxn1b_L	66.7%	25	CRISPResso	37.4874874874875
nrxn1b_L	66.7%	10	CRISPResso	54.4144144144144
nrxn1b_L	90%	0	CRISPResso	70.3666666666667
nrxn1b_L	90%	25	CRISPResso	48.775
nrxn1b_L	90%	10	CRISPResso	43.3945230213662
nrxn1b_S	0	0	CRISPResso	0
nrxn1b_S	0	25	CRISPResso	19.7549387346837
nrxn1b_S	0	10	CRISPResso	7.20720720720721
nrxn1b_S	33.3%	0	CRISPResso	23.4333333333333
nrxn1b_S	33.3%	25	CRISPResso	28.8394197098549
nrxn1b_S	33.3%	10	CRISPResso	21.5167017755041
nrxn1b_S	66.7%	0	CRISPResso	40.0133377792598
nrxn1b_S	66.7%	25	CRISPResso	46.8937875751503
nrxn1b_S	66.7%	10	CRISPResso	68.2391826923077
nrxn1b_S	90%	0	CRISPResso	44.0146715571857
nrxn1b_S	90%	25	CRISPResso	47.3960941412118
nrxn1b_S	90%	10	CRISPResso	52.7694160144491
nrxn3a_L	0	0	CRISPResso	0.166722240746916
nrxn3a_L	0	25	CRISPResso	19.1047761940485
nrxn3a_L	0	10	CRISPResso	7.33173076923077
nrxn3a_L	33.3%	0	CRISPResso	23.0333333333333
nrxn3a_L	33.3%	25	CRISPResso	40.8806604953715
nrxn3a_L	33.3%	10	CRISPResso	22.2723174030658
nrxn3a_L	66.7%	0	CRISPResso	29.4
nrxn3a_L	66.7%	25	CRISPResso	40.5303977983488
nrxn3a_L	66.7%	10	CRISPResso	31.2912912912913
nrxn3a_L	90%	0	CRISPResso	37.3333333333333
nrxn3a_L	90%	25	CRISPResso	21.775
nrxn3a_L	90%	10	CRISPResso	52.7995183624323
nrxn3b_L	0	0	CRISPResso	0.0666666666666667
nrxn3b_L	0	25	CRISPResso	19.85
nrxn3b_L	0	10	CRISPResso	6.3963963963964
nrxn3b_L	33.3%	0	CRISPResso	22.8333333333333
nrxn3b_L	33.3%	25	CRISPResso	26.5347030819344
nrxn3b_L	33.3%	10	CRISPResso	22.0012055455093
nrxn3b_L	66.7%	0	CRISPResso	34.7449149716572
nrxn3b_L	66.7%	25	CRISPResso	48.6466165413534
nrxn3b_L	66.7%	10	CRISPResso	55.5588942307692
nrxn3b_L	90%	0	CRISPResso	30.0333333333333
nrxn3b_L	90%	25	CRISPResso	56.8529190679028
nrxn3b_L	90%	10	CRISPResso	79.9038750375488
nrxn3b_S	0	0	CRISPResso	0.0666666666666667
nrxn3b_S	0	25	CRISPResso	19.8099049524762
nrxn3b_S	0	10	CRISPResso	7.5975975975976
nrxn3b_S	33.3%	0	CRISPResso	16.4
nrxn3b_S	33.3%	25	CRISPResso	38.5692846423212
nrxn3b_S	33.3%	10	CRISPResso	21.981981981982
nrxn3b_S	66.7%	0	CRISPResso	12.0706902300767
nrxn3b_S	66.7%	25	CRISPResso	37.343671835918
nrxn3b_S	66.7%	10	CRISPResso	34.8348348348348
nrxn3b_S	90%	0	CRISPResso	54.7182394131377
nrxn3b_S	90%	25	CRISPResso	48.3483483483483
nrxn3b_S	90%	10	CRISPResso	18.0234304595975
tjp1b_B	0	0	CRISPResso	0.0666888962987662
tjp1b_B	0	25	CRISPResso	19.3096548274137
tjp1b_B	0	10	CRISPResso	6.96905977771102
tjp1b_B	33.3%	0	CRISPResso	13.7
tjp1b_B	33.3%	25	CRISPResso	34.1768980205462
tjp1b_B	33.3%	10	CRISPResso	10.2733553619706
tjp1b_B	66.7%	0	CRISPResso	29.7432477492498
tjp1b_B	66.7%	25	CRISPResso	49.5247623811906
tjp1b_B	66.7%	10	CRISPResso	46.5444711538462
tjp1b_B	90%	0	CRISPResso	22.3333333333333
tjp1b_B	90%	25	CRISPResso	31.025
tjp1b_B	90%	10	CRISPResso	22.5661057692308
tjp1b_L	0	0	CRISPResso	0.1
tjp1b_L	0	25	CRISPResso	19.925
tjp1b_L	0	10	CRISPResso	8.52852852852853
tjp1b_L	33.3%	0	CRISPResso	27.4333333333333
tjp1b_L	33.3%	25	CRISPResso	33.0082520630158
tjp1b_L	33.3%	10	CRISPResso	31.5315315315315
tjp1b_L	66.7%	0	CRISPResso	42.4333333333333
tjp1b_L	66.7%	25	CRISPResso	51.9909842223892
tjp1b_L	66.7%	10	CRISPResso	52.8828828828829
tjp1b_L	90%	0	CRISPResso	46
tjp1b_L	90%	25	CRISPResso	71.45003756574
tjp1b_L	90%	10	CRISPResso	65.4954954954955
cnsta	0	0	CRISPRessoPooled	0.200066688896299
cntn1a	0	0	CRISPRessoPooled	0.0333444481493831
cntn1b	0	0	CRISPRessoPooled	0.0671140939597315
cntn3b	0	0	CRISPRessoPooled	0
cntnap2b	0	0	CRISPRessoPooled	0.0666666666666667
cntnap4	0	0	CRISPRessoPooled	0
CNTNAP5	0	0	CRISPRessoPooled	0.166666666666667
gjd1a	0	0	CRISPRessoPooled	0.0333444481493831
nlgn1	0	0	CRISPRessoPooled	0.133333333333333
nlgn3a	0	0	CRISPRessoPooled	0.166666666666667
nlgn4a	0	0	CRISPRessoPooled	0.0333444481493831
nrxn1a_L	0	0	CRISPRessoPooled	0.0333333333333333
nrxn1a_S	0	0	CRISPRessoPooled	0.133333333333333
nrxn1b_L	0	0	CRISPRessoPooled	0.2
nrxn1b_S	0	0	CRISPRessoPooled	0
nrxn3a_L	0	0	CRISPRessoPooled	0.133377792597532
nrxn3b_L	0	0	CRISPRessoPooled	0.0666666666666667
nrxn3b_S	0	0	CRISPRessoPooled	0.0666666666666667
tjp1b_B	0	0	CRISPRessoPooled	0.133377792597532
tjp1b_L	0	0	CRISPRessoPooled	0.100066711140761
cnsta	0	25	CRISPRessoPooled	0.233411137045682
cntn1a	0	25	CRISPRessoPooled	0.0666666666666667
cntn1b	0	25	CRISPRessoPooled	0.0670241286863271
cntn3b	0	25	CRISPRessoPooled	0.0666666666666667
cntnap2b	0	25	CRISPRessoPooled	0.1
cntnap4	0	25	CRISPRessoPooled	0.0335345405767941
CNTNAP5	0	25	CRISPRessoPooled	0.0666888962987662
gjd1a	0	25	CRISPRessoPooled	0
nlgn1	0	25	CRISPRessoPooled	0.166722240746916
nlgn3a	0	25	CRISPRessoPooled	0.200066688896299
nlgn4a	0	25	CRISPRessoPooled	0.0666888962987662
nrxn1a_L	0	25	CRISPRessoPooled	0.166666666666667
nrxn1a_S	0	25	CRISPRessoPooled	0.1
nrxn1b_L	0	25	CRISPRessoPooled	0.2
nrxn1b_S	0	25	CRISPRessoPooled	0.0333333333333333
nrxn3a_L	0	25	CRISPRessoPooled	0.100066711140761
nrxn3b_L	0	25	CRISPRessoPooled	0.0666666666666667
nrxn3b_S	0	25	CRISPRessoPooled	0.0666888962987662
tjp1b_B	0	25	CRISPRessoPooled	0.0666666666666667
tjp1b_L	0	25	CRISPRessoPooled	0.266666666666667
cnsta	0	10	CRISPRessoPooled	0.233488992661775
cntn1a	0	10	CRISPRessoPooled	0.0666888962987662
cntn1b	0	10	CRISPRessoPooled	0.134183160013418
cntn3b	0	10	CRISPRessoPooled	0
cntnap2b	0	10	CRISPRessoPooled	0.0666666666666667
cntnap4	0	10	CRISPRessoPooled	0
CNTNAP5	0	10	CRISPRessoPooled	0.0666888962987662
gjd1a	0	10	CRISPRessoPooled	0.0333444481493831
nlgn1	0	10	CRISPRessoPooled	0.133333333333333
nlgn3a	0	10	CRISPRessoPooled	0.133377792597532
nlgn4a	0	10	CRISPRessoPooled	0.0333444481493831
nrxn1a_L	0	10	CRISPRessoPooled	0.0666666666666667
nrxn1a_S	0	10	CRISPRessoPooled	0.100033344448149
nrxn1b_L	0	10	CRISPRessoPooled	0.200066688896299
nrxn1b_S	0	10	CRISPRessoPooled	0
nrxn3a_L	0	10	CRISPRessoPooled	0.100066711140761
nrxn3b_L	0	10	CRISPRessoPooled	0.0666666666666667
nrxn3b_S	0	10	CRISPRessoPooled	0.0666666666666667
tjp1b_B	0	10	CRISPRessoPooled	0.133377792597532
tjp1b_L	0	10	CRISPRessoPooled	0.166666666666667
cnsta	33.3%	0	CRISPRessoPooled	8.20273424474825
cntn1a	33.3%	0	CRISPRessoPooled	13.3088725817211
cntn1b	33.3%	0	CRISPRessoPooled	22.8504516560723
cntn3b	33.3%	0	CRISPRessoPooled	15.3717905968656
cntnap2b	33.3%	0	CRISPRessoPooled	26.0086695565188
cntnap4	33.3%	0	CRISPRessoPooled	26.7648042823687
CNTNAP5	33.3%	0	CRISPRessoPooled	14.3716577540107
gjd1a	33.3%	0	CRISPRessoPooled	2.33411137045682
nlgn1	33.3%	0	CRISPRessoPooled	12.1373791263755
nlgn3a	33.3%	0	CRISPRessoPooled	11.8
nlgn4a	33.3%	0	CRISPRessoPooled	8.76666666666667
nrxn1a_L	33.3%	0	CRISPRessoPooled	8.83333333333333
nrxn1a_S	33.3%	0	CRISPRessoPooled	21.7666666666667
nrxn1b_L	33.3%	0	CRISPRessoPooled	14.4859813084112
nrxn1b_S	33.3%	0	CRISPRessoPooled	22.6742247415805
nrxn3a_L	33.3%	0	CRISPRessoPooled	4.36666666666667
nrxn3b_L	33.3%	0	CRISPRessoPooled	22.8333333333333
nrxn3b_S	33.3%	0	CRISPRessoPooled	8.06666666666667
tjp1b_B	33.3%	0	CRISPRessoPooled	13.7758505670447
tjp1b_L	33.3%	0	CRISPRessoPooled	23.4234234234234
cnsta	33.3%	25	CRISPRessoPooled	24.0333333333333
cntn1a	33.3%	25	CRISPRessoPooled	14.7382460820273
cntn1b	33.3%	25	CRISPRessoPooled	24.7408893346707
cntn3b	33.3%	25	CRISPRessoPooled	17.7451634422949
cntnap2b	33.3%	25	CRISPRessoPooled	14.4714904968323
cntnap4	33.3%	25	CRISPRessoPooled	10.1541554959786
CNTNAP5	33.3%	25	CRISPRessoPooled	13.4981623788841
gjd1a	33.3%	25	CRISPRessoPooled	14.4477811144478
nlgn1	33.3%	25	CRISPRessoPooled	21.1403801267089
nlgn3a	33.3%	25	CRISPRessoPooled	9.73657885961987
nlgn4a	33.3%	25	CRISPRessoPooled	19.3795863909273
nrxn1a_L	33.3%	25	CRISPRessoPooled	16.4
nrxn1a_S	33.3%	25	CRISPRessoPooled	19.0063354451484
nrxn1b_L	33.3%	25	CRISPRessoPooled	28.0520346897932
nrxn1b_S	33.3%	25	CRISPRessoPooled	15.7771847898599
nrxn3a_L	33.3%	25	CRISPRessoPooled	9.40940940940941
nrxn3b_L	33.3%	25	CRISPRessoPooled	9.50633755837225
nrxn3b_S	33.3%	25	CRISPRessoPooled	17.0390130043348
tjp1b_B	33.3%	25	CRISPRessoPooled	21.0666666666667
tjp1b_L	33.3%	25	CRISPRessoPooled	14.9532710280374
cnsta	33.3%	10	CRISPRessoPooled	16.0720240080027
cntn1a	33.3%	10	CRISPRessoPooled	7.04037370704037
cntn1b	33.3%	10	CRISPRessoPooled	10.8171466845278
cntn3b	33.3%	10	CRISPRessoPooled	11.7039013004335
cntnap2b	33.3%	10	CRISPRessoPooled	13.627254509018
cntnap4	33.3%	10	CRISPRessoPooled	20.7622868605817
CNTNAP5	33.3%	10	CRISPRessoPooled	9.09090909090909
gjd1a	33.3%	10	CRISPRessoPooled	1.00033344448149
nlgn1	33.3%	10	CRISPRessoPooled	19.1
nlgn3a	33.3%	10	CRISPRessoPooled	15.0666666666667
nlgn4a	33.3%	10	CRISPRessoPooled	5.06835611870624
nrxn1a_L	33.3%	10	CRISPRessoPooled	0.433622414943296
nrxn1a_S	33.3%	10	CRISPRessoPooled	15.4666666666667
nrxn1b_L	33.3%	10	CRISPRessoPooled	9.1
nrxn1b_S	33.3%	10	CRISPRessoPooled	12.704234744915
nrxn3a_L	33.3%	10	CRISPRessoPooled	10.01001001001
nrxn3b_L	33.3%	10	CRISPRessoPooled	1.40046682227409
nrxn3b_S	33.3%	10	CRISPRessoPooled	15.7333333333333
tjp1b_B	33.3%	10	CRISPRessoPooled	0.066711140760507
tjp1b_L	33.3%	10	CRISPRessoPooled	20.2269692923899
cnsta	66.7%	0	CRISPRessoPooled	32.4216144096064
cntn1a	66.7%	0	CRISPRessoPooled	11.0370123374458
cntn1b	66.7%	0	CRISPRessoPooled	14.1474808141475
cntn3b	66.7%	0	CRISPRessoPooled	46.9782971619366
cntnap2b	66.7%	0	CRISPRessoPooled	36.6154873164219
cntnap4	66.7%	0	CRISPRessoPooled	33.4670678702775
CNTNAP5	66.7%	0	CRISPRessoPooled	12.8050819124039
gjd1a	66.7%	0	CRISPRessoPooled	40.3467822607536
nlgn1	66.7%	0	CRISPRessoPooled	20.7471647765177
nlgn3a	66.7%	0	CRISPRessoPooled	51.7666666666667
nlgn4a	66.7%	0	CRISPRessoPooled	32.7442480826942
nrxn1a_L	66.7%	0	CRISPRessoPooled	18.5333333333333
nrxn1a_S	66.7%	0	CRISPRessoPooled	11.4666666666667
nrxn1b_L	66.7%	0	CRISPRessoPooled	29.4
nrxn1b_S	66.7%	0	CRISPRessoPooled	39.5659432387312
nrxn3a_L	66.7%	0	CRISPRessoPooled	25
nrxn3b_L	66.7%	0	CRISPRessoPooled	33.7558372248165
nrxn3b_S	66.7%	0	CRISPRessoPooled	12.0373457819273
tjp1b_B	66.7%	0	CRISPRessoPooled	23.4411470490163
tjp1b_L	66.7%	0	CRISPRessoPooled	42.2986969595723
cnsta	66.7%	25	CRISPRessoPooled	12.0706902300767
cntn1a	66.7%	25	CRISPRessoPooled	27.3333333333333
cntn1b	66.7%	25	CRISPRessoPooled	2.14190093708166
cntn3b	66.7%	25	CRISPRessoPooled	40.3672787979967
cntnap2b	66.7%	25	CRISPRessoPooled	29.4431477159053
cntnap4	66.7%	25	CRISPRessoPooled	33.1438127090301
CNTNAP5	66.7%	25	CRISPRessoPooled	8.04289544235925
gjd1a	66.7%	25	CRISPRessoPooled	21.4142761841227
nlgn1	66.7%	25	CRISPRessoPooled	55
nlgn3a	66.7%	25	CRISPRessoPooled	10.4
nlgn4a	66.7%	25	CRISPRessoPooled	7.41482965931864
nrxn1a_L	66.7%	25	CRISPRessoPooled	0.7
nrxn1a_S	66.7%	25	CRISPRessoPooled	46.9803136469803
nrxn1b_L	66.7%	25	CRISPRessoPooled	18.4061353784595
nrxn1b_S	66.7%	25	CRISPRessoPooled	32.3990657323991
nrxn3a_L	66.7%	25	CRISPRessoPooled	27.6943610276944
nrxn3b_L	66.7%	25	CRISPRessoPooled	39.0927284856571
nrxn3b_S	66.7%	25	CRISPRessoPooled	25.0833889259506
tjp1b_B	66.7%	25	CRISPRessoPooled	26.0086695565188
tjp1b_L	66.7%	25	CRISPRessoPooled	23.2620320855615
cnsta	66.7%	10	CRISPRessoPooled	34.4
cntn1a	66.7%	10	CRISPRessoPooled	34.0893929286191
cntn1b	66.7%	10	CRISPRessoPooled	26.338688085676
cntn3b	66.7%	10	CRISPRessoPooled	21.7696160267112
cntnap2b	66.7%	10	CRISPRessoPooled	23.3566900233567
cntnap4	66.7%	10	CRISPRessoPooled	44.6631087391594
CNTNAP5	66.7%	10	CRISPRessoPooled	9.02104911460074
gjd1a	66.7%	10	CRISPRessoPooled	15.4590984974958
nlgn1	66.7%	10	CRISPRessoPooled	43.6624416277518
nlgn3a	66.7%	10	CRISPRessoPooled	36.3333333333333
nlgn4a	66.7%	10	CRISPRessoPooled	39.7795591182365
nrxn1a_L	66.7%	10	CRISPRessoPooled	22.4741580526842
nrxn1a_S	66.7%	10	CRISPRessoPooled	10.0366788929643
nrxn1b_L	66.7%	10	CRISPRessoPooled	47.4158052684228
nrxn1b_S	66.7%	10	CRISPRessoPooled	46.3951935914553
nrxn3a_L	66.7%	10	CRISPRessoPooled	9.43333333333333
nrxn3b_L	66.7%	10	CRISPRessoPooled	54.0360240160107
nrxn3b_S	66.7%	10	CRISPRessoPooled	25.6666666666667
tjp1b_B	66.7%	10	CRISPRessoPooled	41.3355592654424
tjp1b_L	66.7%	10	CRISPRessoPooled	33.6448598130841
cnsta	90%	0	CRISPRessoPooled	32.6775591863955
cntn1a	90%	0	CRISPRessoPooled	26.8422807602534
cntn1b	90%	0	CRISPRessoPooled	60.3402268178786
cntn3b	90%	0	CRISPRessoPooled	11.9397993311037
cntnap2b	90%	0	CRISPRessoPooled	43.7479159719907
cntnap4	90%	0	CRISPRessoPooled	56.704469646431
CNTNAP5	90%	0	CRISPRessoPooled	25.1928882925193
gjd1a	90%	0	CRISPRessoPooled	22.4666666666667
nlgn1	90%	0	CRISPRessoPooled	47.8652434956638
nlgn3a	90%	0	CRISPRessoPooled	69.1127418278853
nlgn4a	90%	0	CRISPRessoPooled	10.7512520868114
nrxn1a_L	90%	0	CRISPRessoPooled	18.4666666666667
nrxn1a_S	90%	0	CRISPRessoPooled	30.376792264088
nrxn1b_L	90%	0	CRISPRessoPooled	70.3333333333333
nrxn1b_S	90%	0	CRISPRessoPooled	27.0603937270604
nrxn3a_L	90%	0	CRISPRessoPooled	29.6666666666667
nrxn3b_L	90%	0	CRISPRessoPooled	29.3431143714572
nrxn3b_S	90%	0	CRISPRessoPooled	48.0160053351117
tjp1b_B	90%	0	CRISPRessoPooled	0.366788929643214
tjp1b_L	90%	0	CRISPRessoPooled	28.3666666666667
cnsta	90%	25	CRISPRessoPooled	52.6684456304203
cntn1a	90%	25	CRISPRessoPooled	34.9615255938441
cntn1b	90%	25	CRISPRessoPooled	52.3205342237062
cntn3b	90%	25	CRISPRessoPooled	50.0166833500167
cntnap2b	90%	25	CRISPRessoPooled	0.166722240746916
cntnap4	90%	25	CRISPRessoPooled	68.1135225375626
CNTNAP5	90%	25	CRISPRessoPooled	19.1067830758899
gjd1a	90%	25	CRISPRessoPooled	17.7118078719146
nlgn1	90%	25	CRISPRessoPooled	42.0333333333333
nlgn3a	90%	25	CRISPRessoPooled	45.6666666666667
nlgn4a	90%	25	CRISPRessoPooled	46
nrxn1a_L	90%	25	CRISPRessoPooled	52.4
nrxn1a_S	90%	25	CRISPRessoPooled	31.3333333333333
nrxn1b_L	90%	25	CRISPRessoPooled	38.4461487162387
nrxn1b_S	90%	25	CRISPRessoPooled	35.8383433533734
nrxn3a_L	90%	25	CRISPRessoPooled	4.66666666666667
nrxn3b_L	90%	25	CRISPRessoPooled	31.0033444816053
nrxn3b_S	90%	25	CRISPRessoPooled	7.70513675783856
tjp1b_B	90%	25	CRISPRessoPooled	14.7333333333333
tjp1b_L	90%	25	CRISPRessoPooled	56.5261044176707
cnsta	90%	10	CRISPRessoPooled	58.6862287429143
cntn1a	90%	10	CRISPRessoPooled	33.0771800868694
cntn1b	90%	10	CRISPRessoPooled	22.4632843791722
cntn3b	90%	10	CRISPRessoPooled	28.7290969899666
cntnap2b	90%	10	CRISPRessoPooled	40.1872283517218
cntnap4	90%	10	CRISPRessoPooled	76.4686248331108
CNTNAP5	90%	10	CRISPRessoPooled	11.8456375838926
gjd1a	90%	10	CRISPRessoPooled	45.6818939646549
nlgn1	90%	10	CRISPRessoPooled	55
nlgn3a	90%	10	CRISPRessoPooled	5.80193397799266
nlgn4a	90%	10	CRISPRessoPooled	29.7
nrxn1a_L	90%	10	CRISPRessoPooled	28.0760253417806
nrxn1a_S	90%	10	CRISPRessoPooled	53.0666666666667
nrxn1b_L	90%	10	CRISPRessoPooled	27.3757919306436
nrxn1b_S	90%	10	CRISPRessoPooled	18.6457638425617
nrxn3a_L	90%	10	CRISPRessoPooled	31.0770256752251
nrxn3b_L	90%	10	CRISPRessoPooled	60.7823470411234
nrxn3b_S	90%	10	CRISPRessoPooled	12.0333333333333
tjp1b_B	90%	10	CRISPRessoPooled	18.679119412942
tjp1b_L	90%	10	CRISPRessoPooled	56.0267111853089
cnsta	0	0	AmpliconDIVider	0
cnsta	0	25	AmpliconDIVider	0
cnsta	0	10	AmpliconDIVider	0
cnsta	33.3%	0	AmpliconDIVider	33.3333
cnsta	33.3%	25	AmpliconDIVider	32.0513
cnsta	33.3%	10	AmpliconDIVider	32.7118
cnsta	66.7%	0	AmpliconDIVider	66.6667
cnsta	66.7%	25	AmpliconDIVider	62.6763
cnsta	66.7%	10	AmpliconDIVider	65.5093
cnsta	90%	0	AmpliconDIVider	90
cnsta	90%	25	AmpliconDIVider	84.1121
cnsta	90%	10	AmpliconDIVider	88.5789
cntn1a	0	0	AmpliconDIVider	0
cntn1a	0	25	AmpliconDIVider	0
cntn1a	0	10	AmpliconDIVider	0
cntn1a	33.3%	0	AmpliconDIVider	33.3333
cntn1a	33.3%	25	AmpliconDIVider	31.4169
cntn1a	33.3%	10	AmpliconDIVider	32.1543
cntn1a	66.7%	0	AmpliconDIVider	66.6667
cntn1a	66.7%	25	AmpliconDIVider	63.8366
cntn1a	66.7%	10	AmpliconDIVider	65.5093
cntn1a	90%	0	AmpliconDIVider	90
cntn1a	90%	25	AmpliconDIVider	84.4542
cntn1a	90%	10	AmpliconDIVider	88.293
cntn1b	0	0	AmpliconDIVider	0.0666667
cntn1b	0	25	AmpliconDIVider	0
cntn1b	0	10	AmpliconDIVider	0
cntn1b	33.3%	0	AmpliconDIVider	33.3333
cntn1b	33.3%	25	AmpliconDIVider	31.7662
cntn1b	33.3%	10	AmpliconDIVider	32.7976
cntn1b	66.7%	0	AmpliconDIVider	66.6667
cntn1b	66.7%	25	AmpliconDIVider	63.7058
cntn1b	66.7%	10	AmpliconDIVider	65.4349
cntn1b	90%	0	AmpliconDIVider	90
cntn1b	90%	25	AmpliconDIVider	85.6871
cntn1b	90%	10	AmpliconDIVider	88.9657
cntn3b	0	0	AmpliconDIVider	0
cntn3b	0	25	AmpliconDIVider	0
cntn3b	0	10	AmpliconDIVider	0
cntn3b	33.3%	0	AmpliconDIVider	33.3333
cntn3b	33.3%	25	AmpliconDIVider	31.8167
cntn3b	33.3%	10	AmpliconDIVider	32.8084
cntn3b	66.7%	0	AmpliconDIVider	66.6667
cntn3b	66.7%	10	AmpliconDIVider	65.2103
cntn3b	90%	0	AmpliconDIVider	90
cntn3b	90%	25	AmpliconDIVider	85.7415
cntn3b	90%	10	AmpliconDIVider	88.0626
cntnap2b	0	0	AmpliconDIVider	0
cntnap2b	0	25	AmpliconDIVider	0
cntnap2b	0	10	AmpliconDIVider	0
cntnap2b	33.3%	0	AmpliconDIVider	33.3333
cntnap2b	33.3%	25	AmpliconDIVider	33.0797
cntnap2b	33.3%	10	AmpliconDIVider	33.2117
cntnap2b	66.7%	0	AmpliconDIVider	66.6667
cntnap2b	66.7%	25	AmpliconDIVider	65.1678
cntnap2b	66.7%	10	AmpliconDIVider	66.335
cntnap2b	90%	0	AmpliconDIVider	90
cntnap2b	90%	25	AmpliconDIVider	88.3219
cntnap2b	90%	10	AmpliconDIVider	89.4894
cntnap4	0	0	AmpliconDIVider	0
cntnap4	0	25	AmpliconDIVider	0
cntnap4	0	10	AmpliconDIVider	0
cntnap4	33.3%	0	AmpliconDIVider	33.3333
cntnap4	33.3%	25	AmpliconDIVider	31.736
cntnap4	33.3%	10	AmpliconDIVider	32.7439
cntnap4	66.7%	0	AmpliconDIVider	66.6667
cntnap4	66.7%	25	AmpliconDIVider	62.8141
cntnap4	66.7%	10	AmpliconDIVider	65.0618
cntnap4	90%	0	AmpliconDIVider	90
cntnap4	90%	25	AmpliconDIVider	86.8726
cntnap4	90%	10	AmpliconDIVider	88.9035
CNTNAP5	0	0	AmpliconDIVider	0
CNTNAP5	0	25	AmpliconDIVider	0
CNTNAP5	0	10	AmpliconDIVider	0
CNTNAP5	33.3%	0	AmpliconDIVider	33.3333
CNTNAP5	33.3%	25	AmpliconDIVider	31.8979
CNTNAP5	33.3%	10	AmpliconDIVider	33.0797
CNTNAP5	66.7%	0	AmpliconDIVider	66.6667
CNTNAP5	66.7%	25	AmpliconDIVider	63.0517
CNTNAP5	66.7%	10	AmpliconDIVider	66.0284
CNTNAP5	90%	0	AmpliconDIVider	90
CNTNAP5	90%	25	AmpliconDIVider	85.1466
CNTNAP5	90%	10	AmpliconDIVider	88.1489
gjd1a	0	0	AmpliconDIVider	0
gjd1a	0	25	AmpliconDIVider	0
gjd1a	0	10	AmpliconDIVider	0
gjd1a	33.3%	0	AmpliconDIVider	33.3333
gjd1a	33.3%	25	AmpliconDIVider	31.6356
gjd1a	33.3%	10	AmpliconDIVider	32.8839
gjd1a	66.7%	0	AmpliconDIVider	66.6667
gjd1a	66.7%	25	AmpliconDIVider	64.1643
gjd1a	66.7%	10	AmpliconDIVider	65.4236
gjd1a	90%	0	AmpliconDIVider	90
gjd1a	90%	25	AmpliconDIVider	84.8523
gjd1a	90%	10	AmpliconDIVider	88.6991
nlgn1	0	0	AmpliconDIVider	0
nlgn1	0	25	AmpliconDIVider	0
nlgn1	0	10	AmpliconDIVider	0
nlgn1	33.3%	0	AmpliconDIVider	33.3333
nlgn1	33.3%	25	AmpliconDIVider	32.0616
nlgn1	33.3%	10	AmpliconDIVider	32.4149
nlgn1	66.7%	0	AmpliconDIVider	66.6667
nlgn1	66.7%	25	AmpliconDIVider	62.8733
nlgn1	66.7%	10	AmpliconDIVider	66.0502
nlgn1	90%	0	AmpliconDIVider	90
nlgn1	90%	25	AmpliconDIVider	85.0126
nlgn1	90%	10	AmpliconDIVider	88.0339
nlgn3a	0	0	AmpliconDIVider	0
nlgn3a	0	25	AmpliconDIVider	0.0636537
nlgn3a	0	10	AmpliconDIVider	0.066072
nlgn3a	33.3%	0	AmpliconDIVider	33.3333
nlgn3a	33.3%	25	AmpliconDIVider	31.1838
nlgn3a	33.3%	10	AmpliconDIVider	32.8299
nlgn3a	66.7%	0	AmpliconDIVider	66.6667
nlgn3a	66.7%	25	AmpliconDIVider	63.012
nlgn3a	66.7%	10	AmpliconDIVider	64.5995
nlgn3a	90%	0	AmpliconDIVider	90
nlgn3a	90%	25	AmpliconDIVider	86.5662
nlgn3a	90%	10	AmpliconDIVider	88.3797
nlgn4a	0	0	AmpliconDIVider	0.0666667
nlgn4a	0	25	AmpliconDIVider	0.0633312
nlgn4a	0	10	AmpliconDIVider	0.0646831
nlgn4a	33.3%	0	AmpliconDIVider	33.3333
nlgn4a	33.3%	25	AmpliconDIVider	31.8283
nlgn4a	33.3%	10	AmpliconDIVider	32.8192
nlgn4a	66.7%	0	AmpliconDIVider	66.6667
nlgn4a	66.7%	25	AmpliconDIVider	62.8536
nlgn4a	66.7%	10	AmpliconDIVider	64.6736
nlgn4a	90%	0	AmpliconDIVider	90.0333
nlgn4a	90%	25	AmpliconDIVider	85.093
nlgn4a	90%	10	AmpliconDIVider	88.9328
nrxn1a	0	0	AmpliconDIVider	0
nrxn1a	0	25	AmpliconDIVider	0
nrxn1a	0	10	AmpliconDIVider	0
nrxn1a	33.3%	0	AmpliconDIVider	33.3333
nrxn1a	33.3%	25	AmpliconDIVider	31.0849
nrxn1a	33.3%	10	AmpliconDIVider	32.9489
nrxn1a	66.7%	0	AmpliconDIVider	66.6667
nrxn1a	66.7%	25	AmpliconDIVider	62.5782
nrxn1a	66.7%	10	AmpliconDIVider	65.0618
nrxn1a	90%	0	AmpliconDIVider	90
nrxn1a	90%	25	AmpliconDIVider	85.9325
nrxn1a	90%	10	AmpliconDIVider	88.5827
nrxn1a	0	0	AmpliconDIVider	0
nrxn1a	0	25	AmpliconDIVider	0
nrxn1a	0	10	AmpliconDIVider	0
nrxn1a	33.3%	0	AmpliconDIVider	33.3333
nrxn1a	33.3%	25	AmpliconDIVider	31.1333
nrxn1a	33.3%	10	AmpliconDIVider	32.2269
nrxn1a	66.7%	0	AmpliconDIVider	66.6667
nrxn1a	66.7%	25	AmpliconDIVider	62.7353
nrxn1a	66.7%	10	AmpliconDIVider	65.703
nrxn1a	90%	0	AmpliconDIVider	90
nrxn1a	90%	25	AmpliconDIVider	84.2434
nrxn1a	90%	10	AmpliconDIVider	88.5536
nrxn1b	0	0	AmpliconDIVider	0
nrxn1b	0	25	AmpliconDIVider	0
nrxn1b	0	10	AmpliconDIVider	0
nrxn1b	33.3%	0	AmpliconDIVider	33.3333
nrxn1b	33.3%	25	AmpliconDIVider	31.6857
nrxn1b	33.3%	10	AmpliconDIVider	33.0033
nrxn1b	66.7%	0	AmpliconDIVider	66.6667
nrxn1b	66.7%	25	AmpliconDIVider	64.032
nrxn1b	66.7%	10	AmpliconDIVider	65.3381
nrxn1b	90%	0	AmpliconDIVider	90
nrxn1b	90%	25	AmpliconDIVider	85.9052
nrxn1b	90%	10	AmpliconDIVider	88.9035
nrxn1b	0	0	AmpliconDIVider	0
nrxn1b	0	25	AmpliconDIVider	0
nrxn1b	0	10	AmpliconDIVider	0
nrxn1b	33.3%	0	AmpliconDIVider	33.3333
nrxn1b	33.3%	25	AmpliconDIVider	31.1721
nrxn1b	33.3%	10	AmpliconDIVider	32.9056
nrxn1b	66.7%	0	AmpliconDIVider	66.6667
nrxn1b	66.7%	25	AmpliconDIVider	63.1512
nrxn1b	66.7%	10	AmpliconDIVider	65.8545
nrxn1b	90%	0	AmpliconDIVider	90
nrxn1b	90%	25	AmpliconDIVider	85.4701
nrxn1b	90%	10	AmpliconDIVider	87.7763
nrxn3a	0	0	AmpliconDIVider	0
nrxn3a	0	25	AmpliconDIVider	0.0634921
nrxn3a	0	10	AmpliconDIVider	0
nrxn3a	33.3%	0	AmpliconDIVider	33.3333
nrxn3a	33.3%	25	AmpliconDIVider	31.746
nrxn3a	33.3%	10	AmpliconDIVider	64.8508
nrxn3a	66.7%	0	AmpliconDIVider	66.6667
nrxn3a	66.7%	25	AmpliconDIVider	63.645
nrxn3a	66.7%	10	AmpliconDIVider	65.445
nrxn3a	90%	0	AmpliconDIVider	90
nrxn3a	90%	25	AmpliconDIVider	84.2434
nrxn3a	90%	10	AmpliconDIVider	88.845
nrxn3b	0	0	AmpliconDIVider	0
nrxn3b	0	25	AmpliconDIVider	0
nrxn3b	0	10	AmpliconDIVider	0
nrxn3b	33.3%	0	AmpliconDIVider	33.3333
nrxn3b	33.3%	25	AmpliconDIVider	31.8573
nrxn3b	33.3%	10	AmpliconDIVider	32.8407
nrxn3b	66.7%	0	AmpliconDIVider	66.6667
nrxn3b	66.7%	25	AmpliconDIVider	64.4444
nrxn3b	66.7%	10	AmpliconDIVider	66.2471
nrxn3b	90%	0	AmpliconDIVider	90
nrxn3b	90%	25	AmpliconDIVider	86.262
nrxn3b	90%	10	AmpliconDIVider	89.7939
nrxn3b	0	0	AmpliconDIVider	0
nrxn3b	0	25	AmpliconDIVider	0
nrxn3b	0	10	AmpliconDIVider	0
nrxn3b	33.3%	0	AmpliconDIVider	33.3333
nrxn3b	33.3%	25	AmpliconDIVider	31.7662
nrxn3b	33.3%	10	AmpliconDIVider	32.8084
nrxn3b	66.7%	0	AmpliconDIVider	66.6667
nrxn3b	66.7%	25	AmpliconDIVider	62.9327
nrxn3b	66.7%	10	AmpliconDIVider	64.8298
nrxn3b	90%	0	AmpliconDIVider	90
nrxn3b	90%	25	AmpliconDIVider	86.3447
nrxn3b	90%	10	AmpliconDIVider	88.8743
tjp1b	0	0	AmpliconDIVider	0.0666667
tjp1b	0	25	AmpliconDIVider	0
tjp1b	0	10	AmpliconDIVider	0.065083
tjp1b	33.3%	0	AmpliconDIVider	33.3333
tjp1b	33.3%	25	AmpliconDIVider	31.8979
tjp1b	33.3%	10	AmpliconDIVider	32.5945
tjp1b	66.7%	0	AmpliconDIVider	66.6667
tjp1b	66.7%	25	AmpliconDIVider	64.1758
tjp1b	66.7%	10	AmpliconDIVider	65.4236
tjp1b	90%	0	AmpliconDIVider	90
tjp1b	90%	25	AmpliconDIVider	83.8509
tjp1b	90%	10	AmpliconDIVider	88.3797
tjp1b	0	0	AmpliconDIVider	0
tjp1b	0	25	AmpliconDIVider	0
tjp1b	0	10	AmpliconDIVider	0
tjp1b	33.3%	0	AmpliconDIVider	33.3333
tjp1b	33.3%	25	AmpliconDIVider	31.798
tjp1b	33.3%	10	AmpliconDIVider	32.7011
tjp1b	66.7%	0	AmpliconDIVider	66.6667
tjp1b	66.7%	25	AmpliconDIVider	62.9723
tjp1b	66.7%	10	AmpliconDIVider	65.7895
tjp1b	90%	0	AmpliconDIVider	90
tjp1b	90%	25	AmpliconDIVider	86.5107
tjp1b	90%	10	AmpliconDIVider	88.4376
nlgn4a	0	0	ampliCan	0.0333555703802535
cntnap4	0	0	ampliCan	0
nlgn1	0	0	ampliCan	0
CNTNAP5	0	0	ampliCan	0
nrxn1a_L	0	0	ampliCan	0
nrxn1a_S	0	0	ampliCan	0
nrxn1b_L	0	0	ampliCan	0
nrxn1b_S	0	0	ampliCan	0
nlgn3a	0	0	ampliCan	0
cnsta	0	0	ampliCan	0.0334112930170398
nrxn3a_L	0	0	ampliCan	0
cntnap2b	0	0	ampliCan	0
nrxn3b_L	0	0	ampliCan	0
nrxn3b_S	0	0	ampliCan	0
cntn1a	0	0	ampliCan	0
tjp1b_L	0	0	ampliCan	0.0334001336005344
tjp1b_B	0	0	ampliCan	0.0334224598930481
cntn1b	0	0	ampliCan	0.0334112930170398
gjd1a	0	0	ampliCan	0
cntn3b	0	0	ampliCan	0
nlgn4a	0	25	ampliCan	0.0333555703802535
cntnap4	0	25	ampliCan	0
nlgn1	0	25	ampliCan	0.0333667000333667
CNTNAP5	0	25	ampliCan	0.0334112930170398
nrxn1a_L	0	25	ampliCan	0
nrxn1a_S	0	25	ampliCan	0
nrxn1b_L	0	25	ampliCan	0
nrxn1b_S	0	25	ampliCan	0
nlgn3a	0	25	ampliCan	0.0334001336005344
cnsta	0	25	ampliCan	0.0334112930170398
nrxn3a_L	0	25	ampliCan	0.033500837520938
cntnap2b	0	25	ampliCan	0
nrxn3b_L	0	25	ampliCan	0
nrxn3b_S	0	25	ampliCan	0
cntn1a	0	25	ampliCan	0
tjp1b_L	0	25	ampliCan	0
tjp1b_B	0	25	ampliCan	0
cntn1b	0	25	ampliCan	0
gjd1a	0	25	ampliCan	0
cntn3b	0	25	ampliCan	0
nlgn4a	0	10	ampliCan	0.0333444481493831
cntnap4	0	10	ampliCan	0.0334560053529609
nlgn1	0	10	ampliCan	0
CNTNAP5	0	10	ampliCan	0
nrxn1a_L	0	10	ampliCan	0
nrxn1a_S	0	10	ampliCan	0.0334224598930481
nrxn1b_L	0	10	ampliCan	0
nrxn1b_S	0	10	ampliCan	0
nlgn3a	0	10	ampliCan	0.0334224598930481
cnsta	0	10	ampliCan	0.0334448160535117
nrxn3a_L	0	10	ampliCan	0.0333667000333667
cntnap2b	0	10	ampliCan	0
nrxn3b_L	0	10	ampliCan	0
nrxn3b_S	0	10	ampliCan	0
cntn1a	0	10	ampliCan	0
tjp1b_L	0	10	ampliCan	0
tjp1b_B	0	10	ampliCan	0.0334112930170398
cntn1b	0	10	ampliCan	0
gjd1a	0	10	ampliCan	0
cntn3b	0	10	ampliCan	0
nlgn4a	33.3%	0	ampliCan	33.3110591379886
cntnap4	33.3%	0	ampliCan	33.3444816053512
nlgn1	33.3%	0	ampliCan	33.500837520938
CNTNAP5	33.3%	0	ampliCan	33.3444816053512
nrxn1a_L	33.3%	0	ampliCan	33.3444704310057
nrxn1a_S	33.3%	0	ampliCan	33.2887700534759
nrxn1b_L	33.3%	0	ampliCan	33.3667334669339
nrxn1b_S	33.3%	0	ampliCan	33.3444928021426
nlgn3a	33.3%	0	ampliCan	33.3333333333333
cnsta	33.3%	0	ampliCan	33.4112930170398
nrxn3a_L	33.3%	0	ampliCan	33.3222148098732
cntnap2b	33.3%	0	ampliCan	33.322203672788
nrxn3b_L	33.3%	0	ampliCan	33.2553475935829
nrxn3b_S	33.3%	0	ampliCan	33.3444928021426
cntn1a	33.3%	0	ampliCan	33.4002006018054
tjp1b_L	33.3%	0	ampliCan	33.411214953271
tjp1b_B	33.3%	0	ampliCan	33.2998996990973
cntn1b	33.3%	0	ampliCan	33.355592654424
gjd1a	33.3%	0	ampliCan	33.4225493476079
cntn3b	33.3%	0	ampliCan	33.3444704310057
nlgn4a	33.3%	25	ampliCan	33.322203672788
cntnap4	33.3%	25	ampliCan	33.411214953271
nlgn1	33.3%	25	ampliCan	33.3333333333333
CNTNAP5	33.3%	25	ampliCan	33.4224598930481
nrxn1a_L	33.3%	25	ampliCan	33.2999666333
nrxn1a_S	33.3%	25	ampliCan	33.3889816360601
nrxn1b_L	33.3%	25	ampliCan	33.355592654424
nrxn1b_S	33.3%	25	ampliCan	33.355592654424
nlgn3a	33.3%	25	ampliCan	33.3556597454789
cnsta	33.3%	25	ampliCan	33.355614973262
nrxn3a_L	33.3%	25	ampliCan	33.3444592790387
cntnap2b	33.3%	25	ampliCan	33.2442365519546
nrxn3b_L	33.3%	25	ampliCan	33.3667334669339
nrxn3b_S	33.3%	25	ampliCan	33.3444816053512
cntn1a	33.3%	25	ampliCan	33.355614973262
tjp1b_L	33.3%	25	ampliCan	33.322192513369
tjp1b_B	33.3%	25	ampliCan	33.3667669675694
cntn1b	33.3%	25	ampliCan	33.3667000333667
gjd1a	33.3%	25	ampliCan	33.3889816360601
cntn3b	33.3%	25	ampliCan	33.4225493476079
nlgn4a	33.3%	10	ampliCan	33.4001336005344
cntnap4	33.3%	10	ampliCan	33.3110591379886
nlgn1	33.3%	10	ampliCan	33.2777036048064
CNTNAP5	33.3%	10	ampliCan	33.355614973262
nrxn1a_L	33.3%	10	ampliCan	33.2554257095159
nrxn1a_S	33.3%	10	ampliCan	33.3667669675694
nrxn1b_L	33.3%	10	ampliCan	33.322203672788
nrxn1b_S	33.3%	10	ampliCan	33.4002677376171
nlgn3a	33.3%	10	ampliCan	33.3667334669339
cnsta	33.3%	10	ampliCan	33.3779264214047
nrxn3a_L	33.3%	10	ampliCan	33.3889816360601
cntnap2b	33.3%	10	ampliCan	33.3444704310057
nrxn3b_L	33.3%	10	ampliCan	33.3221701272605
nrxn3b_S	33.3%	10	ampliCan	33.3667669675694
cntn1a	33.3%	10	ampliCan	33.355614973262
tjp1b_L	33.3%	10	ampliCan	33.3890374331551
tjp1b_B	33.3%	10	ampliCan	33.322181331549
cntn1b	33.3%	10	ampliCan	33.3667669675694
gjd1a	33.3%	10	ampliCan	33.478406427854
cntn3b	33.3%	10	ampliCan	33.3110591379886
nlgn4a	66.7%	0	ampliCan	66.7001003009027
cntnap4	66.7%	0	ampliCan	66.677796327212
nlgn1	66.7%	0	ampliCan	66.6332665330661
CNTNAP5	66.7%	0	ampliCan	66.644385026738
nrxn1a_L	66.7%	0	ampliCan	66.6555183946488
nrxn1a_S	66.7%	0	ampliCan	66.7112746738039
nrxn1b_L	66.7%	0	ampliCan	66.7111853088481
nrxn1b_S	66.7%	0	ampliCan	66.8005354752343
nlgn3a	66.7%	0	ampliCan	66.5998663994656
cnsta	66.7%	0	ampliCan	66.677796327212
nrxn3a_L	66.7%	0	ampliCan	66.7001003009027
cntnap2b	66.7%	0	ampliCan	66.644385026738
nrxn3b_L	66.7%	0	ampliCan	66.7000668002672
nrxn3b_S	66.7%	0	ampliCan	66.5775401069519
cntn1a	66.7%	0	ampliCan	66.7446524064171
tjp1b_L	66.7%	0	ampliCan	66.6221628838451
tjp1b_B	66.7%	0	ampliCan	66.6889408620114
cntn1b	66.7%	0	ampliCan	66.644407345576
gjd1a	66.7%	0	ampliCan	66.677818668451
cntn3b	66.7%	0	ampliCan	66.7112299465241
nlgn4a	66.7%	25	ampliCan	66.6221182759773
cntnap4	66.7%	25	ampliCan	66.6778298727395
nlgn1	66.7%	25	ampliCan	66.7111853088481
CNTNAP5	66.7%	25	ampliCan	66.6332330324306
nrxn1a_L	66.7%	25	ampliCan	66.6666666666667
nrxn1a_S	66.7%	25	ampliCan	66.6221628838451
nrxn1b_L	66.7%	25	ampliCan	66.7668670674683
nrxn1b_S	66.7%	25	ampliCan	66.644385026738
nlgn3a	66.7%	25	ampliCan	66.6889632107023
cnsta	66.7%	25	ampliCan	66.6555407209613
nrxn3a_L	66.7%	25	ampliCan	66.7223521550284
cntnap2b	66.7%	25	ampliCan	66.677796327212
nrxn3b_L	66.7%	25	ampliCan	66.6889408620114
nrxn3b_S	66.7%	25	ampliCan	66.6666666666667
cntn1a	66.7%	25	ampliCan	66.6220735785953
tjp1b_L	66.7%	25	ampliCan	66.6666666666667
tjp1b_B	66.7%	25	ampliCan	66.6555295689943
cntn1b	66.7%	25	ampliCan	66.677818668451
gjd1a	66.7%	25	ampliCan	66.7223521550284
cntn3b	66.7%	25	ampliCan	66.6555295689943
nlgn4a	66.7%	10	ampliCan	66.6888962987663
cntnap4	66.7%	10	ampliCan	66.7001003009027
nlgn1	66.7%	10	ampliCan	66.7447306791569
CNTNAP5	66.7%	10	ampliCan	66.7223521550284
nrxn1a_L	66.7%	10	ampliCan	66.6555407209613
nrxn1a_S	66.7%	10	ampliCan	66.6555295689943
nrxn1b_L	66.7%	10	ampliCan	66.7557634480454
nrxn1b_S	66.7%	10	ampliCan	66.7336010709505
nlgn3a	66.7%	10	ampliCan	66.5774506523921
cnsta	66.7%	10	ampliCan	66.8008048289739
nrxn3a_L	66.7%	10	ampliCan	66.6332665330661
cntnap2b	66.7%	10	ampliCan	66.6332999666333
nrxn3b_L	66.7%	10	ampliCan	66.7001003009027
nrxn3b_S	66.7%	10	ampliCan	66.6666666666667
cntn1a	66.7%	10	ampliCan	66.6555295689943
tjp1b_L	66.7%	10	ampliCan	66.7224080267559
tjp1b_B	66.7%	10	ampliCan	66.7001003009027
cntn1b	66.7%	10	ampliCan	66.7
gjd1a	66.7%	10	ampliCan	66.6110183639399
cntn3b	66.7%	10	ampliCan	66.644385026738
nlgn4a	90%	0	ampliCan	89.9966543994647
cntnap4	90%	0	ampliCan	90.0200267022697
nlgn1	90%	0	ampliCan	90.0367769976597
CNTNAP5	90%	0	ampliCan	90
nrxn1a_L	90%	0	ampliCan	90.0066844919786
nrxn1a_S	90%	0	ampliCan	90.1036442661317
nrxn1b_L	90%	0	ampliCan	89.9799599198397
nrxn1b_S	90%	0	ampliCan	89.983305509182
nlgn3a	90%	0	ampliCan	90.0702106318957
cnsta	90%	0	ampliCan	89.9866488651535
nrxn3a_L	90%	0	ampliCan	90.0500834724541
cntnap2b	90%	0	ampliCan	89.7024406552992
nrxn3b_L	90%	0	ampliCan	90.0134048257373
nrxn3b_S	90%	0	ampliCan	89.9766120948881
cntn1a	90%	0	ampliCan	89.9766120948881
tjp1b_L	90%	0	ampliCan	90.0602409638554
tjp1b_B	90%	0	ampliCan	90.0200267022697
cntn1b	90%	0	ampliCan	89.9866488651535
gjd1a	90%	0	ampliCan	90.0100233879051
cntn3b	90%	0	ampliCan	90.016694490818
nlgn4a	90%	25	ampliCan	90
cntnap4	90%	25	ampliCan	90
nlgn1	90%	25	ampliCan	90.0100233879051
CNTNAP5	90%	25	ampliCan	89.9866488651535
nrxn1a_L	90%	25	ampliCan	89.9766120948881
nrxn1a_S	90%	25	ampliCan	89.9732620320856
nrxn1b_L	90%	25	ampliCan	90.0735294117647
nrxn1b_S	90%	25	ampliCan	89.9866488651535
nlgn3a	90%	25	ampliCan	89.9866041527127
cnsta	90%	25	ampliCan	89.9799599198397
nrxn3a_L	90%	25	ampliCan	89.9799599198397
cntnap2b	90%	25	ampliCan	89.9665551839465
nrxn3b_L	90%	25	ampliCan	89.9732620320856
nrxn3b_S	90%	25	ampliCan	90.0100233879051
cntn1a	90%	25	ampliCan	90.0735294117647
tjp1b_L	90%	25	ampliCan	90
tjp1b_B	90%	25	ampliCan	89.9766120948881
cntn1b	90%	25	ampliCan	89.9866488651535
gjd1a	90%	25	ampliCan	89.9732620320856
cntn3b	90%	25	ampliCan	90.0367769976597
nlgn4a	90%	10	ampliCan	90.0567233900567
cntnap4	90%	10	ampliCan	89.9866488651535
nlgn1	90%	10	ampliCan	90.0100233879051
CNTNAP5	90%	10	ampliCan	90.016694490818
nrxn1a_L	90%	10	ampliCan	90.0100233879051
nrxn1a_S	90%	10	ampliCan	89.9799599198397
nrxn1b_L	90%	10	ampliCan	89.9866488651535
nrxn1b_S	90%	10	ampliCan	90.016694490818
nlgn3a	90%	10	ampliCan	90.0401069518716
cnsta	90%	10	ampliCan	90.0066844919786
nrxn3a_L	90%	10	ampliCan	90.0033433634236
cntnap2b	90%	10	ampliCan	89.9766120948881
nrxn3b_L	90%	10	ampliCan	90.0970224155236
nrxn3b_S	90%	10	ampliCan	90.0100233879051
cntn1a	90%	10	ampliCan	89.9631983941117
tjp1b_L	90%	10	ampliCan	90.0100233879051
tjp1b_B	90%	10	ampliCan	89.983305509182
cntn1b	90%	10	ampliCan	90.0200267022697
gjd1a	90%	10	ampliCan	89.983305509182
cntn3b	90%	10	ampliCan	89.9665551839465
