# Supplementary material for: Accurate analysis of genuine CRISPR editing events with ampliCan
Source: Genome Res. 2019 May;29(5):843–7. doi: 10.1101/gr.244293.118 (PMC6499316; doi:10.1101/gr.244293.118)
Supplement: Supplemental Material [file supp_gr.244293.118_Supplemental_Code_S1.zip › amplican_manuscript/figures/precision_table.csv]

Edited	Control	# of reads	True editing efficiency
100	0	1	100
10	0	10	10
1.001001001001	0	100	1
0.110209397855926	0.0100190361687206	1000	0.1
0.026072481498566	0.0160446039991175	10000	0.01
0.0187490099119097	0.0177463890610055	1e+05	0.001
