# Supplementary material for: Accurate analysis of genuine CRISPR editing events with ampliCan
Source: Genome Res. 2019 May;29(5):843–7. doi: 10.1101/gr.244293.118 (PMC6499316; doi:10.1101/gr.244293.118)
Supplement: Supplemental Material [file supp_gr.244293.118_Supplemental_Code_S2.tar.gz]

Archive with 191 entries (163 files):
- amplican/DESCRIPTION
- amplican/NAMESPACE
- amplican/R
- amplican/R/AlignmentsExperimentSet-class.R
- amplican/R/RcppExports.R
- amplican/R/amplican.R
- amplican/R/amplicanAlign.R
- amplican/R/amplicanFilter.R
- amplican/R/amplicanNormalize.R
- amplican/R/amplicanReport.R
- amplican/R/amplicanSummarize.R
- amplican/R/ggforce_bezier.R
- amplican/R/helpers_alignment.R
- amplican/R/helpers_directory.R
- amplican/R/helpers_filters.R
- amplican/R/helpers_general.R
- amplican/R/helpers_plots.R
- amplican/R/helpers_rmd.R
- amplican/R/helpers_warnings.R
- amplican/README.md
- amplican/build
- amplican/build/vignette.rds
- amplican/inst
- amplican/inst/NEWS
- amplican/inst/TODO
- amplican/inst/doc
- amplican/inst/doc/amplicanFAQ.Rmd
- amplican/inst/doc/amplicanFAQ.html
- amplican/inst/doc/amplicanOverview.R
- amplican/inst/doc/amplicanOverview.Rmd
- amplican/inst/doc/amplicanOverview.html
- amplican/inst/doc/example_amplicon_report.R
- amplican/inst/doc/example_amplicon_report.Rmd
- amplican/inst/doc/example_amplicon_report.html
- amplican/inst/doc/example_barcode_report.R
- amplican/inst/doc/example_barcode_report.Rmd
- amplican/inst/doc/example_barcode_report.html
- amplican/inst/doc/example_group_report.R
- amplican/inst/doc/example_group_report.Rmd
- amplican/inst/doc/example_group_report.html
- amplican/inst/doc/example_guide_report.R
- amplican/inst/doc/example_guide_report.Rmd
- amplican/inst/doc/example_guide_report.html
- amplican/inst/doc/example_id_report.R
- amplican/inst/doc/example_id_report.Rmd
- amplican/inst/doc/example_id_report.html
- amplican/inst/doc/example_index.R
- amplican/inst/doc/example_index.Rmd
- amplican/inst/doc/example_index.html
- amplican/inst/extdata
- amplican/inst/extdata/R1_001.fastq
- amplican/inst/extdata/R1_002.fastq
- amplican/inst/extdata/R2_001.fastq
- amplican/inst/extdata/R2_002.fastq
- amplican/inst/extdata/config.csv
- amplican/inst/extdata/results
- amplican/inst/extdata/results/RunParameters.txt
- amplican/inst/extdata/results/alignments
- amplican/inst/extdata/results/alignments/AlignmentsExperimentSet.rds
- amplican/inst/extdata/results/alignments/alignments.txt
- amplican/inst/extdata/results/alignments/events_filtered_shifted.csv
- amplican/inst/extdata/results/alignments/events_filtered_shifted_normalized.csv
- amplican/inst/extdata/results/alignments/raw_events.csv
- amplican/inst/extdata/results/alignments/unassigned_reads.csv
- amplican/inst/extdata/results/barcode_reads_filters.csv
- amplican/inst/extdata/results/config_summary.csv
- amplican/inst/rmarkdown
- amplican/inst/rmarkdown/templates
- amplican/inst/rmarkdown/templates/amplicon_report
- amplican/inst/rmarkdown/templates/amplicon_report/skeleton
- amplican/inst/rmarkdown/templates/amplicon_report/skeleton/skeleton.Rmd
- amplican/inst/rmarkdown/templates/amplicon_report/template.yaml
- amplican/inst/rmarkdown/templates/barcode_report
- amplican/inst/rmarkdown/templates/barcode_report/skeleton
- amplican/inst/rmarkdown/templates/barcode_report/skeleton/skeleton.Rmd
- amplican/inst/rmarkdown/templates/barcode_report/template.yaml
- amplican/inst/rmarkdown/templates/group_report
- amplican/inst/rmarkdown/templates/group_report/skeleton
- amplican/inst/rmarkdown/templates/group_report/skeleton/skeleton.Rmd
- amplican/inst/rmarkdown/templates/group_report/template.yaml
- amplican/inst/rmarkdown/templates/guide_report
- amplican/inst/rmarkdown/templates/guide_report/skeleton
- amplican/inst/rmarkdown/templates/guide_report/skeleton/skeleton.Rmd
- amplican/inst/rmarkdown/templates/guide_report/template.yaml
- amplican/inst/rmarkdown/templates/id_report
- amplican/inst/rmarkdown/templates/id_report/skeleton
- amplican/inst/rmarkdown/templates/id_report/skeleton/skeleton.Rmd
- amplican/inst/rmarkdown/templates/id_report/template.yaml
- amplican/inst/rmarkdown/templates/index_report
- amplican/inst/rmarkdown/templates/index_report/skeleton
- amplican/inst/rmarkdown/templates/index_report/skeleton/skeleton.Rmd
- amplican/inst/rmarkdown/templates/index_report/template.yaml
- amplican/inst/test_data
- amplican/inst/test_data/test_aln.csv
- amplican/inst/test_data/test_cfg.csv
- amplican/man
- amplican/man/AlignmentsExperimentSet-class.Rd
- amplican/man/alphabetQuality.Rd
- amplican/man/amplican.Rd
- amplican/man/amplicanAlign.Rd
- amplican/man/amplicanConsensus.Rd
- amplican/man/amplicanFilter.Rd
- amplican/man/amplicanMap.Rd
- amplican/man/amplicanNormalize.Rd
- amplican/man/amplicanOverlap.Rd
- amplican/man/amplicanPipeline.Rd
- amplican/man/amplicanPipelineConservative.Rd
- amplican/man/amplicanReport.Rd
- amplican/man/amplicanSummarize.Rd
- amplican/man/amplican_print_reads.Rd
- amplican/man/assignedCount.Rd
- amplican/man/barcodeData-set.Rd
- amplican/man/barcodeData.Rd
- amplican/man/checkConfigFile.Rd
- amplican/man/checkFileWriteAccess.Rd
- amplican/man/checkPrimers.Rd
- amplican/man/checkTarget.Rd
- amplican/man/cigarsToEvents.Rd
- amplican/man/comb_along.Rd
- amplican/man/cumsumw.Rd
- amplican/man/decode.Rd
- amplican/man/defGR.Rd
- amplican/man/experimentData-set.Rd
- amplican/man/experimentData.Rd
- amplican/man/extractEvents.Rd
- amplican/man/findEOP.Rd
- amplican/man/findLQR.Rd
- amplican/man/findPD.Rd
- amplican/man/flipRanges.Rd
- amplican/man/fwdReads-set.Rd
- amplican/man/fwdReads.Rd
- amplican/man/fwdReadsType-set.Rd
- amplican/man/fwdReadsType.Rd
- amplican/man/geom_bezier.Rd
- amplican/man/getEventInfo.Rd
- amplican/man/getEvents.Rd
- amplican/man/get_amplicon.Rd
- amplican/man/get_left_primer.Rd
- amplican/man/get_right_primer.Rd
- amplican/man/goodAvgQuality.Rd
- amplican/man/goodBaseQuality.Rd
- amplican/man/lookupAlignment.Rd
- amplican/man/makeAlignment.Rd
- amplican/man/metaplot_deletions.Rd
- amplican/man/metaplot_insertions.Rd
- amplican/man/metaplot_mismatches.Rd
- amplican/man/pairToEvents.Rd
- amplican/man/plot_amplicon.Rd
- amplican/man/plot_cuts.Rd
- amplican/man/plot_deletions.Rd
- amplican/man/plot_height.Rd
- amplican/man/plot_heterogeneity.Rd
- amplican/man/plot_insertions.Rd
- amplican/man/plot_mismatches.Rd
- amplican/man/plot_variants.Rd
- amplican/man/readCounts-set.Rd
- amplican/man/readCounts.Rd
- amplican/man/revComp.Rd
- amplican/man/rveReads-set.Rd
- amplican/man/rveReads.Rd
- amplican/man/rveReadsType-set.Rd
- amplican/man/rveReadsType.Rd
- amplican/man/unassignedCount.Rd
- amplican/man/unassignedData-set.Rd
- amplican/man/unassignedData.Rd
- amplican/man/upperGroups.Rd
- amplican/man/writeAlignments.Rd
- amplican/src
- amplican/src/RcppExports.cpp
- amplican/src/bezier.cpp
- amplican/tests
- amplican/tests/testthat
- amplican/tests/testthat.R
- amplican/tests/testthat/test_alignment_helpers.R
- amplican/tests/testthat/test_amplican.R
- amplican/tests/testthat/test_filters_helpers.R
- amplican/tests/testthat/test_general_helpers.R
- amplican/tests/testthat/test_plot_helpers.R
- amplican/tests/testthat/test_summary_helpers.R
- amplican/vignettes
- amplican/vignettes/amplicanFAQ.Rmd
- amplican/vignettes/amplicanOverview.Rmd
- amplican/vignettes/example_amplicon_report.Rmd
- amplican/vignettes/example_barcode_report.Rmd
- amplican/vignettes/example_group_report.Rmd
- amplican/vignettes/example_guide_report.Rmd
- amplican/vignettes/example_id_report.Rmd
- amplican/vignettes/example_index.Rmd
- amplican/vignettes/figures
- amplican/vignettes/figures/amplican_conceptual_map.png
- amplican/vignettes/figures/amplican_consensus_rules.png
