# Supplementary material for: Accurate analysis of genuine CRISPR editing events with ampliCan
Source: Genome Res. 2019 May;29(5):843–7. doi: 10.1101/gr.244293.118 (PMC6499316; doi:10.1101/gr.244293.118)
Supplement: Supplemental Material [file supp_gr.244293.118_Supplemental_Code_S2.tar.gz › amplican/DESCRIPTION]

Package: amplican
Type: Package
Title: Automated analysis of CRISPR experiments
Description: `amplican` performs alignment of the amplicon reads, normalizes 
    gathered data, calculates multiple statistics (e.g. cut rates, frameshifts) 
    and presents results in form of  aggregated reports. Data and statistics can 
    be broken down by experiments, barcodes, user defined groups, guides and 
    amplicons allowing for quick identification of potential problems.
Version: 1.5.6
Authors@R: c(
    person("Kornel", "Labun", email = "kornel.labun@gmail.com", role = "aut"),
    person("Eivind", "Valen", email = "eivind.valen@gmail.com", role = c("cph", "cre"))
  )
URL: https://github.com/valenlab/amplican
BugReports: https://github.com/valenlab/amplican/issues
biocViews: ImmunoOncology, Technology, Alignment, qPCR, CRISPR
License: GPL-3
LazyData: true
LinkingTo: Rcpp
Depends: R (>= 3.4.0), methods, BiocGenerics (>= 0.22.0), Biostrings
        (>= 2.44.2), data.table (>= 1.10.4-3)
Imports: Rcpp, utils (>= 3.4.1), S4Vectors (>= 0.14.3), ShortRead (>=
        1.34.0), IRanges (>= 2.10.2), GenomicRanges (>= 1.28.4),
        GenomeInfoDb (>= 1.12.2), BiocParallel (>= 1.10.1), gtable (>=
        0.2.0), gridExtra (>= 2.2.1), ggplot2 (>= 2.2.0), ggthemes (>=
        3.4.0), waffle (>= 0.7.0), stringr (>= 1.2.0), stats (>=
        3.4.1), matrixStats (>= 0.52.2), Matrix (>= 1.2-10), dplyr (>=
        0.7.2), rmarkdown (>= 1.6), knitr (>= 1.16), clusterCrit (>=
        1.2.7)
RoxygenNote: 6.1.1
Suggests: testthat, BiocStyle, GenomicAlignments
Collate: 'helpers_general.R' 'AlignmentsExperimentSet-class.R'
        'RcppExports.R' 'helpers_rmd.R' 'amplicanReport.R'
        'helpers_directory.R' 'helpers_warnings.R' 'helpers_filters.R'
        'helpers_alignment.R' 'amplicanAlign.R' 'amplican.R'
        'amplicanFilter.R' 'amplicanNormalize.R' 'amplicanSummarize.R'
        'ggforce_bezier.R' 'helpers_plots.R'
VignetteBuilder: knitr
Encoding: UTF-8
NeedsCompilation: yes
Packaged: 2019-01-22 13:48:08 UTC; ai
Author: Kornel Labun [aut],
  Eivind Valen [cph, cre]
Maintainer: Eivind Valen <eivind.valen@gmail.com>
