# Supplementary material for: Accurate analysis of genuine CRISPR editing events with ampliCan
Source: Genome Res. 2019 May;29(5):843–7. doi: 10.1101/gr.244293.118 (PMC6499316; doi:10.1101/gr.244293.118)
Supplement: Supplemental Material [file supp_gr.244293.118_Supplemental_Code_S2.tar.gz › amplican/R/RcppExports.R]

# Generated by using Rcpp::compileAttributes() -> do not edit by hand
# Generator token: 10BE3573-1514-4C36-9D1C-5A225CD40393

bezierPath <- function(x, y, detail) {
    .Call('_amplican_bezierPath', PACKAGE = 'amplican', x, y, detail)
}

getBeziers <- function(x, y, id, detail) {
    .Call('_amplican_getBeziers', PACKAGE = 'amplican', x, y, id, detail)
}
