# Supplementary material for: Accurate analysis of genuine CRISPR editing events with ampliCan
Source: Genome Res. 2019 May;29(5):843–7. doi: 10.1101/gr.244293.118 (PMC6499316; doi:10.1101/gr.244293.118)
Supplement: Supplemental Material [file supp_gr.244293.118_Supplemental_Code_S2.tar.gz › amplican/R/helpers_directory.R]

#' Checks if the given directory exist and can be written to.
#'
#' @keywords internal
#' @param filePath (string) A string the path to the file.
#' @return (invisible) TRUE, Stop if no access.
#'
checkFileWriteAccess <- function(filePath) {
  if (file.access(filePath[1], mode = 2) != 0) {
    stop("No write access to the path or it does not exists: ",
         filePath)
  }
  invisible(TRUE)
}
