# Supplementary material for: Accurate analysis of genuine CRISPR editing events with ampliCan
Source: Genome Res. 2019 May;29(5):843–7. doi: 10.1101/gr.244293.118 (PMC6499316; doi:10.1101/gr.244293.118)
Supplement: Supplemental Material [file supp_gr.244293.118_Supplemental_Code_S2.tar.gz › amplican/inst/NEWS]

amplican 1.1.3
-----------------------
    o fixed couple bugs
    o improved HDR
    o HDR for base editors
    o example of HDR
    o FAQ vignette

amplican 1.1.2
-----------------------

    o ampliCan supports now other aligners with SAM format eg. bwa mem
    (cigarsToEvents) and pair format eg. EMBOSS needleall (pairToEvents)
    o HDR quantification
    o more then 10x speed up of extracting events from alignments

amplican 1.0.0
-----------------------

    o ampliCan first release
