# Supplementary material for: Accurate analysis of genuine CRISPR editing events with ampliCan
Source: Genome Res. 2019 May;29(5):843–7. doi: 10.1101/gr.244293.118 (PMC6499316; doi:10.1101/gr.244293.118)
Supplement: Supplemental Material [file supp_gr.244293.118_Supplemental_Code_S2.tar.gz › amplican/inst/TODO]

TODO

    o add test dataset with normalization examples
    o add arcs plot on top of the variant plot
    o figure out biostrings multiple seq alignment
    o figure out loading SAM file from normal CIGARS not only extended
    o support SAM files chimeric alignments
    o improvement, detecting mismatches and shifting indels if they happen to be on the left
    o adjust event filter for HDR reads, so that even in HDR experiments we can detect off-targets
