# Supplementary material for: Accurate analysis of genuine CRISPR editing events with ampliCan
Source: Genome Res. 2019 May;29(5):843–7. doi: 10.1101/gr.244293.118 (PMC6499316; doi:10.1101/gr.244293.118)
Supplement: Supplemental Material [file supp_gr.244293.118_Supplemental_Code_S2.tar.gz › amplican/inst/doc/amplicanFAQ.Rmd]

---
title: "ampliCan FAQ"
author: "Kornel Labun & Eivind Valen"
date: "`r BiocStyle::doc_date()`"
package: "`r pkg_ver('amplican')`"
output: BiocStyle::html_document
vignette: >
  %\VignetteIndexEntry{amplican FAQ}
  %\VignetteEngine{knitr::rmarkdown}
  %\VignetteEncoding{UTF-8}
---

This vignette lists the most Frequently Asked Questions we receive about ampliCan.

# Can ampliCan be used for TALENs, NICKASE or other types of genome editing?  
Yes, `amplican` can be used more or less as normal. The
expected edit site should still be placed as UPPER case letters, but
should in the case of dimers span the region between the two binding
sites. The guide sequence column is then typically set to the same as
the uppercase region. If you have controls, you should make sure their
Guide column and Group column are the same as the experiment for
normalization.

# I have one control that I want to use for many guides? How should I design the config file?

`amplican` is versatile in its normalization. In the default pipeline
the guideRNA and Group columns determine which experiments are
normalized by which. The Control column specifies what are to be
considered controls as opposed to cases. The controls that match both
the guideRNA and Group are averaged and are used to normalize every
read from the case group with the same guideRNA and Group. 

| ID | guideRNA | Group | Control |
|----|-------|-------|---------|
| 1  | ACTG  | g1    | 0       |
| 2  | ACTG  | g1    | 0       |
| 3  | ACTG  | g1    | 1       |
| 4  | ACTG  | g2    | 1       |
| 5  | ACTG  | g2    | 0       |
| 6  | ACTG  | g2    | 0       |

In the above example, with default configuration, Experiment ID 1 and
2 will be normalized with ID 3, while ID 5 and 6 with ID 4. 

However, as an alternative the user can only normalize by guideRNA
match by specifying `normalize = c("guideRNA")` in the
`amplicanPipeline`. If so, ID 3 and 4 will be averaged and will be
used to normalize all cases since all experiments have matching
guideRNA.

# What is unique reads?

Unique reads is the number of reads when all duplicates are only
counted once. For paired-end sequencing we reuiqre the combination of
forward and reverse read to be unique. This is a simple metric
of the heterogeneity of your reads.

If you have many reads, but few unique it means that many reads are
identical. Possibly because CRISPR did not cut, or have cut in a
highly specific manner.  If you have very high number of unique reads,
your reads are mostly different to each other. Sequencing errors,
alignments and mosaic CRISPR activity can contribute to this. Both of
those cases can happen in successful experiments, but usually a few
reads tend to be more frequently sampled.

# Why are Reads_Edited different from the sum of Reads_Del and Reads_Ins?
Reads_Del is the number of reads that had a deletion, Reads_Ins is number of reads 
that had an insertion. Reads_Edited is number of reads that had any edit, which can 
include reads with both insertion and deletion.

# Can amplican handle ABI files?
`ampliCan` can at present not handle ABI directly, but ABI can 
be converted to fastq files using other software.

# When should I adjust the cutoff for normalization?
There are mainly two reason to alter the normalization threshold:

1. When high precision is required (below 0.01%) it is beneficial to
lower the normalization threshold eg. `min_freq = 0.001` if you have
sufficient sequencing depth

2. When you have a homogenous genetic background or your sequencing
depth is low it might be beneficial to set the threshold higher e.g.
`min_freq = 0.1`. 

3. You suspect/expect that there is Index Hopping occuring in your reads, in 
that scenario you should adjust threshold to e.g. `min_freq = 0.03` as expected 
Index Hopping levels can be as high as 0.02 frequency and can be confused as 
genetic background during normalization, if threshold is kept at default.

This should be apparent from the mismatch plot, where the frequency
line of mismatches in the control should give you an idea of what the
background noise level is.

# What when I have not used unique dual indexing pooling combinations?
You can adjust threshold for normalization to `min_freq = 0.15` or use function
`amplicanPipelineConservative`.
