# Supplementary material for: Accurate analysis of genuine CRISPR editing events with ampliCan
Source: Genome Res. 2019 May;29(5):843–7. doi: 10.1101/gr.244293.118 (PMC6499316; doi:10.1101/gr.244293.118)
Supplement: Supplemental Material [file supp_gr.244293.118_Supplemental_Code_S2.tar.gz › amplican/inst/doc/amplicanOverview.R]

## ---- echo=FALSE-----------------------------------------------------------
config <- system.file("extdata", "config.csv", package = "amplican")
config <- read.csv(config)
knitr::kable(head(config))

## ----configPath, echo=TRUE, eval=FALSE-------------------------------------
#  system.file("extdata", "config.csv", package = "amplican")

## ----amplicanPipeline, echo=TRUE, eval=FALSE-------------------------------
#  # path to example config file
#  config <- system.file("extdata", "config.csv", package = "amplican")
#  # path to example fastq files
#  fastq_folder <- system.file("extdata", package = "amplican")
#  # output folder, a full path
#  results_folder <- tempdir()
#  
#  #  run amplican
#  amplicanPipeline(config, fastq_folder, results_folder)
#  
#  # results of the analysis can be found at
#  message(results_folder)

## ---- echo=FALSE-----------------------------------------------------------
barcodeFilters <- system.file("extdata", "results", "barcode_reads_filters.csv", 
                              package = "amplican")
barcodeFilters <- read.csv(barcodeFilters)
knitr::kable(head(barcodeFilters))

## ---- echo=FALSE-----------------------------------------------------------
config_summary <- system.file("extdata", "results", "config_summary.csv", 
                              package = "amplican")
config_summary <- read.csv(config_summary)
config_summary <- config_summary[, c("ID", "Barcode", "Reads", "Reads_Filtered",
                                     "Reads_In", "Reads_Del",
                                     "Reads_Edited", "Reads_Frameshifted")]
knitr::kable(head(config_summary))

## ---- echo=TRUE------------------------------------------------------------
# path to example RunParameters.txt
run_params <- system.file("extdata", "results", "RunParameters.txt", 
                          package = "amplican")
# show contents of the file
readLines(run_params) 

## ---- echo=TRUE, eval=FALSE------------------------------------------------
#  # path to the example alignments folder
#  system.file("extdata", "results", "alignments", package = "amplican")

## ---- echo=FALSE-----------------------------------------------------------
alignments <- system.file("extdata", "results", "alignments", 
                          "events_filtered_shifted_normalized.csv", 
                          package = "amplican")
alignments <- read.csv(alignments)
knitr::kable(head(alignments))

## ---- echo=TRUE------------------------------------------------------------
aln <- system.file("extdata", "results", "alignments", 
                   "AlignmentsExperimentSet.rds", 
                   package = "amplican")
aln <- readRDS(aln)
amplican::lookupAlignment(aln, ID = "ID_1") # will print most frequent alignment for ID_1
