# Supplementary material for: Accurate analysis of genuine CRISPR editing events with ampliCan
Source: Genome Res. 2019 May;29(5):843–7. doi: 10.1101/gr.244293.118 (PMC6499316; doi:10.1101/gr.244293.118)
Supplement: Supplemental Material [file supp_gr.244293.118_Supplemental_Code_S2.tar.gz › amplican/inst/extdata/R2_001.fastq]

@ID_1_valid_cut_biggest_1
AATTACACAAGCGCAAACACACCTGGATCTGGCTGCTGCAACACAGTTGGGATGGTCATCTGGCAGGACTCCTTTCCCCATTGGTGTGGGAATTTTTTTTTTTTTTTTTTTTCTGGAACAGACGTTTGACATTTTTCATTTAGCCGTCAGCTT
+
IIIIIIIIIIIIIIIIIIIIIIIIIIIIIIIIIIIIIIIIIIIIIIIIIIIIIIIIIIIIIIIIIIIIIIIIIIIIIIIIIIIIIIIIIIIIIIIIIIIIIIIIIIIIIIIIIIIIIIIIIIIIIIIIIIIIIIIIIIIIIIIIIIIIIIIII
@ID_1_valid_cut_biggest_2
AATTACACAAGCGCAAACACACCTGGATCTGGCTGCTGCAACACAGTTGGGATGGTCATCTGGCAGGACTCCTTTCCCCATTGGTGTGGGAATTTTTTTTTTTTTTTTTTTTCTGGAACAGACGTTTGACATTTTTCATTTAGCCGTCAGCTT
+
IIIIIIIIIIIIIIIIIIIIIIIIIIIIIIIIIIIIIIIIIIIIIIIIIIIIIIIIIIIIIIIIIIIIIIIIIIIIIIIIIIIIIIIIIIIIIIIIIIIIIIIIIIIIIIIIIIIIIIIIIIIIIIIIIIIIIIIIIIIIIIIIIIIIIIIII
@ID_1_valid_cut_biggest_3
AATTACACAAGCGCAAACACACCTGGATCTGGCTGCTGCAACACAGTTGGGATGGTCATCTGGCAGGACTCCTTTCCCCATTGGTGTGGGAATTTTTTTTTTTTTTTTTTTTCTGGAACAGACGTTTGACATTTTTCATTTAGCCGTCAGCTT
+
IIIIIIIIIIIIIIIIIIIIIIIIIIIIIIIIIIIIIIIIIIIIIIIIIIIIIIIIIIIIIIIIIIIIIIIIIIIIIIIIIIIIIIIIIIIIIIIIIIIIIIIIIIIIIIIIIIIIIIIIIIIIIIIIIIIIIIIIIIIIIIIIIIIIIIIII
@ID_1_valid_cut_medium_1
AATTACACAAGCGCAAACACACCTGGATCTGGCTGCTGCAACACAGTTGGGATGGTCATCTGGCAGGACTCCTTTCCCCATTGGTGTGTTTTTTTTTTTTTTTTTTTTAACAGACGTTTGACATTTTTCATTTAGCCGTCAGCTT
+
IIIIIIIIIIIIIIIIIIIIIIIIIIIIIIIIIIIIIIIIIIIIIIIIIIIIIIIIIIIIIIIIIIIIIIIIIIIIIIIIIIIIIIIIIIIIIIIIIIIIIIIIIIIIIIIIIIIIIIIIIIIIIIIIIIIIIIIIIIIIIIIII
@ID_1_valid_cut_medium_2
AATTACACAAGCGCAAACACACCTGGATCTGGCTGCTGCAACACAGTTGGGATGGTCATCTGGCAGGACTCCTTTCCCCATTGGTGTGTTTTTTTTTTTTTTTTTTTTAACAGACGTTTGACATTTTTCATTTAGCCGTCAGCTT
+
IIIIIIIIIIIIIIIIIIIIIIIIIIIIIIIIIIIIIIIIIIIIIIIIIIIIIIIIIIIIIIIIIIIIIIIIIIIIIIIIIIIIIIIIIIIIIIIIIIIIIIIIIIIIIIIIIIIIIIIIIIIIIIIIIIIIIIIIIIIIIIIII
@ID_1_valid_cut_small
AATTACACAAGCGCAAACACACCTGGATTTGGCTGCAGCAACACAGTTGGGATGGTCATCTGGCAGGACTCCTTTCCCCATTGACGTTTGACATTTTTCATTTAGCCGTCAGCTT
+
IIIIIIIIIIIIIIIIIIIIIIIIIIIIIIIIIIIIIIIIIIIIIIIIIIIIIIIIIIIIIIIIIIIIIIIIIIIIIIIIIIIIIIIIIIIIIIIIIIIIIIIIIIIIIIIIIII
@primer_dimer
AATTACACAAGCGCAAACACACGAGGCTTTTTCATTTAGCCGTCAGCTT
+
IIIIIIIIIIIIIIIIIIIIIIIIIIIIIIIIIIIIIIIIIIIIIIIII
@bad_quality32
TGGTCATCTGGCAGGACTCCTTTCCCCATTGGTGTGGGAAGAAAGGGTATCCCAGTGACCTCCAGTGACCTTCCCTGACCTTCTTCTCTGCCCTGGCATACGCAGCACCTGGAACAGATGTTTCAGATATTTTTCATTTAGCCGTCAGCTT
+
9999999999999999999999999999999999999999999999999999999999999999999999999999999999999999999999999999999999999999999999999999999999999999999999999999999
@bad_quality32
AAGCTGACGGCTAAATGAAAAATATCTGAAACATCTGTTCCAGGTGCTGCGTATGCCAGGGCAGAGAAGAAGGTCAGGGAAGGTCACTGGAGGTCACTGGGATACCCTTTCTTCCCACACCAATGGGGAAAGGAGTCCTGCCAGATGACCA
+
9999999999999999999999999999999999999999999999999999999999999999999999999999999999999999999999999999999999999999999999999999999999999999999999999999999
@bad_bases
TGGTCATCTGGCAGGACTCCTTTCCCCATTGGTGTGGGAAGAAAGGGTATCCCAGTGACCTCCAGTGACCTTCCCTGACCTTCTTCTCTGCCCTGGCATACGCAGCACCTGGAACAGATGTTTCAGATATTTTTCATTTAGCCGTCAGCTT
+
AAAAAAAAAAAAAAAAAAAAAAAAAAAAAAAAAAAAAAAAAAAAAAAAAAAAAAAAAAAAAAAAAAAAAAAAAAAAAAAAAAAAAAAAAAAAAAAAAAAAAAAAAAAAAAAAAAAAAAAAAAAAAAAAAAAAAAAAAAAAAAAAAAAAAAA
@bad_bases
TGGTCATCNNNNAGGACTCCTTTCCCCATTGGTGTGGGAAGNNNGGGTATCCCAGTGACCTCCAGTGACCTTCCCTGACCTTCTTCTCTGCCCTGGCATACGCAGCACCTGGAACAGATGTTTCAGATATTTTTCATTTAGCCGTCAGNNN
+
AAAAAAAAAAAAAAAAAAAAAAAAAAAAAAAAAAAAAAAAAAAAAAAAAAAAAAAAAAAAAAAAAAAAAAAAAAAAAAAAAAAAAAAAAAAAAAAAAAAAAAAAAAAAAAAAAAAAAAAAAAAAAAAAAAAAAAAAAAAAAAAAAAAAAAA
@next_id_nocut6_bad_alphabet
AAATACTGTCTTGTGACCAAACCTTCTTAAGGTGCTGTTTTGATGATNNNCTTTATTGTGCTTTTGTAGTTGTGCCCCTTGTGTTGGCAGAGGGTCAGCAGACCAGTAAGTCTTCTCAATTTCTTTTATTTATGTATATGTAGTGATAAAA
+
IIIIIIIIIIIIIIIIIIIIIIIIIIIIIIIIIIIIIIIIIIIIIIIIIIIIIIIIIIIIIIIIIIIIIIIIIIIIIIIIIIIIIIIIIIIIIIIIIIIIIIIIIIIIIIIIIIIIIIIIIIIIIIIIIIIIIIIIIIIIIIIIIIIIIII
@next_id_nocut7_bad_quality
TGGTCATCTGGCAGGACTCCTTTCCCCATTGGTGTGGGAAGAAAGGGTATCCCAGTGACCTCCAGTGACCTTCCCTGACCTTCTTCTCTGCCCTGGCATACGCAGCACCTGGAACAGATGTTTCAGATATTTTTCATTTAGCCGTCAGCTT
+
9999999999999999999999999999999999999999999999999999999999999999999999999999999999999999999999999999999999999999999999999999999999999999999999999999999
@next_id_nocut8_bad_quality
TGGTCATCTGGCAGGACTCCTTTCCCCATTGGTGTGGGAAGAAAGGGTATCCCAGTGACCTCCAGTGACCTTCCCTGACCTTCTTCTCTGCCCTGGCATACGCAGCACCTGGAACAGATGTTTCAGATATTTTTCATTTAGCCGTCAGCTT
+
9999999999999999999999999999999999999999999999999999999999999999IIIIIIIIIIIIIIIIIIIIIIIIIIIIIIIIIIIIIIIIIIIIIIIIIIIIIIIIIIIIIIIIIIIIIIIIIIIIIIIIIIIIIII
@ID_2_valid_cut_biggest_1
ATCATCCTCTGCTGCAAAATGCAAGGCAAAAAAAAACATTTAATTTTAATTTAACATTTTTTTATCACTACACATAAATAAAAGAAATTGAGAAGACTTACTGGTCTGCTGACCAGGGGCACAACTACAAAAGCACAATAAAGTTTATTATCAAAATAGCACCTTAAGAAGGTTTGGTCACAAGACAGTATTT
+
IIIIIIIIIIIIIIIIIIIIIIIIIIIIIIIIIIIIIIIIIIIIIIIIIIIIIIIIIIIIIIIIIIIIIIIIIIIIIIIIIIIIIIIIIIIIIIIIIIIIIIIIIIIIIIIIIIIIIIIIIIIIIIIIIIIIIIIIIIIIIIIIIIIIIIIIIIIIIIIIIIIIIIIIIIIIIIIIIIIIIIIIIIIIIIIII
@ID_2_valid_cut_biggest_2
ATCATCCTCTGCTGCAAAATGCAAGGCAAAAAAAAACATTTAATTTTAATTTAACATTTTTTTATCACTACACATAAATAAAAGAAATTGAGAAGACTTACTGGTCTGCTGACCAGGGGCACAACTACAAAAGCACAATAAAGTTTATTATCAAAATAGCACCTTAAGAAGGTTTGGTCACAAGACAGTATTT
+
IIIIIIIIIIIIIIIIIIIIIIIIIIIIIIIIIIIIIIIIIIIIIIIIIIIIIIIIIIIIIIIIIIIIIIIIIIIIIIIIIIIIIIIIIIIIIIIIIIIIIIIIIIIIIIIIIIIIIIIIIIIIIIIIIIIIIIIIIIIIIIIIIIIIIIIIIIIIIIIIIIIIIIIIIIIIIIIIIIIIIIIIIIIIIIIII
@ID_2_valid_cut_biggest_3
ATCATCCTCTGCTGCAAAATGCAAGGCAAAAAAAAACATTTAATTTTAATTTAACATTTTTTTATCACTACACATAAATAAAAGAAATTGAGAAGACTTACTGGTCTGCTGACCAGGGGCACAACTACAAAAGCACAATAAAGTTTATTATCAAAATAGCACCTTAAGAAGGTTTGGTCACAAGACAGTATTT
+
IIIIIIIIIIIIIIIIIIIIIIIIIIIIIIIIIIIIIIIIIIIIIIIIIIIIIIIIIIIIIIIIIIIIIIIIIIIIIIIIIIIIIIIIIIIIIIIIIIIIIIIIIIIIIIIIIIIIIIIIIIIIIIIIIIIIIIIIIIIIIIIIIIIIIIIIIIIIIIIIIIIIIIIIIIIIIIIIIIIIIIIIIIIIIIIII
@ID_2_valid_cut_medium_1
ATCATCCTCTGCTGCAAAATGCAAGGCAAAAAAAAACATTTAATTTTAATTTAACATTTTTTTATCACTACACATAAATAAAAGAAATTGAGAAGACTTACTGGTCTCTGCCAACACAAGGGGCACAACTACAAAAGCACAATAAAGTTTATTATCAAAATAGCACCTTAAGAAGGTTTGGTCACAAGACAGTATTT
+
IIIIIIIIIIIIIIIIIIIIIIIIIIIIIIIIIIIIIIIIIIIIIIIIIIIIIIIIIIIIIIIIIIIIIIIIIIIIIIIIIIIIIIIIIIIIIIIIIIIIIIIIIIIIIIIIIIIIIIIIIIIIIIIIIIIIIIIIIIIIIIIIIIIIIIIIIIIIIIIIIIIIIIIIIIIIIIIIIIIIIIIIIIIIIIIIIIIII
@ID_2_valid_cut_medium_2
ATCATCCTCTGCTGCAAAATGCAAGGCAAAAAAAAACATTTAATTTTAATTTAACATTTTTTTATCACTACACATAAATAAAAGAAATTGAGAAGACTTACTGGTCTCTGCCAACACAAGGGGCACAACTACAAAAGCACAATAAAGTTTATTATCAAAATAGCACCTTAAGAAGGTTTGGTCACAAGACAGTATTT
+
IIIIIIIIIIIIIIIIIIIIIIIIIIIIIIIIIIIIIIIIIIIIIIIIIIIIIIIIIIIIIIIIIIIIIIIIIIIIIIIIIIIIIIIIIIIIIIIIIIIIIIIIIIIIIIIIIIIIIIIIIIIIIIIIIIIIIIIIIIIIIIIIIIIIIIIIIIIIIIIIIIIIIIIIIIIIIIIIIIIIIIIIIIIIIIIIIIIII
@ID_2_valid_cut_small
ATCATCCTCTGCTGCAAAATGCAAGGCAAAAAAAAACATTTAATTTTAATTTAACATTTTTTTATCACTACACATAAATAAAAGAAATTGAGAAGACTTACTGCTGACCCTCTGCCAACACAAGGGGCACAACTACAAAAGCACAATAAAGTTTATTATCAAAATAGCACCTTAAGAAGGTTTGGTCACAAGACAGTATTT
+
IIIIIIIIIIIIIIIIIIIIIIIIIIIIIIIIIIIIIIIIIIIIIIIIIIIIIIIIIIIIIIIIIIIIIIIIIIIIIIIIIIIIIIIIIIIIIIIIIIIIIIIIIIIIIIIIIIIIIIIIIIIIIIIIIIIIIIIIIIIIIIIIIIIIIIIIIIIIIIIIIIIIIIIIIIIIIIIIIIIIIIIIIIIIIIIIIIIIIIIII
