# Supplementary material for: Accurate analysis of genuine CRISPR editing events with ampliCan
Source: Genome Res. 2019 May;29(5):843–7. doi: 10.1101/gr.244293.118 (PMC6499316; doi:10.1101/gr.244293.118)
Supplement: Supplemental Material [file supp_gr.244293.118_Supplemental_Code_S2.tar.gz › amplican/inst/extdata/R2_002.fastq]

@ID_3_valid_cut_biggest_1
AATTACACAAGCGCAAACACACCTGGATCAAAAATGCAGCAACACAGTTGGGATGGTCATCTGGCAGGACTCCTTTCCCCATTGGTGTGGGAAGAAAGGGTATCCCAGTGACCTCCACCTCTGCCCTGGCATACGCAGCACCTGGAACAGATGTTTGACATTTTTCATTTAGCCGTCAGCTT
+
IIIIIIIIIIIIIIIIIIIIIIIIIIIIIIIIIIIIIIIIIIIIIIIIIIIIIIIIIIIIIIIIIIIIIIIIIIIIIIIIIIIIIIIIIIIIIIIIIIIIIIIIIIIIIIIIIIIIIIIIIIIIIIIIIIIIIIIIIIIIIIIIIIIIIIIIIIIIIIIIIIIIIIIIIIIIIIIIIIIIII
@ID_3_valid_cut_biggest_2
AATTACACAAGCGCAAACACACCTGGATCAAAAATGCAGCAACACAGTTGGGATGGTCATCTGGCAGGACTCCTTTCCCCATTGGTGTGGGAAGAAAGGGTATCCCAGTGACCTCCACCTCTGCCCTGGCATACGCAGCACCTGGAACAGATGTTTGACATTTTTCATTTAGCCGTCAGCTT
+
IIIIIIIIIIIIIIIIIIIIIIIIIIIIIIIIIIIIIIIIIIIIIIIIIIIIIIIIIIIIIIIIIIIIIIIIIIIIIIIIIIIIIIIIIIIIIIIIIIIIIIIIIIIIIIIIIIIIIIIIIIIIIIIIIIIIIIIIIIIIIIIIIIIIIIIIIIIIIIIIIIIIIIIIIIIIIIIIIIIIII
@ID_3_valid_cut_biggest_3
AATTACACAAGCGCAAACACACCTGGATCAAAAATGCAGCAACACAGTTGGGATGGTCATCTGGCAGGACTCCTTTCCCCATTGGTGTGGGAAGAAAGGGTATCCCAGTGACCTCCACCTCTGCCCTGGCATACGCAGCACCTGGAACAGATGTTTGACATTTTTCATTTAGCCGTCAGCTT
+
IIIIIIIIIIIIIIIIIIIIIIIIIIIIIIIIIIIIIIIIIIIIIIIIIIIIIIIIIIIIIIIIIIIIIIIIIIIIIIIIIIIIIIIIIIIIIIIIIIIIIIIIIIIIIIIIIIIIIIIIIIIIIIIIIIIIIIIIIIIIIIIIIIIIIIIIIIIIIIIIIIIIIIIIIIIIIIIIIIIIII
@ID_3_valid_cut_biggest_4
AATTACACAAGCGCAAACACACCTGGATCAAAAATGCAGCAACACAGTTGGGATGGTCATCTGGCAGGACTCCTTTCCCCATTGGTGTGGGAAGAAAGGGTATCCCAGTGACCTCCACCTCTGCCCTGGCATACGCAGCACCTGGAACAGATGTTTGACATTTTTCATTTAGCCGTCAGCTT
+
IIIIIIIIIIIIIIIIIIIIIIIIIIIIIIIIIIIIIIIIIIIIIIIIIIIIIIIIIIIIIIIIIIIIIIIIIIIIIIIIIIIIIIIIIIIIIIIIIIIIIIIIIIIIIIIIIIIIIIIIIIIIIIIIIIIIIIIIIIIIIIIIIIIIIIIIIIIIIIIIIIIIIIIIIIIIIIIIIIIIII
@ID_3_valid_cut_biggest_5
AATTACACAAGCGCAAACACACCTGGATCAAAAATGCAGCAACACAGTTGGGATGGTCATCTGGCAGGACTCCTTTCCCCATTGGTGTGGGAAGAAAGGGTATCCCAGTGACCTCCACCTCTGCCCTGGCATACGCAGCACCTGGAACAGATGTTTGACATTTTTCATTTAGCCGTCAGCTT
+
IIIIIIIIIIIIIIIIIIIIIIIIIIIIIIIIIIIIIIIIIIIIIIIIIIIIIIIIIIIIIIIIIIIIIIIIIIIIIIIIIIIIIIIIIIIIIIIIIIIIIIIIIIIIIIIIIIIIIIIIIIIIIIIIIIIIIIIIIIIIIIIIIIIIIIIIIIIIIIIIIIIIIIIIIIIIIIIIIIIIII
@ID_3_valid_cut_medium_1
AATTACACAAGCGCAAACACACCTGGATCTGGCTGCAGCAACACAGTTGGGATGGTCATCTGGCAGGACTCCTTTCCCCATTGGTGTGGGAAGAAAGGGTATCCCAGTGACCTGTTCCCTGACCACTGCCCTGGCATACGCAGCACCTGGAACAGATGTTTGACATTTTTCATTTAGCCGTCAGCTT
+
IIIIIIIIIIIIIIIIIIIIIIIIIIIIIIIIIIIIIIIIIIIIIIIIIIIIIIIIIIIIIIIIIIIIIIIIIIIIIIIIIIIIIIIIIIIIIIIIIIIIIIIIIIIIIIIIIIIIIIIIIIIIIIIIIIIIIIIIIIIIIIIIIIIIIIIIIIIIIIIIIIIIIIIIIIIIIIIIIIIIIIIIIII
@ID_3_valid_cut_medium_2
AATTACACAAGCGCAAACACACCTGGATCTGGCTGCAGCAACACAGTTGGGATGGTCATCTGGCAGGACTCCTTTCCCCATTGGTGTGGGAAGAAAGGGTATCCCAGTGACCTGTTCCCTGACCACTGCCCTGGCATACGCAGCACCTGGAACAGATGTTTGACATTTTTCATTTAGCCGTCAGCTT
+
IIIIIIIIIIIIIIIIIIIIIIIIIIIIIIIIIIIIIIIIIIIIIIIIIIIIIIIIIIIIIIIIIIIIIIIIIIIIIIIIIIIIIIIIIIIIIIIIIIIIIIIIIIIIIIIIIIIIIIIIIIIIIIIIIIIIIIIIIIIIIIIIIIIIIIIIIIIIIIIIIIIIIIIIIIIIIIIIIIIIIIIIIII
@ID_3_PD_1
AATTACACAAGCGCAAACACACCTTTCATTTAGCCGTCAGCTT
+
IIIIIIIIIIIIIIIIIIIIIIIIIIIIIIIIIIIIIIIIIII
@ID_3_not_valid_insertion_deletion
AATTACACAAGCGCAAACACACCTGGATCTGGCTGCAGCAACACAGTTGGGATGGTCATCTGGCAGGACTCCTTTCCCCATTGGTGTGGGAAGAAAGGGTATCCCAGTGACCTCCACCAGTTCCCTGGGGGGGGGGGGGGGGGACCACCTCCTCTGCCCTGGCATACGCAGCAACATTTTTCATTTAGCCGTCAGCTT
+
IIIIIIIIIIIIIIIIIIIIIIIIIIIIIIIIIIIIIIIIIIIIIIIIIIIIIIIIIIIIIIIIIIIIIIIIIIIIIIIIIIIIIIIIIIIIIIIIIIIIIIIIIIIIIIIIIIIIIIIIIIIIIIIIIIIIIIIIIIIIIIIIIIIIIIIIIIIIIIIIIIIIIIIIIIIIIIIIIIIIIIIIIIIIIIIIIIIIII
@ID_4_not_valid_insertion_deletion_1
GAGCGCTGAGGCAGGATTATACCCTCTTTCATGTGAGTTCTTAGACTTCCGGCCTTTAACAGCAGTCAGTTGTTGCAGGGACTGGTTTCCTGTAAACACAATGCAAGCACAAGTTACTTTTTTACGTAAATTACTGGTAGGAATGTTGCCAGC
+
IIIIIIIIIIIIIIIIIIIIIIIIIIIIIIIIIIIIIIIIIIIIIIIIIIIIIIIIIIIIIIIIIIIIIIIIIIIIIIIIIIIIIIIIIIIIIIIIIIIIIIIIIIIIIIIIIIIIIIIIIIIIIIIIIIIIIIIIIIIIIIIIIIIIIIIII
@ID_4_not_valid_insertion_deletion_2
GAGCGCTGAGGCAGGATTATACCCTCTTTCATGTGAGTTCTTAGACTTCCGGCCTTTAACAGCAGTCAGTTGTTGCAGGGACTGGTTTCCTGTAAACACAATGCAAGCACAAGTTACTTTTTTACGTAAATTACTGGTAGGAATGTTGCCAGC
+
IIIIIIIIIIIIIIIIIIIIIIIIIIIIIIIIIIIIIIIIIIIIIIIIIIIIIIIIIIIIIIIIIIIIIIIIIIIIIIIIIIIIIIIIIIIIIIIIIIIIIIIIIIIIIIIIIIIIIIIIIIIIIIIIIIIIIIIIIIIIIIIIIIIIIIIII
@ID_4_not_valid_insertion_deletion_3
GAGCGCTGAGGCAGGATTATACCCTCTTTCATGTGAGTTCTTAGACTTCCGGCCTTTAACAGCAGTCAGTTGTTGCAGGGACTGGTTTCCTGTAAACACAATGCAAGCACAAGTTACTTTTTTACGTAAATTACTGGTAGGAATGTTGCCAGC
+
IIIIIIIIIIIIIIIIIIIIIIIIIIIIIIIIIIIIIIIIIIIIIIIIIIIIIIIIIIIIIIIIIIIIIIIIIIIIIIIIIIIIIIIIIIIIIIIIIIIIIIIIIIIIIIIIIIIIIIIIIIIIIIIIIIIIIIIIIIIIIIIIIIIIIIIII
@ID_4_not_valid_insertion_deletion_4
GAGCGCTGAGGCAGGATTATACCCTCTTTCATGTGAGTTCTTAGACTTCCGGCCTTTAACAGCAGTCAGTTGTTGCAGGGACTGGTTTCCTGTAAACACAATGCAAGCACAAGTTACTTTTTTACGTAAATTACTGGTAGGAATGTTGCCAGC
+
IIIIIIIIIIIIIIIIIIIIIIIIIIIIIIIIIIIIIIIIIIIIIIIIIIIIIIIIIIIIIIIIIIIIIIIIIIIIIIIIIIIIIIIIIIIIIIIIIIIIIIIIIIIIIIIIIIIIIIIIIIIIIIIIIIIIIIIIIIIIIIIIIIIIIIIII
@ID_4_not_valid_insertion_deletion_medium_1
GAGCGCTGAGGCAGGATTATACCCTCTACATGCACTCTTGACACCTGCTGATGTGAGTTCTTAGACTTCCGGCCTTTCCCCCCCCAATGTTGCAGGGACTGGTTTCCTGTAAACACAATGCAAGCACAAGTTACATTAGATTTTTACGTAAATTACTGGTAGGAATGTTGCCAGC
+
IIIIIIIIIIIIIIIIIIIIIIIIIIIIIIIIIIIIIIIIIIIIIIIIIIIIIIIIIIIIIIIIIIIIIIIIIIIIIIIIIIIIIIIIIIIIIIIIIIIIIIIIIIIIIIIIIIIIIIIIIIIIIIIIIIIIIIIIIIIIIIIIIIIIIIIIIIIIIIIIIIIIIIIIIIIIIII
@ID_4_not_valid_insertion_deletion_medium_2
GAGCGCTGAGGCAGGATTATACCCTCTACATGCACTCTTGACACCTGCTGATGTGAGTTCTTAGACTTCCGGCCTTTCCCCCCCCAATGTTGCAGGGACTGGTTTCCTGTAAACACAATGCAAGCACAAGTTACATTAGATTTTTACGTAAATTACTGGTAGGAATGTTGCCAGC
+
IIIIIIIIIIIIIIIIIIIIIIIIIIIIIIIIIIIIIIIIIIIIIIIIIIIIIIIIIIIIIIIIIIIIIIIIIIIIIIIIIIIIIIIIIIIIIIIIIIIIIIIIIIIIIIIIIIIIIIIIIIIIIIIIIIIIIIIIIIIIIIIIIIIIIIIIIIIIIIIIIIIIIIIIIIIIIII
@ID_4_not_valid_insertion_deletion_small_1
GAGCGCTGAGGCAGGATTATACCCTCTCCAAGGACACTTGACACCTGCTGATGTGAGTTCTTAGACTTCCGGCCTTTAATGTTGCAGTACGATGCACGTGTGGTGGGACTGGTTTCCTGTAAACACAATGCAAGCACAAGTTACATTAGCACATTTTATAGCATTTTTTTACGTAAATTACTGGTAGGAATGTTGCCAGT
+
IIIIIIIIIIIIIIIIIIIIIIIIIIIIIIIIIIIIIIIIIIIIIIIIIIIIIIIIIIIIIIIIIIIIIIIIIIIIIIIIIIIIIIIIIIIIIIIIIIIIIIIIIIIIIIIIIIIIIIIIIIIIIIIIIIIIIIIIIIIIIIIIIIIIIIIIIIIIIIIIIIIIIIIIIIIIIIIIIIIIIIIIIIIIIIIIIIIIIIII
@ID_5_perfect1
ACTGGCTGAGGCAGGATTATACCCTCTTCATGCACACTTGACACCTGCTGATGTGAGTTCTTAGACTTCCGGCCTTTAATGTTGCAGGGACTGGTTTCCTGTAAACACAATGCAAGCACAAGTTACATTAGACTGGAGAGCTACACATTTTATAGCATTTTTTTACGTAAATTACTGGTAGGAATGTTGCCAGT
+
IIIIIIIIIIIIIIIIIIIIIIIIIIIIIIIIIIIIIIIIIIIIIIIIIIIIIIIIIIIIIIIIIIIIIIIIIIIIIIIIIIIIIIIIIIIIIIIIIIIIIIIIIIIIIIIIIIIIIIIIIIIIIIIIIIIIIIIIIIIIIIIIIIIIIIIIIIIIIIIIIIIIIIIIIIIIIIIIIIIIIIIIIIIIIIIIII
@ID_5_perfect2
ACTGGCTGAGGCAGGATTATACCCTCTTCATGCACACTTGACACCTGCTGATGTGAGTTCTTAGACTTCCGGCCTTTAATGTTGCAGGGACTGGTTTCCTGTAAACACAATGCAAGCACAAGTTACATTAGACTGGAGAGCTACACATTTTATAGCATTTTTTTACGTAAATTACTGGTAGGAATGTTGCCAGT
+
IIIIIIIIIIIIIIIIIIIIIIIIIIIIIIIIIIIIIIIIIIIIIIIIIIIIIIIIIIIIIIIIIIIIIIIIIIIIIIIIIIIIIIIIIIIIIIIIIIIIIIIIIIIIIIIIIIIIIIIIIIIIIIIIIIIIIIIIIIIIIIIIIIIIIIIIIIIIIIIIIIIIIIIIIIIIIIIIIIIIIIIIIIIIIIIIII
@ID_5_perfect3
ACTGGCTGAGGCAGGATTATACCCTCTTCATGCACACTTGACACCTGCTGATGTGAGTTCTTAGACTTCCGGCCTTTAATGTTGCAGGGACTGGTTTCCTGTAAACACAATGCAAGCACAAGTTACATTAGACTGGAGAGCTACACATTTTATAGCATTTTTTTACGTAAATTACTGGTAGGAATGTTGCCAGT
+
IIIIIIIIIIIIIIIIIIIIIIIIIIIIIIIIIIIIIIIIIIIIIIIIIIIIIIIIIIIIIIIIIIIIIIIIIIIIIIIIIIIIIIIIIIIIIIIIIIIIIIIIIIIIIIIIIIIIIIIIIIIIIIIIIIIIIIIIIIIIIIIIIIIIIIIIIIIIIIIIIIIIIIIIIIIIIIIIIIIIIIIIIIIIIIIIII
@ID_5_perfectHDR1
ACTGGCTGAGGCAGGATTATACCCTCTTCATGCACACTTGACACCTGCTGATGTGAGTTCTTAGACTTCCGGCTTTTAATGTTGCAGGGACTGGTTTCCTGTAAACACAATGCAAGCACAAGTTACATTAGACTGGAGAGCTACACATTTTATAGCATTTTTTTACGTAAATTACTGGTAGGAATGTTGCCAGT
+
IIIIIIIIIIIIIIIIIIIIIIIIIIIIIIIIIIIIIIIIIIIIIIIIIIIIIIIIIIIIIIIIIIIIIIIIIIIIIIIIIIIIIIIIIIIIIIIIIIIIIIIIIIIIIIIIIIIIIIIIIIIIIIIIIIIIIIIIIIIIIIIIIIIIIIIIIIIIIIIIIIIIIIIIIIIIIIIIIIIIIIIIIIIIIIIIII
@ID_5_perfectHDR2
ACTGGCTGAGGCAGGATTATACCCTCTTCATGCACACTTGACACCTGCTGATGTGAGTTCTTAGACTTCCGGCTTTTAATGTTGCAGGGACTGGTTTCCTGTAAACACAATGCAAGCACAAGTTACATTAGACTGGAGAGCTACACATTTTATAGCATTTTTTTACGTAAATTACTGGTAGGAATGTTGCCAGT
+
IIIIIIIIIIIIIIIIIIIIIIIIIIIIIIIIIIIIIIIIIIIIIIIIIIIIIIIIIIIIIIIIIIIIIIIIIIIIIIIIIIIIIIIIIIIIIIIIIIIIIIIIIIIIIIIIIIIIIIIIIIIIIIIIIIIIIIIIIIIIIIIIIIIIIIIIIIIIIIIIIIIIIIIIIIIIIIIIIIIIIIIIIIIIIIIIII
