# Supplementary material for: Accurate analysis of genuine CRISPR editing events with ampliCan
Source: Genome Res. 2019 May;29(5):843–7. doi: 10.1101/gr.244293.118 (PMC6499316; doi:10.1101/gr.244293.118)
Supplement: Supplemental Material [file supp_gr.244293.118_Supplemental_Code_S2.tar.gz › amplican/inst/extdata/config.csv]

ID	Barcode	Forward_Reads	Reverse_Reads	Group	Control	guideRNA	Forward_Primer	Reverse_Primer	Direction	Amplicon	Donor
ID_1	barcode_1	R1_001.fastq	R2_001.fastq	Betty	0	AGGTGGTCAGGGAACTGG	AAGCTGACGGCTAAATGA	AATTACACAAGCGCAAACACAC	0	aagctgacggctaaatgaaaaatgtcaaacatctgttccaggtgctgcgtatgccagggcagaggAGGTGGTCAGGGAACTGGtggaggtcactgggataccctttcttcccacaccaatggggaaaggagtcctgccagatgaccatcccaactgtgttgctgcagccagatccaggtgtgtttgcgcttgtgtaatt
ID_2	barcode_1	R1_001.fastq	R2_001.fastq	Tom	0	TGACCCTCTGCCAACACAAGGGG	TGACCAAACCTTCTTAAGGTGC	CTCTGCTGCAAAATGCAAGG	1	aaatactgtcttgtgaccaaaccttcttaaggtgctattttgataataaactttattgtgcttttgtagttgtgCCCCTTGTGTTGGCAGAGGGTCAgcagaccagtaagtcttctcaatttcttttatttatgtgtagtgataaaaaaatgttaaattaaaattaaatgtttttttttgccttgcattttgcagcagaggatgat
ID_3	barcode_2	R1_002.fastq	R2_002.fastq	Tom	0	AGGTGGTCAGGGAACTGG	AAGCTGACGGCTAAATGA	AATTACACAAGCGCAAACACAC	0	aagctgacggctaaatgaaaaatgtcaaacatctgttccaggtgctgcgtatgccagggcagaggAGGTGGTCAGGGAACTGGtggaggtcactgggataccctttcttcccacaccaatggggaaaggagtcctgccagatgaccatcccaactgtgttgctgcagccagatccaggtgtgtttgcgcttgtgtaatt
ID_4	barcode_2	R1_002.fastq	R2_002.fastq	Betty	0	GTCCCTGCAACATTAAAGGCCGG	GCTGGCAACATTCCTACCAGT	GAGCGCTGAGGCAGGATTAT	0	gctggcaacattcctaccagtaatttacgtaaaaaaatgctataaaatgtgtagctctccagtctaatgtaacttgtgcttgcattgtgtttacaggaaaccaGTCCCTGCAACATTAAAGGCCGGaagtctaagaactcacatcagcaggtgtcaagtgtgcatgaagagggtataatcctgcctcagcgctc
ID_5	barcode_2	R1_002.fastq	R2_002.fastq	Betty	0	GTCCCTGCAACATTAAAGGCCGG	ACTGGCAACATTCCTACCAGT	ACTGGCTGAGGCAGGATTAT	0	actggcaacattcctaccagtaatttacgtaaaaaaatgctataaaatgtgtagctctccagtctaatgtaacttgtgcttgcattgtgtttacaggaaaccaGTCCCTGCAACATTAAAGGCCGGaagtctaagaactcacatcagcaggtgtcaagtgtgcatgaagagggtataatcctgcctcagccagt	actggcaacattcctaccagtaatttacgtaaaaaaatgctataaaatgtgtagctctccagtctaatgtaacttgtgcttgcattgtgtttacaggaaaccaGTCCCTGCAACATTAAAAGCCGGaagtctaagaactcacatcagcaggtgtcaagtgtgcatgaagagggtataatcctgcctcagccagt
