# Supplementary material for: Accurate analysis of genuine CRISPR editing events with ampliCan
Source: Genome Res. 2019 May;29(5):843–7. doi: 10.1101/gr.244293.118 (PMC6499316; doi:10.1101/gr.244293.118)
Supplement: Supplemental Material [file supp_gr.244293.118_Supplemental_Code_S2.tar.gz › amplican/inst/extdata/results/RunParameters.txt]

Config file:         full/path/to/config/file/that/has/been/used.csv
Average Quality:     30
Minimum Quality:     0
Write Alignments:    txt
Fastq files Mode:    0
Gap Opening:         25
Gap Extension:       0
Consensus:           TRUE
Normalize:           guideRNA, Group
PRIMER DIMER buffer: 30
Cut buffer: 5
Scoring Matrix:
,A,C,G,T
A,5,-4,-4,-4
C,-4,5,-4,-4
G,-4,-4,5,-4
T,-4,-4,-4,5
