# Supplementary material for: Accurate analysis of genuine CRISPR editing events with ampliCan
Source: Genome Res. 2019 May;29(5):843–7. doi: 10.1101/gr.244293.118 (PMC6499316; doi:10.1101/gr.244293.118)
Supplement: Supplemental Material [file supp_gr.244293.118_Supplemental_Code_S2.tar.gz › amplican/inst/extdata/results/alignments/alignments.txt]

ID: ID_1 read_id: 1 Count: 3
AAGCTGACGGCTAAATGAAAAATGTCAAACGTCTGTTCCAG------------------------------------------------------------------AAAAAAAAAAAAAAAAAAAATTCCCACACCAATGGGGAAAGGAGTCCTGCCAGATGACCATCCCAACTGTGTTGCAGCAGCCAGATCCAGGTGTGTTTGCGCTTGTGTAATT
AAGCTGACGGCTAAATGAAAAATGTCAAACATCTGTTCCAGGTGCTGCGTATGCCAGGGCAGAGGAGGTGGTCAGGGAACTGGTGGAGGTCACTGGGATACCCTTTC--------------------TTCCCACACCAATGGGGAAAGGAGTCCTGCCAGATGACCATCCCAACTGTGTTGCTGCAGCCAGATCCAGGTGTGTTTGCGCTTGTGTAATT

AAGCTGACGGCTAAATGAAAAATGTCAAACGTCTGTTCCAG------------------------------------------------------------------AAAAAAAAAAAAAAAAAAAATTCCCACACCAATGGGGAAAGGAGTCCTGCCAGATGACCATCCCAACTGTGTTGCAGCAGCCAGATCCAGGTGTGTTTGCGCTTGTGTAATT
AAGCTGACGGCTAAATGAAAAATGTCAAACATCTGTTCCAGGTGCTGCGTATGCCAGGGCAGAGGAGGTGGTCAGGGAACTGGTGGAGGTCACTGGGATACCCTTTC--------------------TTCCCACACCAATGGGGAAAGGAGTCCTGCCAGATGACCATCCCAACTGTGTTGCTGCAGCCAGATCCAGGTGTGTTTGCGCTTGTGTAATT

ID: ID_1 read_id: 2 Count: 2
AAGCTGACGGCTAAATGAAAAATGTCAAACGTCTGTT--------------------------------------------------------------------------AAAAAAAAAAAAAAAAAAAACACACCAATGGGGAAAGGAGTCCTGCCAGATGACCATCCCAACTGTGTTGCAGCAGCCAGATCCAGGTGTGTTTGCGCTTGTGTAATT
AAGCTGACGGCTAAATGAAAAATGTCAAACATCTGTTCCAGGTGCTGCGTATGCCAGGGCAGAGGAGGTGGTCAGGGAACTGGTGGAGGTCACTGGGATACCCTTTCTTCC--------------------CACACCAATGGGGAAAGGAGTCCTGCCAGATGACCATCCCAACTGTGTTGCTGCAGCCAGATCCAGGTGTGTTTGCGCTTGTGTAATT

AAGCTGACGGCTAAATGAAAAATGTCAAACGTCTGTT--------------------------------------------------------------------------AAAAAAAAAAAAAAAAAAAACACACCAATGGGGAAAGGAGTCCTGCCAGATGACCATCCCAACTGTGTTGCAGCAGCCAGATCCAGGTGTGTTTGCGCTTGTGTAATT
AAGCTGACGGCTAAATGAAAAATGTCAAACATCTGTTCCAGGTGCTGCGTATGCCAGGGCAGAGGAGGTGGTCAGGGAACTGGTGGAGGTCACTGGGATACCCTTTCTTCC--------------------CACACCAATGGGGAAAGGAGTCCTGCCAGATGACCATCCCAACTGTGTTGCTGCAGCCAGATCCAGGTGTGTTTGCGCTTGTGTAATT

ID: ID_1 read_id: 3 Count: 1
AAGCTGACGGCTAAATGAAAAAG------------------------------------------------------------------------------------------------------------------------------------------------------CCTCGTGTGTTTGCGCTTGTGTAATT
AAGCTGACGGCTAAATGAAAAATGTCAAACATCTGTTCCAGGTGCTGCGTATGCCAGGGCAGAGGAGGTGGTCAGGGAACTGGTGGAGGTCACTGGGATACCCTTTCTTCCCACACCAATGGGGAAAGGAGTCCTGCCAGATGACCATCCCAACTGTGTTGCTGCAGCCAGATCCAGGTGTGTTTGCGCTTGTGTAATT

AAGCTGACGGCTAAATGAAAAAG------------------------------------------------------------------------------------------------------------------------------------------------------CCTCGTGTGTTTGCGCTTGTGTAATT
AAGCTGACGGCTAAATGAAAAATGTCAAACATCTGTTCCAGGTGCTGCGTATGCCAGGGCAGAGGAGGTGGTCAGGGAACTGGTGGAGGTCACTGGGATACCCTTTCTTCCCACACCAATGGGGAAAGGAGTCCTGCCAGATGACCATCCCAACTGTGTTGCTGCAGCCAGATCCAGGTGTGTTTGCGCTTGTGTAATT

ID: ID_1 read_id: 4 Count: 1
AAGCTGACGGCTAAATGAAAAATGTCAAACGTC------------------------------------------------------------------------------------AATGGGGAAAGGAGTCCTGCCAGATGACCATCCCAACTGTGTTGCTGCAGCCAAATCCAGGTGTGTTTGCGCTTGTGTAATT
AAGCTGACGGCTAAATGAAAAATGTCAAACATCTGTTCCAGGTGCTGCGTATGCCAGGGCAGAGGAGGTGGTCAGGGAACTGGTGGAGGTCACTGGGATACCCTTTCTTCCCACACCAATGGGGAAAGGAGTCCTGCCAGATGACCATCCCAACTGTGTTGCTGCAGCCAGATCCAGGTGTGTTTGCGCTTGTGTAATT

AAGCTGACGGCTAAATGAAAAATGTCAAACGTC------------------------------------------------------------------------------------AATGGGGAAAGGAGTCCTGCCAGATGACCATCCCAACTGTGTTGCTGCAGCCAAATCCAGGTGTGTTTGCGCTTGTGTAATT
AAGCTGACGGCTAAATGAAAAATGTCAAACATCTGTTCCAGGTGCTGCGTATGCCAGGGCAGAGGAGGTGGTCAGGGAACTGGTGGAGGTCACTGGGATACCCTTTCTTCCCACACCAATGGGGAAAGGAGTCCTGCCAGATGACCATCCCAACTGTGTTGCTGCAGCCAGATCCAGGTGTGTTTGCGCTTGTGTAATT

ID: ID_2 read_id: 1 Count: 3
TGACCAAACCTTCTTAAGGTGCTATTTTGATAATAAACTTTATTGTGCTTTTGTAGTTGTGCCCCT-------------GGTCAGCAGACCAGTAAGTCTTCTCAATTTCTTTTATTTATGTGTAGTGATAAAAAAATGTTAAATTAAAATTAAATGTTTTTTTTTGCCTTGCATTTTGCAGCAGAG
TGACCAAACCTTCTTAAGGTGCTATTTTGATAATAAACTTTATTGTGCTTTTGTAGTTGTGCCCCTTGTGTTGGCAGAGGGTCAGCAGACCAGTAAGTCTTCTCAATTTCTTTTATTTATGTGTAGTGATAAAAAAATGTTAAATTAAAATTAAATGTTTTTTTTTGCCTTGCATTTTGCAGCAGAG

TGACCAAACCTTCTTAAGGTGCTATTTTGATAATAAACTTTATTGTGCTTTTGTAGTTGTGCCCCT-------------GGTCAGCAGACCAGTAAGTCTTCTCAATTTCTTTTATTTATGTGTAGTGATAAAAAAATGTTAAATTAAAATTAAATGTTTTTTTTTGCCTTGCATTTTGCAGCAGAG
TGACCAAACCTTCTTAAGGTGCTATTTTGATAATAAACTTTATTGTGCTTTTGTAGTTGTGCCCCTTGTGTTGGCAGAGGGTCAGCAGACCAGTAAGTCTTCTCAATTTCTTTTATTTATGTGTAGTGATAAAAAAATGTTAAATTAAAATTAAATGTTTTTTTTTGCCTTGCATTTTGCAGCAGAG

ID: ID_2 read_id: 2 Count: 2
TGACCAAACCTTCTTAAGGTGCTATTTTGATAATAAACTTTATTGTGCTTTTGTAGTTGTGCCCCTTGTGTTGGCAGAG---------ACCAGTAAGTCTTCTCAATTTCTTTTATTTATGTGTAGTGATAAAAAAATGTTAAATTAAAATTAAATGTTTTTTTTTGCCTTGCATTTTGCAGCAGAG
TGACCAAACCTTCTTAAGGTGCTATTTTGATAATAAACTTTATTGTGCTTTTGTAGTTGTGCCCCTTGTGTTGGCAGAGGGTCAGCAGACCAGTAAGTCTTCTCAATTTCTTTTATTTATGTGTAGTGATAAAAAAATGTTAAATTAAAATTAAATGTTTTTTTTTGCCTTGCATTTTGCAGCAGAG

TGACCAAACCTTCTTAAGGTGCTATTTTGATAATAAACTTTATTGTGCTTTTGTAGTTGTGCCCCTTGTGTTGGCAGAG---------ACCAGTAAGTCTTCTCAATTTCTTTTATTTATGTGTAGTGATAAAAAAATGTTAAATTAAAATTAAATGTTTTTTTTTGCCTTGCATTTTGCAGCAGAG
TGACCAAACCTTCTTAAGGTGCTATTTTGATAATAAACTTTATTGTGCTTTTGTAGTTGTGCCCCTTGTGTTGGCAGAGGGTCAGCAGACCAGTAAGTCTTCTCAATTTCTTTTATTTATGTGTAGTGATAAAAAAATGTTAAATTAAAATTAAATGTTTTTTTTTGCCTTGCATTTTGCAGCAGAG

ID: ID_2 read_id: 3 Count: 1
TGACCAAACCTTCTTAAGGTGCTATTTTGATAATAAACTTTATTGTGCTTTTGTAGTTGTGCCCCTTGTGTTGGCAGAGGGTCAGCAG-----TAAGTCTTCTCAATTTCTTTTATTTATGTGTAGTGATAAAAAAATGTTAAATTAAAATTAAATGTTTTTTTTTGCCTTGCATTTTGCAGCAGAG
TGACCAAACCTTCTTAAGGTGCTATTTTGATAATAAACTTTATTGTGCTTTTGTAGTTGTGCCCCTTGTGTTGGCAGAGGGTCAGCAGACCAGTAAGTCTTCTCAATTTCTTTTATTTATGTGTAGTGATAAAAAAATGTTAAATTAAAATTAAATGTTTTTTTTTGCCTTGCATTTTGCAGCAGAG

TGACCAAACCTTCTTAAGGTGCTATTTTGATAATAAACTTTATTGTGCTTTTGTAGTTGTGCCCCTTGTGTTGGCAGAGGGTCAGCAG-----TAAGTCTTCTCAATTTCTTTTATTTATGTGTAGTGATAAAAAAATGTTAAATTAAAATTAAATGTTTTTTTTTGCCTTGCATTTTGCAGCAGAG
TGACCAAACCTTCTTAAGGTGCTATTTTGATAATAAACTTTATTGTGCTTTTGTAGTTGTGCCCCTTGTGTTGGCAGAGGGTCAGCAGACCAGTAAGTCTTCTCAATTTCTTTTATTTATGTGTAGTGATAAAAAAATGTTAAATTAAAATTAAATGTTTTTTTTTGCCTTGCATTTTGCAGCAGAG

ID: ID_3 read_id: 1 Count: 5
AAGCTGACGGCTAAATGAAAAATGTCAAACATCTGTTCCAGGTGCTGCGTATGCCAGGGCAGAGG------------------TGGAGGTCACTGGGATACCCTTTCTTCCCACACCAATGGGGAAAGGAGTCCTGCCAGATGACCATCCCAACTGTGTTGCTGCATTTTTGATCCAGGTGTGTTTGCGCTTGTGTAATT
AAGCTGACGGCTAAATGAAAAATGTCAAACATCTGTTCCAGGTGCTGCGTATGCCAGGGCAGAGGAGGTGGTCAGGGAACTGGTGGAGGTCACTGGGATACCCTTTCTTCCCACACCAATGGGGAAAGGAGTCCTGCCAGATGACCATCCCAACTGTGTTGCTGCAGCCA-GATCCAGGTGTGTTTGCGCTTGTGTAATT

AAGCTGACGGCTAAATGAAAAATGTCAAACATCTGTTCCAGGTGCTGCGTATGCCAGGGCAGAGG------------------TGGAGGTCACTGGGATACCCTTTCTTCCCACACCAATGGGGAAAGGAGTCCTGCCAGATGACCATCCCAACTGTGTTGCTGCATTTTTGATCCAGGTGTGTTTGCGCTTGTGTAATT
AAGCTGACGGCTAAATGAAAAATGTCAAACATCTGTTCCAGGTGCTGCGTATGCCAGGGCAGAGGAGGTGGTCAGGGAACTGGTGGAGGTCACTGGGATACCCTTTCTTCCCACACCAATGGGGAAAGGAGTCCTGCCAGATGACCATCCCAACTGTGTTGCTGCAGCCA-GATCCAGGTGTGTTTGCGCTTGTGTAATT

ID: ID_3 read_id: 2 Count: 2
AAGCTGACGGCTAAATGAAAAATGTCAAACATCTGTTCCAGGTGCTGCGTATGCCAGGGCAG------TGGTCAGGGAAC------AGGTCACTGGGATACCCTTTCTTCCCACACCAATGGGGAAAGGAGTCCTGCCAGATGACCATCCCAACTGTGTTGCTGCAGCCAGATCCAGGTGTGTTTGCGCTTGTGTAATT
AAGCTGACGGCTAAATGAAAAATGTCAAACATCTGTTCCAGGTGCTGCGTATGCCAGGGCAGAGGAGGTGGTCAGGGAACTGGTGGAGGTCACTGGGATACCCTTTCTTCCCACACCAATGGGGAAAGGAGTCCTGCCAGATGACCATCCCAACTGTGTTGCTGCAGCCAGATCCAGGTGTGTTTGCGCTTGTGTAATT

AAGCTGACGGCTAAATGAAAAATGTCAAACATCTGTTCCAGGTGCTGCGTATGCCAGGGCAG------TGGTCAGGGAAC------AGGTCACTGGGATACCCTTTCTTCCCACACCAATGGGGAAAGGAGTCCTGCCAGATGACCATCCCAACTGTGTTGCTGCAGCCAGATCCAGGTGTGTTTGCGCTTGTGTAATT
AAGCTGACGGCTAAATGAAAAATGTCAAACATCTGTTCCAGGTGCTGCGTATGCCAGGGCAGAGGAGGTGGTCAGGGAACTGGTGGAGGTCACTGGGATACCCTTTCTTCCCACACCAATGGGGAAAGGAGTCCTGCCAGATGACCATCCCAACTGTGTTGCTGCAGCCAGATCCAGGTGTGTTTGCGCTTGTGTAATT

ID: ID_3 read_id: 3 Count: 1
AAGCTGACGGCTAAATGAAAAATGT-----------------TGCTGCGTATGCCAGGGCAGAGGAGGTGGTCCCCCCCCCCCCCCCCCAGGGAACTGGTGGAGGTCACTGGGATACCCTTTCTTCCCACACCAATGGGGAAAGGAGTCCTGCCAGATGACCATCCCAACTGTGTTGCTGCAGCCAGATCCAGGTGTGTTTGCGCTTGTGTAATT
AAGCTGACGGCTAAATGAAAAATGTCAAACATCTGTTCCAGGTGCTGCGTATGCCAGGGCAGAGGAGGTGGTC----------------AGGGAACTGGTGGAGGTCACTGGGATACCCTTTCTTCCCACACCAATGGGGAAAGGAGTCCTGCCAGATGACCATCCCAACTGTGTTGCTGCAGCCAGATCCAGGTGTGTTTGCGCTTGTGTAATT

AAGCTGACGGCTAAATGAAAAATGT-----------------TGCTGCGTATGCCAGGGCAGAGGAGGTGGTCCCCCCCCCCCCCCCCCAGGGAACTGGTGGAGGTCACTGGGATACCCTTTCTTCCCACACCAATGGGGAAAGGAGTCCTGCCAGATGACCATCCCAACTGTGTTGCTGCAGCCAGATCCAGGTGTGTTTGCGCTTGTGTAATT
AAGCTGACGGCTAAATGAAAAATGTCAAACATCTGTTCCAGGTGCTGCGTATGCCAGGGCAGAGGAGGTGGTC----------------AGGGAACTGGTGGAGGTCACTGGGATACCCTTTCTTCCCACACCAATGGGGAAAGGAGTCCTGCCAGATGACCATCCCAACTGTGTTGCTGCAGCCAGATCCAGGTGTGTTTGCGCTTGTGTAATT

ID: ID_3 read_id: 4 Count: 1
AAGCTGACGGCTAAATGAAA------------------------------------------------------------------------------------------------------------------------------------------------------------GGTGTGTTTGCGCTTGTGTAATT
AAGCTGACGGCTAAATGAAAAATGTCAAACATCTGTTCCAGGTGCTGCGTATGCCAGGGCAGAGGAGGTGGTCAGGGAACTGGTGGAGGTCACTGGGATACCCTTTCTTCCCACACCAATGGGGAAAGGAGTCCTGCCAGATGACCATCCCAACTGTGTTGCTGCAGCCAGATCCAGGTGTGTTTGCGCTTGTGTAATT

AAGCTGACGGCTAAATGAAA------------------------------------------------------------------------------------------------------------------------------------------------------------GGTGTGTTTGCGCTTGTGTAATT
AAGCTGACGGCTAAATGAAAAATGTCAAACATCTGTTCCAGGTGCTGCGTATGCCAGGGCAGAGGAGGTGGTCAGGGAACTGGTGGAGGTCACTGGGATACCCTTTCTTCCCACACCAATGGGGAAAGGAGTCCTGCCAGATGACCATCCCAACTGTGTTGCTGCAGCCAGATCCAGGTGTGTTTGCGCTTGTGTAATT

ID: ID_4 read_id: 1 Count: 4
GCTGGCAACATTCCTACCAGTAATTTACGTAAAAAA--------------------------------GTAACTTGTGCTTGCATTGTGT--------AACAACTGACTGCTG--TTAAAGGCCGGAAGTCTAAGAACTCACATGA--------------------AAGAGGGTATAATCCTGCCTCAGCGCTC
GCTGGCAACATTCCTACCAGTAATTTACGTAAAAAAATGCTATAAAATGTGTAGCTCTCCAGTCTAATGTAACTTGTGCTTGCATTGTGTTTACAGGAAACCAGTCCCTGCAACATTAAAGGCCGGAAGTCTAAGAACTCACATCAGCAGGTGTCAAGTGTGCATGAAGAGGGTATAATCCTGCCTCAGCGCTC

GCTGGCAACATTCCTACCAGTAATTTACGTAAAAAA--------------------------------GTAACTTGTGCTTGCATTGTGTTTACAGGAAACCAGTCCCTGCAACAACTGACTGCTGTTAAAGGCCGGAAGTCTAAGAACTCACATGA--------------------AAGAGGGTATAATCCTGCCTCAGCGCTC
GCTGGCAACATTCCTACCAGTAATTTACGTAAAAAAATGCTATAAAATGTGTAGCTCTCCAGTCTAATGTAACTTGTGCTTGCATTGTGTTTACAGGAAACCAGTCCCTGCAACA-----------TTAAAGGCCGGAAGTCTAAGAACTCACATCAGCAGGTGTCAAGTGTGCATGAAGAGGGTATAATCCTGCCTCAGCGCTC

ID: ID_4 read_id: 2 Count: 2
GCTGGCAACATTCCTACCAGTAATTTACGTAAAAA---------------------------TCTAATGTAACTTGTGCTTGCATTGTGTTTACAGGAAACCAGTCCCTGCAACATTGGGGGGGGAAAGGCCGGAAGTCTAAGAACTCACATCAGCAGGTGTCAAGAGTGCATGTAGAGGGTATAATCCTGCCTCAGCGCTC
GCTGGCAACATTCCTACCAGTAATTTACGTAAAAAAATGCTATAAAATGTGTAGCTCTCCAGTCTAATGTAACTTGTGCTTGCATTGTGTTTACAGGAAACCAGTCCCTGCAACATT--------AAAGGCCGGAAGTCTAAGAACTCACATCAGCAGGTGTCAAGTGTGCATGAAGAGGGTATAATCCTGCCTCAGCGCTC

GCTGGCAACATTCCTACCAGTAATTTACGTAAAAA---------------------------TCTAATGTAACTTGTGCTTGCATTGTGTTTACAGGAAACCAGTCCCTGCAACATTGGGGGGGGAAAGGCCGGAAGTCTAAGAACTCACATCAGCAGGTGTCAAGAGTGCATGTAGAGGGTATAATCCTGCCTCAGCGCTC
GCTGGCAACATTCCTACCAGTAATTTACGTAAAAAAATGCTATAAAATGTGTAGCTCTCCAGTCTAATGTAACTTGTGCTTGCATTGTGTTTACAGGAAACCAGTCCCTGCAACATT--------AAAGGCCGGAAGTCTAAGAACTCACATCAGCAGGTGTCAAGTGTGCATGAAGAGGGTATAATCCTGCCTCAGCGCTC

ID: ID_4 read_id: 3 Count: 1
GCTGGCAACATTCCTACCAGTAATTTACGTAAAAAAATGCTATAAAATGTG------------CTAATGTAACTTGTGCTTGCATTGTGTTTACAGGAAACCAGTCCCACCACACGTGCATCGTACTGCAACATTAAAGGCCGGAAGTCTAAGAACTCACATCAGCAGGTGTCAAGTGTCCTTGGAGAGGGTATAATCCTGCCTCAGCGCTC
GCTGGCAACATTCCTACCAGTAATTTACGTAAAAAAATGCTATAAAATGTGTAGCTCTCCAGTCTAATGTAACTTGTGCTTGCATTGTGTTTACAGGAAACCAGTCCC------------------TGCAACATTAAAGGCCGGAAGTCTAAGAACTCACATCAGCAGGTGTCAAGTGTGCATGAAGAGGGTATAATCCTGCCTCAGCGCTC

ACTGGCAACATTCCTACCAGTAATTTACGTAAAAAAATGCTATAAAATGTG------------CTAATGTAACTTGTGCTTGCATTGTGTTTACAGGAAACCAGTCCCACCACACGTGCATCGTACTGCAACATTAAAGGCCGGAAGTCTAAGAACTCACATCAGCAGGTGTCAAGTGTCCTTGGAGAGGGTATAATCCTGCCTCAGCGCTC
GCTGGCAACATTCCTACCAGTAATTTACGTAAAAAAATGCTATAAAATGTGTAGCTCTCCAGTCTAATGTAACTTGTGCTTGCATTGTGTTTACAGGAAACCAGTCCC------------------TGCAACATTAAAGGCCGGAAGTCTAAGAACTCACATCAGCAGGTGTCAAGTGTGCATGAAGAGGGTATAATCCTGCCTCAGCGCTC

ID: ID_5 read_id: 1 Count: 3
ACTGGCAACATTCCTACCAGTAATTTACGTAAAAAAATGCTATAAAATGTGTAGCTCTCCAGTCTAATGTAACTTGTGCTTGCATTGTGTTTACAGGAAACCAGTCCCTGCAACATTAAAGGCCGGAAGTCTAAGAACTCACATCAGCAGGTGTCAAGTGTGCATGAAGAGGGTATAATCCTGCCTCAGCCAGT
ACTGGCAACATTCCTACCAGTAATTTACGTAAAAAAATGCTATAAAATGTGTAGCTCTCCAGTCTAATGTAACTTGTGCTTGCATTGTGTTTACAGGAAACCAGTCCCTGCAACATTAAAGGCCGGAAGTCTAAGAACTCACATCAGCAGGTGTCAAGTGTGCATGAAGAGGGTATAATCCTGCCTCAGCCAGT

ACTGGCAACATTCCTACCAGTAATTTACGTAAAAAAATGCTATAAAATGTGTAGCTCTCCAGTCTAATGTAACTTGTGCTTGCATTGTGTTTACAGGAAACCAGTCCCTGCAACATTAAAGGCCGGAAGTCTAAGAACTCACATCAGCAGGTGTCAAGTGTGCATGAAGAGGGTATAATCCTGCCTCAGCCAGT
ACTGGCAACATTCCTACCAGTAATTTACGTAAAAAAATGCTATAAAATGTGTAGCTCTCCAGTCTAATGTAACTTGTGCTTGCATTGTGTTTACAGGAAACCAGTCCCTGCAACATTAAAGGCCGGAAGTCTAAGAACTCACATCAGCAGGTGTCAAGTGTGCATGAAGAGGGTATAATCCTGCCTCAGCCAGT

ID: ID_5 read_id: 2 Count: 2
ACTGGCAACATTCCTACCAGTAATTTACGTAAAAAAATGCTATAAAATGTGTAGCTCTCCAGTCTAATGTAACTTGTGCTTGCATTGTGTTTACAGGAAACCAGTCCCTGCAACATTAAAAGCCGGAAGTCTAAGAACTCACATCAGCAGGTGTCAAGTGTGCATGAAGAGGGTATAATCCTGCCTCAGCCAGT
ACTGGCAACATTCCTACCAGTAATTTACGTAAAAAAATGCTATAAAATGTGTAGCTCTCCAGTCTAATGTAACTTGTGCTTGCATTGTGTTTACAGGAAACCAGTCCCTGCAACATTAAAGGCCGGAAGTCTAAGAACTCACATCAGCAGGTGTCAAGTGTGCATGAAGAGGGTATAATCCTGCCTCAGCCAGT

ACTGGCAACATTCCTACCAGTAATTTACGTAAAAAAATGCTATAAAATGTGTAGCTCTCCAGTCTAATGTAACTTGTGCTTGCATTGTGTTTACAGGAAACCAGTCCCTGCAACATTAAAAGCCGGAAGTCTAAGAACTCACATCAGCAGGTGTCAAGTGTGCATGAAGAGGGTATAATCCTGCCTCAGCCAGT
ACTGGCAACATTCCTACCAGTAATTTACGTAAAAAAATGCTATAAAATGTGTAGCTCTCCAGTCTAATGTAACTTGTGCTTGCATTGTGTTTACAGGAAACCAGTCCCTGCAACATTAAAGGCCGGAAGTCTAAGAACTCACATCAGCAGGTGTCAAGTGTGCATGAAGAGGGTATAATCCTGCCTCAGCCAGT
