# Supplementary material for: Accurate analysis of genuine CRISPR editing events with ampliCan
Source: Genome Res. 2019 May;29(5):843–7. doi: 10.1101/gr.244293.118 (PMC6499316; doi:10.1101/gr.244293.118)
Supplement: Supplemental Material [file supp_gr.244293.118_Supplemental_Code_S2.tar.gz › amplican/inst/extdata/results/alignments/events_filtered_shifted.csv]

seqnames	start	end	width	strand	originally	replacement	type	read_id	score	counts	readType	overlaps	consensus
ID_1	42	61	20	+		AAAAAAAAAAAAAAAAAAAA	insertion	1	597	3	FALSE	FALSE	TRUE
ID_1	46	65	20	+		AAAAAAAAAAAAAAAAAAAA	insertion	2	557	2	FALSE	FALSE	TRUE
ID_1	-24	41	66	+			deletion	1	597	3	FALSE	TRUE	TRUE
ID_1	-28	45	74	+			deletion	2	557	2	FALSE	TRUE	TRUE
ID_1	-32	51	84	+			deletion	4	532	1	FALSE	TRUE	TRUE
ID_1	-35	-35	1	+	A	G	mismatch	1	597	3	FALSE	FALSE	TRUE
ID_1	97	97	1	+	T	A	mismatch	1	597	3	FALSE	FALSE	TRUE
ID_1	-35	-35	1	+	A	G	mismatch	2	557	2	FALSE	FALSE	TRUE
ID_1	97	97	1	+	T	A	mismatch	2	557	2	FALSE	FALSE	TRUE
ID_1	-35	-35	1	+	A	G	mismatch	4	532	1	FALSE	FALSE	TRUE
ID_1	105	105	1	+	G	A	mismatch	4	532	1	FALSE	FALSE	TRUE
ID_1	42	61	20	-		AAAAAAAAAAAAAAAAAAAA	insertion	1	597	3	FALSE	FALSE	FALSE
ID_1	46	65	20	-		AAAAAAAAAAAAAAAAAAAA	insertion	2	557	2	FALSE	FALSE	FALSE
ID_1	-24	41	66	-			deletion	1	597	3	FALSE	TRUE	FALSE
ID_1	-28	45	74	-			deletion	2	557	2	FALSE	TRUE	FALSE
ID_1	-32	51	84	-			deletion	4	532	1	FALSE	TRUE	FALSE
ID_1	-35	-35	1	-	A	G	mismatch	1	597	3	FALSE	FALSE	FALSE
ID_1	97	97	1	-	T	A	mismatch	1	597	3	FALSE	FALSE	FALSE
ID_1	-35	-35	1	-	A	G	mismatch	2	557	2	FALSE	FALSE	FALSE
ID_1	97	97	1	-	T	A	mismatch	2	557	2	FALSE	FALSE	FALSE
ID_1	-35	-35	1	-	A	G	mismatch	4	532	1	FALSE	FALSE	FALSE
ID_1	105	105	1	-	G	A	mismatch	4	532	1	FALSE	FALSE	FALSE
ID_2	5	17	13	-			deletion	1	845	3	FALSE	TRUE	FALSE
ID_2	-4	4	9	-			deletion	2	865	2	FALSE	TRUE	FALSE
ID_2	-9	-5	5	-			deletion	3	885	1	FALSE	TRUE	FALSE
ID_2	5	17	13	+			deletion	1	845	3	FALSE	TRUE	TRUE
ID_2	-4	4	9	+			deletion	2	865	2	FALSE	TRUE	TRUE
ID_2	-9	-5	5	+			deletion	3	885	1	FALSE	TRUE	TRUE
ID_3	105	105	1	+		T	insertion	1	819	5	FALSE	FALSE	TRUE
ID_3	8	23	16	+		CCCCCCCCCCCCCCCC	insertion	3	860	1	FALSE	TRUE	TRUE
ID_3	0	17	18	+			deletion	1	819	5	FALSE	TRUE	TRUE
ID_3	-3	2	6	+			deletion	2	885	2	FALSE	TRUE	TRUE
ID_3	15	20	6	+			deletion	2	885	2	FALSE	TRUE	TRUE
ID_3	-40	-24	17	+			deletion	3	860	1	FALSE	FALSE	TRUE
ID_3	101	101	1	+	G	T	mismatch	1	819	5	FALSE	FALSE	TRUE
ID_3	102	102	1	+	C	T	mismatch	1	819	5	FALSE	FALSE	TRUE
ID_3	103	103	1	+	C	T	mismatch	1	819	5	FALSE	FALSE	TRUE
ID_3	104	104	1	+	A	T	mismatch	1	819	5	FALSE	FALSE	TRUE
ID_3	105	105	1	-		T	insertion	1	819	5	FALSE	FALSE	FALSE
ID_3	8	23	16	-		CCCCCCCCCCCCCCCC	insertion	3	860	1	FALSE	TRUE	FALSE
ID_3	0	17	18	-			deletion	1	819	5	FALSE	TRUE	FALSE
ID_3	-3	2	6	-			deletion	2	885	2	FALSE	TRUE	FALSE
ID_3	15	20	6	-			deletion	2	885	2	FALSE	TRUE	FALSE
ID_3	-40	-24	17	-			deletion	3	860	1	FALSE	FALSE	FALSE
ID_3	101	101	1	-	G	T	mismatch	1	819	5	FALSE	FALSE	FALSE
ID_3	102	102	1	-	C	T	mismatch	1	819	5	FALSE	FALSE	FALSE
ID_3	103	103	1	-	C	T	mismatch	1	819	5	FALSE	FALSE	FALSE
ID_3	104	104	1	-	A	T	mismatch	1	819	5	FALSE	FALSE	FALSE
ID_4	14	21	8	+		GGGGGGGG	insertion	2	767	2	FALSE	TRUE	TRUE
ID_4	5	22	18	+		ACCACACGTGCATCGTAC	insertion	3	833	1	FALSE	TRUE	TRUE
ID_4	-67	-36	32	+			deletion	1	497	4	FALSE	FALSE	TRUE
ID_4	-13	-6	8	+			deletion	1	497	4	FALSE	FALSE	FALSE
ID_4	10	11	2	+			deletion	1	497	4	FALSE	TRUE	TRUE
ID_4	43	62	20	+			deletion	1	497	4	FALSE	FALSE	TRUE
ID_4	-68	-42	27	+			deletion	2	767	2	FALSE	FALSE	TRUE
ID_4	-52	-41	12	+			deletion	3	833	1	FALSE	FALSE	TRUE
ID_4	-2	-2	1	+	C	A	mismatch	1	497	4	FALSE	TRUE	TRUE
ID_4	0	0	1	+	G	C	mismatch	1	497	4	FALSE	TRUE	TRUE
ID_4	41	41	1	+	C	G	mismatch	1	497	4	FALSE	FALSE	TRUE
ID_4	55	55	1	+	T	A	mismatch	2	767	2	FALSE	FALSE	TRUE
ID_4	63	63	1	+	A	T	mismatch	2	767	2	FALSE	FALSE	TRUE
ID_4	58	58	1	+	G	C	mismatch	3	833	1	FALSE	FALSE	TRUE
ID_4	60	60	1	+	A	T	mismatch	3	833	1	FALSE	FALSE	TRUE
ID_4	63	63	1	+	A	G	mismatch	3	833	1	FALSE	FALSE	TRUE
ID_4	2	2	1	+	C	G	mismatch	1	497	4	FALSE	TRUE	TRUE
ID_4	3	3	1	+	C	A	mismatch	1	497	4	FALSE	TRUE	TRUE
ID_4	8	8	1	+	A	T	mismatch	1	497	4	FALSE	TRUE	TRUE
ID_4	9	9	1	+	A	G	mismatch	1	497	4	FALSE	TRUE	TRUE
ID_4	12	22	11	-		ACTGACTGCTG	insertion	1	626	4	FALSE	TRUE	TRUE
ID_4	14	21	8	-		GGGGGGGG	insertion	2	767	2	FALSE	TRUE	FALSE
ID_4	5	22	18	-		ACCACACGTGCATCGTAC	insertion	3	824	1	FALSE	TRUE	FALSE
ID_4	-67	-36	32	-			deletion	1	626	4	FALSE	FALSE	FALSE
ID_4	43	62	20	-			deletion	1	626	4	FALSE	FALSE	FALSE
ID_4	-68	-42	27	-			deletion	2	767	2	FALSE	FALSE	FALSE
ID_4	-52	-41	12	-			deletion	3	824	1	FALSE	FALSE	FALSE
ID_4	41	41	1	-	C	G	mismatch	1	626	4	FALSE	FALSE	FALSE
ID_4	55	55	1	-	T	A	mismatch	2	767	2	FALSE	FALSE	FALSE
ID_4	63	63	1	-	A	T	mismatch	2	767	2	FALSE	FALSE	FALSE
ID_4	58	58	1	-	G	C	mismatch	3	824	1	FALSE	FALSE	FALSE
ID_4	60	60	1	-	A	T	mismatch	3	824	1	FALSE	FALSE	FALSE
ID_4	63	63	1	-	A	G	mismatch	3	824	1	FALSE	FALSE	FALSE
ID_5	17	17	1	+	G	A	mismatch	2	961	2	TRUE	TRUE	TRUE
ID_5	17	17	1	-	G	A	mismatch	2	961	2	TRUE	TRUE	FALSE
