# Supplementary material for: Accurate analysis of genuine CRISPR editing events with ampliCan
Source: Genome Res. 2019 May;29(5):843–7. doi: 10.1101/gr.244293.118 (PMC6499316; doi:10.1101/gr.244293.118)
Supplement: Supplemental Material [file supp_gr.244293.118_Supplemental_Code_S2.tar.gz › amplican/inst/extdata/results/alignments/raw_events.csv]

seqnames	start	end	width	strand	originally	replacement	type	read_id	score	counts	readType
ID_1	108	127	20	+		AAAAAAAAAAAAAAAAAAAA	insertion	1	597	3	FALSE
ID_1	112	131	20	+		AAAAAAAAAAAAAAAAAAAA	insertion	2	557	2	FALSE
ID_1	42	107	66	+			deletion	1	597	3	FALSE
ID_1	38	111	74	+			deletion	2	557	2	FALSE
ID_1	24	173	150	+			deletion	3	193	1	FALSE
ID_1	34	117	84	+			deletion	4	532	1	FALSE
ID_1	31	31	1	+	A	G	mismatch	1	597	3	FALSE
ID_1	163	163	1	+	T	A	mismatch	1	597	3	FALSE
ID_1	31	31	1	+	A	G	mismatch	2	557	2	FALSE
ID_1	163	163	1	+	T	A	mismatch	2	557	2	FALSE
ID_1	23	23	1	+	T	G	mismatch	3	193	1	FALSE
ID_1	31	31	1	+	A	G	mismatch	4	532	1	FALSE
ID_1	171	171	1	+	G	A	mismatch	4	532	1	FALSE
ID_1	176	176	1	+	A	T	mismatch	3	193	1	FALSE
ID_1	177	177	1	+	G	C	mismatch	3	193	1	FALSE
ID_1	108	127	20	-		AAAAAAAAAAAAAAAAAAAA	insertion	1	597	3	FALSE
ID_1	112	131	20	-		AAAAAAAAAAAAAAAAAAAA	insertion	2	557	2	FALSE
ID_1	42	107	66	-			deletion	1	597	3	FALSE
ID_1	38	111	74	-			deletion	2	557	2	FALSE
ID_1	24	173	150	-			deletion	3	193	1	FALSE
ID_1	34	117	84	-			deletion	4	532	1	FALSE
ID_1	31	31	1	-	A	G	mismatch	1	597	3	FALSE
ID_1	163	163	1	-	T	A	mismatch	1	597	3	FALSE
ID_1	31	31	1	-	A	G	mismatch	2	557	2	FALSE
ID_1	163	163	1	-	T	A	mismatch	2	557	2	FALSE
ID_1	23	23	1	-	T	G	mismatch	3	193	1	FALSE
ID_1	31	31	1	-	A	G	mismatch	4	532	1	FALSE
ID_1	171	171	1	-	G	A	mismatch	4	532	1	FALSE
ID_1	176	176	1	-	A	T	mismatch	3	193	1	FALSE
ID_1	177	177	1	-	G	C	mismatch	3	193	1	FALSE
ID_2	115	127	13	-			deletion	1	845	3	FALSE
ID_2	106	114	9	-			deletion	2	865	2	FALSE
ID_2	101	105	5	-			deletion	3	885	1	FALSE
ID_2	115	127	13	+			deletion	1	845	3	FALSE
ID_2	106	114	9	+			deletion	2	865	2	FALSE
ID_2	101	105	5	+			deletion	3	885	1	FALSE
ID_3	171	171	1	+		T	insertion	1	819	5	FALSE
ID_3	74	89	16	+		CCCCCCCCCCCCCCCC	insertion	3	860	1	FALSE
ID_3	66	83	18	+			deletion	1	819	5	FALSE
ID_3	63	68	6	+			deletion	2	885	2	FALSE
ID_3	81	86	6	+			deletion	2	885	2	FALSE
ID_3	26	42	17	+			deletion	3	860	1	FALSE
ID_3	21	176	156	+			deletion	4	190	1	FALSE
ID_3	167	167	1	+	G	T	mismatch	1	819	5	FALSE
ID_3	168	168	1	+	C	T	mismatch	1	819	5	FALSE
ID_3	169	169	1	+	C	T	mismatch	1	819	5	FALSE
ID_3	170	170	1	+	A	T	mismatch	1	819	5	FALSE
ID_3	171	171	1	-		T	insertion	1	819	5	FALSE
ID_3	74	89	16	-		CCCCCCCCCCCCCCCC	insertion	3	860	1	FALSE
ID_3	66	83	18	-			deletion	1	819	5	FALSE
ID_3	63	68	6	-			deletion	2	885	2	FALSE
ID_3	81	86	6	-			deletion	2	885	2	FALSE
ID_3	26	42	17	-			deletion	3	860	1	FALSE
ID_3	21	176	156	-			deletion	4	190	1	FALSE
ID_3	167	167	1	-	G	T	mismatch	1	819	5	FALSE
ID_3	168	168	1	-	C	T	mismatch	1	819	5	FALSE
ID_3	169	169	1	-	C	T	mismatch	1	819	5	FALSE
ID_3	170	170	1	-	A	T	mismatch	1	819	5	FALSE
ID_4	118	125	8	+		GGGGGGGG	insertion	2	767	2	FALSE
ID_4	109	126	18	+		ACCACACGTGCATCGTAC	insertion	3	833	1	FALSE
ID_4	37	68	32	+			deletion	1	497	4	FALSE
ID_4	91	98	8	+			deletion	1	497	4	FALSE
ID_4	114	115	2	+			deletion	1	497	4	FALSE
ID_4	147	166	20	+			deletion	1	497	4	FALSE
ID_4	36	62	27	+			deletion	2	767	2	FALSE
ID_4	52	63	12	+			deletion	3	833	1	FALSE
ID_4	102	102	1	+	C	A	mismatch	1	497	4	FALSE
ID_4	104	104	1	+	G	C	mismatch	1	497	4	FALSE
ID_4	145	145	1	+	C	G	mismatch	1	497	4	FALSE
ID_4	159	159	1	+	T	A	mismatch	2	767	2	FALSE
ID_4	167	167	1	+	A	T	mismatch	2	767	2	FALSE
ID_4	162	162	1	+	G	C	mismatch	3	833	1	FALSE
ID_4	164	164	1	+	A	T	mismatch	3	833	1	FALSE
ID_4	167	167	1	+	A	G	mismatch	3	833	1	FALSE
ID_4	106	106	1	+	C	G	mismatch	1	497	4	FALSE
ID_4	107	107	1	+	C	A	mismatch	1	497	4	FALSE
ID_4	112	112	1	+	A	T	mismatch	1	497	4	FALSE
ID_4	113	113	1	+	A	G	mismatch	1	497	4	FALSE
ID_4	116	126	11	-		ACTGACTGCTG	insertion	1	626	4	FALSE
ID_4	118	125	8	-		GGGGGGGG	insertion	2	767	2	FALSE
ID_4	109	126	18	-		ACCACACGTGCATCGTAC	insertion	3	824	1	FALSE
ID_4	37	68	32	-			deletion	1	626	4	FALSE
ID_4	147	166	20	-			deletion	1	626	4	FALSE
ID_4	36	62	27	-			deletion	2	767	2	FALSE
ID_4	52	63	12	-			deletion	3	824	1	FALSE
ID_4	145	145	1	-	C	G	mismatch	1	626	4	FALSE
ID_4	159	159	1	-	T	A	mismatch	2	767	2	FALSE
ID_4	167	167	1	-	A	T	mismatch	2	767	2	FALSE
ID_4	1	1	1	-	G	A	mismatch	3	824	1	FALSE
ID_4	162	162	1	-	G	C	mismatch	3	824	1	FALSE
ID_4	164	164	1	-	A	T	mismatch	3	824	1	FALSE
ID_4	167	167	1	-	A	G	mismatch	3	824	1	FALSE
ID_5	121	121	1	+	G	A	mismatch	2	961	2	TRUE
ID_5	121	121	1	-	G	A	mismatch	2	961	2	TRUE
