# Supplementary material for: Accurate analysis of genuine CRISPR editing events with ampliCan
Source: Genome Res. 2019 May;29(5):843–7. doi: 10.1101/gr.244293.118 (PMC6499316; doi:10.1101/gr.244293.118)
Supplement: Supplemental Material [file supp_gr.244293.118_Supplemental_Code_S2.tar.gz › amplican/inst/extdata/results/alignments/unassigned_reads.csv]

Forward	Reverse	Total	BarcodeFrequency	Asigned	fwdPrInReadPos	forwardFound	rvePrInReadPos	reverseFound	Barcode
AAATACTGTCTTGTGACCAAACCTTCTTAAGGTGCTGTTTTGATGATAAACTTTATTGTGCTTTTGTAGTTGTGCCCCTTGTGTTGGCAGAGGGTCAGCAGACCAGTAAGTCTTCTCAATTTCTTTTATTTATGTATATGTAGTGATAAAA	TGGTCATCTGGCAGGACTCCTTTCCCCATTGGTGTGGGAAGAAAGGGTATCCCAGTGACCTCCAGTGACCTTCCCTGACCTTCTTCTCTGCCCTGGCATACGCAGCACCTGGAACAGATGTTTCAGATATTTTTCATTTAGCCGTCAGCTT	1	0.0714285714285714	FALSE	14	TRUE		FALSE	barcode_1
