# Supplementary material for: Accurate analysis of genuine CRISPR editing events with ampliCan
Source: Genome Res. 2019 May;29(5):843–7. doi: 10.1101/gr.244293.118 (PMC6499316; doi:10.1101/gr.244293.118)
Supplement: Supplemental Material [file supp_gr.244293.118_Supplemental_Code_S2.tar.gz › amplican/inst/extdata/results/barcode_reads_filters.csv]

Barcode	experiment_count	read_count	bad_base_quality	bad_average_quality	bad_alphabet	filtered_read_count	unique_reads	unassigned_reads	assigned_reads
barcode_1	2	20	0	3	3	14	8	1	7
barcode_2	3	21	0	0	0	21	9	0	9
