# Supplementary material for: Accurate analysis of genuine CRISPR editing events with ampliCan
Source: Genome Res. 2019 May;29(5):843–7. doi: 10.1101/gr.244293.118 (PMC6499316; doi:10.1101/gr.244293.118)
Supplement: Supplemental Material [file supp_gr.244293.118_Supplemental_Code_S2.tar.gz › amplican/inst/extdata/results/config_summary.csv]

ID	Barcode	Forward_Reads_File	Reverse_Reads_File	Group	guideRNA	Found_Guide	Control	Forward_Primer	Reverse_Primer	Direction	Amplicon	Donor	fwdPrPosEnd	rvePrPos	Reads	PRIMER_DIMER	Low_Score	Reads_Filtered	Reads_Del	Reads_In	Reads_Edited	Reads_Frameshifted	HDR
ID_1	barcode_1	/home/ai/Projects/R_packages/amplican/inst/extdata/R1_001.fastq	/home/ai/Projects/R_packages/amplican/inst/extdata/R2_001.fastq	Betty	AGGTGGTCAGGGAACTGG	TRUE	FALSE	AAGCTGACGGCTAAATGA	AATTACACAAGCGCAAACACAC	FALSE	aagctgacggctaaatgaaaaatgtcaaacatctgttccaggtgctgcgtatgccagggcagaggAGGTGGTCAGGGAACTGGtggaggtcactgggataccctttcttcccacaccaatggggaaaggagtcctgccagatgaccatcccaactgtgttgctgcagccagatccaggtgtgtttgcgcttgtgtaatt		18	178	7	1	0	6	6	0	6	2	0
ID_2	barcode_1	/home/ai/Projects/R_packages/amplican/inst/extdata/R1_001.fastq	/home/ai/Projects/R_packages/amplican/inst/extdata/R2_001.fastq	Tom	TGACCCTCTGCCAACACAAGGGG	TRUE	FALSE	TGACCAAACCTTCTTAAGGTGC	CTCTGCTGCAAAATGCAAGG	TRUE	aaatactgtcttgtgaccaaaccttcttaaggtgctattttgataataaactttattgtgcttttgtagttgtgCCCCTTGTGTTGGCAGAGGGTCAgcagaccagtaagtcttctcaatttcttttatttatgtgtagtgataaaaaaatgttaaattaaaattaaatgtttttttttgccttgcattttgcagcagaggatgat		35	181	6	0	0	6	6	0	6	4	0
ID_3	barcode_2	/home/ai/Projects/R_packages/amplican/inst/extdata/R1_002.fastq	/home/ai/Projects/R_packages/amplican/inst/extdata/R2_002.fastq	Tom	AGGTGGTCAGGGAACTGG	TRUE	FALSE	AAGCTGACGGCTAAATGA	AATTACACAAGCGCAAACACAC	FALSE	aagctgacggctaaatgaaaaatgtcaaacatctgttccaggtgctgcgtatgccagggcagaggAGGTGGTCAGGGAACTGGtggaggtcactgggataccctttcttcccacaccaatggggaaaggagtcctgccagatgaccatcccaactgtgttgctgcagccagatccaggtgtgtttgcgcttgtgtaatt		18	178	9	1	0	8	7	1	8	1	0
ID_4	barcode_2	/home/ai/Projects/R_packages/amplican/inst/extdata/R1_002.fastq	/home/ai/Projects/R_packages/amplican/inst/extdata/R2_002.fastq	Betty	GTCCCTGCAACATTAAAGGCCGG	TRUE	FALSE	GCTGGCAACATTCCTACCAGT	GAGCGCTGAGGCAGGATTAT	FALSE	gctggcaacattcctaccagtaatttacgtaaaaaaatgctataaaatgtgtagctctccagtctaatgtaacttgtgcttgcattgtgtttacaggaaaccaGTCCCTGCAACATTAAAGGCCGGaagtctaagaactcacatcagcaggtgtcaagtgtgcatgaagagggtataatcctgcctcagcgctc		21	175	7	0	0	7	4	7	7	2	0
ID_5	barcode_2	/home/ai/Projects/R_packages/amplican/inst/extdata/R1_002.fastq	/home/ai/Projects/R_packages/amplican/inst/extdata/R2_002.fastq	Betty	GTCCCTGCAACATTAAAGGCCGG	TRUE	FALSE	ACTGGCAACATTCCTACCAGT	ACTGGCTGAGGCAGGATTAT	FALSE	actggcaacattcctaccagtaatttacgtaaaaaaatgctataaaatgtgtagctctccagtctaatgtaacttgtgcttgcattgtgtttacaggaaaccaGTCCCTGCAACATTAAAGGCCGGaagtctaagaactcacatcagcaggtgtcaagtgtgcatgaagagggtataatcctgcctcagccagt	actggcaacattcctaccagtaatttacgtaaaaaaatgctataaaatgtgtagctctccagtctaatgtaacttgtgcttgcattgtgtttacaggaaaccaGTCCCTGCAACATTAAAAGCCGGaagtctaagaactcacatcagcaggtgtcaagtgtgcatgaagagggtataatcctgcctcagccagt	21	175	5	0	0	5	0	0	2	0	2
