# Supplementary material for: Accurate analysis of genuine CRISPR editing events with ampliCan
Source: Genome Res. 2019 May;29(5):843–7. doi: 10.1101/gr.244293.118 (PMC6499316; doi:10.1101/gr.244293.118)
Supplement: Supplemental Material [file supp_gr.244293.118_Supplemental_Code_S2.tar.gz › amplican/inst/rmarkdown/templates/guide_report/skeleton/skeleton.Rmd]

---
title: 'Report breakdown by guideRNA'
author: 'ampliCan'
date: '`r format(Sys.time(), "%d %B %Y")`'
output:
  html_document:
    toc: true
    theme: paper
    toc_float: true
    number_sections: true
params:
  alignments: !r system.file('extdata', 'results', 'alignments', 'events_filtered_shifted_normalized.csv', package = 'amplican')
  config_summary: !r system.file('extdata', 'results', 'config_summary.csv', package = 'amplican')
---

```{r load data, message=F, warning=FALSE, include=FALSE}
library(amplican)
library(ggplot2)
alignments <- data.table::fread(params$alignments)
data.table::setDF(alignments)
config <- data.frame(data.table::fread(params$config_summary))
height <- plot_height(length(unique(config$guideRNA)))
```

***

# Description  

***

**Read distribution plot** - plot shows number of reads assigned during read grouping  
**Filtered Reads** - plot shows percentage of assigned reads that have been recognized as PRIMER DIMERS or filtered based on low alignment score  
**Edit rates** - plot gives overview of percentage of reads (not filtered as PRIMER DIMER) that have edits  
**Frameshift** - plot shows what percentage of reads have frameshift  
**Frameshift overlapping** - shows what percentage of reads have frameshift counting only deletions and insertions that overlap expected cut site (should be more accurate when controls are not available)  
**Read heterogeneity plot** - shows what is the share of each of the unique reads in total count of all reads. The more yellow each row, the less heterogeneity in the reads, more black means reads don't repeat often and are unique  


***

# guideRNA Summary  

***

## Read distribution  

```{r plot_total_reads, echo=FALSE, fig.height=height, fig.width=14, message=F, warning=FALSE}
ggplot(data = config, aes(x = as.factor(guideRNA), y = log10(Reads + 1), order = guideRNA, fill = guideRNA)) +
  geom_boxplot() +
  ylab('Number of reads + 1, log10 scaled')  +
  xlab('guideRNA') + 
  theme(legend.position = 'none',
        axis.text = element_text(size = 12),
        axis.title = element_text(size = 14, face = 'bold')) +
  coord_flip()
```

## Filtered Reads    

```{r plot_F_per, echo=FALSE, fig.height=height, fig.width=14, message=F, warning=FALSE}
config$F_percentage <- (config$PRIMER_DIMER + config$Low_Score) * 100/config$Reads
config$F_percentage[is.nan(config$F_percentage)] <- 0

ggplot(data = config, aes(x = as.factor(guideRNA), y = F_percentage, order = guideRNA, fill = guideRNA)) +
  geom_boxplot() +
  xlab('guideRNA') + 
  ylab('Percentage of filtered reads')  +
  theme(axis.text = element_text(size=12),
        axis.title = element_text(size=14, face = 'bold'),
        legend.position = 'none') +
  ylim(0, 100) + 
  coord_flip()
``` 

## Edit rates  

```{r plot mut percentage, echo=FALSE, fig.height=height, fig.width=14, message=F, warning=FALSE}
config$edit_percentage <- config$Reads_Edited * 100/config$Reads_Filtered
config$edit_percentage[is.nan(config$edit_percentage)] <- 0  

ggplot(data = config, aes(x = as.factor(guideRNA), y = edit_percentage, order = guideRNA, fill = guideRNA)) +
  geom_boxplot() +
  xlab('guideRNA') + 
  ylab('Percentage of reads (not filtered) that have edits')  +
  theme(axis.text = element_text(size=12),
        axis.title = element_text(size=14, face = 'bold'),
        legend.position = 'None') +
  ylim(0,100) + 
  coord_flip()
``` 

## Frameshift  

```{r plot_frameshift_per, echo=FALSE, fig.height=height, fig.width=14, message=F, warning=FALSE}
config$frameshift_percentage <- config$Reads_Frameshifted * 100/config$Reads_Filtered
config$frameshift_percentage[is.nan(config$frameshift_percentage)] <- 0  

ggplot(data = config, aes(x = as.factor(guideRNA), y = frameshift_percentage, order = guideRNA, fill = guideRNA)) +
  geom_boxplot() +
  xlab('guideRNA') + 
  ylab('Percentage of reads (not filtered) that have frameshift')  +
  theme(axis.text = element_text(size=12),
        axis.title = element_text(size=14,face = 'bold'),
        legend.position = 'None') +
  ylim(0, 100) + 
  coord_flip()
``` 

## Heterogeneity of reads  

```{r plot read heterogeneity, echo=FALSE, fig.height=height + 1, fig.width=14, message=F, warning=FALSE}
plot_heterogeneity(alignments, config, level = 'guideRNA')
``` 

***

# Alignments plots  

***

```{r plot_alignments, results='asis', echo=F, message=F, warning=F}
alignments <- alignments[alignments$consensus & alignments$overlaps, ]
alignments$strand <- "+" # strand does not matter after consensus filtering
src = sapply(unique(config$guideRNA), function(i) {
  knitr::knit_expand(text = c(
    "## Guide {{i}}  \n", 
    "### Deletions  \n", 
    paste('```{r del-{{i}}, echo = F, results = "asis", ',
          'message=F, warning=F}', collapse = ''), 
    'amplican::metaplot_deletions(alignments, config, "guideRNA", "{{i}}")', 
    '```\n',
    "### Insertions", 
    paste('```{r ins-{{i}}, echo = F, results = "asis", ',
          'message=F, warning=F}', collapse = ''), 
    'amplican::metaplot_insertions(alignments, config, "guideRNA", "{{i}}")',
    '```\n', 
    "### Mismatches", 
    paste('```{r mis-{{i}}, echo = F, results = "asis", ',
          'message=F, warning=F}', collapse = ''), 
    'amplican::plot_mismatches(alignments, config, "guideRNA", "{{i}}")',
    '```\n'))
})
# knit the source
res = knitr::knit_child(text = src, quiet = TRUE)
cat(res, sep = '\n')
```

<script>
//add logo to upper right corner
$(document).ready(function() {
$head = $('#header');
$head.prepend('<img src="data:image/png;base64,iVBORw0KGgoAAAANSUhEUgAAASwAAAEsCAYAAAB5fY51AAAABmJLR0QA/wD/AP+gvaeTAAAACXBIWXMAAAsTAAALEwEAmpwYAAAAB3RJTUUH4QUeDiAfe/jJBgAAHUdJREFUeNrtnXm4HUWZh98vIRvZDQEMW4adrCBLAEFRkYAICgyKgAIu4IOKgsvgMsgoioy4ITrIPiKRRXEUZBEEB0NA9kUg7GHfCSEEArnJN390xbne2+d0nXP63NOn+/c+z33ypLt6q65+z1fV1VXm7gghRDcwSFkghJCwhBBCwhJCSFhCCCFhCSGEhCWEkLCEEELCEkIICUsIIWEJIYSEJYQQEpYQQsISQggJSwghJCwhhIQlhBASlhBCSFhCCAlLCCEkLCGEkLCEEBKWEEJIWEIIIWEJISQsIYRoN6soC8RKzMyA6cB7w7+bAP8CDAVGAAY8DTwJPATMA+YC97r7CuWgaHsZ1VT1wsymA4cB+wBrNrGLx4A5wK/c/W7lqJCwRDtENRv4BrBDjru9Evi2u/9VOSwkLJGHqLYCTgDe3cbDXA18zt3vUY6LvFCje7VENdzMTgBuaLOsCPu/zcy+Y2YjlPtCEZZoRFYzSNqZpnbg8HcB+7r7fboTQhGWyJLV3sB1HZIVJG8cbzKz/XQ3hIQl6snqGOA3wKgOn8poYI6ZfUN3RahKKPqKyoAfAEcW8PTOBA5z9x7dKSFhSVYGnAwc3uQuHgcuJnnTdzfwmLu/ZmZjgLWBLYB3AHsDqzV5jHOBj6nDqZCwJKwTgS82sek8ku4Of3T35RHHGQJ8APhakFijnA4c6iqEQsKqrKyOClXBRngU+Ly7/76FiO5DwA+BSQ1u/hN3/4LunJCwqierD5N0XWjkZcqZwJHu/koOxx8LnAR8rMFNP+vuP9MdFBJWdWQ1naRD6KqRm7wJfMbdT2/DuXyCpA1teOQmPcDu7v4n3UkhYZVfVmOBm4CNIjdZBOzp7te28ZzeAfweGBe5ycvAVu7+kO6oqIX6YZWDsxqQ1UJgl3bKCiDsf0fgmchNxgHnmdlQ3U4hYZU3uvo4sFdk8sVBVjcOxLm5+99JxtZ6MXKTlR9lC6EqYQllNRm4AxgTkXwZ8P5OtBOZ2ZbANSS93TM9F87zUt1hoQirPLIaFKqCYyI3OaxTjdrufguwP7A85tKAU0O7nBASVkk4BNgpMu0p7n5WJ0/W3S8BvhKZfC3gRN1ioSphOaKrCcB84j6LuQnY0d3fKMi5XwDsG1k13MXdr9IdFxJWdwvrVOBTEUmXAFu4+wMFOvexwG0kk1tk8SAwrSiyFaoSisYf+C2BT0Qm/1KRZBWqhouAj5B0Fs1iQ+DzuutCEVb3CuvPxA1v/Cdg16J+WGxmxwNHRyRdDGzi7k/r7gsJq7tktRsQ87p/KTDV3R8u8LUMD1XDTSOSn+3uh6gECFUJu0dWg4DvRSY/vsiyClXDpaFqG/OL+VEzm6JSICSs7mE/YEZEugeB/+yGC3L3ecAvI5IOBr6tIiBUJeyO6MqAO4FpEcn3cfeLuuja1gDuA2I6im7n7jeoRCjCEsVmr0hZ3QD8rpsuzN2fBb4VmfybKgqKsJQLxY9CbiL5MDiLHd19bhde31CSjrAxfbO2dvebVSoUYYliPsy7RMrq0m6UVYiy3iS+jepolQpFWKK4wroM2DUi6Q7ufl0XX+dgkna6rLeBK4AZ7n63SociLFGsh3gTYHZE0qu7WVYhylpOXFvWIJqbEUhIWKLNHEEy3EoWx5Xken8D3B+R7iNmNlHFQ8ISxYmuxgEHRSS92d2vKcM1hygrZsTR4cChKiUSligO+wMjI9L9uGTXfQ7JPIlZHB4mchUSligAMSMyPAVcWKaLdvdlwE8jkk4C9lYxkbBE56uDWwBvi0j689AloGycQTKWVxaHqbRIWKLzfDIiTQ/JrM2lw91fJu4bw53MbEMVFwlLdC66GkYywF0WF5d8jKiTyR7JwYCPq9RIWKJzvA8YH5Hu9DJngrvfQzI1WBYHmdkqKjYSlugM+0ekeQK4ogJ5cUZEmknEfQkgJCyRc3VwLPD+iKS/DH2Wys5FwMKcJC8kLJEze5N0isxiThUyI4xKem5E0g+Y2SgVHwlLDCwfjkhze8U+/I15E7oqsKeKj4QlBrY6+K6IpOdWKV/c/TYgRtD7qRRJWGLg2B0YmpFmBXBeBfMm5ppnm9l4FSMJSwwMe0WkmefuT1Qwb+aQ3SdrKHEvLEQXo/4rxagODiNu3Kv/qWL+uPvDZnYjMCsj6QGhT9ZUYH1gdFi+kKQryC3AXHd/VKVOwhLNs3Ovh0vCSuf8CGHNjhG/mf2N5NOfs939NRU/VQlFY+wWkeZOd3+ownn0O+ImXY1hFvAzYIGZfVHD1EhYojFiempXObrC3RcAt+e824nAicBtZjZLxVDCEtnVk42BDSKSXqzc4pI27Xcq8Fcz+1KYtFYUFLVhdUd18Hng1oqLfRKwb2TyM4E/A8+F/68BzCBpK6w1ztgQ4PvAdDP7ZBhIUEhYoonq4BXuvqLCstoMuAxYL3KTBe7e9/Olc8O+pgBfBg6sUf4/Bkw0s73Dp0FCVUIRHp6hwI4RSS+rcB5tAlzdgKzqRq3ufo+7H0IyOe2Ndba/UI3xEpb4Z2aRPdHECuCqispq3XDtaza46TZmNqFeAne/A9iBpNE97e3j+4Ez1aYlYYn/Z6eINLe4+3MVlNUIkq4Ma6f5JmPzwcB7so7h7svc/cvAp0iGnO7LgcDXVEwlLJEQ87HzNRXNm9NIbyBfAFyXU96uFNcZwAFA2hhj3zKz3VRUJaxKEz7H2TYi6V8qmDdHBYH05YkQOV0UsZt3N3JMd78gRFppz8jZZvZWlVoJq8psC4zISNMDzK2YrN5F+uzPrwF7uPvDJF0WstjYzNZuUFpnAcenrFo9SEvtWRJWZYl5O3izuy+ukKxGkvSh6tvdwIFPuPvKnu53AS/kWS3sxTeAS1OW7wIcrGIrYVU5wlJ18J/5NjA5Zfn33f28XpGQR+ZNw8IK/d0OJplVuy8/MLM1VXQlrEoRqhbbRSSdW6E82Ro4ImXV1aS/qbs6YrfvaOZc3P150uc7HA8cqxLcwXKS/FiJAX44p5A97K8Dq7n7SxXIjyHATcDMPquWANPd/ZGUbTYF7o3Y/aRmJ5w1s/8m6fnem55wTvNVkhVhVYWY6Gp+FWQV+EKKrACOSZNViILmA8/klNe1OIr+04ytAnxXRVjCqhLbR6SZV5FocyxwdMqq24GTMja/Pqe8rlU1fJH0t4Z7mdkOKsYSVlWIGXtpXkXy4ovAW1KqXYe4e08OebR9i+f3U+CxlOXfUzGWsKoQUawKbBKR9PoK5MVqoTrYlzN6dWGoR0yP97eZ2fBmzzGM2HBMyqq3m9nOKtESVtmZSfawPq8A91UgL46m/1j2S4HjIre/NaSvxzBgixbP8xzgzpTln1dxlrDKzlYxD2LZx78KA/IdnrLqlNipzNz9DZKZcPLI83rHWUF6d4b3mdlGKtISVpnZMiLNLRXIhyPp/2nSq6Q3ctfjhnYLK/AH4OGU5+dzKtISloRV7uhqBOkdM09qYiidtkdYIcpaDpycsurg8KZTSFile1CHA5vGVAlLnhUH0P/N4OvAD5vY180RaTYxs1E5nPeZQN9vO0fXkK+QsLqeKcQ1uD9Q8nz4bMqyOaHfU6M8CLyckWYwtSefaCTKWgScnbLq0yraElYZmR6R5s4yN7ib2Y6k92o/uUmJeGRE+racLuGnJMNW92ZjM9tKxVvCKhszItLcVcHoam5kv6tWqoXT8jh5d3+A9FFgP6LiLWGVjakRaf5e4uhqDWCvvKKrXtyeU97Hcl7Ksg+bmZ4nCatUzIypEpb4+vcjmbC0N08RN+RxPe6OSDMlxxFDfwO80WfZWjQ5nI2QsIoYXaxG3HRVfy9xNuyXsuzMHGZZvo/0WW96MyZIJY9q4cvAFaoWSlhlZkpEmsfDw1BGYa9P+kffv85BIG8ADw1wtTDtvPfR5KsSVlnYWNEVfatkd7j7PTntPybvpuV4PReT9MzvzQQanK1HSFhFJabDaJlHsfxIO6KrXsSIb0peB3P3JUFafdlVRV3CKgMxQ8qUcoQGM5uREt04cH6Oh4lpeJ+a86VdkrJstoq6hCVhdTcfSlk2z90XDLSwcp5b8E/070S6mZmtp+IuYXVzhDGE9OmrqiKs3dtcHVyZd1lvG0cB6+RYLXyB9I+vFWVJWF3NBvTvf9SXxcRNqtBtsl6T9P5nf8jzOKFrxIMdqBZeLmFJWGUUVhb3eznnXJtN/7eDd7n74204VifasdL6Y+2s7g0SVjcT06Zxf0mvPe2t2WVtOlYnhPU3+k8FNobWphcTElZHmRyRZkEJq4ODgV0iq1F5ENO1YcOcq6I9wFUpq96lYi9hdSvrRqR5rITXvTX9B+pbTNxsN80QMxP05DYc988py7ZVsZewFGF1F7ulPdzu/mabjheTh5PMbFjOx02bH3Fbjd4gYXUrMW1Yj5bwutPm7buiXQdz98XASxFlfp2cD30P/YdOHkdc3zshYRWH8Gu+RtWqhGH8+i0HUlgNRFm5duwME1TcqGqhhFUG1qX/a/2+vBC+TSsTW5FMYtqbJ939kQIIa3Ibjnu9hCVhqTrYvWyfsmzuABx3wCOsQNr8iOraIGGVUlgLSnjd20dGIXkTI/92RFg3kHzQ3ZupZjZGj4CEpQir+GxbJWGFKcoeTHm+ttYjIGFJWAXGzDak/4uG14HbClIlnNymY6dVC2fqEZCwuomYh6NsEdbbU5bdmMPY7THENOqvZWZD23DsO1KWTdUjIGEpwlJ1sFbV7BX6f9uXVu7XacPh04ZpnqZHQMLqlqrRYGBSBYWV1v9q3gAev1PVwrSPr6fkPGighCXaxupEjIPl7gvLcsHhc5S0atCtA3gaHRGWuz8B9J31aBTtazOTsESuTIxI81TJrnkDYNU+y1509ycLJqx2DWOcFmWpHUvCKo2wni/ZNc9IWXbXAJ9DzGdOa7Tp2GnCUjuWhNU1VcIsnivZNU9PWXbnAJ/Dszndm7yENUWPgoSlCEsRVis/AgMpLEVYEpaEVVDSHs6BntG6k8JKu9ZN9aZQwipLlbA0wjKzVek/4YYXVFgT23Fgd3+W/m8KRwBr6nGQsBRhFS+66lumHnb3Vwf4PF4AlmekGRvG7GoHaf3qJutxkLAkrGKxWcqygW6/Wjmg3ks53Z9meETCkrAkrOKTNv/i/A6dSyfbsRRhSVgSVhewfmS0UUVhrafHQcIqLGa2CjA+q/ZC0t5SZmE9XEFhLVCEJWF1G6uRPZb7ojZOeVUUYT0kYUlYEpaqg0WLKEemCKAHeLxDp/R8TvcoL2Gtp75YEpaEVazoqu8D+WiYyr1SEVYYfWNRn8XDUV8sCavAVKrTKMVqcO90lVDVQgmr6xgfkUYN7uUVVlpV+K16LCSsojIqIs0iCaujwpowwMdfXY+FhNXNwlpcoutdr2DCejkizegBFtZEPRYSVjcL69USXW9adeeJDp5PzI9BO4X1vIQlYXUTMQ9DmYSVNoLns506GXdfCmRNKza0TdN9qUooYSnCKiqhf9HqRRJWA/nbrihLwpKwJKyCMg4Y1rdK5u5LOnxei3O6T6oSSlgSFuVpdF+zgNGVIiwJSyjCSiWt/eqZApxXJxvenyf5uL03E8LkukLCkrAUYRVHWOGj9r797AYDb9GjIWFJWMWLsLpFWKPaeHy1Y0lYpRJWWdqwiviGMPYHYaD7Yk3QoyFhKcIqXpWw6m1YtY4/So+GhFUowmwsQzKSvVmiwfsmREYXVRPWqxKWhKXoqniMSVlWhA+7X83pXklYEpaEVaLrHd1kdFPFKuFoPR4SloRVvAjrlS4RliIsCavyjJSwuibCGiNhSVhVZ0hEmjdKXiUsQoQV8y3jCAlLwpKwsukpw4WG+Rf7RpTLI2XRbmLyeBUJS8KqOoNzepi6tjro7i5hSVgSVnewSk4PU7dWB4vSg39ZTveqWfSWUMKSsLogwnqlIOemCEvCEjk9BMsVYRVCWEPaePw0YY3U4yFhKcKSsIoYYS0b4ONJWKIpqtToPixl2VIJq2YULWFJWIqwCnatRbm2Tje69zT5YyYkLAmrTQxpUhRFibCGDPDxFWFJWF0prOUlvtZuEpaqhBKWhFXxCKso19ZpYalKKGF1BVVqdFeEpSqhhKUISxFWDixr8vwlLAlLwuqD2rDKH2GpDUvCUoSlCKurq4Rqw5KwJCxFWF0jLEVYEpaEpQgrFbVhSVgigpjpu14vcRkqRITl7ivI/q5xSRuP35MiLdfjIWEVjb/nlKYbeDBl2X0FOr+5La5vlev6/H+eHg8Jq2hckfHQ3hfSlIHfABf3+v/FYVlR+FadiG8Z8O02H/8Q4FqSD8KvDf8XTWLFGMm2hBlrNiVIae0+q54AZrv7PSW73qmhGnR3Ac9tH+AMYGyvxYuAT7j7b1VaJSyRPCjjgU8BO4ZFfwVOc/eFyp0BvxdjgT2BScBTwB/cfZFyRsISQoi2oDYsIYSEJYQQEpYQQsISQggJSwghJCxRBMzsKjPzGn9zlUMiT/Qhpuik7NYBDgVmknxjdyvwC3d/RrkjJCxRJFltB1zOP091vydwhJm9191vbWHfawN7A7OCDFcn6eW+DHgp/M0n+Y7wWne/U3ekS8qNOo6KVquEwHtqrL7O3Xeosd19wMY1trvD3Tdv4lx2AI4F3g1YA5veAvwIuMDdl+muFhe1YYlOSG6DOrICmGlmkxrY33gzu5Dk06f3NCgrgC2BXwE3hW9AhYQlxD8YnlMazGwacBvwrzmc10zgFjP7qG6RhCXESu4HXq6z/llgQaSsrgbWy1mmZ4URHoSEJapOaCc6uk6SL4fRQuvJahxwCTCxDac4GJhjZtvobhULvSUUnZLWL8zseeDLoSoGSbeG4939jxG7ODUisuoJEdh1wNPhB3oCsDmwC/88PlZfhgL/ZWZbZ8lTSFiiGtK6CLio0e3MbCdg34xklwGHufvjNfYxMsjyG9SeeuttJP3ETtHdUpVQiGb5Xsb6XwO715JVkOUSdz82CKkehyu7FWG1hJkNBWYDO5O8kl4fGBeu52XgReAOkgH/f+vuT7bhHEYCuwN7AdOBt5J0glxI0inxcuB0d3+uxvbjgY8Cu4btJwIrgBeAB4ArgXPyPvfQpeBgYDdgXWB0qC49DlwKnO/uCwp877ck6RBai0eAgz2yg6G7n2lmB5D03UpjupnNiO1cWpCyOQjYI0Sh25AM0z0olK2He5WtBV338Lt71/yFh+uYkPEe+bcMmAOsHbH/cXX20wMMCun2IxlmN+vYS4BD+xxjEPAV4NWI7V8D/p3QwbfOeY+qs4+FIc1gkk6VPRnHXE7SiXJE5D25qs6+5tbZbm6d7a6qs93PM87/Y02Uqw9m7PObBSibk+vsZ1GvdLOAuyKOvZRkAg7rKgd0kax2BB5toDD0/XsJ+GALwnKSTzxObeLYR4X9Dyd5s9Xo9qe1ICwHRgB/aPCY9wATCyisxzJ+IEY0+UO4vM5+LypA2ZycsY9VgP2BNxo89pkSVv6y2iP8IniLf8uA3VoQ1pVNHrcnVA9+18K579+CsH7f5DFvBkYXRVjAhlnX2UIZW1Bnvw8UoGxmCeugiOi54bJVtL/Ct2GZ2WahEXVYTm1255vZRu7+bBPb79zkcQeTTPk1oYVzP9HMLgizCTfKnk0ec0vghAI1PGf1i7qlhX0fAIyvsW55F5TNU+u87cziBDM7rxu6b3RDo/vJwMg665cDfyHpPe3A1uGvFqOB/wA+PcDXMaHF7d8aGsovHuDzPtTMTinIiAYbZ6y/t4W23Ou6vGwObSFf1ybpl3a5Gt1bqwrOyAhl7wampWy3b0Z4vBgY2kSVcOXf74D3hyrK2sA7SCbqjA3BHwOOALYIIpoBfDG0ZdTb7hdNVglX/v0p5M0UYB1gJ+CciO0uKEiVMOtcZ5W4bE6OvMeXhzfXG5PMwTiLZPbr1zK2+4nasFovFF/KyOTN62x7dsa2725SWJ+uc8zjI7a/A5hQY/utMxp/b2xBWF+tc96HZmz7OjCmAMLKemGxWYnLZoywjqxzzHeFbjO1tv1rNwir6B1H16+z7ll3v73O+p9n7HuTJs7nHHev1+v5B6FQ1Ksi7OfuL9aIdm8KVYg8zxngUnc/vk6UfWpoi6nF8PDqv9OMzFi/uMJl8wx3/1Gde3wNcG2d7Tfqhm5YhRaWux/u7lbjb82MzR/IWL96E6d0Y8b5vkDScbEWV7n7vS0cY3ToFNgoV0akOS5j/XYFKBJZQ870VLhs/iUizfV11o2TsDoru4UkfVJqMapNh36hzrqlLW5voWG2Hfl1T0aj9cwC3FZT2Wxb2RxmZsOLnndV/pawXYW/1V/55Rnrh7QxT+q9KZtWhGddZbOtZavwvQa69VvCTUm+wZsZHqSJJEOFjCm4hIseIdyfUR0d6u5vdvD8so49TGWz3HSNsMzMgAOBo0jGMxL582LG+jEZ1Yp283rG+lVVNiWsIshqXeB8YFvdsraypODCej5j/UiVzXJT+BDVzDYmaVspQ4EoepVwaMHP/6mM9eupbCrC6qSsVgHOI+lNXotlwDUk3QGeJunRu5LT0KiqjTAiY/0rHT6/+RnrN2yhrI2m9rd4K9z9FZVNCSuLT5F8vlKL/wUOcvdHaxTCUwp2jUWPsLLmAlzU4fO7PWP9Fi3KsNb130//zpxlK5sSVg4cWGfdIyTD4C7RbcyNer23F3f4DSEknzUtpPaoCu81s0GNjjpgZmNIvulsJLJT2ewAhW3DMrNR1O9dfYoKRO5sX2ddx0drCCK6ok6St5B0KWiUXTKi3/kqmxJWTPXEWqgeFNLDBf6B2AzYoE6SWwtyqudmrD8mdDNohCMy1l9WgbIpYbVI1rdN4zMewElqI/gHMVHHlzLWzy3ItVwGPFRn/Syyv4vsXU4+QzLEcS2epP9HwyqbElY/sjox7pNRnZxD/REYOxHtdCrCmm1mX6+TX/sAH6+z/SsM/MCBtaqFy4HvZCT7mpmdFtqmapYRM/sucFLGvk5PaRMrY9mUsFrkceoPF7KvmR1nZsN6FYbBZrYHyVjk78zY/4iK3evjzOxyM9vDzNYzs7FmtrmZ/Ri4IGPbC9399QJdy9nADRlpPgk8ZWbnm9lXzOwgM/u4mf2bmV1A0qfrqxnPwKMkQ0SrbBaEwoal7v6mmV0KfLhOsq8DnzOze8Ov0kZZ4Xgvxlbwfs8Of42wtJEq1gCVDTezA0nGcK93H0cCHwp/jbIC+EyaqFU2FWHV4rtkf2E+JrRbbNNAgYBkBMeqVAlb4YQiTrjp7g+RDDfcrq4Wn3H3P1aobEpYORTKO1v8da/XH2eamQ1WEajLlWS3F3WyfFwJfIB8RxpdBnw+Y2RZlU0Jq2bBOBb4SRObnhd+Bev9+g30KJqdirB+TjLxRSNcD+zt7ssKXj4uD1HMzTnsbj6wnbufVMGyKWHlWCi/QDI9/JMRyV8FjiaZZ+6XGb9kB1bkPj9A0ik05k1fD8lUU+9091e7pHzcS/IB8iE0N9XX7WHbzd39FpXN4mJhRo3uOFmzoSQNqLuFdoHVScb5fi48lJcAc9z9mUrdxORVeb1q0ZHu/uOQdgeSxuKdgLVIxpB6muSN2MXAr939qS7Pj61J+p5tR9LYvUa4zqUkU6m9FMR2HclsMXeobEpYooDCEkJVQiGEkLCEEELCEkJIWEIIIWEJIYSEJYSQsIQQQsISQkhYQghReNTTXQihCEsIISQsIYSEJYQQEpYQQkhYQggJSwghJCwhhJCwhBASlhBCSFhCCCFhCSEkLCGEkLCEEELCEkJIWEIIIWEJIYSEJYSQsIQQQsISQggJSwghYQkhhIQlhBASlhBCwhJCCAlLCCEkLCGEhCWEEBKWEELCUhYIISQsIYSQsIQQEpYQQkhYQgghYQkhJCwhhJCwhBBCwhJCSFhCCCFhCSGEhCWEkLCEEELCEkIICUsIIWEJIYSEJYQQEpYQQsISQggJSwghJCwhhIQlhBASlhBCSFhCCAlLCCEkLCGEkLCEEBKWEEJIWEKIqvN/jFhNpeHIKzEAAAAASUVORK5CYII=" style=\"float: right;width: 150px;\"/>')
});
</script>
