# Supplementary material for: Accurate analysis of genuine CRISPR editing events with ampliCan
Source: Genome Res. 2019 May;29(5):843–7. doi: 10.1101/gr.244293.118 (PMC6499316; doi:10.1101/gr.244293.118)
Supplement: Supplemental Material [file supp_gr.244293.118_Supplemental_Code_S2.tar.gz › amplican/inst/rmarkdown/templates/id_report/template.yaml]

name: ID Report
description: Creates a report of summarized experiments for each ID. Here you
  can find very detailed overview for each unique identifier separately.
