# Supplementary material for: Accurate analysis of genuine CRISPR editing events with ampliCan
Source: Genome Res. 2019 May;29(5):843–7. doi: 10.1101/gr.244293.118 (PMC6499316; doi:10.1101/gr.244293.118)
Supplement: Supplemental Material [file supp_gr.244293.118_Supplemental_Code_S2.tar.gz › amplican/inst/test_data/test_aln.csv]

seqnames	start	end	width	strand	originally	replacement	type	read_id	score	counts	overlaps	consensus
ID_1	40	60	21	+			deletion	1	100	1	TRUE	TRUE
ID_1	40	60	21	-			deletion	1	20	1	TRUE	FALSE
ID_1	40	44	5	+		AAAAA	insertion	2	20	1	TRUE	TRUE
ID_1	40	44	5	-		AAAAA	insertion	2	100	1	TRUE	FALSE
ID_1	55	55	1	+		C	mismatch	3	20	1	TRUE	TRUE
ID_1	55	55	1	-		C	mismatch	3	100	1	TRUE	FALSE
ID_1	140	160	21	+			deletion	4	100	1	FALSE	TRUE
ID_1	140	160	21	-			deletion	4	20	1	FALSE	FALSE
ID_1	140	144	5	+		AAAAA	insertion	5	20	1	FALSE	TRUE
ID_1	140	144	5	-		AAAAA	insertion	5	100	1	FALSE	FALSE
ID_1	155	155	1	+		C	mismatch	6	20	1	FALSE	TRUE
ID_1	155	155	1	-		C	mismatch	6	100	1	FALSE	FALSE
ID_1	35	45	11	+			deletion	7	100	1	TRUE	TRUE
ID_1	40	60	21	-			deletion	7	20	1	TRUE	FALSE
ID_1	40	44	5	+		AAAAA	insertion	8	20	1	TRUE	FALSE
ID_1	42	44	3	-		AAA	insertion	8	100	1	TRUE	TRUE
ID_1	55	55	1	+		A	mismatch	9	20	1	TRUE	FALSE
ID_1	55	55	1	-		C	mismatch	9	100	1	TRUE	TRUE
ID_1	135	145	11	+			deletion	10	100	1	FALSE	FALSE
ID_1	140	160	21	-			deletion	10	20	1	FALSE	FALSE
ID_1	140	144	5	+		AAAAA	insertion	11	20	1	FALSE	FALSE
ID_1	142	144	3	-		AAA	insertion	11	100	1	FALSE	FALSE
ID_1	155	155	1	+		A	mismatch	12	20	1	FALSE	FALSE
ID_1	155	155	1	-		C	mismatch	12	100	1	FALSE	FALSE
ID_1	40	60	21	-			deletion	13	20	1	TRUE	FALSE
ID_1	40	44	5	+		AAAAA	insertion	14	20	1	TRUE	FALSE
ID_1	55	55	1	+		A	mismatch	15	20	1	TRUE	FALSE
ID_1	135	145	11	+			deletion	16	100	1	FALSE	FALSE
ID_1	142	144	3	-		AAA	insertion	17	100	1	FALSE	FALSE
ID_1	155	155	1	-		C	mismatch	18	100	1	FALSE	FALSE
ID_1	59	200	142	+			deletion	19	100	1	TRUE	FALSE
ID_1	40	60	21	-			deletion	19	20	1	TRUE	TRUE
ID_1	1	59	59	+			deletion	20	20	1	TRUE	FALSE
ID_1	42	44	3	-		AAA	insertion	20	100	1	TRUE	TRUE
ID_1	1	55	55	+			deletion	21	20	1	TRUE	FALSE
ID_1	55	55	1	-		C	mismatch	21	100	1	TRUE	TRUE
ID_1	159	200	42	+			deletion	22	100	1	FALSE	FALSE
ID_1	140	160	21	-			deletion	22	20	1	FALSE	FALSE
ID_1	101	159	59	+			deletion	23	20	1	FALSE	FALSE
ID_1	142	144	3	-		AAA	insertion	23	100	1	FALSE	FALSE
ID_1	101	155	55	+			deletion	24	20	1	FALSE	FALSE
ID_1	155	155	1	-		C	mismatch	24	100	1	FALSE	FALSE
ID_2	40	60	21	+			deletion	1	100	1	TRUE	TRUE
ID_2	40	60	21	-			deletion	1	20	1	TRUE	FALSE
ID_2	40	44	5	+		AAAAA	insertion	2	20	1	TRUE	TRUE
ID_2	40	44	5	-		AAAAA	insertion	2	100	1	TRUE	FALSE
ID_2	55	55	1	+		C	mismatch	3	20	1	TRUE	TRUE
ID_2	55	55	1	-		C	mismatch	3	100	1	TRUE	FALSE
ID_2	140	160	21	+			deletion	4	100	1	FALSE	TRUE
ID_2	140	160	21	-			deletion	4	20	1	FALSE	FALSE
ID_2	140	144	5	+		AAAAA	insertion	5	20	1	FALSE	TRUE
ID_2	140	144	5	-		AAAAA	insertion	5	100	1	FALSE	FALSE
ID_2	155	155	1	+		C	mismatch	6	20	1	FALSE	TRUE
ID_2	155	155	1	-		C	mismatch	6	100	1	FALSE	FALSE
ID_2	35	45	11	+			deletion	7	100	1	TRUE	TRUE
ID_2	40	60	21	-			deletion	7	20	1	TRUE	FALSE
ID_2	40	44	5	+		AAAAA	insertion	8	20	1	TRUE	FALSE
ID_2	42	44	3	-		AAA	insertion	8	100	1	TRUE	TRUE
ID_2	55	55	1	+		A	mismatch	9	20	1	TRUE	FALSE
ID_2	55	55	1	-		C	mismatch	9	100	1	TRUE	TRUE
ID_2	135	145	11	+			deletion	10	100	1	FALSE	FALSE
ID_2	140	160	21	-			deletion	10	20	1	FALSE	FALSE
ID_2	140	144	5	+		AAAAA	insertion	11	20	1	FALSE	FALSE
ID_2	142	144	3	-		AAA	insertion	11	100	1	FALSE	FALSE
ID_2	155	155	1	+		A	mismatch	12	20	1	FALSE	FALSE
ID_2	155	155	1	-		C	mismatch	12	100	1	FALSE	FALSE
ID_2	40	60	21	-			deletion	13	20	1	TRUE	FALSE
ID_2	40	44	5	+		AAAAA	insertion	14	20	1	TRUE	FALSE
ID_2	55	55	1	+		A	mismatch	15	20	1	TRUE	FALSE
ID_2	135	145	11	+			deletion	16	100	1	FALSE	FALSE
ID_2	142	144	3	-		AAA	insertion	17	100	1	FALSE	FALSE
ID_2	155	155	1	-		C	mismatch	18	100	1	FALSE	FALSE
ID_2	59	200	142	+			deletion	19	100	1	TRUE	FALSE
ID_2	40	60	21	-			deletion	19	20	1	TRUE	TRUE
ID_2	1	59	59	+			deletion	20	20	1	TRUE	FALSE
ID_2	42	44	3	-		AAA	insertion	20	100	1	TRUE	TRUE
ID_2	1	55	55	+			deletion	21	20	1	TRUE	FALSE
ID_2	55	55	1	-		C	mismatch	21	100	1	TRUE	TRUE
ID_2	159	200	42	+			deletion	22	100	1	FALSE	FALSE
ID_2	140	160	21	-			deletion	22	20	1	FALSE	FALSE
ID_2	101	159	59	+			deletion	23	20	1	FALSE	FALSE
ID_2	142	144	3	-		AAA	insertion	23	100	1	FALSE	FALSE
ID_2	101	155	55	+			deletion	24	20	1	FALSE	FALSE
ID_2	155	155	1	-		C	mismatch	24	100	1	FALSE	FALSE
