# Supplementary material for: Accurate analysis of genuine CRISPR editing events with ampliCan
Source: Genome Res. 2019 May;29(5):843–7. doi: 10.1101/gr.244293.118 (PMC6499316; doi:10.1101/gr.244293.118)
Supplement: Supplemental Material [file supp_gr.244293.118_Supplemental_Code_S2.tar.gz › amplican/man/amplicanReport.Rd]

% Generated by roxygen2: do not edit by hand
% Please edit documentation in R/amplicanReport.R
\name{amplicanReport}
\alias{amplicanReport}
\title{Prepare reports as .Rmd files.}
\usage{
amplicanReport(results_folder, levels = c("id", "barcode", "group",
  "guide", "amplicon", "summary"), report_files = c("id_report",
  "barcode_report", "group_report", "guide_report", "amplicon_report",
  "index"), cut_buffer = 5, xlab_spacing = 4, top = 5,
  knit_reports = TRUE)
}
\arguments{
\item{results_folder}{(string) Folder containing results from the
\code{\link{amplicanAlign}} function, do not change names of the files.}

\item{levels}{(vector) Possible values are: "id", "barcode", "group",
"guide", "amplicon", "summary". You can also input more than one value
eg. c("id", "barcode") will create two separate reports for each level.}

\item{report_files}{(vector) You can supply your own names of the files.
For each of the levels there has to be one file name. Files are created
in current working directory by default.}

\item{cut_buffer}{(numeric) Default 5. A number of bases that is used around
the specified cut site.}

\item{xlab_spacing}{(numeric) Default is 4. Spacing of the ticks on the x
axis of plots.}

\item{top}{(numeric) Default is 5. How many of the top most frequent
unassigned reads to report? It is only relevant when you used forward and
reverse reads. We align them to each other as we could not specify correct
amplicon.}

\item{knit_reports}{(boolean) Whether to knit reports automatically.}
}
\value{
(string) Path to the folder with results.
}
\description{
amplicanReport takes a configuration file, fastq reads and output directory
to prepare summaries as an editable .Rmd file. You can specify whether you
want to make summaries based on ID, Barcode, Group or even guideRNA and
Amplicon. This function automatically knits all reports after creation.
If you want to postpone knitting and edit reports, use .Rmd templates to
create your own version of reports instead of this function.
}
\examples{
results_folder <- tempdir()
amplicanReport(results_folder, report_files = file.path(results_folder,
                                                        c("id_report",
                                                          "barcode_report",
                                                          "group_report",
                                                          "guide_report",
                                                          "amplicon_report",
                                                          "index")),
               knit_reports = FALSE)

}
\seealso{
Other analysis steps: \code{\link{amplicanAlign}},
  \code{\link{amplicanConsensus}},
  \code{\link{amplicanFilter}}, \code{\link{amplicanMap}},
  \code{\link{amplicanNormalize}},
  \code{\link{amplicanOverlap}},
  \code{\link{amplicanPipelineConservative}},
  \code{\link{amplicanPipeline}},
  \code{\link{amplicanSummarize}}
}
\concept{analysis steps}
