# Supplementary material for: Accurate analysis of genuine CRISPR editing events with ampliCan
Source: Genome Res. 2019 May;29(5):843–7. doi: 10.1101/gr.244293.118 (PMC6499316; doi:10.1101/gr.244293.118)
Supplement: Supplemental Material [file supp_gr.244293.118_Supplemental_Code_S2.tar.gz › amplican/man/assignedCount.Rd]

% Generated by roxygen2: do not edit by hand
% Please edit documentation in R/AlignmentsExperimentSet-class.R
\name{assignedCount}
\alias{assignedCount}
\title{Get count of assigned reads.}
\usage{
assignedCount(x)
}
\arguments{
\item{x}{(AlignmentsExperimentSet)}
}
\value{
(numeric)
}
\description{
Get count of assigned reads.
}
\examples{
file_path <- system.file("extdata", "results", "alignments",
                         "AlignmentsExperimentSet.rds", package = "amplican")
aln <- readRDS(file_path)
writeAlignments(aln, file.path(tempdir(), "aln.txt"))

}
\keyword{internal}
