# Supplementary material for: Accurate analysis of genuine CRISPR editing events with ampliCan
Source: Genome Res. 2019 May;29(5):843–7. doi: 10.1101/gr.244293.118 (PMC6499316; doi:10.1101/gr.244293.118)
Supplement: Supplemental Material [file supp_gr.244293.118_Supplemental_Code_S2.tar.gz › amplican/man/barcodeData-set.Rd]

% Generated by roxygen2: do not edit by hand
% Please edit documentation in R/AlignmentsExperimentSet-class.R
\name{barcodeData<-}
\alias{barcodeData<-}
\title{Barcode data.}
\usage{
barcodeData(x) <- value
}
\arguments{
\item{x}{(AlignmentsExperimentSet)}

\item{value}{(data.frame)}
}
\value{
(AlignmentsExperimentSet)
}
\description{
Set barcode data.frame with information on the barcode level.
}
\examples{
file_path <- system.file("extdata", "results", "alignments",
                         "AlignmentsExperimentSet.rds", package = "amplican")
aln <- readRDS(file_path)
barcodeData(aln) <- barcodeData(aln) #replace with the same values as before
}
\keyword{internal}
