# Supplementary material for: Accurate analysis of genuine CRISPR editing events with ampliCan
Source: Genome Res. 2019 May;29(5):843–7. doi: 10.1101/gr.244293.118 (PMC6499316; doi:10.1101/gr.244293.118)
Supplement: Supplemental Material [file supp_gr.244293.118_Supplemental_Code_S2.tar.gz › amplican/man/checkConfigFile.Rd]

% Generated by roxygen2: do not edit by hand
% Please edit documentation in R/helpers_warnings.R
\name{checkConfigFile}
\alias{checkConfigFile}
\title{Pre-process a config file and checks that everything is in
order.}
\usage{
checkConfigFile(configTable, fastq_folder)
}
\arguments{
\item{configTable}{(data.frame) Config file.}

\item{fastq_folder}{(string) Path to fastq folder.}
}
\value{
(boolean) TRUE, If anything goes wrong stops and prints error.
}
\description{
Its takes care of the following:
  No IDs are duplicated.
  Every combination of barcode, forward primer and reverse primer is unique.
  Each barcode has unique forward reads file and reverse read files.
  Checks that the read files exist with read access.
}
\keyword{internal}
