# Supplementary material for: Accurate analysis of genuine CRISPR editing events with ampliCan
Source: Genome Res. 2019 May;29(5):843–7. doi: 10.1101/gr.244293.118 (PMC6499316; doi:10.1101/gr.244293.118)
Supplement: Supplemental Material [file supp_gr.244293.118_Supplemental_Code_S2.tar.gz › amplican/man/checkFileWriteAccess.Rd]

% Generated by roxygen2: do not edit by hand
% Please edit documentation in R/helpers_directory.R
\name{checkFileWriteAccess}
\alias{checkFileWriteAccess}
\title{Checks if the given directory exist and can be written to.}
\usage{
checkFileWriteAccess(filePath)
}
\arguments{
\item{filePath}{(string) A string the path to the file.}
}
\value{
(invisible) TRUE, Stop if no access.
}
\description{
Checks if the given directory exist and can be written to.
}
\keyword{internal}
