# Supplementary material for: Accurate analysis of genuine CRISPR editing events with ampliCan
Source: Genome Res. 2019 May;29(5):843–7. doi: 10.1101/gr.244293.118 (PMC6499316; doi:10.1101/gr.244293.118)
Supplement: Supplemental Material [file supp_gr.244293.118_Supplemental_Code_S2.tar.gz › amplican/man/checkPrimers.Rd]

% Generated by roxygen2: do not edit by hand
% Please edit documentation in R/helpers_warnings.R
\name{checkPrimers}
\alias{checkPrimers}
\title{Checks if the forward and reverse primer are in the amplicon
and where they are located.}
\usage{
checkPrimers(configTable, fastqfiles)
}
\arguments{
\item{configTable}{(data.frame) A data frame of config file.}

\item{fastqfiles}{(numeric) Which primers are important.}
}
\value{
configTable (data.frame) A data frame of config file with additional
fields for start locations of the primers
}
\description{
Checks if the forward and reverse primer are in the amplicon
and where they are located.
}
\keyword{internal}
