# Supplementary material for: Accurate analysis of genuine CRISPR editing events with ampliCan
Source: Genome Res. 2019 May;29(5):843–7. doi: 10.1101/gr.244293.118 (PMC6499316; doi:10.1101/gr.244293.118)
Supplement: Supplemental Material [file supp_gr.244293.118_Supplemental_Code_S2.tar.gz › amplican/man/cumsumw.Rd]

% Generated by roxygen2: do not edit by hand
% Please edit documentation in R/helpers_general.R
\name{cumsumw}
\alias{cumsumw}
\title{Cumulative sum to calculate shift}
\usage{
cumsumw(x)
}
\arguments{
\item{x}{(\code{\link{IRanges}})}
}
\value{
(numeric vector)
}
\description{
Cumulative sum to calculate shift
}
\keyword{internal}
