# Supplementary material for: Accurate analysis of genuine CRISPR editing events with ampliCan
Source: Genome Res. 2019 May;29(5):843–7. doi: 10.1101/gr.244293.118 (PMC6499316; doi:10.1101/gr.244293.118)
Supplement: Supplemental Material [file supp_gr.244293.118_Supplemental_Code_S2.tar.gz › amplican/man/defGR.Rd]

% Generated by roxygen2: do not edit by hand
% Please edit documentation in R/helpers_general.R
\name{defGR}
\alias{defGR}
\title{Helper to construct GRanges with additional metadata columns.}
\usage{
defGR(x, ID, score, strand_info = "+", type = "deletion",
  originally = "", replacement = "")
}
\arguments{
\item{x}{(\code{\link{IRanges}}) names(x) indicating read_id}

\item{ID}{(string)}

\item{score}{(numeric) scores from the alignments}

\item{strand_info}{(string) Either '+', '-'}

\item{type}{(string)}

\item{originally}{(string) Base pairs on the amplicon.}

\item{replacement}{(string) Base pairs on the read.}
}
\value{
(\code{\link{GRanges}}) Object with meta-data
}
\description{
Helper to construct GRanges with additional metadata columns.
}
\keyword{internal}
