# Supplementary material for: Accurate analysis of genuine CRISPR editing events with ampliCan
Source: Genome Res. 2019 May;29(5):843–7. doi: 10.1101/gr.244293.118 (PMC6499316; doi:10.1101/gr.244293.118)
Supplement: Supplemental Material [file supp_gr.244293.118_Supplemental_Code_S2.tar.gz › amplican/man/extractEvents.Rd]

% Generated by roxygen2: do not edit by hand
% Please edit documentation in R/AlignmentsExperimentSet-class.R
\name{extractEvents}
\alias{extractEvents}
\title{Extract AlignmentsExperimentSet events into data.frame.}
\usage{
extractEvents(object, use_parallel = FALSE)
}
\arguments{
\item{object}{(AlignmentsExperimentSet)}

\item{use_parallel}{(boolean) Set to TRUE, if you have registered
multicore back-end with \code{\link[BiocParallel]{register}}.}
}
\value{
(data.frame) Compatible with \code{\link{GRanges}}
style.
}
\description{
Extracts events (insertions, deletions, mismatches) from alignments into
data.frame. Can use multiple cores as process is quite slow. All events are
relative towards forward strand. "-" in strand column indicates which events
were from reverse reads.
}
\examples{
file_path <- system.file("extdata", "results", "alignments",
                         "AlignmentsExperimentSet.rds", package = "amplican")
aln <- readRDS(file_path)
extractEvents(aln)

}
\keyword{internal}
