# Supplementary material for: Accurate analysis of genuine CRISPR editing events with ampliCan
Source: Genome Res. 2019 May;29(5):843–7. doi: 10.1101/gr.244293.118 (PMC6499316; doi:10.1101/gr.244293.118)
Supplement: Supplemental Material [file supp_gr.244293.118_Supplemental_Code_S2.tar.gz › amplican/man/flipRanges.Rd]

% Generated by roxygen2: do not edit by hand
% Please edit documentation in R/helpers_general.R
\name{flipRanges}
\alias{flipRanges}
\title{Reverse complement events that have amplicons with direction 1.}
\usage{
flipRanges(idR, cfgT)
}
\arguments{
\item{idR}{(data.frame) Loaded events.}

\item{cfgT}{(data.frame) Loaded configuration file.}
}
\value{
(data.frame) Returns input idR, but events for amplicons with
direction 1 reverse complemented, "+" and "-" swapped.
}
\description{
Reverse complement events that have amplicons with direction 1.
}
\keyword{internal}
