# Supplementary material for: Accurate analysis of genuine CRISPR editing events with ampliCan
Source: Genome Res. 2019 May;29(5):843–7. doi: 10.1101/gr.244293.118 (PMC6499316; doi:10.1101/gr.244293.118)
Supplement: Supplemental Material [file supp_gr.244293.118_Supplemental_Code_S2.tar.gz › amplican/man/geom_bezier.Rd]

% Generated by roxygen2: do not edit by hand
% Please edit documentation in R/ggforce_bezier.R
\name{geom_bezier}
\alias{geom_bezier}
\alias{stat_bezier}
\title{Create quadratic or cubic bezier curves [copied from ggforce]}
\usage{
stat_bezier(mapping = NULL, data = NULL, geom = "path",
  position = "identity", na.rm = FALSE, show.legend = NA, n = 100,
  inherit.aes = TRUE, ...)

geom_bezier(mapping = NULL, data = NULL, stat = "bezier",
  position = "identity", arrow = NULL, lineend = "butt",
  na.rm = FALSE, show.legend = NA, inherit.aes = TRUE, n = 100,
  ...)
}
\arguments{
\item{mapping}{Set of aesthetic mappings created by \code{\link[=aes]{aes()}} or
\code{\link[=aes_]{aes_()}}. If specified and \code{inherit.aes = TRUE} (the
default), it is combined with the default mapping at the top level of the
plot. You must supply \code{mapping} if there is no plot mapping.}

\item{data}{The data to be displayed in this layer. There are three
options:

If \code{NULL}, the default, the data is inherited from the plot
data as specified in the call to \code{\link[=ggplot]{ggplot()}}.

A \code{data.frame}, or other object, will override the plot
data. All objects will be fortified to produce a data frame. See
\code{\link[=fortify]{fortify()}} for which variables will be created.

A \code{function} will be called with a single argument,
the plot data. The return value must be a \code{data.frame}, and
will be used as the layer data.}

\item{geom}{The geometric object to use display the data}

\item{position}{Position adjustment, either as a string, or the result of
a call to a position adjustment function.}

\item{na.rm}{If \code{FALSE}, the default, missing values are removed with
a warning. If \code{TRUE}, missing values are silently removed.}

\item{show.legend}{logical. Should this layer be included in the legends?
\code{NA}, the default, includes if any aesthetics are mapped.
\code{FALSE} never includes, and \code{TRUE} always includes.
It can also be a named logical vector to finely select the aesthetics to
display.}

\item{n}{The number of points to create for each segment}

\item{inherit.aes}{If \code{FALSE}, overrides the default aesthetics,
rather than combining with them. This is most useful for helper functions
that define both data and aesthetics and shouldn't inherit behaviour from
the default plot specification, e.g. \code{\link[=borders]{borders()}}.}

\item{...}{Other arguments passed on to \code{\link[=layer]{layer()}}. These are
often aesthetics, used to set an aesthetic to a fixed value, like
\code{colour = "red"} or \code{size = 3}. They may also be parameters
to the paired geom/stat.}

\item{stat}{The statistical transformation to use on the data for this
layer, as a string.}

\item{arrow}{Arrow specification, as created by \code{\link[grid:arrow]{grid::arrow()}}.}

\item{lineend}{Line end style (round, butt, square).}
}
\description{
This set of functionality is copied from ggforce package due to dependency
issues on Bioconductor and is used internally (not exported) only.
This set of geoms makes it possible to connect points creating either
quadratic or cubic beziers. bezier works by calculating
points along the bezier and connecting these to draw the curve.
}
\details{
Input data is understood as a sequence of data points the first being the
start point, then followed by one or two control points and then the end
point. More than 4 and less than 3 points per group will throw an error.
}
\section{Aesthetics}{

geom_link, geom_link2 and geom_lin0 understand the following aesthetics
(required aesthetics are in bold):

- **x**
- **y**
- color
- size
- linetype
- alpha
- lineend
}

\section{Computed variables}{


\describe{
 \item{x, y}{The interpolated point coordinates}
 \item{index}{The progression along the interpolation mapped between 0 and 1}
}
}

\examples{
beziers <- data.frame(
    x = c(1, 2, 3, 4, 4, 6, 6),
    y = c(0, 2, 0, 0, 2, 2, 0),
    type = rep(c('cubic', 'quadratic'), c(3, 4)),
    point = c('end', 'control', 'end', 'end', 'control', 'control', 'end')
)
help_lines <- data.frame(
    x = c(1, 3, 4, 6),
    xend = c(2, 2, 4, 6),
    y = 0,
    yend = 2
)
ggplot2::ggplot() + ggplot2::geom_segment(
  ggplot2::aes(x = x, xend = xend, y = y, yend = yend),
  data = help_lines,
  arrow = ggplot2::arrow(length = ggplot2::unit(c(0, 0, 0.5, 0.5), 'cm')),
  colour = 'grey') +
  amplican:::geom_bezier(ggplot2::aes(x= x, y = y, group = type, linetype = type),
              data = beziers) +
  ggplot2::geom_point(ggplot2::aes(x = x, y = y, colour = point), data = beziers)

}
\author{
Thomas Lin Pedersen
}
