# Supplementary material for: Accurate analysis of genuine CRISPR editing events with ampliCan
Source: Genome Res. 2019 May;29(5):843–7. doi: 10.1101/gr.244293.118 (PMC6499316; doi:10.1101/gr.244293.118)
Supplement: Supplemental Material [file supp_gr.244293.118_Supplemental_Code_S2.tar.gz › amplican/man/getEventInfo.Rd]

% Generated by roxygen2: do not edit by hand
% Please edit documentation in R/helpers_general.R
\name{getEventInfo}
\alias{getEventInfo}
\title{This function takes alignments and gives back the events coordinates.}
\usage{
getEventInfo(align, ID, ampl_shift, strand_info = "+")
}
\arguments{
\item{align}{(\code{\link{PairwiseAlignmentsSingleSubject}})}

\item{ID}{(string)}

\item{ampl_shift}{(numeric vector) Shift events additionally by this value.
PairwiseAlignmentsSingleSubject returns truncated alignments.}

\item{strand_info}{(string) Either '+', '-' or default '*'}

\item{ampl_len}{(numeric) Length of the amplicon (subject)}
}
\value{
(\code{\link{GRanges}}) Object with meta-data for insertion,
deletion, mismatch
}
\description{
This function takes alignments and gives back the events coordinates.
}
\keyword{internal}
