# Supplementary material for: Accurate analysis of genuine CRISPR editing events with ampliCan
Source: Genome Res. 2019 May;29(5):843–7. doi: 10.1101/gr.244293.118 (PMC6499316; doi:10.1101/gr.244293.118)
Supplement: Supplemental Material [file supp_gr.244293.118_Supplemental_Code_S2.tar.gz › amplican/man/get_right_primer.Rd]

% Generated by roxygen2: do not edit by hand
% Please edit documentation in R/helpers_general.R
\name{get_right_primer}
\alias{get_right_primer}
\title{right primer sequence}
\usage{
get_right_primer(config, id)
}
\arguments{
\item{config}{(data.frame) config table}

\item{id}{(vector) a vector of id's}
}
\value{
(character) right primer sequence
}
\description{
right primer sequence
}
\keyword{internal}
