# Supplementary material for: Accurate analysis of genuine CRISPR editing events with ampliCan
Source: Genome Res. 2019 May;29(5):843–7. doi: 10.1101/gr.244293.118 (PMC6499316; doi:10.1101/gr.244293.118)
Supplement: Supplemental Material [file supp_gr.244293.118_Supplemental_Code_S2.tar.gz › amplican/man/goodAvgQuality.Rd]

% Generated by roxygen2: do not edit by hand
% Please edit documentation in R/helpers_filters.R
\name{goodAvgQuality}
\alias{goodAvgQuality}
\title{This filters out sequences which have bad average quality readings.}
\usage{
goodAvgQuality(reads, avg = 30)
}
\arguments{
\item{reads}{(ShortRead object) Loaded reads from fastq.}

\item{avg}{(numeric) This is what the average score of the quality of
sequence should be. For example, if we have a sequence with nucleotides which
have quality 70-70-70, the average would be 70. If set the average to 70 or
less the sequence will pass. If we set the average to 71 the sequence will
not pass. The average is set to 0 by default.}
}
\value{
(boolean) Logical vector with the valid rows as TRUE.
}
\description{
This filters out sequences which have bad average quality readings.
}
\keyword{internal}
