# Supplementary material for: Accurate analysis of genuine CRISPR editing events with ampliCan
Source: Genome Res. 2019 May;29(5):843–7. doi: 10.1101/gr.244293.118 (PMC6499316; doi:10.1101/gr.244293.118)
Supplement: Supplemental Material [file supp_gr.244293.118_Supplemental_Code_S2.tar.gz › amplican/man/goodBaseQuality.Rd]

% Generated by roxygen2: do not edit by hand
% Please edit documentation in R/helpers_filters.R
\name{goodBaseQuality}
\alias{goodBaseQuality}
\title{Filters out sequences which have bad base quality readings.}
\usage{
goodBaseQuality(reads, min = 20)
}
\arguments{
\item{reads}{(ShortRead object) Loaded reads from fastq.}

\item{min}{(numeric) This is the minimum quality that we accept for
every nucleotide. For example, if we have a sequence with nucleotides which
have quality 50-50-50-50-10, and we set the minimum to 30, the whole sequence
will be a bad sequence. The minimum is set to 0 by default.}
}
\value{
(boolean) Logical vector with the valid rows as TRUE.
}
\description{
Filters out sequences which have bad base quality readings.
}
\keyword{internal}
