# Supplementary material for: Accurate analysis of genuine CRISPR editing events with ampliCan
Source: Genome Res. 2019 May;29(5):843–7. doi: 10.1101/gr.244293.118 (PMC6499316; doi:10.1101/gr.244293.118)
Supplement: Supplemental Material [file supp_gr.244293.118_Supplemental_Code_S2.tar.gz › amplican/man/plot_amplicon.Rd]

% Generated by roxygen2: do not edit by hand
% Please edit documentation in R/helpers_plots.R
\name{plot_amplicon}
\alias{plot_amplicon}
\title{Plots amplicon sequence using ggplot2.}
\usage{
plot_amplicon(amplicon, from, to)
}
\arguments{
\item{amplicon}{(character) Sequence of the amplicon to plot.}

\item{from}{(number) Minimum on x axis - start of the amplicon}

\item{to}{(number) Maximum on x axis - not necessarily end of the amplicon}
}
\value{
(amplicon plot) ggplot2 object of amplicon plot
}
\description{
Plots amplicon sequence using ggplot2.
}
\keyword{internal}
