# Supplementary material for: Accurate analysis of genuine CRISPR editing events with ampliCan
Source: Genome Res. 2019 May;29(5):843–7. doi: 10.1101/gr.244293.118 (PMC6499316; doi:10.1101/gr.244293.118)
Supplement: Supplemental Material [file supp_gr.244293.118_Supplemental_Code_S2.tar.gz › amplican/man/plot_cuts.Rd]

% Generated by roxygen2: do not edit by hand
% Please edit documentation in R/helpers_plots.R
\name{plot_cuts}
\alias{plot_cuts}
\title{Plots cuts using ggplot2.}
\usage{
plot_cuts(alignments, config, id, cut_buffer = 5, xlab_spacing = 4)
}
\arguments{
\item{alignments}{(data.frame) Loaded alignment information from
alignments_events.csv file.}

\item{config}{(data.frame) Loaded table from config_summary.csv file.}

\item{id}{(string or vector of strings) Name of the ID column from config
file or name of multiple IDs if it is possible to group them. First amplicon
will be used as the basis for plot.}

\item{cut_buffer}{(numeric) Default is 5, you should specify the same as
used in the analysis.}

\item{xlab_spacing}{(numeric) Spacing of the x axis labels. Default is 4.}
}
\value{
(cuts plot) gtable object of cuts plot
}
\description{
This function plots cuts in relation to the amplicon with distinction for
each ID.
}
\examples{
#example config
config <- read.csv(system.file("extdata", "results", "config_summary.csv",
                               package = "amplican"))
#example alignments results
alignments_file <- system.file("extdata", "results", "alignments",
                               "events_filtered_shifted_normalized.csv",
                               package = "amplican")
alignments <- read.csv(alignments_file)
plot_cuts(alignments[alignments$consensus & alignments$overlaps, ],
          config, c('ID_1','ID_3'))

}
\seealso{
Other specialized plots: \code{\link{metaplot_deletions}},
  \code{\link{metaplot_insertions}},
  \code{\link{metaplot_mismatches}},
  \code{\link{plot_deletions}},
  \code{\link{plot_heterogeneity}},
  \code{\link{plot_insertions}},
  \code{\link{plot_mismatches}},
  \code{\link{plot_variants}}
}
\concept{specialized plots}
