# Supplementary material for: Accurate analysis of genuine CRISPR editing events with ampliCan
Source: Genome Res. 2019 May;29(5):843–7. doi: 10.1101/gr.244293.118 (PMC6499316; doi:10.1101/gr.244293.118)
Supplement: Supplemental Material [file supp_gr.244293.118_Supplemental_Code_S2.tar.gz › amplican/man/plot_deletions.Rd]

% Generated by roxygen2: do not edit by hand
% Please edit documentation in R/helpers_plots.R
\name{plot_deletions}
\alias{plot_deletions}
\title{Plots deletions using ggplot2.}
\usage{
plot_deletions(alignments, config, id, cut_buffer = 5,
  xlab_spacing = 4, over = "overlaps")
}
\arguments{
\item{alignments}{(data.frame) Loaded alignment information from
alignments.csv file.}

\item{config}{(data.frame) Loaded table from config_summary.csv file.}

\item{id}{(string or vector of strings) Name of the ID column from config
file or name of multiple IDs if it is
possible to group them. First amplicon will be used as the basis for plot.}

\item{cut_buffer}{(numeric) Default is 5, you should specify the same as
used in the analysis.}

\item{xlab_spacing}{(numeric) Spacing of the x axis labels. Default is 4.}

\item{over}{(string) Specify which columns contains overlaps with
expected cut sites generated by \code{\link{amplicanOverlap}}}
}
\value{
(deletions plot) gtable object of deletions plot
}
\description{
This function plots deletions in relation to the amplicon, assumes events
are relative to the expected cut site.
Top plot is for the forward reads, middle one shows
amplicon sequence, and bottom plot is for reverse reads.
}
\examples{
#example config
config <- read.csv(system.file("extdata", "results", "config_summary.csv",
                               package = "amplican"))
#example alignments results
alignments_file <- system.file("extdata", "results", "alignments",
                               "events_filtered_shifted_normalized.csv",
                               package = "amplican")
alignments <- read.csv(alignments_file)
p <- plot_deletions(alignments[alignments$consensus, ],
                    config, c('ID_1','ID_3'))

}
\seealso{
Other specialized plots: \code{\link{metaplot_deletions}},
  \code{\link{metaplot_insertions}},
  \code{\link{metaplot_mismatches}},
  \code{\link{plot_cuts}},
  \code{\link{plot_heterogeneity}},
  \code{\link{plot_insertions}},
  \code{\link{plot_mismatches}},
  \code{\link{plot_variants}}
}
\concept{specialized plots}
