# Supplementary material for: Accurate analysis of genuine CRISPR editing events with ampliCan
Source: Genome Res. 2019 May;29(5):843–7. doi: 10.1101/gr.244293.118 (PMC6499316; doi:10.1101/gr.244293.118)
Supplement: Supplemental Material [file supp_gr.244293.118_Supplemental_Code_S2.tar.gz › amplican/src/bezier.cpp]

#include <Rcpp.h>

using namespace Rcpp;

double Bezier2(double t, NumericVector w) {
  double t2 = t * t;
  double mt = 1-t;
  double mt2 = mt * mt;
  return w[0]*mt2 + w[1]*2*mt*t + w[2]*t2;
}
double Bezier3(double t, NumericVector w) {
  double t2 = t * t;
  double t3 = t2 * t;
  double mt = 1-t;
  double mt2 = mt * mt;
  double mt3 = mt2 * mt;
  return w[0]*mt3 + 3*w[1]*mt2*t + 3*w[2]*mt*t2 + w[3]*t3;
}
// [[Rcpp::export]]
NumericMatrix bezierPath(NumericVector x, NumericVector y, int detail) {
  NumericMatrix res(detail, 2);
  detail = detail - 1;
  double step = 1.0/detail;
  double t;
  if (x.size() == 3) {
    for (int i = 0; i < detail; i++) {
      t = i * step;
      res(i, 0) = Bezier2(t, x);
      res(i, 1) = Bezier2(t, y);
    }
  } else if (x.size() == 4) {
    for (int i = 0; i < detail; i++) {
      t = i * step;
      res(i, 0) = Bezier3(t, x);
      res(i, 1) = Bezier3(t, y);
    }
  } else {
    stop("Only support for quadratic and cubic beziers");
  }
  res(detail, 0) = x[x.size() - 1];
  res(detail, 1) = y[y.size() - 1];
  return res;
}
// [[Rcpp::export]]
List getBeziers(NumericVector x, NumericVector y, IntegerVector id,
                int detail) {
  std::vector<int> nControls;
  std::vector<int> pathID;
  nControls.push_back(1);
  pathID.push_back(id[0]);
  for (int i = 1; i < id.size(); i++) {
    if (id[i] == pathID.back()) {
      nControls.back()++;
    } else {
      nControls.push_back(1);
      pathID.push_back(id[i]);
    }
  }
  int nPaths = nControls.size();
  NumericMatrix paths(nPaths * detail, 2);
  IntegerVector pathsID(nPaths * detail);
  int controlsStart = 0;
  IntegerVector controlInd;
  int pathStart = 0;
  IntegerVector pathInd;
  IntegerVector::iterator pathIter;
  NumericMatrix path;
  for (int i = 0; i < nPaths; i++) {
    controlInd = Range(controlsStart, controlsStart + nControls[i] - 1);
    pathInd = Range(pathStart, pathStart + detail - 1);
    path = bezierPath(x[controlInd], y[controlInd], detail);
    int j = 0;
    for (pathIter = pathInd.begin(); pathIter != pathInd.end(); pathIter++) {
      pathsID[*pathIter] = pathID[i];
      paths(*pathIter, 0) = path(j, 0);
      paths(*pathIter, 1) = path(j, 1);
      j++;
    }
    controlsStart += nControls[i];
    pathStart += detail;
  }
  return List::create(Named("paths") = paths,
                      Named("pathID") = pathsID);
}
