# Supplementary material for: Accurate analysis of genuine CRISPR editing events with ampliCan
Source: Genome Res. 2019 May;29(5):843–7. doi: 10.1101/gr.244293.118 (PMC6499316; doi:10.1101/gr.244293.118)
Supplement: Supplemental Material [file supp_gr.244293.118_Supplemental_Code_S2.tar.gz › amplican/tests/testthat/test_general_helpers.R]

library(amplican)
library(testthat)
context("general helper functions")

config <- read.csv(system.file("extdata", "config.csv", package="amplican"),
                   stringsAsFactors = FALSE)
events <- read.csv(system.file("extdata", "results", "alignments",
                               "raw_events.csv", package="amplican"),
                   stringsAsFactors = FALSE)

test_that("amplicanMap works correctly", {
  events <- amplicanMap(
    GenomicRanges::GRanges(events[events$seqnames == "ID_1",]), config)
  expect_equal(GenomicRanges::start(events)[1], 42)
  expect_equal(GenomicRanges::end(events)[1], 61)
  expect_type(events$type, "character")
})
